# Supplementary material for: WhiB4 Is Required for the Reactivation of Persistent Infection of Mycobacterium marinum in Zebrafish
Source: Microbiol Spectr. 2022 Mar 10;10(2):e00443-21. doi: 10.1128/spectrum.00443-21 (PMC9045381; doi:10.1128/spectrum.00443-21)
Supplement: SUPPLEMENTAL FILE 2 — Supplemental material. Download SPECTRUM00443-21_Supp_2_seq9.xlsx, XLSX file, 1.9 MB [file spectrum00443-21_supp_2_seq9.xlsx]

## Sheet: kidney DEGs(FC>1.5,P<0.05)
gene id	gene name	description	gene_type	GO_id	GO_term	KO_ID	KO_Description	kegg_id	kegg_term	locus	whiB4::Tn_K_rep1_count	whiB4::Tn_K_rep2_count	whiB4::Tn_K_rep3_count	WT_K_rep1_count	WT_K_rep2_count	WT_K_rep3_count	whiB4::Tn_K_rep1_FPKM	whiB4::Tn_K_rep2_FPKM	whiB4::Tn_K_rep3_FPKM	WT_K_rep1_FPKM	WT_K_rep2_FPKM	WT_K_rep3_FPKM	whiB4::Tn_K_mean_FKPM	WT_1218R_K_mean_FPKM	log2FC	Pvalue	Qvalue	updown
ENSDARG00000090118	qdprb2	quinoid dihydropteridine reductase b2 [Source:ZFIN;Acc:ZDB-GENE-070720-19]	protein_coding	GO:0008152|GO:0005623|GO:0003824|GO:1901363|GO:0071704|GO:0006807|GO:0009058|GO:0016491|GO:0009056|GO:0036094|GO:0044237|GO:0048037|GO:0044249|GO:0006520|GO:0006725|GO:0051186|GO:0000166|GO:0005737|GO:0006082|GO:0055114|GO:0050662|GO:0009063|GO:0009072|GO:0070402|GO:0019439|GO:1901565|GO:0042558|GO:0019438|GO:0050661|GO:0051287|GO:0070404|GO:1901605|GO:0004155|GO:0019752|GO:0006559|GO:0006729	metabolic process|cell|catalytic activity|heterocyclic compound binding|organic substance metabolic process|nitrogen compound metabolic process|biosynthetic process|oxidoreductase activity|catabolic process|small molecule binding|cellular metabolic process|cofactor binding|cellular biosynthetic process|cellular amino acid metabolic process|cellular aromatic compound metabolic process|cofactor met…	-	-	-	-	1:24387659-24391673	5931	2015	1263	56	223	134	297.065	121.667	77.8253	3.43064	15.2459	7.58082	165.519	8.75246	4.24116	1.94561e-12	5.18193e-08	UP
ENSDARG00000116308	CT867973.2	-	TR_J_gene	GO:0016020|GO:0031224|GO:0016021	membrane|intrinsic component of membrane|integral component of membrane	-	-	-	-	2:36121373-36157906	0	0	0	6	307	136	0	0	0	0.431573	24.6438	9.03378	0	11.3697	#NAME?	3.58961e-10	4.78028e-06	DOWN
ENSDARG00000086859	qdprb2	quinoid dihydropteridine reductase b2 [Source:ZFIN;Acc:ZDB-GENE-070720-19]	protein_coding	GO:0008152|GO:0005623|GO:0003824|GO:1901363|GO:0071704|GO:0006807|GO:0009058|GO:0016491|GO:0009056|GO:0036094|GO:0044237|GO:0048037|GO:0044249|GO:0006520|GO:0006725|GO:0051186|GO:0000166|GO:0005737|GO:0006082|GO:0055114|GO:0050662|GO:0009063|GO:0009072|GO:0070402|GO:0019439|GO:1901565|GO:0042558|GO:0019438|GO:0050661|GO:0051287|GO:0070404|GO:1901605|GO:0004155|GO:0019752|GO:0006559|GO:0006729	metabolic process|cell|catalytic activity|heterocyclic compound binding|organic substance metabolic process|nitrogen compound metabolic process|biosynthetic process|oxidoreductase activity|catabolic process|small molecule binding|cellular metabolic process|cofactor binding|cellular biosynthetic process|cellular amino acid metabolic process|cellular aromatic compound metabolic process|cofactor met…	-	-	-	-	1:24382651-24385979	3444	3055	2832	388	555	907	148.044	158.312	149.767	20.3999	32.5647	44.0375	152.041	32.334	2.23333	2.23058e-09	1.98031e-05	UP
ENSDARG00000092290	si:dkeyp-26a9.2	si:dkeyp-26a9.2 [Source:ZFIN;Acc:ZDB-GENE-090313-379]	protein_coding	GO:0023052|GO:0050896|GO:0008152|GO:0005623|GO:0003824|GO:1901363|GO:0071704|GO:0016740|GO:0006807|GO:0007165|GO:0043227|GO:0097367|GO:0007154|GO:0016043|GO:0036094|GO:0044237|GO:0043231|GO:0000166|GO:0019538|GO:0006325|GO:0005737|GO:0007049|GO:0006996|GO:0035556|GO:0016772|GO:0000278|GO:0016773|GO:0017076|GO:0051276|GO:0005634|GO:0006796|GO:0016301|GO:0004672|GO:0032559|GO:0006464|GO:0016570|GO:…	signaling|response to stimulus|metabolic process|cell|catalytic activity|heterocyclic compound binding|organic substance metabolic process|transferase activity|nitrogen compound metabolic process|signal transduction|membrane-bounded organelle|carbohydrate derivative binding|cell communication|cellular component organization|small molecule binding|cellular metabolic process|intracellular membrane-…	-	-	-	-	1:23489269-23506534	1095	438	261	80	48	127	13.5786	6.54772	3.98177	1.21339	0.812479	1.77883	8.03603	1.26823	2.66367	7.76581e-08	0.000517086	UP
ENSDARG00000070109	ncapg	non-SMC condensin I complex, subunit G [Source:ZFIN;Acc:ZDB-GENE-041111-282]	protein_coding	GO:0032991|GO:0005623|GO:0016043|GO:0005515|GO:0007059|GO:0005737|GO:0000796|GO:0007049|GO:0006996|GO:0000278|GO:0051276|GO:0140014|GO:0048285|GO:0000819|GO:0000070|GO:0007076|GO:0005694|GO:0000793|GO:0000280|GO:0030261	macromolecular complex|cell|cellular component organization|protein binding|chromosome segregation|cytoplasm|condensin complex|cell cycle|organelle organization|mitotic cell cycle|chromosome organization|mitotic nuclear division|organelle fission|sister chromatid segregation|mitotic sister chromatid segregation|mitotic chromosome condensation|chromosome|condensed chromosome|nuclear division|chrom…	-	-	-	-	1:23559478-23573230	1247	607	321	108	83	182	16.8652	9.89668	5.34102	1.78657	1.53226	2.78026	10.701	2.03303	2.39604	1.41153e-07	0.000751896	UP
ENSDARG00000007753	cpne2	copine II [Source:ZFIN;Acc:ZDB-GENE-030131-7896]	protein_coding	GO:0050896|GO:0016020|GO:0005623|GO:0008289|GO:0005886|GO:0071944|GO:0005543|GO:0010038|GO:0005544|GO:0051592|GO:0071277	response to stimulus|membrane|cell|lipid binding|plasma membrane|cell periphery|phospholipid binding|response to metal ion|calcium-dependent phospholipid binding|response to calcium ion|cellular response to calcium ion	-	-	-	-	18:17660158-17704546	209	121	136	486	1643	642	2.6899	1.87738	2.15338	7.65056	28.8638	9.3328	2.24022	15.2824	-2.77016	5.165e-07	0.00229274	DOWN
ENSDARG00000075963	mhc1uba	major histocompatibility complex class I UBA [Source:ZFIN;Acc:ZDB-GENE-990415-145]	protein_coding	GO:0005576|GO:0016020|GO:0005623|GO:0009986|GO:0005615|GO:0005886|GO:0071944|GO:0031224|GO:0016021|GO:0009897	extracellular region|membrane|cell|cell surface|extracellular space|plasma membrane|cell periphery|intrinsic component of membrane|integral component of membrane|external side of plasma membrane	-	-	-	-	19:7072854-7101100	225	218	120	545	1706	871	3.85817	4.50639	2.53147	11.4304	39.9304	16.8696	3.63201	22.7434	-2.64661	1.06831e-06	0.00406476	DOWN
ENSDARG00000086408	zgc:171717	zgc:171717 [Source:ZFIN;Acc:ZDB-GENE-071004-25]	protein_coding	GO:0016020|GO:0030246|GO:0031224|GO:0016021	membrane|carbohydrate binding|intrinsic component of membrane|integral component of membrane	-	-	-	-	22:25274712-25276038	1117	2593	868	454	231	332	88.9778	249.004	85.0633	44.2336	25.1169	29.8713	141.015	33.0739	2.09208	3.35255e-06	0.0111189	UP
ENSDARG00000105592	CR936442.1	-	lincRNA	-	-	-	-	-	-	19:7966116-7968667	340	281	278	1188	3411	734	7.51382	7.48622	7.55822	32.1118	102.894	18.3217	7.51942	51.1091	-2.76489	3.75723e-06	0.0111189	DOWN
ENSDARG00000024032	coch	coagulation factor C homolog, cochlin (Limulus polyphemus) [Source:ZFIN;Acc:ZDB-GENE-030616-403]	protein_coding	GO:0005576|GO:0050896|GO:0002376|GO:0032502|GO:0009653|GO:0005615|GO:0048856|GO:0031012|GO:0016043|GO:0002682|GO:0048589|GO:0006955|GO:0007275|GO:0048468|GO:0035265|GO:0009887|GO:0060348|GO:0048513|GO:0045087|GO:0050776|GO:0006952|GO:0009888|GO:0009617|GO:0060351|GO:0051216|GO:0030154|GO:0060536|GO:0000902|GO:0045089|GO:0042742|GO:0045088|GO:0001501|GO:0060349|GO:0002063|GO:0048705|GO:0098868|GO:…	extracellular region|response to stimulus|immune system process|developmental process|anatomical structure morphogenesis|extracellular space|anatomical structure development|extracellular matrix|cellular component organization|regulation of immune system process|developmental growth|immune response|multicellular organism development|cell development|organ growth|animal organ morphogenesis|bone de…	-	-	-	-	17:28743661-28749640	150	102	187	907	996	311	3.32795	2.7281	5.10413	24.6128	30.1628	7.79353	3.72006	20.8564	-2.48709	5.05178e-06	0.0122317	DOWN
ENSDARG00000101195	cyp1c1	cytochrome P450, family 1, subfamily C, polypeptide 1 [Source:ZFIN;Acc:ZDB-GENE-050522-501]	protein_coding	GO:0008152|GO:0016020|GO:0005623|GO:0003824|GO:1901363|GO:0043227|GO:0031224|GO:0016491|GO:0043231|GO:0016705|GO:0043169|GO:0051213|GO:0016021|GO:0055114|GO:0016701|GO:0004497|GO:0020037|GO:0008395|GO:0016702|GO:0008389|GO:0046872|GO:0034813|GO:0034811|GO:0050649|GO:0046914|GO:0005506	metabolic process|membrane|cell|catalytic activity|heterocyclic compound binding|membrane-bounded organelle|intrinsic component of membrane|oxidoreductase activity|intracellular membrane-bounded organelle|oxidoreductase activity, acting on paired donors, with incorporation or reduction of molecular oxygen|cation binding|dioxygenase activity|integral component of membrane|oxidation-reduction proce…	-	-	-	-	KN150425.1:103570-106640	111	80	152	463	753	345	1.35209	1.17476	2.27782	6.89811	12.5199	4.74664	1.60156	8.0549	-2.33039	4.97476e-06	0.0122317	DOWN
ENSDARG00000037708	exosc10	exosome component 10 [Source:ZFIN;Acc:ZDB-GENE-040426-781]	protein_coding	GO:0008152|GO:0032991|GO:0005623|GO:0003824|GO:1901363|GO:0071704|GO:0019222|GO:0006807|GO:0043227|GO:0016787|GO:0009056|GO:0051641|GO:0036094|GO:0044237|GO:0006725|GO:0043231|GO:0000166|GO:0000178|GO:0006139|GO:0016788|GO:0003676|GO:0004518|GO:0010468|GO:0016070|GO:0019439|GO:0003723|GO:0005730|GO:0005634|GO:0010629|GO:0008298|GO:0042254|GO:0000176|GO:0090501|GO:0004527|GO:0090305|GO:0004540|GO:…	metabolic process|macromolecular complex|cell|catalytic activity|heterocyclic compound binding|organic substance metabolic process|regulation of metabolic process|nitrogen compound metabolic process|membrane-bounded organelle|hydrolase activity|catabolic process|cellular localization|small molecule binding|cellular metabolic process|cellular aromatic compound metabolic process|intracellular membr…	K12591	exosome complex exonuclease RRP6[3.1.13.-]	dre03018	RNA degradation - Danio rerio (zebrafish)	23:14771979-14803801	1484	1153	2136	505	463	564	28.2369	26.4477	50.001	11.7528	12.0252	12.1213	34.8952	11.9664	1.54403	6.13613e-06	0.0136192	UP
ENSDARG00000071083	si:dkeyp-34c12.1	si:dkeyp-34c12.1 [Source:ZFIN;Acc:ZDB-GENE-030131-5347]	protein_coding	-	-	-	-	-	-	22:28739668-28777559	444	306	57	46	43	18	3.79806	3.15555	0.599862	0.481287	0.50208	0.173911	2.51782	0.38576	2.7064	9.22831e-06	0.0172092	UP
ENSDARG00000107065	CABZ01070704.1	phosphatidylethanolamine binding protein 4 [Source:NCBI gene;Acc:101882266]	protein_coding	-	-	-	-	-	-	8:50531709-50705652	147	146	217	28	21	67	4.55772	5.45702	8.2772	1.06184	0.888743	2.34632	6.09731	1.4323	2.08984	1.8918e-05	0.0279924	UP
ENSDARG00000114387	CU499336.2	-	protein_coding	-	-	-	-	-	-	16:36095663-36099492	1156	739	858	4125	5477	1716	29.3015	22.5814	26.7555	127.886	189.496	49.1288	26.2128	122.17	-2.22055	1.86581e-05	0.0279924	DOWN
ENSDARG00000105444	hist1h2a11	histone cluster 1 H2A family member 11 [Source:ZFIN;Acc:ZDB-GENE-081205-1]	protein_coding	GO:0005576|GO:0050896|GO:0008152|GO:0002376|GO:0032991|GO:0005623|GO:1901363|GO:0071704|GO:0019222|GO:0005615|GO:0032993|GO:0006807|GO:0043227|GO:0009058|GO:0016043|GO:0005515|GO:0044237|GO:0006955|GO:0046983|GO:0044249|GO:0006725|GO:0043231|GO:0006325|GO:0009889|GO:0009890|GO:0045087|GO:0006996|GO:0000786|GO:0006952|GO:0051673|GO:0006139|GO:0009617|GO:0016458|GO:0003676|GO:0006342|GO:0010468|GO:…	extracellular region|response to stimulus|metabolic process|immune system process|macromolecular complex|cell|heterocyclic compound binding|organic substance metabolic process|regulation of metabolic process|extracellular space|protein-DNA complex|nitrogen compound metabolic process|membrane-bounded organelle|biosynthetic process|cellular component organization|protein binding|cellular metabolic …	-	-	dre04217	Necroptosis - Danio rerio (zebrafish)	7:6468174-6468611	12	21	57	2	2	4	1.54519	3.25965	9.02943	0.315038	0.351454	0.581733	4.61142	0.416075	3.4703	2.10049e-05	0.0294445	UP
ENSDARG00000016918	ace2	angiotensin I converting enzyme 2 [Source:ZFIN;Acc:ZDB-GENE-041114-6]	protein_coding	GO:0005576|GO:0008152|GO:0016020|GO:0005623|GO:0003824|GO:0071704|GO:0005615|GO:0005886|GO:0006807|GO:0071944|GO:0016787|GO:0031224|GO:0008233|GO:0019538|GO:0043169|GO:0016021|GO:0006508|GO:0046872|GO:0008238|GO:0008237|GO:0004180|GO:0004177|GO:0008241|GO:0008239	extracellular region|metabolic process|membrane|cell|catalytic activity|organic substance metabolic process|extracellular space|plasma membrane|nitrogen compound metabolic process|cell periphery|hydrolase activity|intrinsic component of membrane|peptidase activity|protein metabolic process|cation binding|integral component of membrane|proteolysis|metal ion binding|exopeptidase activity|metallopep…	-	-	-	-	11:29981678-29996357	32	18	402	8	3	14	0.506808	0.343661	7.83267	0.154975	0.0648428	0.250434	2.89438	0.156751	4.20671	3.11434e-05	0.0306525	UP
ENSDARG00000042816	mmp9	matrix metallopeptidase 9 [Source:ZFIN;Acc:ZDB-GENE-040426-2132]	protein_coding	GO:0005576|GO:0050896|GO:0008152|GO:0040011|GO:0002376|GO:0032502|GO:0003824|GO:0071704|GO:0009653|GO:0005615|GO:0006807|GO:0048856|GO:0016787|GO:0031012|GO:0016043|GO:0048870|GO:0009056|GO:0002682|GO:0048589|GO:0007275|GO:0008233|GO:0019538|GO:0009611|GO:0043169|GO:0042246|GO:0031099|GO:0016477|GO:0006952|GO:0009888|GO:0009617|GO:0097435|GO:0090594|GO:0060429|GO:0042060|GO:0033333|GO:0031101|GO:…	extracellular region|response to stimulus|metabolic process|locomotion|immune system process|developmental process|catalytic activity|organic substance metabolic process|anatomical structure morphogenesis|extracellular space|nitrogen compound metabolic process|anatomical structure development|hydrolase activity|extracellular matrix|cellular component organization|cell motility|catabolic process|r…	-	-	-	-	8:24281512-24295947	191	142	229	721	1085	404	3.19833	2.86651	4.71757	14.767	24.7997	7.64115	3.59414	15.7359	-2.13035	2.8806e-05	0.0306525	DOWN
ENSDARG00000068515	chs1	chitin synthase 1 [Source:ZFIN;Acc:ZDB-GENE-030131-1188]	protein_coding	GO:0008152|GO:0016020|GO:0005623|GO:0003824|GO:0030428|GO:0071704|GO:0016740|GO:0006807|GO:0071944|GO:0009058|GO:0031224|GO:1901135|GO:0016021|GO:0016757|GO:1901137|GO:0016758|GO:0008194|GO:0008375|GO:0006030|GO:0006031|GO:0004100	metabolic process|membrane|cell|catalytic activity|cell septum|organic substance metabolic process|transferase activity|nitrogen compound metabolic process|cell periphery|biosynthetic process|intrinsic component of membrane|carbohydrate derivative metabolic process|integral component of membrane|transferase activity, transferring glycosyl groups|carbohydrate derivative biosynthetic process|transf…	-	-	dre01100|dre00520	Metabolic pathways - Danio rerio (zebrafish)|Amino sugar and nucleotide sugar metabolism - Danio rerio (zebrafish)	13:285874-303137	68	24	851	10	3	29	0.581511	0.247422	8.95304	0.10459	0.0350121	0.280117	3.26066	0.139906	4.54263	3.08562e-05	0.0306525	UP
ENSDARG00000087583	zgc:171717	zgc:171717 [Source:ZFIN;Acc:ZDB-GENE-071004-25]	protein_coding	GO:0016020|GO:0030246|GO:0031224|GO:0016021	membrane|carbohydrate binding|intrinsic component of membrane|integral component of membrane	-	-	-	-	22:25289360-25290573	800	1650	487	330	157	269	76.9935	191.436	57.6616	38.846	20.6248	29.2418	108.697	29.5709	1.87806	2.63513e-05	0.0306525	UP
ENSDARG00000094183	si:ch211-125e6.14	si:ch211-125e6.14 [Source:ZFIN;Acc:ZDB-GENE-070912-38]	protein_coding	GO:0038023	signaling receptor activity	-	-	-	-	9:33222911-33223829	13	4	33	0	0	1	1.30921	0.485597	4.08872	0	0	0.11375	1.96118	0.0379165	5.69275	2.7954e-05	0.0306525	UP
ENSDARG00000114451	mmp13a	matrix metallopeptidase 13a [Source:ZFIN;Acc:ZDB-GENE-031202-2]	protein_coding	GO:0005576|GO:0050896|GO:0008152|GO:0040011|GO:0002376|GO:0003824|GO:0050900|GO:0071704|GO:0006807|GO:0016787|GO:0031012|GO:0016043|GO:0048870|GO:0009056|GO:0008233|GO:0019538|GO:0043169|GO:0030595|GO:0016477|GO:0006935|GO:0060326|GO:0006508|GO:0048246|GO:0030574|GO:0030198|GO:1905517|GO:0046872|GO:0004175|GO:0046914|GO:0008237|GO:0032963|GO:0004222|GO:0008270	extracellular region|response to stimulus|metabolic process|locomotion|immune system process|catalytic activity|leukocyte migration|organic substance metabolic process|nitrogen compound metabolic process|hydrolase activity|extracellular matrix|cellular component organization|cell motility|catabolic process|peptidase activity|protein metabolic process|cation binding|leukocyte chemotaxis|cell migra…	-	-	-	-	10:38610741-38620514	1329	1422	1011	4944	6165	2748	29.3242	37.8247	27.4439	133.428	185.678	68.4865	31.5309	129.198	-2.03474	2.85257e-05	0.0306525	DOWN
ENSDARG00000055186	ccr9a	chemokine (C-C motif) receptor 9a [Source:ZFIN;Acc:ZDB-GENE-060130-125]	protein_coding	GO:0023052|GO:0050896|GO:0040011|GO:0002376|GO:0016020|GO:0005623|GO:0009986|GO:0005886|GO:0007165|GO:0071944|GO:0007154|GO:0005515|GO:0031224|GO:0048870|GO:0038023|GO:0006955|GO:0010033|GO:0004888|GO:0016021|GO:0007186|GO:0019725|GO:0009897|GO:0016477|GO:0001653|GO:0035556|GO:0007166|GO:0019955|GO:0006935|GO:0060326|GO:0071310|GO:0019956|GO:0008528|GO:0004896|GO:0019221|GO:0034097|GO:0004930|GO:…	signaling|response to stimulus|locomotion|immune system process|membrane|cell|cell surface|plasma membrane|signal transduction|cell periphery|cell communication|protein binding|intrinsic component of membrane|cell motility|signaling receptor activity|immune response|response to organic substance|transmembrane signaling receptor activity|integral component of membrane|G-protein coupled receptor si…	K04184	C-C chemokine receptor type 9[-]	dre04060	Cytokine-cytokine receptor interaction - Danio rerio (zebrafish)	2:32796873-32799083	185	152	210	714	1409	341	5.62156	5.56805	7.85049	26.5369	58.4415	11.7037	6.3467	32.2274	-2.34421	3.36683e-05	0.0309214	DOWN
ENSDARG00000010423	npsn	nephrosin [Source:ZFIN;Acc:ZDB-GENE-040420-2]	protein_coding	GO:0050896|GO:0008152|GO:0003824|GO:0071704|GO:0006807|GO:0016787|GO:0008233|GO:0019538|GO:0043169|GO:0006952|GO:0009617|GO:0042742|GO:0006508|GO:0046872|GO:0004175|GO:0046914|GO:0008237|GO:0004222|GO:0008270	response to stimulus|metabolic process|catalytic activity|organic substance metabolic process|nitrogen compound metabolic process|hydrolase activity|peptidase activity|protein metabolic process|cation binding|defense response|response to bacterium|defense response to bacterium|proteolysis|metal ion binding|endopeptidase activity|transition metal ion binding|metallopeptidase activity|metalloendope…	-	-	-	-	7:38653481-38659477	4276	3027	3533	15827	18485	6530	98.4715	84.035	100.095	445.799	581.057	169.853	94.2004	398.903	-2.08223	3.67748e-05	0.0326487	DOWN
ENSDARG00000033447	nxph1	neurexophilin 1 [Source:ZFIN;Acc:ZDB-GENE-040718-231]	protein_coding	GO:0005515|GO:0005102	protein binding|receptor binding	-	-	-	-	19:37848830-37928041	164	38	338	11	14	46	1.355	0.378493	3.43563	0.111158	0.157889	0.42928	1.72304	0.232776	2.88795	5.10993e-05	0.0374349	UP
ENSDARG00000052279	osgn1	oxidative stress induced growth inhibitor 1 [Source:ZFIN;Acc:ZDB-GENE-040426-864]	protein_coding	GO:0023052|GO:0050896|GO:0040008|GO:0007165|GO:0007154|GO:0016043|GO:0005515|GO:0045926|GO:0008219|GO:0010941|GO:0005102|GO:0001558|GO:0030308|GO:0008083|GO:0043067|GO:0012501|GO:0043065|GO:0006915|GO:0042981	signaling|response to stimulus|regulation of growth|signal transduction|cell communication|cellular component organization|protein binding|negative regulation of growth|cell death|regulation of cell death|receptor binding|regulation of cell growth|negative regulation of cell growth|growth factor activity|regulation of programmed cell death|programmed cell death|positive regulation of apoptotic pr…	-	-	-	-	6:50695381-50704689	298	168	267	692	997	664	9.23435	6.27588	10.1788	26.228	42.1708	23.2405	8.56301	30.5464	-1.83481	4.69362e-05	0.0374349	DOWN
ENSDARG00000055835	slc26a6	solute carrier family 26 member 6 [Source:ZFIN;Acc:ZDB-GENE-081105-83]	protein_coding	GO:0050896|GO:0016020|GO:0005623|GO:0005886|GO:0022857|GO:0071944|GO:0031224|GO:0031226|GO:0016021|GO:0006970|GO:0055085|GO:0015075|GO:0015116|GO:0006811|GO:0071702|GO:0009651|GO:0005887|GO:0050801|GO:0015297|GO:0008271|GO:0015711|GO:0008272|GO:0034220|GO:0008509|GO:0006820|GO:0015701|GO:0006835|GO:1902358|GO:0098656|GO:0055081|GO:0008514|GO:0015698|GO:0015301|GO:0019531|GO:0015108|GO:0019532|GO:…	response to stimulus|membrane|cell|plasma membrane|transmembrane transporter activity|cell periphery|intrinsic component of membrane|intrinsic component of plasma membrane|integral component of membrane|response to osmotic stress|transmembrane transport|ion transmembrane transporter activity|sulfate transmembrane transporter activity|ion transport|organic substance transport|response to salt stre…	-	-	-	-	8:26268100-26288506	762	425	848	1770	4706	1776	9.45339	6.35618	12.9426	26.858	79.6913	24.8864	9.58406	43.8119	-2.19261	5.01525e-05	0.0374349	DOWN
ENSDARG00000070611	zgc:152986	zgc:152986 [Source:ZFIN;Acc:ZDB-GENE-061013-762]	protein_coding	GO:0005623|GO:0043227|GO:0016043|GO:0008219|GO:0043231|GO:0010941|GO:0005737|GO:0006996|GO:0007005|GO:0043067|GO:0005739|GO:0012501|GO:0006915|GO:0042981	cell|membrane-bounded organelle|cellular component organization|cell death|intracellular membrane-bounded organelle|regulation of cell death|cytoplasm|organelle organization|mitochondrion organization|regulation of programmed cell death|mitochondrion|programmed cell death|apoptotic process|regulation of apoptotic process	-	-	-	-	6:40467562-40470521	842	793	940	270	113	419	58.9168	66.8921	80.9186	23.1078	10.7928	33.1153	68.9092	22.3386	1.62516	4.71548e-05	0.0374349	UP
ENSDARG00000098584	CABZ01102240.1	-	protein_coding	GO:0008152|GO:0016020|GO:0032991|GO:0005623|GO:0003824|GO:0031090|GO:0030964|GO:0070469|GO:0043227|GO:0031224|GO:0016491|GO:0043231|GO:0005746|GO:0016651|GO:0005737|GO:0045271|GO:0031966|GO:0016021|GO:0055114|GO:0005740|GO:0003954|GO:0005743|GO:0005747|GO:0005739|GO:0008137	metabolic process|membrane|macromolecular complex|cell|catalytic activity|organelle membrane|NADH dehydrogenase complex|respiratory chain|membrane-bounded organelle|intrinsic component of membrane|oxidoreductase activity|intracellular membrane-bounded organelle|mitochondrial respiratory chain|oxidoreductase activity, acting on NAD(P)H|cytoplasm|respiratory chain complex I|mitochondrial membrane|i…	-	-	-	-	KN149883.1:2235-5187	0	0	0	0	226	3	0	0	0	0	66.1518	0.726613	0	22.2928	#NAME?	5.15633e-05	0.0374349	DOWN
ENSDARG00000100828	CU929150.2	phospholipid scramblase 2-like [Source:NCBI gene;Acc:100536708]	protein_coding	GO:0016020|GO:0016043|GO:0061024|GO:0005319|GO:0017121|GO:0005548|GO:0007009|GO:0017128	membrane|cellular component organization|membrane organization|lipid transporter activity|phospholipid scrambling|phospholipid transporter activity|plasma membrane organization|phospholipid scramblase activity	-	-	-	-	2:45100963-45113236	52	82	155	24	12	23	3.45429	6.56665	12.6671	1.94996	1.08812	1.72567	7.56269	1.58792	2.25177	5.20046e-05	0.0374349	UP
ENSDARG00000103224	si:ch73-350k19.1	si:ch73-350k19.1 [Source:ZFIN;Acc:ZDB-GENE-141212-184]	protein_coding	-	-	-	-	-	-	19:8760795-8768564	89	49	61	20	11	4	5.65245	3.75159	4.76617	1.55363	0.953653	0.286936	4.7234	0.931406	2.34234	4.5324e-05	0.0374349	UP
ENSDARG00000033227	lect2l	leukocyte cell-derived chemotaxin 2 like [Source:ZFIN;Acc:ZDB-GENE-070127-4]	protein_coding	GO:0050896|GO:0005623|GO:0016043|GO:0043169|GO:0005737|GO:0030030|GO:0006996|GO:0009617|GO:0044782|GO:0030031|GO:0046872|GO:0070925|GO:0060271	response to stimulus|cell|cellular component organization|cation binding|cytoplasm|cell projection organization|organelle organization|response to bacterium|cilium organization|cell projection assembly|metal ion binding|organelle assembly|cilium assembly	-	-	-	-	14:36885524-36887063	2303	1575	2073	7852	10680	3567	178.167	146.889	197.3	742.989	1127.8	311.691	174.119	727.493	-2.06286	5.3925e-05	0.0374934	DOWN
ENSDARG00000057789	lyz	lysozyme [Source:ZFIN;Acc:ZDB-GENE-020515-2]	protein_coding	GO:0003824|GO:0016787|GO:0003796|GO:0016798|GO:0004553	catalytic activity|hydrolase activity|lysozyme activity|hydrolase activity, acting on glycosyl bonds|hydrolase activity, hydrolyzing O-glycosyl compounds	-	-	-	-	24:24035863-24038800	7700	4734	4969	18558	36313	11598	720.17	533.762	571.752	2122.97	4635.89	1225.22	608.561	2661.36	-2.12869	5.64593e-05	0.0374934	DOWN
ENSDARG00000069018	cyp7a1	cytochrome P450, family 7, subfamily A, polypeptide 1 [Source:ZFIN;Acc:ZDB-GENE-040426-1296]	protein_coding	GO:0050896|GO:0008152|GO:0016020|GO:0005623|GO:0003824|GO:1901363|GO:0005789|GO:0012505|GO:0071704|GO:0042175|GO:0043227|GO:0009058|GO:0031224|GO:0016491|GO:0009056|GO:0044237|GO:0044249|GO:0005783|GO:0043231|GO:0016705|GO:0010033|GO:0043169|GO:0005737|GO:0006629|GO:0016021|GO:0019725|GO:0006082|GO:0055114|GO:0004497|GO:0016042|GO:0071310|GO:0016125|GO:0020037|GO:0008395|GO:0006066|GO:0008202|GO:…	response to stimulus|metabolic process|membrane|cell|catalytic activity|heterocyclic compound binding|endoplasmic reticulum membrane|endomembrane system|organic substance metabolic process|nuclear outer membrane-endoplasmic reticulum membrane network|membrane-bounded organelle|biosynthetic process|intrinsic component of membrane|oxidoreductase activity|catabolic process|cellular metabolic process…	K00489	cholesterol 7alpha-monooxygenase[1.14.14.23]	dre01100|dre03320|dre00140|dre00120	Metabolic pathways - Danio rerio (zebrafish)|PPAR signaling pathway - Danio rerio (zebrafish)|Steroid hormone biosynthesis - Danio rerio (zebrafish)|Primary bile acid biosynthesis - Danio rerio (zebrafish)	2:22150134-22152797	6	7	14	164	46	32	0.17029	0.239499	0.488846	5.69345	1.78214	1.0259	0.299545	2.83383	-3.24191	5.51138e-05	0.0374934	DOWN
ENSDARG00000070672	slc2a9l1	solute carrier family 2 member 9, like 1 [Source:ZFIN;Acc:ZDB-GENE-090915-3]	protein_coding	GO:0016020|GO:0022857|GO:0031224|GO:0016021|GO:0055085	membrane|transmembrane transporter activity|intrinsic component of membrane|integral component of membrane|transmembrane transport	-	-	-	-	11:19490335-19501440	457	86	165	2033	1170	516	10.2684	2.32949	4.56106	55.8719	35.884	13.0956	5.71967	34.9505	-2.61131	5.77168e-05	0.0374934	DOWN
ENSDARG00000037618	ddit4	DNA-damage-inducible transcript 4 [Source:NCBI gene;Acc:378866]	protein_coding	GO:0023052|GO:0050896|GO:0005623|GO:0032502|GO:0007165|GO:0043227|GO:0048856|GO:0007154|GO:0005515|GO:0023051|GO:0008219|GO:0007275|GO:0043231|GO:0009966|GO:0007389|GO:0005737|GO:0009968|GO:0001666|GO:0035556|GO:0071889|GO:0005739|GO:0012501|GO:0031929|GO:1902531|GO:0009953|GO:0032006|GO:0006915|GO:0032007	signaling|response to stimulus|cell|developmental process|signal transduction|membrane-bounded organelle|anatomical structure development|cell communication|protein binding|regulation of signaling|cell death|multicellular organism development|intracellular membrane-bounded organelle|regulation of signal transduction|pattern specification process|cytoplasm|negative regulation of signal transductio…	K08270	DNA-damage-inducible transcript 4[-]	dre04150|dre04140	mTOR signaling pathway - Danio rerio (zebrafish)|Autophagy - animal - Danio rerio (zebrafish)	12:48340133-48342259	223	313	298	620	1575	914	3.72313	6.29972	6.12085	12.6608	35.893	17.236	5.38123	21.9299	-2.02689	6.10362e-05	0.0378886	DOWN
ENSDARG00000094674	si:dkeyp-98a7.8	si:dkeyp-98a7.8 [Source:ZFIN;Acc:ZDB-GENE-050208-600]	protein_coding	GO:0030246	carbohydrate binding	-	-	-	-	22:25720725-25721994	8327	8437	9747	4016	1318	3317	704.084	860.001	1013.91	415.334	152.117	316.788	859.333	294.746	1.54374	6.53454e-05	0.0395547	UP
ENSDARG00000038153	lgals2b	lectin, galactoside-binding, soluble, 2b [Source:ZFIN;Acc:ZDB-GENE-040426-1590]	protein_coding	GO:0005576|GO:0032502|GO:0048646|GO:0009653|GO:0005615|GO:0048856|GO:0030246|GO:0097367|GO:0050840|GO:0005515|GO:0007275|GO:0043236|GO:0001525|GO:0016936|GO:0001568|GO:0048514|GO:0001944|GO:0002040|GO:0072359|GO:0072358	extracellular region|developmental process|anatomical structure formation involved in morphogenesis|anatomical structure morphogenesis|extracellular space|anatomical structure development|carbohydrate binding|carbohydrate derivative binding|extracellular matrix binding|protein binding|multicellular organism development|laminin binding|angiogenesis|galactoside binding|blood vessel development|bloo…	-	-	-	-	6:603278-609887	20	17	691	12	12	10	0.642706	0.658572	27.3185	0.471657	0.526389	0.362962	9.53993	0.453669	4.39427	7.01758e-05	0.0406318	UP
ENSDARG00000115054	hist1h4l	histone 1, H4, like [Source:ZFIN;Acc:ZDB-GENE-070927-10]	protein_coding	GO:0008152|GO:0032991|GO:0005623|GO:1901363|GO:0071704|GO:0032993|GO:0006807|GO:0043227|GO:0009058|GO:0005515|GO:0044237|GO:0046983|GO:0044249|GO:0006725|GO:0043231|GO:0000786|GO:0006139|GO:0003676|GO:0016070|GO:0046982|GO:0019438|GO:0005634|GO:0003677|GO:0005694|GO:0000785|GO:0006351|GO:0032774|GO:0006352	metabolic process|macromolecular complex|cell|heterocyclic compound binding|organic substance metabolic process|protein-DNA complex|nitrogen compound metabolic process|membrane-bounded organelle|biosynthetic process|protein binding|cellular metabolic process|protein dimerization activity|cellular biosynthetic process|cellular aromatic compound metabolic process|intracellular membrane-bounded orga…	-	-	-	-	25:36338289-36338600	13	5	6	0	0	0	2.34987	1.08948	1.33436	0	0	0	1.59124	0	Inf	6.89888e-05	0.0406318	UP
ENSDARG00000041959	cxcr4b	chemokine (C-X-C motif), receptor 4b [Source:ZFIN;Acc:ZDB-GENE-010614-1]	protein_coding	GO:0000003|GO:0023052|GO:0050896|GO:0040011|GO:0002376|GO:0016020|GO:0005623|GO:0032502|GO:0050900|GO:0009986|GO:0040017|GO:0040008|GO:0009653|GO:0005886|GO:0040012|GO:0007165|GO:0071944|GO:0048856|GO:0007154|GO:0016043|GO:0005515|GO:0031224|GO:0048870|GO:0002682|GO:0038023|GO:0050793|GO:0032504|GO:0048589|GO:0006955|GO:0050920|GO:0007275|GO:0045595|GO:0048468|GO:0007420|GO:0009887|GO:0009611|GO:…	reproduction|signaling|response to stimulus|locomotion|immune system process|membrane|cell|developmental process|leukocyte migration|cell surface|positive regulation of locomotion|regulation of growth|anatomical structure morphogenesis|plasma membrane|regulation of locomotion|signal transduction|cell periphery|anatomical structure development|cell communication|cellular component organization|pro…	K04189	C-X-C chemokine receptor type 4[-]	dre04144|dre04020|dre04810|dre04060|dre04672	Endocytosis - Danio rerio (zebrafish)|Calcium signaling pathway - Danio rerio (zebrafish)|Regulation of actin cytoskeleton - Danio rerio (zebrafish)|Cytokine-cytokine receptor interaction - Danio rerio (zebrafish)|Intestinal immune network for IgA production - Danio rerio (zebrafish)	9:10692905-10694930	1144	712	1151	3971	6216	1669	38.5418	28.9175	47.7063	163.634	285.854	63.5112	38.3885	171	-2.15525	7.93924e-05	0.0430235	DOWN
ENSDARG00000044566	fabp6	fatty acid binding protein 6, ileal (gastrotropin) [Source:ZFIN;Acc:ZDB-GENE-040625-49]	protein_coding	GO:0008289|GO:0036094|GO:0043177|GO:0005496|GO:0032052|GO:0031406|GO:0033293	lipid binding|small molecule binding|organic acid binding|steroid binding|bile acid binding|carboxylic acid binding|monocarboxylic acid binding	K08755	fatty acid-binding protein 6, ileal (gastrotropin)[-]	dre03320	PPAR signaling pathway - Danio rerio (zebrafish)	21:30043054-30047353	1	0	228	0	0	0	0.111072	0	31.1405	0	0	0	10.4172	0	Inf	7.64589e-05	0.0430235	UP
ENSDARG00000060837	trpc5b	transient receptor potential cation channel, subfamily C, member 5b [Source:ZFIN;Acc:ZDB-GENE-091112-24]	protein_coding	GO:0016020|GO:0032991|GO:0005623|GO:1902495|GO:0005886|GO:0022857|GO:0071944|GO:0005515|GO:0031224|GO:0036094|GO:0031226|GO:0016021|GO:0019725|GO:0034702|GO:0055085|GO:0015075|GO:0070679|GO:0015267|GO:0006811|GO:0034703|GO:0005887|GO:0050801|GO:0006812|GO:0008324|GO:0005216|GO:0034220|GO:0055080|GO:0005261|GO:0072511|GO:0030001|GO:0022890|GO:0098655|GO:0005262|GO:0098662|GO:0072507|GO:0006875|GO:…	membrane|macromolecular complex|cell|transmembrane transporter complex|plasma membrane|transmembrane transporter activity|cell periphery|protein binding|intrinsic component of membrane|small molecule binding|intrinsic component of plasma membrane|integral component of membrane|cellular homeostasis|ion channel complex|transmembrane transport|ion transmembrane transporter activity|inositol 1,4,5 tr…	-	-	-	-	21:34132747-34211658	203	409	631	87	31	161	1.74364	4.23506	6.66782	0.914006	0.363449	1.56197	4.21551	0.946475	2.15507	8.13103e-05	0.0430235	UP
ENSDARG00000086956	si:dkey-241l7.3	si:dkey-241l7.3 [Source:ZFIN;Acc:ZDB-GENE-041014-239]	protein_coding	GO:0038023	signaling receptor activity	-	-	-	-	20:54027778-54029122	2400	3067	3098	788	108	978	146.646	225.917	232.882	58.8917	9.00761	67.4973	201.815	45.1322	2.1608	8.1656e-05	0.0430235	UP
ENSDARG00000096387	ighv1-1	immunoglobulin heavy variable 1-1 [Source:ZFIN;Acc:ZDB-GENE-030924-1]	protein_coding	GO:0023052|GO:0005576|GO:0050896|GO:0008152|GO:0002376|GO:0016020|GO:0032991|GO:0005623|GO:0003823|GO:0009986|GO:0071704|GO:0005615|GO:0005886|GO:0006807|GO:0002253|GO:0007165|GO:0071944|GO:0007154|GO:0016043|GO:0005515|GO:0045321|GO:0002682|GO:0042571|GO:0006955|GO:0019538|GO:0005102|GO:0002757|GO:0006959|GO:0045087|GO:0061024|GO:0050776|GO:0009897|GO:0006952|GO:0006956|GO:0007166|GO:0009617|GO:…	signaling|extracellular region|response to stimulus|metabolic process|immune system process|membrane|macromolecular complex|cell|antigen binding|cell surface|organic substance metabolic process|extracellular space|plasma membrane|nitrogen compound metabolic process|activation of immune response|signal transduction|cell periphery|cell communication|cellular component organization|protein binding|l…	-	-	-	-	3:34059697-34060153	12	1	9	29	362	20	1.77171	0.177968	1.63477	5.23686	72.9514	3.33507	1.19481	27.1745	-4.50739	8.30727e-05	0.0430235	DOWN
ENSDARG00000101050	tmc8	transmembrane channel-like 8 [Source:ZFIN;Acc:ZDB-GENE-081114-2]	protein_coding	GO:0016020|GO:0005623|GO:0005886|GO:0022857|GO:0071944|GO:0031224|GO:0031226|GO:0016021|GO:0055085|GO:0015075|GO:0015267|GO:0006811|GO:0005887|GO:0005216|GO:0034220|GO:0008381	membrane|cell|plasma membrane|transmembrane transporter activity|cell periphery|intrinsic component of membrane|intrinsic component of plasma membrane|integral component of membrane|transmembrane transport|ion transmembrane transporter activity|channel activity|ion transport|integral component of plasma membrane|ion channel activity|ion transmembrane transport|mechanically-gated ion channel activ…	-	-	-	-	11:45199369-45216684	130	64	105	399	577	203	1.30179	0.772605	1.29355	4.88697	7.88681	2.29605	1.12265	5.02328	-2.16172	8.39987e-05	0.0430235	DOWN
ENSDARG00000068372	zgc:158427	zgc:158427 [Source:ZFIN;Acc:ZDB-GENE-061215-110]	protein_coding	GO:0016020|GO:0005623|GO:0005886|GO:0042995|GO:0022857|GO:0005326|GO:0042165|GO:0071944|GO:0031224|GO:0005328|GO:0016021|GO:0043005|GO:0055085|GO:0015075|GO:0006811|GO:0071702|GO:0006836|GO:0006865|GO:0015296|GO:0008324|GO:0015293|GO:0015711|GO:0008509|GO:0006820|GO:0015812|GO:0008028|GO:0005283|GO:0005332|GO:0008514|GO:0022890|GO:0015171|GO:0015718|GO:0046873|GO:0015081	membrane|cell|plasma membrane|cell projection|transmembrane transporter activity|neurotransmitter transporter activity|neurotransmitter binding|cell periphery|intrinsic component of membrane|neurotransmitter:sodium symporter activity|integral component of membrane|neuron projection|transmembrane transport|ion transmembrane transporter activity|ion transport|organic substance transport|neurotransm…	-	-	-	-	18:40617717-40638096	2995	506	1398	9257	4217	7737	47.6747	9.70993	27.3774	180.231	91.6264	139.108	28.254	136.988	-2.27752	8.82363e-05	0.0435201	DOWN
ENSDARG00000074014	zgc:194275	zgc:194275 [Source:ZFIN;Acc:ZDB-GENE-081022-92]	protein_coding	-	-	-	-	-	-	17:5976683-5993452	125	93	100	424	650	196	4.30911	3.8649	4.24105	17.8777	30.5857	7.6317	4.13835	18.6984	-2.17578	8.70685e-05	0.0435201	DOWN
ENSDARG00000012405	col1a1a	collagen, type I, alpha 1a [Source:ZFIN;Acc:ZDB-GENE-030131-9102]	protein_coding	GO:0023052|GO:0005198|GO:0005576|GO:0050896|GO:0032991|GO:0005623|GO:0032502|GO:0009653|GO:0005615|GO:0005201|GO:0007165|GO:0048856|GO:0007154|GO:0031012|GO:0016043|GO:0005515|GO:0048589|GO:0009612|GO:0007275|GO:0009611|GO:0005737|GO:0005581|GO:0048513|GO:0042246|GO:0030278|GO:0031099|GO:0009888|GO:0007166|GO:0001568|GO:0001503|GO:0001944|GO:0005584|GO:0042060|GO:0033333|GO:0031101|GO:0001501|GO:…	signaling|structural molecule activity|extracellular region|response to stimulus|macromolecular complex|cell|developmental process|anatomical structure morphogenesis|extracellular space|extracellular matrix structural constituent|signal transduction|anatomical structure development|cell communication|extracellular matrix|cellular component organization|protein binding|developmental growth|respons…	K06236	collagen, type I, alpha[-]	dre04510|dre04512	Focal adhesion - Danio rerio (zebrafish)|ECM-receptor interaction - Danio rerio (zebrafish)	3:23221047-23239458	692	394	633	2146	2422	1111	6.24336	4.28532	7.02603	23.6815	29.8272	11.3218	5.85157	21.6102	-1.88481	9.74375e-05	0.0460644	DOWN
ENSDARG00000023217	crema	cAMP responsive element modulator a [Source:ZFIN;Acc:ZDB-GENE-030131-7031]	protein_coding	GO:0008152|GO:0032991|GO:0005623|GO:1901363|GO:0071704|GO:0019222|GO:0006807|GO:0003700|GO:0043227|GO:0009058|GO:0005515|GO:0044237|GO:0044249|GO:0006725|GO:0043231|GO:0009889|GO:0006139|GO:0005667|GO:0003676|GO:0010468|GO:0016070|GO:0019438|GO:0005634|GO:0051252|GO:0003677|GO:0006351|GO:0032774|GO:2001141|GO:0006355|GO:1903506	metabolic process|macromolecular complex|cell|heterocyclic compound binding|organic substance metabolic process|regulation of metabolic process|nitrogen compound metabolic process|transcription factor activity, sequence-specific DNA binding|membrane-bounded organelle|biosynthetic process|protein binding|cellular metabolic process|cellular biosynthetic process|cellular aromatic compound metabolic …	K09052	cAMP response element modulator[-]	dre04261	Adrenergic signaling in cardiomyocytes - Danio rerio (zebrafish)	2:43159171-43196595	75	82	108	243	521	260	2.13198	2.81002	3.7769	8.44878	20.2155	8.34798	2.9063	12.3374	-2.08578	9.93293e-05	0.0460644	DOWN
ENSDARG00000032553	egln3	egl-9 family hypoxia-inducible factor 3 [Source:ZFIN;Acc:ZDB-GENE-040426-2541]	protein_coding	GO:0008152|GO:0003824|GO:0030246|GO:0016491|GO:0036094|GO:0016705|GO:0043169|GO:0048029|GO:0043177|GO:0055114|GO:0019842|GO:0031418|GO:0031406|GO:0046872|GO:0046914|GO:0005506	metabolic process|catalytic activity|carbohydrate binding|oxidoreductase activity|small molecule binding|oxidoreductase activity, acting on paired donors, with incorporation or reduction of molecular oxygen|cation binding|monosaccharide binding|organic acid binding|oxidation-reduction process|vitamin binding|L-ascorbic acid binding|carboxylic acid binding|metal ion binding|transition metal ion bi…	-	-	-	-	17:9912036-9936915	208	139	283	322	1598	916	5.06726	4.08226	8.48186	9.59476	53.1391	25.2054	5.87713	29.3131	-2.31836	9.79017e-05	0.0460644	DOWN
ENSDARG00000040487	zgc:113176	zgc:113176 [Source:ZFIN;Acc:ZDB-GENE-050327-60]	protein_coding	GO:1901363|GO:0003676|GO:0003677	heterocyclic compound binding|nucleic acid binding|DNA binding	-	-	-	-	17:49276061-49306686	197	90	183	57	41	26	3.22132	1.77412	3.6814	1.14001	0.915129	0.480218	2.89228	0.845118	1.77498	0.000105091	0.0474405	UP
ENSDARG00000020007	col1a2	collagen, type I, alpha 2 [Source:ZFIN;Acc:ZDB-GENE-030131-8415]	protein_coding	GO:0005198|GO:0005576|GO:0050896|GO:0032991|GO:0032502|GO:0005615|GO:0005201|GO:0048856|GO:0031012|GO:0016043|GO:0009612|GO:0007275|GO:0005581|GO:0005584|GO:0001501|GO:0030198	structural molecule activity|extracellular region|response to stimulus|macromolecular complex|developmental process|extracellular space|extracellular matrix structural constituent|anatomical structure development|extracellular matrix|cellular component organization|response to mechanical stimulus|multicellular organism development|collagen trimer|collagen type I trimer|skeletal system development…	K06236	collagen, type I, alpha[-]	dre04510|dre04512	Focal adhesion - Danio rerio (zebrafish)|ECM-receptor interaction - Danio rerio (zebrafish)	19:40983221-41002980	546	414	600	2121	2344	904	5.35534	4.89518	7.24002	25.445	31.3818	10.015	5.83018	22.2806	-1.93418	0.000114016	0.0500232	DOWN
ENSDARG00000092090	si:ch211-125e6.12	si:ch211-125e6.12 [Source:ZFIN;Acc:ZDB-GENE-070912-36]	protein_coding	GO:0038023	signaling receptor activity	-	-	-	-	9:33216945-33218269	15862	9575	13191	4854	1880	6148	1076.51	783.383	1101.37	402.929	174.159	471.283	987.088	349.457	1.49806	0.000114568	0.0500232	UP
ENSDARG00000112540	cst14b.2	cystatin 14b, tandem duplicate 2 [Source:ZFIN;Acc:ZDB-GENE-140912-1]	protein_coding	GO:0008152|GO:0030234|GO:0071704|GO:0019222|GO:0006807|GO:0044237|GO:0004857|GO:0050790|GO:0019538|GO:0043086|GO:0006508|GO:0030414|GO:0051346|GO:0030162|GO:0004866|GO:0045861|GO:0010466|GO:0010951	metabolic process|enzyme regulator activity|organic substance metabolic process|regulation of metabolic process|nitrogen compound metabolic process|cellular metabolic process|enzyme inhibitor activity|regulation of catalytic activity|protein metabolic process|negative regulation of catalytic activity|proteolysis|peptidase inhibitor activity|negative regulation of hydrolase activity|regulation of …	-	-	-	-	5:4575800-4579408	520	309	396	1353	1863	783	17.4046	12.468	16.3061	55.3895	85.114	29.6013	15.3929	56.7016	-1.88112	0.000122941	0.052813	DOWN
ENSDARG00000028306	prph	peripherin [Source:ZFIN;Acc:ZDB-GENE-990415-207]	protein_coding	GO:0005198|GO:0050896|GO:0005623|GO:0032502|GO:0048856|GO:0016043|GO:0005515|GO:0048589|GO:0009611|GO:0006996|GO:0042246|GO:0031099|GO:0009888|GO:0042060|GO:0007010|GO:0005856|GO:0099513|GO:0045104|GO:0045111|GO:0005882|GO:0045098	structural molecule activity|response to stimulus|cell|developmental process|anatomical structure development|cellular component organization|protein binding|developmental growth|response to wounding|organelle organization|tissue regeneration|regeneration|tissue development|wound healing|cytoskeleton organization|cytoskeleton|polymeric cytoskeletal fiber|intermediate filament cytoskeleton organiz…	-	-	-	-	11:3320598-3334250	60	29	57	265	340	86	0.821921	0.478909	0.960624	4.44012	6.35751	1.33066	0.753818	4.04276	-2.42305	0.00012722	0.0537839	DOWN
ENSDARG00000006137	star	steroidogenic acute regulatory protein [Source:NCBI gene;Acc:63999]	protein_coding	GO:0008152|GO:0005623|GO:0071704|GO:0019222|GO:0008289|GO:0043227|GO:0009058|GO:0051641|GO:0036094|GO:0046907|GO:0051649|GO:0043231|GO:0009889|GO:0005737|GO:0006629|GO:0005496|GO:0005319|GO:0005740|GO:0019216|GO:0046890|GO:0015248|GO:0016125|GO:0032934|GO:0120013|GO:0005758|GO:0015485|GO:0006066|GO:0008202|GO:0008610|GO:0005739|GO:0071702|GO:0015850|GO:0006869|GO:0050810|GO:0008203|GO:0006694|GO:…	metabolic process|cell|organic substance metabolic process|regulation of metabolic process|lipid binding|membrane-bounded organelle|biosynthetic process|cellular localization|small molecule binding|intracellular transport|establishment of localization in cell|intracellular membrane-bounded organelle|regulation of biosynthetic process|cytoplasm|lipid metabolic process|steroid binding|lipid transpo…	-	-	-	-	8:44703854-44707937	7	3	5	4	271	30	0.219328	0.113306	0.192741	0.153274	11.59	1.06171	0.175125	4.26834	-4.60722	0.000134316	0.0550365	DOWN
ENSDARG00000033170	sult2st1	sulfotransferase family 2, cytosolic sulfotransferase 1 [Source:ZFIN;Acc:ZDB-GENE-030219-114]	protein_coding	GO:0003824|GO:0016740|GO:0016783|GO:0008146	catalytic activity|transferase activity|sulfurtransferase activity|sulfotransferase activity	-	-	-	-	12:630295-645972	446	225	292	1306	1425	548	16.4079	9.97877	13.2159	58.7666	71.5585	22.7713	13.2009	51.0321	-1.95077	0.000132977	0.0550365	DOWN
ENSDARG00000075161	defbl1	defensin, beta-like 1 [Source:ZFIN;Acc:ZDB-GENE-070207-1]	protein_coding	GO:0005576|GO:0050896|GO:0002376|GO:0006955|GO:0045087|GO:0006952|GO:0009617|GO:0042742	extracellular region|response to stimulus|immune system process|immune response|innate immune response|defense response|response to bacterium|defense response to bacterium	-	-	-	-	21:21741804-21742991	7	2	9	34	67	24	0.455879	0.157006	0.721109	2.70828	5.95583	1.76544	0.444665	3.47651	-2.96685	0.000141003	0.0560519	DOWN
ENSDARG00000077559	LO017815.1	nuclear receptor coactivator 7-like [Source:NCBI gene;Acc:792958]	protein_coding	-	-	-	-	-	-	16:55059026-55074006	96	37	117	235	671	242	4.6196	2.14642	6.9265	13.8315	44.0741	13.1534	4.56417	23.6863	-2.37563	0.000138991	0.0560519	DOWN
ENSDARG00000019521	mpx	myeloid-specific peroxidase [Source:ZFIN;Acc:ZDB-GENE-030131-9460]	protein_coding	GO:0005576|GO:0050896|GO:0008152|GO:0098754|GO:0016209|GO:0005623|GO:0003824|GO:1901363|GO:0019222|GO:0004601|GO:0005615|GO:0005515|GO:0016491|GO:0044237|GO:0005737|GO:0009636|GO:0016684|GO:0006979|GO:0006952|GO:0055114|GO:0072593|GO:0009617|GO:0098869|GO:0020037|GO:2000377|GO:0006954|GO:0010310	extracellular region|response to stimulus|metabolic process|detoxification|antioxidant activity|cell|catalytic activity|heterocyclic compound binding|regulation of metabolic process|peroxidase activity|extracellular space|protein binding|oxidoreductase activity|cellular metabolic process|cytoplasm|response to toxic substance|oxidoreductase activity, acting on peroxide as acceptor|response to oxid…	-	-	-	-	10:7778870-7785945	2674	1628	2725	9469	12236	3722	34.9415	25.6454	43.8067	151.339	218.246	54.9344	34.7979	141.507	-2.0238	0.000148251	0.0580027	DOWN
ENSDARG00000023712	mao	monoamine oxidase [Source:NCBI gene;Acc:404730]	protein_coding	GO:0008152|GO:0016020|GO:0005623|GO:0003824|GO:0071704|GO:0031090|GO:0006807|GO:0043227|GO:0019867|GO:0031224|GO:0016491|GO:0009056|GO:0044237|GO:0006725|GO:0043231|GO:0016638|GO:0005737|GO:0031966|GO:0016021|GO:0001505|GO:0055114|GO:0006584|GO:0042135|GO:0005741|GO:0005740|GO:1901565|GO:0009308|GO:0005739|GO:0016641|GO:0008131|GO:0042402	metabolic process|membrane|cell|catalytic activity|organic substance metabolic process|organelle membrane|nitrogen compound metabolic process|membrane-bounded organelle|outer membrane|intrinsic component of membrane|oxidoreductase activity|catabolic process|cellular metabolic process|cellular aromatic compound metabolic process|intracellular membrane-bounded organelle|oxidoreductase activity, act…	K00274	monoamine oxidase[1.4.3.4]	dre01100|dre00982|dre00330|dre00380|dre00260|dre00350|dre00340|dre00360	Metabolic pathways - Danio rerio (zebrafish)|Drug metabolism - cytochrome P450 - Danio rerio (zebrafish)|Arginine and proline metabolism - Danio rerio (zebrafish)|Tryptophan metabolism - Danio rerio (zebrafish)|Glycine, serine and threonine metabolism - Danio rerio (zebrafish)|Tyrosine metabolism - Danio rerio (zebrafish)|Histidine metabolism - Danio rerio (zebrafish)|Phenylalanine metabolism - D…	9:33660964-33725972	1133	407	794	3137	2456	1808	14.4567	6.2605	12.4639	48.9578	42.7754	26.0571	11.0604	39.2634	-1.82779	0.000161155	0.0580027	DOWN
ENSDARG00000043404	rpp21	ribonuclease P 21 subunit [Source:ZFIN;Acc:ZDB-GENE-040801-37]	protein_coding	GO:0008152|GO:0032991|GO:0005623|GO:0003824|GO:0071704|GO:0006807|GO:1990904|GO:0043227|GO:0016787|GO:0044237|GO:0006725|GO:0043231|GO:0006139|GO:0016788|GO:0004518|GO:0016070|GO:0030677|GO:0005730|GO:0005634|GO:0090501|GO:0090305|GO:0030681|GO:0004540|GO:0005655|GO:0006396|GO:0004519|GO:0006399|GO:0034470|GO:0090502|GO:0004521|GO:0004526|GO:0016891|GO:0008033|GO:0001682	metabolic process|macromolecular complex|cell|catalytic activity|organic substance metabolic process|nitrogen compound metabolic process|ribonucleoprotein complex|membrane-bounded organelle|hydrolase activity|cellular metabolic process|cellular aromatic compound metabolic process|intracellular membrane-bounded organelle|nucleobase-containing compound metabolic process|hydrolase activity, acting o…	K03540	ribonuclease P protein subunit RPR2[3.1.26.5]	dre03013	RNA transport - Danio rerio (zebrafish)	22:15429099-15437242	438	330	234	86	97	164	17.7204	16.0949	11.6469	4.25565	5.35673	7.49431	15.154	5.70223	1.4101	0.000160407	0.0580027	UP
ENSDARG00000067545	adam19b	ADAM metallopeptidase domain 19b [Source:ZFIN;Acc:ZDB-GENE-070705-541]	protein_coding	GO:0008152|GO:0016020|GO:0005623|GO:0003824|GO:0012505|GO:0071704|GO:0006807|GO:0043227|GO:0016787|GO:0005515|GO:0031224|GO:0008233|GO:0043231|GO:0019538|GO:0005737|GO:0016021|GO:0005794|GO:0019904|GO:0006508|GO:0017124|GO:0004175|GO:0033619|GO:0008237|GO:0004222|GO:0006509	metabolic process|membrane|cell|catalytic activity|endomembrane system|organic substance metabolic process|nitrogen compound metabolic process|membrane-bounded organelle|hydrolase activity|protein binding|intrinsic component of membrane|peptidase activity|intracellular membrane-bounded organelle|protein metabolic process|cytoplasm|integral component of membrane|Golgi apparatus|protein domain spec…	-	-	-	-	14:6546516-6614102	281	191	233	844	1180	393	3.22437	2.64208	3.28918	11.8454	18.4819	5.09351	3.05188	11.8069	-1.95187	0.000153535	0.0580027	DOWN
ENSDARG00000101164	nansb	N-acetylneuraminic acid synthase b [Source:ZFIN;Acc:ZDB-GENE-041114-125]	protein_coding	GO:0008152|GO:0003824|GO:0071704|GO:0009058|GO:0005975|GO:0016051	metabolic process|catalytic activity|organic substance metabolic process|biosynthetic process|carbohydrate metabolic process|carbohydrate biosynthetic process	K05304	sialic acid synthase[2.5.1.56 2.5.1.57 2.5.1.132]	dre01100|dre00520	Metabolic pathways - Danio rerio (zebrafish)|Amino sugar and nucleotide sugar metabolism - Danio rerio (zebrafish)	25:5288665-5299452	0	3	90	0	0	0	0	0.189898	5.81424	0	0	0	2.00138	0	Inf	0.000150319	0.0580027	UP
ENSDARG00000054334	dctpp1	dCTP pyrophosphatase 1 [Source:ZFIN;Acc:ZDB-GENE-040426-1741]	protein_coding	GO:0050896|GO:0008152|GO:0005623|GO:0003824|GO:0071704|GO:0006807|GO:0016787|GO:0007154|GO:0009056|GO:0044237|GO:0006725|GO:1901135|GO:0043169|GO:0005737|GO:0016817|GO:0006139|GO:0006259|GO:0019439|GO:1901565|GO:0005829|GO:0006753|GO:0006796|GO:0016818|GO:0042262|GO:0046872|GO:0009166|GO:0009117|GO:0016462|GO:0006220|GO:0000287|GO:0009143|GO:0009264|GO:0009204|GO:0047429|GO:0006253|GO:0047840	response to stimulus|metabolic process|cell|catalytic activity|organic substance metabolic process|nitrogen compound metabolic process|hydrolase activity|cell communication|catabolic process|cellular metabolic process|cellular aromatic compound metabolic process|carbohydrate derivative metabolic process|cation binding|cytoplasm|hydrolase activity, acting on acid anhydrides|nucleobase-containing c…	K16904	dCTP diphosphatase[3.6.1.12]	dre01100|dre00240	Metabolic pathways - Danio rerio (zebrafish)|Pyrimidine metabolism - Danio rerio (zebrafish)	1:24557414-24558749	0	0	0	0	402	0	0	0	0	0	23.1637	0	0	7.72122	#NAME?	0.000164036	0.0582526	DOWN
ENSDARG00000008186	syk	spleen tyrosine kinase [Source:ZFIN;Acc:ZDB-GENE-040702-3]	protein_coding	GO:0023052|GO:0050896|GO:0008152|GO:0040011|GO:0005623|GO:0032502|GO:0003824|GO:0048646|GO:1901363|GO:0040017|GO:0071704|GO:0016740|GO:0009653|GO:0006807|GO:0040012|GO:0051094|GO:0007165|GO:0048856|GO:0097367|GO:0007154|GO:0048870|GO:0036094|GO:0050793|GO:0044237|GO:0036303|GO:0007275|GO:0000166|GO:0019538|GO:0022603|GO:2000145|GO:0001946|GO:0005737|GO:0001525|GO:0001945|GO:0016477|GO:2000147|GO:…	signaling|response to stimulus|metabolic process|locomotion|cell|developmental process|catalytic activity|anatomical structure formation involved in morphogenesis|heterocyclic compound binding|positive regulation of locomotion|organic substance metabolic process|transferase activity|anatomical structure morphogenesis|nitrogen compound metabolic process|regulation of locomotion|positive regulation…	K05855	spleen tyrosine kinase[2.7.10.2]	dre05168|dre04625	Herpes simplex virus 1 infection - Danio rerio (zebrafish)|C-type lectin receptor signaling pathway - Danio rerio (zebrafish)	10:5533843-5581487	324	242	343	1027	1609	499	2.72689	2.45534	3.55148	10.5721	18.4844	4.74362	2.91124	11.2667	-1.95236	0.000192555	0.0595217	DOWN
ENSDARG00000008835	si:dkey-46g23.5	si:dkey-46g23.5 [Source:ZFIN;Acc:ZDB-GENE-030131-9306]	protein_coding	GO:0005576|GO:0008152|GO:0030234|GO:0071704|GO:0019222|GO:0005615|GO:0006807|GO:0044237|GO:0004857|GO:0050790|GO:0019538|GO:0043086|GO:0006508|GO:0030414|GO:0051346|GO:0030162|GO:0004866|GO:0045861|GO:0010466|GO:0010951	extracellular region|metabolic process|enzyme regulator activity|organic substance metabolic process|regulation of metabolic process|extracellular space|nitrogen compound metabolic process|cellular metabolic process|enzyme inhibitor activity|regulation of catalytic activity|protein metabolic process|negative regulation of catalytic activity|proteolysis|peptidase inhibitor activity|negative regula…	-	-	-	-	3:3432960-3448095	8199	13966	29740	2834	1010	7447	94.5227	194.098	421.804	39.9616	15.8936	96.9715	236.808	50.9422	2.21679	0.000198897	0.0595217	UP
ENSDARG00000033735	ncf1	neutrophil cytosolic factor 1 [Source:ZFIN;Acc:ZDB-GENE-031006-6]	protein_coding	GO:0050896|GO:0008152|GO:0005623|GO:0003824|GO:0030234|GO:0008289|GO:0005515|GO:0016491|GO:0044237|GO:0050790|GO:0008047|GO:0045730|GO:0005543|GO:0016651|GO:0005737|GO:0006952|GO:0055114|GO:0072593|GO:0050832|GO:0043085|GO:0016176|GO:0006801|GO:0035091|GO:0016175	response to stimulus|metabolic process|cell|catalytic activity|enzyme regulator activity|lipid binding|protein binding|oxidoreductase activity|cellular metabolic process|regulation of catalytic activity|enzyme activator activity|respiratory burst|phospholipid binding|oxidoreductase activity, acting on NAD(P)H|cytoplasm|defense response|oxidation-reduction process|reactive oxygen species metabolic…	K08011	neutrophil cytosolic factor 1[-]	dre04145	Phagosome - Danio rerio (zebrafish)	5:61432541-61445697	1069	717	1123	2363	6050	2021	28.265	22.8542	36.5296	76.4192	218.35	60.3566	29.2162	118.375	-2.01852	0.000190623	0.0595217	DOWN
ENSDARG00000044023	nkl.4	NK-lysin tandem duplicate 4 [Source:ZFIN;Acc:ZDB-GENE-030131-7503]	protein_coding	GO:0050896|GO:0008152|GO:0071704|GO:0006629|GO:0006952|GO:0009617|GO:0042742	response to stimulus|metabolic process|organic substance metabolic process|lipid metabolic process|defense response|response to bacterium|defense response to bacterium	-	-	-	-	17:8854108-8862424	77	47	77	238	282	175	7.09582	5.22132	8.72965	26.826	35.4721	18.2153	7.0156	26.8378	-1.93563	0.000171854	0.0595217	DOWN
ENSDARG00000058348	scinlb	scinderin like b [Source:ZFIN;Acc:ZDB-GENE-040426-2068]	protein_coding	GO:0044877|GO:0005515|GO:0008092|GO:0051015|GO:0003779	macromolecular complex binding|protein binding|cytoskeletal protein binding|actin filament binding|actin binding	K05768	gelsolin[-]	dre04810	Regulation of actin cytoskeleton - Danio rerio (zebrafish)	2:10396579-10450784	1455	802	1336	4528	6858	1832	28.4432	18.9002	32.1304	108.266	182.995	40.451	26.4913	110.571	-2.06138	0.000187234	0.0595217	DOWN
ENSDARG00000071833	znf1162	zinc finger protein 1162 [Source:ZFIN;Acc:ZDB-GENE-050220-5]	protein_coding	GO:0005623|GO:1901363|GO:0043227|GO:0043231|GO:0003676|GO:0005634|GO:0003677|GO:0003690|GO:0043565|GO:1990837|GO:0044212|GO:0000976|GO:0001012|GO:0000977	cell|heterocyclic compound binding|membrane-bounded organelle|intracellular membrane-bounded organelle|nucleic acid binding|nucleus|DNA binding|double-stranded DNA binding|sequence-specific DNA binding|sequence-specific double-stranded DNA binding|transcription regulatory region DNA binding|transcription regulatory region sequence-specific DNA binding|RNA polymerase II regulatory region DNA bindi…	-	-	-	-	22:2660505-2668782	111	95	85	25	15	42	2.79597	2.88475	2.63402	0.770214	0.515729	1.19494	2.77158	0.82696	1.74482	0.000190843	0.0595217	UP
ENSDARG00000074851	s1pr4	sphingosine-1-phosphate receptor 4 [Source:ZFIN;Acc:ZDB-GENE-050506-8]	protein_coding	GO:0023052|GO:0050896|GO:0040011|GO:0002376|GO:0016020|GO:0050900|GO:0007165|GO:0007154|GO:0031224|GO:0048870|GO:0038023|GO:0090520|GO:0030595|GO:0004888|GO:0016021|GO:0007186|GO:0016477|GO:0006935|GO:0060326|GO:0003376|GO:0071621|GO:0004930|GO:1990266|GO:0030593|GO:0038036	signaling|response to stimulus|locomotion|immune system process|membrane|leukocyte migration|signal transduction|cell communication|intrinsic component of membrane|cell motility|signaling receptor activity|sphingolipid mediated signaling pathway|leukocyte chemotaxis|transmembrane signaling receptor activity|integral component of membrane|G-protein coupled receptor signaling pathway|cell migration…	K04293	sphingosine 1-phosphate receptor 4[-]	dre04080|dre04068	Neuroactive ligand-receptor interaction - Danio rerio (zebrafish)|FoxO signaling pathway - Danio rerio (zebrafish)	22:5320415-5323482	336	164	247	839	1389	420	10.6939	6.29242	9.67141	32.6608	60.343	15.0985	8.88592	36.0341	-2.01977	0.00018076	0.0595217	DOWN
ENSDARG00000088202	sh3d19	SH3 domain containing 19 [Source:ZFIN;Acc:ZDB-GENE-050522-481]	protein_coding	GO:0005515	protein binding	-	-	-	-	1:24376698-24462691	540	363	377	132	117	229	5.42383	4.39536	4.65851	1.62164	1.60407	2.59798	4.8259	1.94123	1.31383	0.000178185	0.0595217	UP
ENSDARG00000088895	si:dkeyp-98a7.7	si:dkeyp-98a7.7 [Source:ZFIN;Acc:ZDB-GENE-050208-520]	protein_coding	GO:0030246	carbohydrate binding	-	-	-	-	22:25715925-25717213	6954	5950	7566	3071	1038	3117	589.759	608.32	789.406	318.557	120.161	298.582	662.495	245.767	1.43062	0.000197967	0.0595217	UP
ENSDARG00000102175	hamp	hepcidin antimicrobial peptide [Source:NCBI gene;Acc:402837]	protein_coding	GO:0023052|GO:0005576|GO:0050896|GO:0005623|GO:0008289|GO:0007165|GO:0097367|GO:0007154|GO:0005515|GO:0070891|GO:0009725|GO:0010033|GO:0005102|GO:0005539|GO:0001530|GO:0019725|GO:0006952|GO:0009617|GO:0032870|GO:0042834|GO:0071310|GO:0033993|GO:0042742|GO:0005179|GO:0048545|GO:0050801|GO:0071383|GO:0032570|GO:0050830|GO:0050829|GO:0071396|GO:0071407|GO:0055080|GO:0071393|GO:0006875|GO:0006879|GO:…	signaling|extracellular region|response to stimulus|cell|lipid binding|signal transduction|carbohydrate derivative binding|cell communication|protein binding|lipoteichoic acid binding|response to hormone|response to organic substance|receptor binding|glycosaminoglycan binding|lipopolysaccharide binding|cellular homeostasis|defense response|response to bacterium|cellular response to hormone stimul…	K23106	hepcidin[-]	dre04350	TGF-beta signaling pathway - Danio rerio (zebrafish)	16:50289916-50292583	4	2	2	17	31	15	0.193297	0.11651	0.118915	1.00484	2.0449	0.818763	0.142907	1.2895	-3.17366	0.000189438	0.0595217	DOWN
ENSDARG00000104418	BX248318.1	-	processed_transcript	-	-	-	-	-	-	11:28078148-28086924	1634	678	1341	4739	7310	1931	35.1598	17.5873	35.4991	124.724	214.703	46.9315	29.4154	128.786	-2.13033	0.000181251	0.0595217	DOWN
ENSDARG00000105612	si:dkey-23i12.9	si:dkey-23i12.9 [Source:ZFIN;Acc:ZDB-GENE-160728-118]	protein_coding	GO:0023052|GO:0005576|GO:0050896|GO:0007165|GO:0007154|GO:0005515|GO:0005102|GO:0005179	signaling|extracellular region|response to stimulus|signal transduction|cell communication|protein binding|receptor binding|hormone activity	-	-	-	-	7:25103965-25104744	14	10	29	2	0	4	0.808999	0.696627	2.06162	0.14138	0	0.261065	1.18908	0.134148	3.14795	0.000195372	0.0595217	UP
ENSDARG00000070914	dusp6	dual specificity phosphatase 6 [Source:ZFIN;Acc:ZDB-GENE-030613-1]	protein_coding	GO:0023052|GO:0050896|GO:0008152|GO:0005623|GO:0032502|GO:0003824|GO:0048646|GO:0040008|GO:0071704|GO:0016740|GO:0019222|GO:0009653|GO:0006807|GO:0007165|GO:0048856|GO:0016787|GO:0007154|GO:0023051|GO:0050793|GO:0044237|GO:0045926|GO:0048589|GO:0007275|GO:0045595|GO:0050790|GO:0019538|GO:0009611|GO:0048640|GO:0009966|GO:0022603|GO:0010033|GO:0007389|GO:0005737|GO:0009968|GO:0048598|GO:0042246|GO:…	signaling|response to stimulus|metabolic process|cell|developmental process|catalytic activity|anatomical structure formation involved in morphogenesis|regulation of growth|organic substance metabolic process|transferase activity|regulation of metabolic process|anatomical structure morphogenesis|nitrogen compound metabolic process|signal transduction|anatomical structure development|hydrolase act…	K21946	dual specificity phosphatase 6[3.1.3.16 3.1.3.48]	dre04010	MAPK signaling pathway - Danio rerio (zebrafish)	25:18326298-18330503	354	224	356	1102	1637	502	5.44296	4.15198	6.73405	20.7244	34.3564	8.71814	5.443	21.2663	-1.9661	0.000203181	0.060128	DOWN
ENSDARG00000004051	CR354540.1	cytochrome P450, family 7, subfamily A, polypeptide 1b [Source:NCBI gene;Acc:559097]	protein_coding	GO:0008152|GO:0003824|GO:1901363|GO:0071704|GO:0009058|GO:0016491|GO:0044237|GO:0044249|GO:0016705|GO:0043169|GO:0006629|GO:0006082|GO:0055114|GO:0004497|GO:0020037|GO:0008395|GO:0008202|GO:0008610|GO:0046872|GO:0055088|GO:0006699|GO:0006694|GO:0019752|GO:0046914|GO:0005506|GO:0042632	metabolic process|catalytic activity|heterocyclic compound binding|organic substance metabolic process|biosynthetic process|oxidoreductase activity|cellular metabolic process|cellular biosynthetic process|oxidoreductase activity, acting on paired donors, with incorporation or reduction of molecular oxygen|cation binding|lipid metabolic process|organic acid metabolic process|oxidation-reduction pr…	K00489	cholesterol 7alpha-monooxygenase[1.14.14.23]	dre01100|dre03320|dre00140|dre00120	Metabolic pathways - Danio rerio (zebrafish)|PPAR signaling pathway - Danio rerio (zebrafish)|Steroid hormone biosynthesis - Danio rerio (zebrafish)|Primary bile acid biosynthesis - Danio rerio (zebrafish)	7:58270474-58289847	176	100	157	497	784	256	2.3057	1.57929	2.53035	7.96365	14.0195	3.78806	2.13845	8.59039	-2.00616	0.000210191	0.0608502	DOWN
ENSDARG00000098041	CR391995.1	-	lincRNA	-	-	-	-	-	-	24:33155509-33221175	89	45	106	12	20	28	3.82575	2.33192	5.60564	0.630913	1.17352	1.3595	3.9211	1.05465	1.8945	0.000213037	0.0610111	UP
ENSDARG00000003902	ctsl.1	cathepsin L.1 [Source:ZFIN;Acc:ZDB-GENE-040718-61]	protein_coding	GO:0005576|GO:0050896|GO:0008152|GO:0002376|GO:0005623|GO:0003824|GO:0071704|GO:0005615|GO:0006807|GO:0043227|GO:0016787|GO:0009056|GO:0044237|GO:0006955|GO:0008233|GO:0043231|GO:0019538|GO:0005737|GO:0006508|GO:1901565|GO:0005773|GO:0030163|GO:0004175|GO:0000323|GO:0008234|GO:0051603|GO:0005764|GO:0004197	extracellular region|response to stimulus|metabolic process|immune system process|cell|catalytic activity|organic substance metabolic process|extracellular space|nitrogen compound metabolic process|membrane-bounded organelle|hydrolase activity|catabolic process|cellular metabolic process|immune response|peptidase activity|intracellular membrane-bounded organelle|protein metabolic process|cytoplas…	-	-	dre04210|dre04140|dre04142|dre04145	Apoptosis - Danio rerio (zebrafish)|Autophagy - animal - Danio rerio (zebrafish)|Lysosome - Danio rerio (zebrafish)|Phagosome - Danio rerio (zebrafish)	17:27456804-27461321	17	13	2852	25	38	20	0.266316	0.245516	54.9671	0.47903	0.812577	0.353888	18.493	0.548498	5.07535	0.000263494	0.0614671	UP
ENSDARG00000005821	ncf2	neutrophil cytosolic factor 2 [Source:ZFIN;Acc:ZDB-GENE-070209-29]	protein_coding	GO:0008152|GO:0016020|GO:0032991|GO:0005623|GO:0030234|GO:0005886|GO:0071944|GO:0005515|GO:0031224|GO:0044237|GO:0050790|GO:0008047|GO:0045730|GO:0005737|GO:0031226|GO:0043020|GO:0016021|GO:0072593|GO:0019899|GO:0051020|GO:0016192|GO:0043085|GO:0016176|GO:0006801|GO:0005829|GO:0005887|GO:0006909|GO:0031267|GO:0042554|GO:0006897|GO:0017016|GO:0017048|GO:0048365	metabolic process|membrane|macromolecular complex|cell|enzyme regulator activity|plasma membrane|cell periphery|protein binding|intrinsic component of membrane|cellular metabolic process|regulation of catalytic activity|enzyme activator activity|respiratory burst|cytoplasm|intrinsic component of plasma membrane|NADPH oxidase complex|integral component of membrane|reactive oxygen species metabolic…	K08010	neutrophil cytosolic factor 2[-]	dre04145	Phagosome - Danio rerio (zebrafish)	7:41329748-41338923	320	203	260	872	1287	419	5.29713	4.05098	5.29489	17.6552	29.08	7.83413	4.881	18.1898	-1.89788	0.000262274	0.0614671	DOWN
ENSDARG00000017653	rgs13	regulator of G protein signaling 13 [Source:ZFIN;Acc:ZDB-GENE-070410-138]	protein_coding	-	-	-	-	-	-	2:6475567-6482240	119	95	133	384	736	198	5.24733	5.05	7.21499	20.7105	44.2991	9.8615	5.83744	24.9571	-2.09604	0.000273348	0.0614671	DOWN
ENSDARG00000019861	fgl2a	fibrinogen-like 2a [Source:ZFIN;Acc:ZDB-GENE-030131-9506]	protein_coding	GO:0008152|GO:0003824|GO:0071704|GO:0006807|GO:0016787|GO:0008233|GO:0019538|GO:0006508	metabolic process|catalytic activity|organic substance metabolic process|nitrogen compound metabolic process|hydrolase activity|peptidase activity|protein metabolic process|proteolysis	-	-	-	-	4:20178694-20181964	480	349	595	2007	2518	674	10.7254	9.40098	16.3562	54.8514	76.7988	17.0106	12.1609	49.5536	-2.02674	0.000267879	0.0614671	DOWN
ENSDARG00000023176	tdo2b	tryptophan 2,3-dioxygenase b [Source:NCBI gene;Acc:334082]	protein_coding	GO:0008152|GO:0003824|GO:1901363|GO:0071704|GO:0006807|GO:0016491|GO:0009056|GO:0044237|GO:0006520|GO:0006725|GO:0043169|GO:0051213|GO:0006082|GO:0055114|GO:0016701|GO:0009063|GO:0070189|GO:0009072|GO:0019439|GO:0020037|GO:1901565|GO:0016702|GO:0009308|GO:0046872|GO:1901605|GO:0004833|GO:0019752|GO:0019441|GO:0042402|GO:0006569	metabolic process|catalytic activity|heterocyclic compound binding|organic substance metabolic process|nitrogen compound metabolic process|oxidoreductase activity|catabolic process|cellular metabolic process|cellular amino acid metabolic process|cellular aromatic compound metabolic process|cation binding|dioxygenase activity|organic acid metabolic process|oxidation-reduction process|oxidoreductas…	K00453	tryptophan 2,3-dioxygenase[1.13.11.11]	dre01100|dre00380	Metabolic pathways - Danio rerio (zebrafish)|Tryptophan metabolism - Danio rerio (zebrafish)	11:34084532-34097437	118	115	115	507	449	213	3.04433	3.57671	3.65009	15.9988	15.8119	6.20697	3.42371	12.6726	-1.88808	0.000272723	0.0614671	DOWN
ENSDARG00000031100	ivns1abpa	influenza virus NS1A binding protein a [Source:NCBI gene;Acc:387591]	protein_coding	GO:0005623|GO:0043227|GO:0005515|GO:0043231|GO:0005737|GO:0005856|GO:0005634	cell|membrane-bounded organelle|protein binding|intracellular membrane-bounded organelle|cytoplasm|cytoskeleton|nucleus	-	-	-	-	20:34320635-34341183	3052	1819	2416	6886	11878	4485	41.6065	29.894	40.5198	114.818	221.027	69.0599	37.3401	134.969	-1.85383	0.000246482	0.0614671	DOWN
ENSDARG00000039208	nasp	nuclear autoantigenic sperm protein (histone-binding) [Source:ZFIN;Acc:ZDB-GENE-030131-5511]	protein_coding	GO:0005623|GO:0043227|GO:0016043|GO:0005515|GO:0043231|GO:0006325|GO:0006996|GO:0042393|GO:0051276|GO:0034728|GO:0005654|GO:0031497|GO:0006338|GO:0006333|GO:0005634|GO:0065003|GO:0043486|GO:0006334|GO:0043044|GO:0034080|GO:0034724|GO:0034508|GO:0006336|GO:0006335	cell|membrane-bounded organelle|cellular component organization|protein binding|intracellular membrane-bounded organelle|chromatin organization|organelle organization|histone binding|chromosome organization|nucleosome organization|nucleoplasm|chromatin assembly|chromatin remodeling|chromatin assembly or disassembly|nucleus|macromolecular complex assembly|histone exchange|nucleosome assembly|ATP-d…	-	-	-	-	6:33911154-33916788	3398	6535	5486	1482	942	2907	35.4298	82.142	70.3711	18.9	13.4067	34.2355	62.6476	22.1807	1.49795	0.0002741	0.0614671	UP
ENSDARG00000039269	arg2	arginase 2 [Source:ZFIN;Acc:ZDB-GENE-030131-1334]	protein_coding	GO:0008152|GO:0005623|GO:0003824|GO:0071704|GO:0006807|GO:0009058|GO:0016787|GO:0009056|GO:0044237|GO:0044249|GO:0006520|GO:0043169|GO:0005737|GO:0006082|GO:0016810|GO:0000050|GO:0009063|GO:0016813|GO:1901565|GO:0046872|GO:1901605|GO:0004053|GO:0043604|GO:0019752|GO:0046914|GO:0006525|GO:0030145|GO:0019547|GO:0006527	metabolic process|cell|catalytic activity|organic substance metabolic process|nitrogen compound metabolic process|biosynthetic process|hydrolase activity|catabolic process|cellular metabolic process|cellular biosynthetic process|cellular amino acid metabolic process|cation binding|cytoplasm|organic acid metabolic process|hydrolase activity, acting on carbon-nitrogen (but not peptide) bonds|urea c…	K01476	arginase[3.5.3.1]	dre01100|dre01230|dre00330|dre00220	Metabolic pathways - Danio rerio (zebrafish)|Biosynthesis of amino acids - Danio rerio (zebrafish)|Arginine and proline metabolism - Danio rerio (zebrafish)|Arginine biosynthesis - Danio rerio (zebrafish)	13:33024547-33034374	179	130	189	696	576	316	4.47283	3.91605	5.81013	21.2719	19.6462	8.91877	4.733	16.6123	-1.81143	0.000234841	0.0614671	DOWN
ENSDARG00000040535	csgalnact1a	chondroitin sulfate N-acetylgalactosaminyltransferase 1a [Source:ZFIN;Acc:ZDB-GENE-121129-1]	protein_coding	GO:0008152|GO:0016020|GO:0005623|GO:0003824|GO:0012505|GO:0071704|GO:0016740|GO:0031090|GO:0006807|GO:0043227|GO:0009058|GO:0031224|GO:0044237|GO:0044249|GO:0043231|GO:0019538|GO:1901135|GO:0005737|GO:0016021|GO:0005794|GO:0016757|GO:0006082|GO:0006790|GO:0000139|GO:0030201|GO:1901137|GO:0016758|GO:0009100|GO:0008194|GO:0050650|GO:0015012|GO:0050654|GO:0008376|GO:0005795|GO:0030203|GO:0032580|GO:…	metabolic process|membrane|cell|catalytic activity|endomembrane system|organic substance metabolic process|transferase activity|organelle membrane|nitrogen compound metabolic process|membrane-bounded organelle|biosynthetic process|intrinsic component of membrane|cellular metabolic process|cellular biosynthetic process|intracellular membrane-bounded organelle|protein metabolic process|carbohydrate…	K00746	chondroitin sulfate N-acetylgalactosaminyltransferase 1/2[2.4.1.174 2.4.1.175]	dre01100|dre00532	Metabolic pathways - Danio rerio (zebrafish)|Glycosaminoglycan biosynthesis - chondroitin sulfate / dermatan sulfate - Danio rerio (zebrafish)	10:8298984-8358396	50	23	27	151	192	76	1.61784	0.89717	1.07479	5.97598	8.47993	2.77759	1.1966	5.7445	-2.26324	0.000233278	0.0614671	DOWN
ENSDARG00000042725	cebpb	CCAAT enhancer binding protein beta [Source:ZFIN;Acc:ZDB-GENE-020111-3]	protein_coding	GO:0050896|GO:0008152|GO:0005623|GO:1901363|GO:0071704|GO:0019222|GO:0006807|GO:0003700|GO:0043227|GO:0009058|GO:0044237|GO:0032259|GO:0044249|GO:0006725|GO:0043231|GO:0009889|GO:0006139|GO:0009617|GO:0003676|GO:0010468|GO:0016070|GO:0006259|GO:0019438|GO:0005634|GO:0051252|GO:0003677|GO:0001878|GO:0006306|GO:0006351|GO:0032774|GO:2001141|GO:0006355|GO:0044030|GO:1903506	response to stimulus|metabolic process|cell|heterocyclic compound binding|organic substance metabolic process|regulation of metabolic process|nitrogen compound metabolic process|transcription factor activity, sequence-specific DNA binding|membrane-bounded organelle|biosynthetic process|cellular metabolic process|methylation|cellular biosynthetic process|cellular aromatic compound metabolic proces…	-	-	-	-	8:28448267-28449782	1394	804	1492	4195	6801	1992	51.8591	36.0573	68.285	190.881	345.352	83.7027	52.0672	206.645	-1.98871	0.000255413	0.0614671	DOWN
ENSDARG00000056080	si:dkey-191g9.5	si:dkey-191g9.5 [Source:ZFIN;Acc:ZDB-GENE-090313-217]	protein_coding	GO:0005623|GO:0030234|GO:0005515|GO:0050790|GO:0008047|GO:0005737|GO:0043085|GO:0030695|GO:0005829|GO:0005096|GO:0043087|GO:0043547	cell|enzyme regulator activity|protein binding|regulation of catalytic activity|enzyme activator activity|cytoplasm|positive regulation of catalytic activity|GTPase regulator activity|cytosol|GTPase activator activity|regulation of GTPase activity|positive regulation of GTPase activity	-	-	-	-	13:21712284-21739142	66	43	146	26	11	21	1.86393	1.46395	5.07261	0.898098	0.424058	0.669852	2.80016	0.664003	2.07625	0.000268745	0.0614671	UP
ENSDARG00000056600	papss2b	3'-phosphoadenosine 5'-phosphosulfate synthase 2b [Source:ZFIN;Acc:ZDB-GENE-010323-5]	protein_coding	GO:0008152|GO:0003824|GO:1901363|GO:0071704|GO:0016740|GO:0006807|GO:0009058|GO:0097367|GO:0036094|GO:0044237|GO:0044249|GO:0006725|GO:0000166|GO:1901135|GO:0006082|GO:0016772|GO:0006139|GO:0006790|GO:0016773|GO:0017076|GO:0000103|GO:1901137|GO:0016779|GO:0006753|GO:0019693|GO:0019438|GO:0006796|GO:0016301|GO:0009259|GO:0006163|GO:0009117|GO:0032559|GO:0004020|GO:0016310|GO:0009165|GO:0050428|GO:…	metabolic process|catalytic activity|heterocyclic compound binding|organic substance metabolic process|transferase activity|nitrogen compound metabolic process|biosynthetic process|carbohydrate derivative binding|small molecule binding|cellular metabolic process|cellular biosynthetic process|cellular aromatic compound metabolic process|nucleotide binding|carbohydrate derivative metabolic process|…	K13811	3'-phosphoadenosine 5'-phosphosulfate synthase[2.7.7.4 2.7.1.25]	dre01100|dre00230|dre00450|dre00920	Metabolic pathways - Danio rerio (zebrafish)|Purine metabolism - Danio rerio (zebrafish)|Selenocompound metabolism - Danio rerio (zebrafish)|Sulfur metabolism - Danio rerio (zebrafish)	12:17458949-17479078	517	270	398	1688	1812	573	10.9041	6.86497	10.3271	43.5452	52.1657	13.6503	9.36539	36.4537	-1.96066	0.000275663	0.0614671	DOWN
ENSDARG00000070389	foxf2b	forkhead box F2b [Source:ZFIN;Acc:ZDB-GENE-041001-130]	protein_coding	GO:0008152|GO:0005623|GO:0032502|GO:1901363|GO:0071704|GO:0019222|GO:0006807|GO:0003700|GO:0043227|GO:0048856|GO:0009058|GO:0044237|GO:0044249|GO:0007275|GO:0048468|GO:0006725|GO:0043231|GO:0009889|GO:0000981|GO:0061061|GO:0006139|GO:0003676|GO:0030154|GO:0001944|GO:0010468|GO:0016070|GO:0072359|GO:0019438|GO:0005634|GO:0051252|GO:0003677|GO:0042692|GO:0055001|GO:0072358|GO:0006351|GO:0032774|GO:…	metabolic process|cell|developmental process|heterocyclic compound binding|organic substance metabolic process|regulation of metabolic process|nitrogen compound metabolic process|transcription factor activity, sequence-specific DNA binding|membrane-bounded organelle|anatomical structure development|biosynthetic process|cellular metabolic process|cellular biosynthetic process|multicellular organis…	-	-	-	-	20:26690036-26692944	1423	782	38	70	19	149	39.5925	26.2295	1.30071	2.38216	0.721602	4.68253	22.3742	2.59543	3.10779	0.00023443	0.0614671	UP
ENSDARG00000075261	timp2b	TIMP metallopeptidase inhibitor 2b [Source:ZFIN;Acc:ZDB-GENE-040426-2655]	protein_coding	GO:0005576|GO:0050896|GO:0008152|GO:0030234|GO:0071704|GO:0019222|GO:0005615|GO:0006807|GO:0031012|GO:0005515|GO:0009056|GO:0044237|GO:0004857|GO:0050790|GO:0019538|GO:0009725|GO:0010033|GO:0019899|GO:0043086|GO:0002020|GO:0042177|GO:0006508|GO:1901565|GO:0034097|GO:0030414|GO:0042176|GO:0030163|GO:0051346|GO:0030162|GO:0051045|GO:0004866|GO:0033619|GO:0045861|GO:0006509|GO:0010466|GO:0008191|GO:…	extracellular region|response to stimulus|metabolic process|enzyme regulator activity|organic substance metabolic process|regulation of metabolic process|extracellular space|nitrogen compound metabolic process|extracellular matrix|protein binding|catabolic process|cellular metabolic process|enzyme inhibitor activity|regulation of catalytic activity|protein metabolic process|response to hormone|re…	-	-	-	-	3:57632965-57666996	237	157	184	679	1085	291	2.91077	2.32452	2.78017	10.1999	18.1893	4.03682	2.67182	10.8087	-2.0163	0.000269033	0.0614671	DOWN
ENSDARG00000075515	cd37	CD37 molecule [Source:ZFIN;Acc:ZDB-GENE-070820-17]	protein_coding	GO:0016020|GO:0005623|GO:0005886|GO:0071944|GO:0031224|GO:0031226|GO:0016021|GO:0005887	membrane|cell|plasma membrane|cell periphery|intrinsic component of membrane|intrinsic component of plasma membrane|integral component of membrane|integral component of plasma membrane	-	-	-	-	12:28971580-28983584	148	97	130	365	782	230	6.81376	5.3836	7.36311	20.5536	49.1427	11.9603	6.52016	27.2188	-2.06163	0.000268543	0.0614671	DOWN
ENSDARG00000077499	plekho1b	pleckstrin homology domain containing, family O member 1b [Source:ZFIN;Acc:ZDB-GENE-100609-2]	protein_coding	GO:0032502|GO:0048646|GO:0009653|GO:0048856|GO:0016043|GO:0050793|GO:0045595|GO:0022603|GO:0061061|GO:0030154|GO:0060142|GO:0042692|GO:0007520|GO:1901739|GO:0051146|GO:0010830	developmental process|anatomical structure formation involved in morphogenesis|anatomical structure morphogenesis|anatomical structure development|cellular component organization|regulation of developmental process|regulation of cell differentiation|regulation of anatomical structure morphogenesis|muscle structure development|cell differentiation|regulation of syncytium formation by plasma membra…	-	-	-	-	16:38015350-38067952	57	47	62	240	350	97	0.530478	0.527301	0.709859	2.73193	4.44614	1.01964	0.589213	2.73257	-2.2134	0.000251836	0.0614671	DOWN
ENSDARG00000093124	scpp8	secretory calcium-binding phosphoprotein 8 [Source:ZFIN;Acc:ZDB-GENE-090424-2]	protein_coding	-	-	-	-	-	-	10:15106808-15111334	119	66	80	312	462	169	2.23042	1.49129	1.8447	7.15258	11.8198	3.57779	1.85547	7.51671	-2.01832	0.000268856	0.0614671	DOWN
ENSDARG00000094485	si:dkey-27h10.2	si:dkey-27h10.2 [Source:ZFIN;Acc:ZDB-GENE-090313-296]	protein_coding	GO:0016020|GO:0031224|GO:0016021	membrane|intrinsic component of membrane|integral component of membrane	-	-	-	-	1:35662474-35695724	76	46	71	284	355	114	1.52318	1.11139	1.75061	6.96184	9.71165	2.58064	1.46173	6.41804	-2.13446	0.000252061	0.0614671	DOWN
ENSDARG00000096248	ighd	immunoglobulin heavy constant delta [Source:ZFIN;Acc:ZDB-GENE-040513-9]	protein_coding	GO:0023052|GO:0005576|GO:0050896|GO:0008152|GO:0002376|GO:0016020|GO:0032991|GO:0005623|GO:0003823|GO:0009986|GO:0071704|GO:0005615|GO:0005886|GO:0006807|GO:0002253|GO:0007165|GO:0071944|GO:0007154|GO:0016043|GO:0005515|GO:0031224|GO:0045321|GO:0002682|GO:0042571|GO:0006955|GO:0019538|GO:0010033|GO:0005102|GO:0002757|GO:0006959|GO:0045087|GO:0016021|GO:0061024|GO:0050776|GO:0009897|GO:0006952|GO:…	signaling|extracellular region|response to stimulus|metabolic process|immune system process|membrane|macromolecular complex|cell|antigen binding|cell surface|organic substance metabolic process|extracellular space|plasma membrane|nitrogen compound metabolic process|activation of immune response|signal transduction|cell periphery|cell communication|cellular component organization|protein binding|i…	-	-	-	-	3:33949246-33961589	19	19	29	77	197	59	0.2023	0.243866	0.379864	1.00274	2.86303	0.709527	0.275343	1.5251	-2.4696	0.000276207	0.0614671	DOWN
ENSDARG00000098026	si:dkey-238d18.8	si:dkey-238d18.8 [Source:ZFIN;Acc:ZDB-GENE-131119-29]	protein_coding	-	-	-	-	-	-	15:37986069-37988619	80	43	55	195	355	129	3.16617	2.05159	2.67798	9.43949	19.1779	5.76667	2.63191	11.4614	-2.1226	0.000258308	0.0614671	DOWN
ENSDARG00000099518	si:ch211-119e14.1	si:ch211-119e14.1 [Source:ZFIN;Acc:ZDB-GENE-141216-162]	protein_coding	GO:0016020|GO:0031224|GO:0016021	membrane|intrinsic component of membrane|integral component of membrane	-	-	-	-	7:18606798-18617187	305	210	344	1025	1660	441	5.65646	4.69505	7.84869	23.2507	42.0223	9.23787	6.06673	24.837	-2.0335	0.000219357	0.0614671	DOWN
ENSDARG00000099811	si:dkey-203a12.7	si:dkey-203a12.7 [Source:ZFIN;Acc:ZDB-GENE-141216-159]	protein_coding	GO:0008152|GO:0030234|GO:0071704|GO:0019222|GO:0006807|GO:0005515|GO:0044237|GO:0004857|GO:0050790|GO:0019538|GO:0043086|GO:0006508|GO:0030414|GO:0051346|GO:0030162|GO:0004866|GO:0045861|GO:0004867|GO:0010466|GO:0010951	metabolic process|enzyme regulator activity|organic substance metabolic process|regulation of metabolic process|nitrogen compound metabolic process|protein binding|cellular metabolic process|enzyme inhibitor activity|regulation of catalytic activity|protein metabolic process|negative regulation of catalytic activity|proteolysis|peptidase inhibitor activity|negative regulation of hydrolase activit…	-	-	-	-	14:15543331-15544198	392	268	315	962	1288	610	42.4336	34.9731	41.9497	127.37	190.312	74.5832	39.7855	130.755	-1.71655	0.000276941	0.0614671	DOWN
ENSDARG00000104543	CR456627.1	-	lincRNA	-	-	-	-	-	-	12:37214518-37271412	37	19	23	7	5	3	1.35944	0.841538	1.03962	0.314575	0.250774	0.124495	1.0802	0.229948	2.23192	0.000229233	0.0614671	UP
ENSDARG00000117530	CABZ01085662.1	-	lincRNA	-	-	-	-	-	-	10:44242236-44253104	89	57	27	10	6	20	3.85217	2.97418	1.43773	0.529372	0.354494	0.97774	2.75469	0.620535	2.15031	0.000276613	0.0614671	UP
ENSDARG00000002956	si:dkey-32n7.4	si:dkey-32n7.4 [Source:ZFIN;Acc:ZDB-GENE-110411-175]	protein_coding	GO:0023052|GO:0050896|GO:0016020|GO:0032991|GO:0005623|GO:0005886|GO:0007155|GO:0043235|GO:0007165|GO:0071944|GO:0007154|GO:0098636|GO:0031224|GO:0008305|GO:0031226|GO:0016021|GO:0007166|GO:0007229|GO:0005887	signaling|response to stimulus|membrane|macromolecular complex|cell|plasma membrane|cell adhesion|receptor complex|signal transduction|cell periphery|cell communication|protein complex involved in cell adhesion|intrinsic component of membrane|integrin complex|intrinsic component of plasma membrane|integral component of membrane|cell surface receptor signaling pathway|integrin-mediated signaling p…	-	-	dre04810|dre04145|dre04514	Regulation of actin cytoskeleton - Danio rerio (zebrafish)|Phagosome - Danio rerio (zebrafish)|Cell adhesion molecules (CAMs) - Danio rerio (zebrafish)	12:4114401-4145033	366	245	410	1145	1588	574	3.9445	3.18311	5.43612	15.0933	23.3608	6.98731	4.18791	15.1471	-1.85474	0.000286939	0.0623752	DOWN
ENSDARG00000042138	selp	selectin P [Source:ZFIN;Acc:ZDB-GENE-110107-2]	protein_coding	GO:0040011|GO:0002376|GO:0016020|GO:0032502|GO:0007155|GO:0048856|GO:0030246|GO:0002520|GO:0031224|GO:0048870|GO:0007275|GO:0048513|GO:0048534|GO:0016021|GO:0016477|GO:0030097|GO:0035701|GO:0097241	locomotion|immune system process|membrane|developmental process|cell adhesion|anatomical structure development|carbohydrate binding|immune system development|intrinsic component of membrane|cell motility|multicellular organism development|animal organ development|hematopoietic or lymphoid organ development|integral component of membrane|cell migration|hemopoiesis|hematopoietic stem cell migration…	K06496	selectin, platelet[-]	dre04514	Cell adhesion molecules (CAMs) - Danio rerio (zebrafish)	20:33948642-33961697	187	89	145	604	611	233	3.47264	1.99242	3.31268	13.719	15.4876	4.8872	2.92591	11.3646	-1.95759	0.000288254	0.0623752	DOWN
ENSDARG00000052688	paqr5b	progestin and adipoQ receptor family member Vb [Source:NCBI gene;Acc:100007661]	protein_coding	GO:0000003|GO:0016020|GO:0032502|GO:0008289|GO:0048856|GO:0031224|GO:0038023|GO:0032504|GO:0007275|GO:0048468|GO:0016021|GO:0007276|GO:0007281|GO:0005496|GO:0030154|GO:0007292|GO:0048477	reproduction|membrane|developmental process|lipid binding|anatomical structure development|intrinsic component of membrane|signaling receptor activity|multicellular organism reproduction|multicellular organism development|cell development|integral component of membrane|gamete generation|germ cell development|steroid binding|cell differentiation|female gamete generation|oogenesis	-	-	-	-	7:33457148-33475194	37	22	11	82	160	75	0.553367	0.396654	0.202401	1.49999	3.26626	1.26694	0.384141	2.01106	-2.38825	0.000303474	0.0646618	DOWN
ENSDARG00000052088	cxcr1	chemokine (C-X-C motif) receptor 1 [Source:ZFIN;Acc:ZDB-GENE-070302-4]	protein_coding	GO:0023052|GO:0050896|GO:0040011|GO:0002376|GO:0016020|GO:0005623|GO:0009986|GO:0005886|GO:0007165|GO:0071944|GO:0007154|GO:0005515|GO:0031224|GO:0048870|GO:0038023|GO:0006955|GO:0010033|GO:0004888|GO:0016021|GO:0007186|GO:0019725|GO:0009897|GO:0016477|GO:0001653|GO:0035556|GO:0007166|GO:0019955|GO:0006935|GO:0060326|GO:0071310|GO:0019956|GO:0008528|GO:0004896|GO:0019221|GO:0034097|GO:0004930|GO:…	signaling|response to stimulus|locomotion|immune system process|membrane|cell|cell surface|plasma membrane|signal transduction|cell periphery|cell communication|protein binding|intrinsic component of membrane|cell motility|signaling receptor activity|immune response|response to organic substance|transmembrane signaling receptor activity|integral component of membrane|G-protein coupled receptor si…	-	-	-	-	9:48085039-48091741	32	31	35	137	225	65	0.346267	0.404381	0.465936	1.8132	3.32328	0.794429	0.405528	1.97697	-2.28542	0.000307185	0.0649331	DOWN
ENSDARG00000031136	moxd1	monooxygenase, DBH-like 1 [Source:NCBI gene;Acc:570584]	protein_coding	GO:0005576|GO:0008152|GO:0016020|GO:0005623|GO:0003824|GO:0005789|GO:0012505|GO:0071704|GO:0031090|GO:0005615|GO:0042175|GO:0006807|GO:0043227|GO:0009058|GO:0031224|GO:0016491|GO:0009056|GO:0044237|GO:0044249|GO:0005783|GO:0006725|GO:0043231|GO:0030141|GO:0030667|GO:0016705|GO:0043169|GO:0005737|GO:0012506|GO:0016021|GO:0031982|GO:0001505|GO:0055114|GO:0004497|GO:0006584|GO:0019439|GO:1901565|GO:…	extracellular region|metabolic process|membrane|cell|catalytic activity|endoplasmic reticulum membrane|endomembrane system|organic substance metabolic process|organelle membrane|extracellular space|nuclear outer membrane-endoplasmic reticulum membrane network|nitrogen compound metabolic process|membrane-bounded organelle|biosynthetic process|intrinsic component of membrane|oxidoreductase activity…	-	-	-	-	20:25225112-25271878	153	139	108	562	681	200	1.5686	1.71795	1.36218	7.04733	9.53003	2.31599	1.54958	6.29778	-2.02297	0.000323548	0.0659434	DOWN
ENSDARG00000032868	pde4ba	phosphodiesterase 4B, cAMP-specific a [Source:ZFIN;Acc:ZDB-GENE-030131-9570]	protein_coding	GO:0023052|GO:0050896|GO:0005623|GO:0003824|GO:0007165|GO:0016787|GO:0007154|GO:0005515|GO:0044325|GO:0043169|GO:0005737|GO:0016788|GO:0042578|GO:0005829|GO:0046872|GO:0008081|GO:0004114|GO:0004115	signaling|response to stimulus|cell|catalytic activity|signal transduction|hydrolase activity|cell communication|protein binding|ion channel binding|cation binding|cytoplasm|hydrolase activity, acting on ester bonds|phosphoric ester hydrolase activity|cytosol|metal ion binding|phosphoric diester hydrolase activity|3',5'-cyclic-nucleotide phosphodiesterase activity|3',5'-cyclic-AMP phosphodiestera…	K13293	cAMP-specific phosphodiesterase 4[3.1.4.53]	dre01100|dre00230	Metabolic pathways - Danio rerio (zebrafish)|Purine metabolism - Danio rerio (zebrafish)	6:30851545-30954268	354	233	342	927	1367	550	3.02085	2.39693	3.59042	9.6755	15.9229	5.30122	3.00273	10.2999	-1.77828	0.00031808	0.0659434	DOWN
ENSDARG00000037554	arhgef3l	Rho guanine nucleotide exchange factor (GEF) 3, like [Source:ZFIN;Acc:ZDB-GENE-050522-85]	protein_coding	GO:0023052|GO:0050896|GO:0007165|GO:0007154|GO:0023051|GO:0005085|GO:0009967|GO:0009966|GO:0005088|GO:0035556|GO:0005089|GO:0007264|GO:1902531|GO:0007265|GO:0051057|GO:0051056|GO:0046579|GO:0007266|GO:0046578|GO:0035023|GO:0035025	signaling|response to stimulus|signal transduction|cell communication|regulation of signaling|guanyl-nucleotide exchange factor activity|positive regulation of signal transduction|regulation of signal transduction|Ras guanyl-nucleotide exchange factor activity|intracellular signal transduction|Rho guanyl-nucleotide exchange factor activity|small GTPase mediated signal transduction|regulation of i…	-	-	-	-	23:20669149-20684086	196	95	161	595	713	243	4.83551	2.82544	4.88658	17.9544	24.0105	6.7714	4.18251	16.2454	-1.95759	0.000327604	0.0659434	DOWN
ENSDARG00000058731	slc2a6	solute carrier family 2 member 6 [Source:ZFIN;Acc:ZDB-GENE-081104-301]	protein_coding	GO:0016020|GO:0005623|GO:0005886|GO:0022857|GO:0071944|GO:0031224|GO:0015144|GO:0031226|GO:0016021|GO:0008643|GO:0055085|GO:0015075|GO:0051119|GO:0006811|GO:0071702|GO:0005887|GO:0006812|GO:0008324|GO:0015293|GO:0034220|GO:0015672|GO:0008645|GO:1902600|GO:0005351|GO:0098655|GO:0098662|GO:0015295|GO:0005355|GO:0046323|GO:0055056	membrane|cell|plasma membrane|transmembrane transporter activity|cell periphery|intrinsic component of membrane|carbohydrate transmembrane transporter activity|intrinsic component of plasma membrane|integral component of membrane|carbohydrate transport|transmembrane transport|ion transmembrane transporter activity|sugar transmembrane transporter activity|ion transport|organic substance transport|…	-	-	-	-	8:12854105-12867434	347	340	341	1154	2459	469	3.97846	4.69936	4.80988	16.183	38.4831	6.07358	4.4959	20.2466	-2.17099	0.0003317	0.0659434	DOWN
ENSDARG00000078547	si:ch211-264f5.2	si:ch211-264f5.2 [Source:ZFIN;Acc:ZDB-GENE-080303-2]	protein_coding	GO:0016020|GO:0031224|GO:0016021	membrane|intrinsic component of membrane|integral component of membrane	-	-	-	-	19:5659526-5669122	103	58	81	392	473	113	3.95975	2.68803	3.83101	18.4325	24.821	4.90677	3.49293	16.0534	-2.20037	0.000326603	0.0659434	DOWN
ENSDARG00000091298	pmela	premelanosome protein a [Source:ZFIN;Acc:ZDB-GENE-030131-9818]	protein_coding	GO:0016020|GO:0005623|GO:0032502|GO:0043473|GO:0005886|GO:0071944|GO:0016043|GO:0031224|GO:0031226|GO:0006996|GO:0016021|GO:0048066|GO:0030154|GO:0050931|GO:0048753|GO:0016050|GO:0048069|GO:0005887|GO:0030318|GO:0032438	membrane|cell|developmental process|pigmentation|plasma membrane|cell periphery|cellular component organization|intrinsic component of membrane|intrinsic component of plasma membrane|organelle organization|integral component of membrane|developmental pigmentation|cell differentiation|pigment cell differentiation|pigment granule organization|vesicle organization|eye pigmentation|integral component…	-	-	-	-	11:3254252-3272020	157	67	107	501	479	188	2.24732	1.15616	1.88426	8.77145	9.35896	3.03956	1.76258	7.05665	-2.0013	0.00033382	0.0659434	DOWN
ENSDARG00000096552	BX248126.1	-	lincRNA	-	-	-	-	-	-	12:6195199-6217715	21	22	31	0	5	7	2.19735	2.77511	3.99056	0	0.714171	0.82727	2.98767	0.513813	2.53971	0.000329681	0.0659434	UP
ENSDARG00000101385	f8	coagulation factor VIII, procoagulant component [Source:ZFIN;Acc:ZDB-GENE-090629-2]	protein_coding	GO:0050896|GO:0008152|GO:0003824|GO:0016491|GO:0009611|GO:0043169|GO:0055114|GO:0042060|GO:0007596|GO:0007599|GO:0046872|GO:0030168|GO:0046914|GO:0005507	response to stimulus|metabolic process|catalytic activity|oxidoreductase activity|response to wounding|cation binding|oxidation-reduction process|wound healing|blood coagulation|hemostasis|metal ion binding|platelet activation|transition metal ion binding|copper ion binding	-	-	-	-	14:1007169-1040736	149	94	117	431	622	199	1.13497	0.863177	1.09642	4.0155	6.46714	1.71212	1.03152	4.06492	-1.97846	0.000323625	0.0659434	DOWN
ENSDARG00000117107	CABZ01058647.1	cystatin-A5-like [Source:NCBI gene;Acc:101886910]	protein_coding	GO:0008152|GO:0030234|GO:0071704|GO:0019222|GO:0006807|GO:0044237|GO:0004857|GO:0050790|GO:0019538|GO:0043086|GO:0006508|GO:0030414|GO:0051346|GO:0030162|GO:0004866|GO:0045861|GO:0004869|GO:0010466|GO:0010951	metabolic process|enzyme regulator activity|organic substance metabolic process|regulation of metabolic process|nitrogen compound metabolic process|cellular metabolic process|enzyme inhibitor activity|regulation of catalytic activity|protein metabolic process|negative regulation of catalytic activity|proteolysis|peptidase inhibitor activity|negative regulation of hydrolase activity|regulation of …	-	-	-	-	5:4564233-4571382	729	589	630	1860	3366	1090	13.9986	13.6348	14.8831	43.6856	88.2264	23.6413	14.1722	51.8511	-1.87132	0.000334248	0.0659434	DOWN
ENSDARG00000008075	illr4	immune-related, lectin-like receptor 4 [Source:ZFIN;Acc:ZDB-GENE-050311-5]	protein_coding	GO:0016020|GO:0030246|GO:0031224|GO:0016021	membrane|carbohydrate binding|intrinsic component of membrane|integral component of membrane	-	-	-	-	19:40167363-40175800	207	123	152	586	762	254	11.8401	8.48137	10.6961	40.9968	59.4931	16.4099	10.3392	38.9666	-1.91412	0.00035416	0.0659556	DOWN
ENSDARG00000022841	ptk2ba	protein tyrosine kinase 2 beta, a [Source:ZFIN;Acc:ZDB-GENE-080207-1]	protein_coding	GO:0023052|GO:0045202|GO:0050896|GO:0008152|GO:0040011|GO:0002376|GO:0016020|GO:0030054|GO:0005623|GO:0032502|GO:0003824|GO:0048646|GO:1901363|GO:0050900|GO:0071704|GO:0016740|GO:0009653|GO:0005886|GO:0042995|GO:0007155|GO:0030155|GO:0006807|GO:0040012|GO:0007165|GO:0071944|GO:0048856|GO:0097367|GO:0007154|GO:0098794|GO:0016043|GO:0008283|GO:0048870|GO:0002682|GO:0023051|GO:0036094|GO:0050793|GO:…	signaling|synapse|response to stimulus|metabolic process|locomotion|immune system process|membrane|cell junction|cell|developmental process|catalytic activity|anatomical structure formation involved in morphogenesis|heterocyclic compound binding|leukocyte migration|organic substance metabolic process|transferase activity|anatomical structure morphogenesis|plasma membrane|cell projection|cell adhe…	K05871	focal adhesion kinase 2[2.7.10.2]	dre04020|dre04912	Calcium signaling pathway - Danio rerio (zebrafish)|GnRH signaling pathway - Danio rerio (zebrafish)	17:6113680-6202816	96	82	122	320	518	200	1.09821	1.13085	1.717	4.47746	8.08857	2.58423	1.31535	5.05009	-1.94086	0.000355837	0.0659556	DOWN
ENSDARG00000039234	zgc:171579	zgc:171579 [Source:ZFIN;Acc:ZDB-GENE-080204-32]	protein_coding	GO:0023052|GO:0050896|GO:0016020|GO:0007165|GO:0007154|GO:0031224|GO:0038023|GO:0004888|GO:0016021|GO:0007186|GO:0004930	signaling|response to stimulus|membrane|signal transduction|cell communication|intrinsic component of membrane|signaling receptor activity|transmembrane signaling receptor activity|integral component of membrane|G-protein coupled receptor signaling pathway|G-protein coupled receptor activity	-	-	-	-	13:38213694-38222714	48	38	37	189	239	72	1.28299	1.22445	1.21666	6.17886	8.71977	2.17371	1.24137	5.69078	-2.19669	0.000357778	0.0659556	DOWN
ENSDARG00000044125	txn	thioredoxin [Source:ZFIN;Acc:ZDB-GENE-040718-162]	protein_coding	GO:0008152|GO:0005623|GO:0003824|GO:0071704|GO:0016491|GO:0045454|GO:0019725|GO:0055114|GO:0006662|GO:0015036|GO:0015035	metabolic process|cell|catalytic activity|organic substance metabolic process|oxidoreductase activity|cell redox homeostasis|cellular homeostasis|oxidation-reduction process|glycerol ether metabolic process|disulfide oxidoreductase activity|protein disulfide oxidoreductase activity	-	-	dre05132|dre04621	Salmonella infection - Danio rerio (zebrafish)|NOD-like receptor signaling pathway - Danio rerio (zebrafish)	7:24357231-24364826	180	123	207	583	734	311	4.72168	3.8896	6.68016	18.7051	26.2812	9.2145	5.09715	18.0669	-1.82559	0.000342895	0.0659556	DOWN
ENSDARG00000060184	pkn1a	protein kinase N1a [Source:ZFIN;Acc:ZDB-GENE-061207-17]	protein_coding	GO:0023052|GO:0050896|GO:0008152|GO:0003824|GO:1901363|GO:0071704|GO:0016740|GO:0006807|GO:0007165|GO:0097367|GO:0007154|GO:0005515|GO:0036094|GO:0044237|GO:0000166|GO:0019538|GO:0035556|GO:0016772|GO:0019899|GO:0016773|GO:0051020|GO:0017076|GO:0006796|GO:0016301|GO:0031267|GO:0004672|GO:0032559|GO:0006464|GO:0016310|GO:0005524|GO:0018193|GO:0017016|GO:0004674|GO:0006468|GO:0017048|GO:0018105|GO:…	signaling|response to stimulus|metabolic process|catalytic activity|heterocyclic compound binding|organic substance metabolic process|transferase activity|nitrogen compound metabolic process|signal transduction|carbohydrate derivative binding|cell communication|protein binding|small molecule binding|cellular metabolic process|nucleotide binding|protein metabolic process|intracellular signal trans…	K06071	serine/threonine-protein kinase N1[2.7.11.13]	dre05132|dre04621	Salmonella infection - Danio rerio (zebrafish)|NOD-like receptor signaling pathway - Danio rerio (zebrafish)	1:45754868-45836167	240	195	347	908	1265	432	1.77934	1.74284	3.16498	8.23383	12.8016	3.61759	2.22906	8.21768	-1.8823	0.000361314	0.0659556	DOWN
ENSDARG00000078734	myo1f	myosin IF [Source:ZFIN;Acc:ZDB-GENE-081104-506]	protein_coding	GO:0032991|GO:0005623|GO:0003824|GO:1901363|GO:0044877|GO:0042995|GO:0043227|GO:0016787|GO:0097367|GO:0016043|GO:0005515|GO:0051641|GO:0036094|GO:0046907|GO:0051649|GO:0000166|GO:0008092|GO:0005737|GO:0016817|GO:0006996|GO:0016459|GO:0031982|GO:0097435|GO:0017076|GO:0030705|GO:0098858|GO:0007010|GO:0051015|GO:0030036|GO:0005856|GO:0003779|GO:0007015|GO:0030048|GO:0016818|GO:0016462|GO:0032559|GO:…	macromolecular complex|cell|catalytic activity|heterocyclic compound binding|macromolecular complex binding|cell projection|membrane-bounded organelle|hydrolase activity|carbohydrate derivative binding|cellular component organization|protein binding|cellular localization|small molecule binding|intracellular transport|establishment of localization in cell|nucleotide binding|cytoskeletal protein bi…	-	-	-	-	8:20250484-20291922	576	339	483	1665	2521	652	8.8179	6.25629	9.09668	31.1763	52.6795	11.274	8.05695	31.7099	-1.97663	0.000366502	0.0659556	DOWN
ENSDARG00000086337	si:dkey-102g19.3	si:dkey-102g19.3 [Source:ZFIN;Acc:ZDB-GENE-091204-230]	protein_coding	-	-	-	-	-	-	21:4702773-4707754	223	188	210	688	1172	308	15.008	15.2528	17.3872	56.6335	107.664	23.413	15.8827	62.5703	-1.97802	0.000348548	0.0659556	DOWN
ENSDARG00000098387	tmem176l.3a	transmembrane protein 176l.3a [Source:ZFIN;Acc:ZDB-GENE-080829-13]	protein_coding	GO:0016020|GO:0031224|GO:0016021	membrane|intrinsic component of membrane|integral component of membrane	-	-	-	-	16:46596206-46619967	230	135	128	612	754	266	2.5124	1.77775	1.72015	8.17671	11.2424	3.28193	2.00343	7.567	-1.91725	0.000366389	0.0659556	DOWN
ENSDARG00000101156	slco1f2	solute carrier organic anion transporter family, member 1F2 [Source:ZFIN;Acc:ZDB-GENE-080305-3]	protein_coding	GO:0016020|GO:0005623|GO:0005886|GO:0022857|GO:0071944|GO:0005515|GO:0031224|GO:0031226|GO:0016021|GO:0055085|GO:0015075|GO:0006811|GO:0071702|GO:0005887|GO:0015347|GO:0042886|GO:0015833|GO:0015711|GO:0008509|GO:0006820|GO:0043252|GO:0008514|GO:1905431	membrane|cell|plasma membrane|transmembrane transporter activity|cell periphery|protein binding|intrinsic component of membrane|intrinsic component of plasma membrane|integral component of membrane|transmembrane transport|ion transmembrane transporter activity|ion transport|organic substance transport|integral component of plasma membrane|sodium-independent organic anion transmembrane transporter…	-	-	-	-	4:77286165-77304374	449	149	420	1213	1111	807	9.90711	3.96336	11.401	32.7363	33.4612	20.1123	8.42383	28.7699	-1.77201	0.000361395	0.0659556	DOWN
ENSDARG00000111491	CABZ01084501.1	microfibril-associated glycoprotein 4-like [Source:NCBI gene;Acc:566119]	protein_coding	-	-	-	-	-	-	1:58885602-58887610	6	3	2	46	0	255	0.204947	0.123532	0.0840542	1.92194	0	9.83883	0.137511	3.92026	-4.83333	0.000342831	0.0659556	DOWN
ENSDARG00000112256	rpp25b	ribonuclease P and MRP subunit p25, b [Source:ZFIN;Acc:ZDB-GENE-170530-4]	protein_coding	GO:0008152|GO:0032991|GO:0005623|GO:1901363|GO:0071704|GO:0006807|GO:1990904|GO:0044237|GO:0000172|GO:0006725|GO:0006139|GO:0003676|GO:0016070|GO:0005732|GO:0006396|GO:0006399|GO:0034470|GO:0008033|GO:0001682	metabolic process|macromolecular complex|cell|heterocyclic compound binding|organic substance metabolic process|nitrogen compound metabolic process|ribonucleoprotein complex|cellular metabolic process|ribonuclease MRP complex|cellular aromatic compound metabolic process|nucleobase-containing compound metabolic process|nucleic acid binding|RNA metabolic process|small nucleolar ribonucleoprotein co…	K14525	ribonucleases P/MRP protein subunit RPP25[3.1.26.5]	dre03013|dre03008	RNA transport - Danio rerio (zebrafish)|Ribosome biogenesis in eukaryotes - Danio rerio (zebrafish)	18:783936-791639	13	35	41	9	2	3	0.407084	1.32125	1.57951	0.34473	0.0854729	0.106107	1.10262	0.17877	2.62475	0.00033935	0.0659556	UP
ENSDARG00000028000	pfkpa	phosphofructokinase, platelet a [Source:ZFIN;Acc:ZDB-GENE-091112-22]	protein_coding	GO:0008152|GO:0016020|GO:0032991|GO:0005623|GO:0003824|GO:1901363|GO:0071704|GO:0016740|GO:0006807|GO:0030246|GO:0097367|GO:0016043|GO:0005515|GO:0009056|GO:0036094|GO:0044237|GO:0006725|GO:0070095|GO:0051186|GO:0000166|GO:1901135|GO:0043169|GO:0005737|GO:0048029|GO:0006082|GO:0044262|GO:0055114|GO:0016772|GO:0006139|GO:0005975|GO:0042802|GO:0030388|GO:0016773|GO:0046835|GO:0017076|GO:0016052|GO:…	metabolic process|membrane|macromolecular complex|cell|catalytic activity|heterocyclic compound binding|organic substance metabolic process|transferase activity|nitrogen compound metabolic process|carbohydrate binding|carbohydrate derivative binding|cellular component organization|protein binding|catabolic process|small molecule binding|cellular metabolic process|cellular aromatic compound metabo…	K00850	6-phosphofructokinase 1[2.7.1.11]	dre01100|dre01200|dre01230|dre03018|dre00010|dre00051|dre00030|dre00052	Metabolic pathways - Danio rerio (zebrafish)|Carbon metabolism - Danio rerio (zebrafish)|Biosynthesis of amino acids - Danio rerio (zebrafish)|RNA degradation - Danio rerio (zebrafish)|Glycolysis / Gluconeogenesis - Danio rerio (zebrafish)|Fructose and mannose metabolism - Danio rerio (zebrafish)|Pentose phosphate pathway - Danio rerio (zebrafish)|Galactose metabolism - Danio rerio (zebrafish)	24:3963684-4004537	269	165	218	586	1008	413	2.43985	1.80414	2.43255	6.50094	12.4795	4.23105	2.22551	7.73717	-1.79767	0.000372287	0.0661033	DOWN
ENSDARG00000102617	timp4.2	TIMP metallopeptidase inhibitor 4, tandem duplicate 2 [Source:ZFIN;Acc:ZDB-GENE-160114-61]	protein_coding	GO:0005576|GO:0050896|GO:0008152|GO:0030234|GO:0071704|GO:0019222|GO:0005615|GO:0006807|GO:0031012|GO:0005515|GO:0009056|GO:0044237|GO:0004857|GO:0050790|GO:0019538|GO:0009725|GO:0010033|GO:0019899|GO:0043086|GO:0002020|GO:0042177|GO:0006508|GO:1901565|GO:0034097|GO:0030414|GO:0042176|GO:0030163|GO:0051346|GO:0030162|GO:0051045|GO:0004866|GO:0033619|GO:0045861|GO:0006509|GO:0010466|GO:0008191|GO:…	extracellular region|response to stimulus|metabolic process|enzyme regulator activity|organic substance metabolic process|regulation of metabolic process|extracellular space|nitrogen compound metabolic process|extracellular matrix|protein binding|catabolic process|cellular metabolic process|enzyme inhibitor activity|regulation of catalytic activity|protein metabolic process|response to hormone|re…	-	-	-	-	11:705727-711032	498	252	391	1320	1795	593	29.8788	18.2268	28.8605	96.8669	147.003	40.1861	25.6554	94.6852	-1.88388	0.000375552	0.0662414	DOWN
ENSDARG00000056151	tyrp1b	tyrosinase-related protein 1b [Source:ZFIN;Acc:ZDB-GENE-040718-249]	protein_coding	GO:0050896|GO:0008152|GO:0016020|GO:0005623|GO:0032502|GO:0003824|GO:0043473|GO:0043227|GO:0048856|GO:0016043|GO:0031224|GO:0016491|GO:0007275|GO:0009725|GO:0010033|GO:0043169|GO:0005737|GO:0048513|GO:0060041|GO:0006996|GO:0016021|GO:0048066|GO:0031982|GO:0009888|GO:0055114|GO:0007423|GO:0030154|GO:0060429|GO:0050931|GO:0048753|GO:0016050|GO:0003406|GO:0001654|GO:0046872|GO:0097066|GO:0031410|GO:…	response to stimulus|metabolic process|membrane|cell|developmental process|catalytic activity|pigmentation|membrane-bounded organelle|anatomical structure development|cellular component organization|intrinsic component of membrane|oxidoreductase activity|multicellular organism development|response to hormone|response to organic substance|cation binding|cytoplasm|animal organ development|retina de…	K00506	tyrosinase-related protein 1[1.14.18.-]	dre01100|dre04916|dre00350	Metabolic pathways - Danio rerio (zebrafish)|Melanogenesis - Danio rerio (zebrafish)|Tyrosine metabolism - Danio rerio (zebrafish)	1:19332837-19346048	110	55	48	354	381	111	3.15071	1.89913	1.69142	12.4019	14.8959	3.59108	2.24709	10.2963	-2.196	0.000393624	0.066353	DOWN
ENSDARG00000061736	ank3a	ankyrin 3a [Source:ZFIN;Acc:ZDB-GENE-060621-1]	protein_coding	GO:0023052|GO:0050896|GO:0007165|GO:0007154|GO:0005515	signaling|response to stimulus|signal transduction|cell communication|protein binding	-	-	-	-	17:20701582-20897407	98	45	82	267	435	140	0.370043	0.204839	0.380924	1.23312	2.24204	0.597094	0.318602	1.35742	-2.09104	0.000383482	0.066353	DOWN
ENSDARG00000071437	ptprc	protein tyrosine phosphatase receptor type C [Source:ZFIN;Acc:ZDB-GENE-050208-585]	protein_coding	GO:0008152|GO:0016020|GO:0003824|GO:0071704|GO:0019222|GO:0006807|GO:0016787|GO:0005515|GO:0031224|GO:0044237|GO:0050790|GO:0019538|GO:0016021|GO:0016788|GO:0043086|GO:0042578|GO:0006796|GO:0016311|GO:0016791|GO:0006464|GO:0016310|GO:0018193|GO:0045859|GO:0001933|GO:0042326|GO:0006470|GO:0001932|GO:0006468|GO:0001934|GO:0004721|GO:0042325|GO:0050731|GO:0018108|GO:0035335|GO:0004725|GO:0006469	metabolic process|membrane|catalytic activity|organic substance metabolic process|regulation of metabolic process|nitrogen compound metabolic process|hydrolase activity|protein binding|intrinsic component of membrane|cellular metabolic process|regulation of catalytic activity|protein metabolic process|integral component of membrane|hydrolase activity, acting on ester bonds|negative regulation of …	K06478	receptor-type tyrosine-protein phosphatase C[3.1.3.48]	dre05132|dre04514	Salmonella infection - Danio rerio (zebrafish)|Cell adhesion molecules (CAMs) - Danio rerio (zebrafish)	22:22977268-23067859	774	623	902	2529	3706	1203	8.01098	7.77334	11.4854	32.0156	52.3573	14.0636	9.0899	32.8122	-1.85189	0.000392476	0.066353	DOWN
ENSDARG00000075664	si:ch1073-429i10.1	si:ch1073-429i10.1 [Source:ZFIN;Acc:ZDB-GENE-120215-259]	protein_coding	GO:0008152|GO:0016020|GO:0005623|GO:0003824|GO:0005789|GO:0012505|GO:0071704|GO:0031090|GO:0042175|GO:0043227|GO:0009058|GO:0031224|GO:0016491|GO:0005783|GO:0043231|GO:0031227|GO:0031965|GO:0005737|GO:0006629|GO:0016627|GO:0016021|GO:0055114|GO:0005635|GO:0030176|GO:0016628|GO:0016125|GO:0005637|GO:0008202|GO:0008610|GO:0005634|GO:0006694|GO:0016126	metabolic process|membrane|cell|catalytic activity|endoplasmic reticulum membrane|endomembrane system|organic substance metabolic process|organelle membrane|nuclear outer membrane-endoplasmic reticulum membrane network|membrane-bounded organelle|biosynthetic process|intrinsic component of membrane|oxidoreductase activity|endoplasmic reticulum|intracellular membrane-bounded organelle|intrinsic com…	-	-	-	-	15:47867133-47874950	1264	637	810	3413	3900	1358	33.5625	20.3902	26.4598	110.844	141.351	40.7281	26.8042	97.6409	-1.86503	0.000387333	0.066353	DOWN
ENSDARG00000092731	mhc1uka	major histocompatibility complex class I UKA [Source:ZFIN;Acc:ZDB-GENE-060825-152]	protein_coding	GO:0005576|GO:0016020|GO:0005623|GO:0009986|GO:0005615|GO:0005886|GO:0071944|GO:0031224|GO:0016021|GO:0009897	extracellular region|membrane|cell|cell surface|extracellular space|plasma membrane|cell periphery|intrinsic component of membrane|integral component of membrane|external side of plasma membrane	-	-	-	-	19:7043634-7051481	18	12	10	59	155	25	0.608974	0.489427	0.416237	2.44144	7.15789	0.955352	0.50488	3.51823	-2.80084	0.000385861	0.066353	DOWN
ENSDARG00000101660	sntg2	syntrophin, gamma 2 [Source:ZFIN;Acc:ZDB-GENE-060526-196]	protein_coding	GO:0005198|GO:0016020|GO:0032991|GO:0005623|GO:0005886|GO:0071944|GO:0005515|GO:0016010	structural molecule activity|membrane|macromolecular complex|cell|plasma membrane|cell periphery|protein binding|dystrophin-associated glycoprotein complex	-	-	-	-	17:3379673-3570911	62	49	130	21	8	28	0.715351	0.681549	1.8453	0.296362	0.125991	0.364908	1.08073	0.26242	2.04206	0.000381769	0.066353	UP
ENSDARG00000039452	hk1	hexokinase 1 [Source:ZFIN;Acc:ZDB-GENE-040426-2848]	protein_coding	GO:0008152|GO:0005623|GO:0003824|GO:1901363|GO:0071704|GO:0016740|GO:0006807|GO:0030246|GO:0097367|GO:0009056|GO:0036094|GO:0044237|GO:0006725|GO:0051186|GO:0000166|GO:1901135|GO:0005737|GO:0048029|GO:0019725|GO:0006082|GO:0044262|GO:0016772|GO:0006139|GO:0005975|GO:0016773|GO:0046835|GO:0017076|GO:0016052|GO:0005829|GO:0006753|GO:0019693|GO:0005536|GO:0051156|GO:0006796|GO:0016301|GO:0009259|GO:…	metabolic process|cell|catalytic activity|heterocyclic compound binding|organic substance metabolic process|transferase activity|nitrogen compound metabolic process|carbohydrate binding|carbohydrate derivative binding|catabolic process|small molecule binding|cellular metabolic process|cellular aromatic compound metabolic process|cofactor metabolic process|nucleotide binding|carbohydrate derivativ…	K00844	hexokinase[2.7.1.1]	dre01100|dre04910|dre01200|dre00010|dre00520|dre00051|dre00500|dre00052|dre00524	Metabolic pathways - Danio rerio (zebrafish)|Insulin signaling pathway - Danio rerio (zebrafish)|Carbon metabolism - Danio rerio (zebrafish)|Glycolysis / Gluconeogenesis - Danio rerio (zebrafish)|Amino sugar and nucleotide sugar metabolism - Danio rerio (zebrafish)|Fructose and mannose metabolism - Danio rerio (zebrafish)|Starch and sucrose metabolism - Danio rerio (zebrafish)|Galactose metabolis…	13:22972888-23007813	193	110	141	393	623	320	2.68032	1.84161	2.40903	6.67558	11.8098	5.01957	2.31032	7.83499	-1.76184	0.000414725	0.0686073	DOWN
ENSDARG00000099572	hmgn2	high mobility group nucleosomal binding domain 2 [Source:ZFIN;Acc:ZDB-GENE-051030-81]	protein_coding	GO:0005623|GO:1901363|GO:0044877|GO:0043227|GO:0003682|GO:0043231|GO:0031490|GO:0031491|GO:0003676|GO:0005634|GO:0031492|GO:0003677|GO:0005694|GO:0000785	cell|heterocyclic compound binding|macromolecular complex binding|membrane-bounded organelle|chromatin binding|intracellular membrane-bounded organelle|chromatin DNA binding|nucleosome binding|nucleic acid binding|nucleus|nucleosomal DNA binding|DNA binding|chromosome|chromatin	-	-	-	-	16:51180938-51184126	3729	2174	3528	11041	14662	4747	113.068	79.4663	131.605	409.473	606.832	162.576	108.046	392.96	-1.86273	0.000411327	0.0686073	DOWN
ENSDARG00000039142	arpc5a	actin related protein 2/3 complex, subunit 5A [Source:ZFIN;Acc:ZDB-GENE-030131-8448]	protein_coding	GO:0040011|GO:0032991|GO:0005623|GO:0044877|GO:0016043|GO:0005515|GO:0048870|GO:0008092|GO:0031334|GO:0005737|GO:0006996|GO:0032970|GO:0005885|GO:0016477|GO:0097435|GO:0007010|GO:0051015|GO:0032273|GO:0030036|GO:0005856|GO:0003779|GO:0007015|GO:0032956|GO:0065003|GO:0030838|GO:0008154|GO:0030833|GO:0051493|GO:0045010|GO:0008064|GO:0015629|GO:0034314|GO:0030041|GO:0051258	locomotion|macromolecular complex|cell|macromolecular complex binding|cellular component organization|protein binding|cell motility|cytoskeletal protein binding|positive regulation of protein complex assembly|cytoplasm|organelle organization|regulation of actin filament-based process|Arp2/3 protein complex|cell migration|supramolecular fiber organization|cytoskeleton organization|actin filament b…	K05754	actin related protein 2/3 complex, subunit 5[-]	dre04144|dre04810|dre05132	Endocytosis - Danio rerio (zebrafish)|Regulation of actin cytoskeleton - Danio rerio (zebrafish)|Salmonella infection - Danio rerio (zebrafish)	2:20967673-20975677	416	266	387	1236	1425	570	6.8341	5.26799	7.82156	24.8356	31.9543	10.5767	6.64122	22.4555	-1.75755	0.000423009	0.0689012	DOWN
ENSDARG00000104312	CT573342.2	POU class 2 associating factor 1 [Source:NCBI gene;Acc:103908823]	protein_coding	-	-	-	-	-	-	15:17788715-17813680	99	54	101	317	484	143	1.16661	0.767113	1.46422	4.56895	7.78504	1.90332	1.13265	4.75244	-2.06897	0.000430066	0.0690022	DOWN
ENSDARG00000006811	sult1st6	sulfotransferase family 1, cytosolic sulfotransferase 6 [Source:ZFIN;Acc:ZDB-GENE-040718-343]	protein_coding	GO:0003824|GO:0016740|GO:0008146|GO:0004304	catalytic activity|transferase activity|sulfotransferase activity|estrone sulfotransferase activity	-	-	-	-	12:15197857-15205087	151	58	94	449	483	161	5.32255	2.46459	4.07628	19.3578	23.2389	6.40993	3.95447	16.3355	-2.04646	0.000464317	0.069231	DOWN
ENSDARG00000010384	lpar5a	lysophosphatidic acid receptor 5a [Source:ZFIN;Acc:ZDB-GENE-030131-1193]	protein_coding	GO:0023052|GO:0050896|GO:0008152|GO:0016020|GO:0007610|GO:0071704|GO:0019222|GO:0051091|GO:0006807|GO:0007165|GO:0009058|GO:0007154|GO:0031224|GO:0038023|GO:0044237|GO:0044249|GO:0048266|GO:0006725|GO:0009889|GO:0032793|GO:0051090|GO:0004888|GO:0016021|GO:0007186|GO:0033555|GO:0006139|GO:0010468|GO:0016070|GO:0019438|GO:0004930|GO:0051252|GO:0006351|GO:0032774|GO:2001141|GO:0006355|GO:1903506	signaling|response to stimulus|metabolic process|membrane|behavior|organic substance metabolic process|regulation of metabolic process|positive regulation of sequence-specific DNA binding transcription factor activity|nitrogen compound metabolic process|signal transduction|biosynthetic process|cell communication|intrinsic component of membrane|signaling receptor activity|cellular metabolic proces…	-	-	-	-	2:48282590-48284160	202	94	179	599	772	241	7.25165	4.06809	7.90554	26.3015	37.8294	9.77214	6.40843	24.6343	-1.94263	0.000511063	0.069231	DOWN
ENSDARG00000015891	ptprea	protein tyrosine phosphatase receptor type Ea [Source:ZFIN;Acc:ZDB-GENE-100714-1]	protein_coding	GO:0008152|GO:0016020|GO:0032502|GO:0003824|GO:0071704|GO:0009653|GO:0006807|GO:0048856|GO:0016787|GO:0031224|GO:0044237|GO:0007275|GO:0019538|GO:0048598|GO:0016021|GO:0009888|GO:0016788|GO:0060429|GO:0007369|GO:0060027|GO:0042578|GO:0006796|GO:0002009|GO:0016311|GO:0060026|GO:0016791|GO:0006464|GO:0006470|GO:0004721|GO:0035335|GO:0004725	metabolic process|membrane|developmental process|catalytic activity|organic substance metabolic process|anatomical structure morphogenesis|nitrogen compound metabolic process|anatomical structure development|hydrolase activity|intrinsic component of membrane|cellular metabolic process|multicellular organism development|protein metabolic process|embryonic morphogenesis|integral component of membra…	-	-	-	-	12:43376436-43576437	173	175	160	431	617	391	0.88034	1.07354	1.00165	2.68256	4.28565	2.24734	0.985177	3.07185	-1.64065	0.000523394	0.069231	DOWN
ENSDARG00000016939	itgb2	integrin, beta 2 [Source:ZFIN;Acc:ZDB-GENE-110411-4]	protein_coding	GO:0023052|GO:0050896|GO:0040011|GO:0016020|GO:0030054|GO:0032991|GO:0005623|GO:0044877|GO:0005886|GO:0007155|GO:0043235|GO:0007165|GO:0071944|GO:0007154|GO:0005515|GO:0098636|GO:0031224|GO:0048870|GO:0038023|GO:0050839|GO:0008305|GO:0005102|GO:0031226|GO:0005912|GO:0016021|GO:0016477|GO:0007166|GO:0033627|GO:0007160|GO:0005178|GO:0007229|GO:0005887|GO:0005925	signaling|response to stimulus|locomotion|membrane|cell junction|macromolecular complex|cell|macromolecular complex binding|plasma membrane|cell adhesion|receptor complex|signal transduction|cell periphery|cell communication|protein binding|protein complex involved in cell adhesion|intrinsic component of membrane|cell motility|signaling receptor activity|cell adhesion molecule binding|integrin co…	K06464	integrin beta 2[-]	dre04810|dre04145|dre04514	Regulation of actin cytoskeleton - Danio rerio (zebrafish)|Phagosome - Danio rerio (zebrafish)|Cell adhesion molecules (CAMs) - Danio rerio (zebrafish)	9:44961138-44983666	1211	800	1169	3393	5293	1587	19.5751	15.5893	23.2471	67.083	116.786	28.9751	19.4705	70.9479	-1.86547	0.000461389	0.069231	DOWN
ENSDARG00000026049	mxf	myxovirus (influenza virus) resistance F [Source:ZFIN;Acc:ZDB-GENE-030721-9]	protein_coding	GO:0045202|GO:0008152|GO:0016020|GO:0005623|GO:0003824|GO:1901363|GO:0099572|GO:0071704|GO:0031090|GO:0005886|GO:0042995|GO:0098793|GO:0043227|GO:0071944|GO:0016787|GO:0097367|GO:0044327|GO:0098794|GO:0016043|GO:0005515|GO:0051641|GO:0036094|GO:0044237|GO:0097060|GO:0046907|GO:0098844|GO:0051649|GO:0043231|GO:0000166|GO:0008092|GO:0001882|GO:0050803|GO:0032279|GO:0005737|GO:0016817|GO:0031966|GO:…	synapse|metabolic process|membrane|cell|catalytic activity|heterocyclic compound binding|postsynaptic specialization|organic substance metabolic process|organelle membrane|plasma membrane|cell projection|presynapse|membrane-bounded organelle|cell periphery|hydrolase activity|carbohydrate derivative binding|dendritic spine head|postsynapse|cellular component organization|protein binding|cellular l…	-	-	-	-	15:5086338-5106171	138	181	183	541	925	276	3.22274	5.09564	5.25762	15.4529	29.4858	7.28016	4.52533	17.4063	-1.94351	0.000517702	0.069231	DOWN
ENSDARG00000027063	arpc1b	actin related protein 2/3 complex, subunit 1B [Source:ZFIN;Acc:ZDB-GENE-030131-7414]	protein_coding	GO:0002376|GO:0032991|GO:0005623|GO:0032502|GO:0044877|GO:0048856|GO:0002520|GO:0016043|GO:0005515|GO:0045321|GO:0007275|GO:0008092|GO:0031334|GO:0005737|GO:0048513|GO:0048534|GO:0006996|GO:0032970|GO:0005885|GO:0097435|GO:0030154|GO:0030098|GO:0042110|GO:0030097|GO:0007010|GO:0051015|GO:0032273|GO:0030036|GO:0005856|GO:0003779|GO:0007015|GO:0032956|GO:0065003|GO:0030838|GO:0008154|GO:0030833|GO:…	immune system process|macromolecular complex|cell|developmental process|macromolecular complex binding|anatomical structure development|immune system development|cellular component organization|protein binding|leukocyte activation|multicellular organism development|cytoskeletal protein binding|positive regulation of protein complex assembly|cytoplasm|animal organ development|hematopoietic or lymp…	K05757	actin related protein 2/3 complex, subunit 1A/1B[-]	dre04144|dre04810|dre05132	Endocytosis - Danio rerio (zebrafish)|Regulation of actin cytoskeleton - Danio rerio (zebrafish)|Salmonella infection - Danio rerio (zebrafish)	3:40809011-40820612	2103	1405	1897	6675	8338	2458	65.0244	52.3707	72.1603	252.439	351.905	85.8433	63.1851	230.062	-1.86437	0.000505066	0.069231	DOWN
ENSDARG00000028389	rab44	RAB44, member RAS oncogene family [Source:ZFIN;Acc:ZDB-GENE-040724-117]	protein_coding	GO:0023052|GO:0045202|GO:0050896|GO:0016020|GO:0005623|GO:0003824|GO:1901363|GO:0012505|GO:0005886|GO:0008021|GO:0098793|GO:0007165|GO:0043227|GO:0071944|GO:0016787|GO:0097367|GO:0007154|GO:0016043|GO:0051641|GO:0036094|GO:0045184|GO:0046907|GO:0051649|GO:0043231|GO:0000166|GO:0001882|GO:0030141|GO:0009725|GO:0006904|GO:0010033|GO:0005737|GO:0016817|GO:0005794|GO:0061024|GO:0051049|GO:0030133|GO:…	signaling|synapse|response to stimulus|membrane|cell|catalytic activity|heterocyclic compound binding|endomembrane system|plasma membrane|synaptic vesicle|presynapse|signal transduction|membrane-bounded organelle|cell periphery|hydrolase activity|carbohydrate derivative binding|cell communication|cellular component organization|cellular localization|small molecule binding|establishment of protein…	-	-	-	-	6:41057943-41079209	228	134	217	807	919	263	1.86655	1.32246	2.18555	8.08066	10.2695	2.43192	1.79152	6.92735	-1.95112	0.000455967	0.069231	DOWN
ENSDARG00000028396	fkbp5	FKBP prolyl isomerase 5 [Source:ZFIN;Acc:ZDB-GENE-030616-630]	protein_coding	GO:0008152|GO:0005623|GO:0003824|GO:1901363|GO:0071704|GO:0006807|GO:0006457|GO:0005515|GO:0044237|GO:0016853|GO:0008144|GO:0019538|GO:0005737|GO:0061077|GO:0031072|GO:0005528|GO:0003755|GO:0006464|GO:0018193|GO:0000413	metabolic process|cell|catalytic activity|heterocyclic compound binding|organic substance metabolic process|nitrogen compound metabolic process|protein folding|protein binding|cellular metabolic process|isomerase activity|drug binding|protein metabolic process|cytoplasm|chaperone-mediated protein folding|heat shock protein binding|FK506 binding|peptidyl-prolyl cis-trans isomerase activity|cellula…	-	-	-	-	6:41096058-41117242	3085	1656	2685	9318	11501	3417	29.64	19.1805	31.7367	109.5	150.829	37.0814	26.8524	99.1369	-1.88437	0.00051988	0.069231	DOWN
ENSDARG00000035809	col1a1b	collagen, type I, alpha 1b [Source:ZFIN;Acc:ZDB-GENE-030131-4400]	protein_coding	GO:0005198|GO:0005576|GO:0032991|GO:0032502|GO:0005615|GO:0005201|GO:0048856|GO:0031012|GO:0016043|GO:0005515|GO:0007275|GO:0005581|GO:0001501|GO:0005586|GO:0030198	structural molecule activity|extracellular region|macromolecular complex|developmental process|extracellular space|extracellular matrix structural constituent|anatomical structure development|extracellular matrix|cellular component organization|protein binding|multicellular organism development|collagen trimer|skeletal system development|collagen type III trimer|extracellular matrix organization	K06236	collagen, type I, alpha[-]	dre04510|dre04512	Focal adhesion - Danio rerio (zebrafish)|ECM-receptor interaction - Danio rerio (zebrafish)	12:3095699-3133483	745	471	706	2007	2875	1004	7.48954	5.70814	8.73168	24.6782	39.4515	11.4004	7.30978	25.1767	-1.78419	0.000528444	0.069231	DOWN
ENSDARG00000036104	myo1g	myosin IG [Source:ZFIN;Acc:ZDB-GENE-060503-562]	protein_coding	GO:0016020|GO:0032991|GO:0005623|GO:0003824|GO:1901363|GO:0044877|GO:0005886|GO:0042995|GO:0043227|GO:0071944|GO:0016787|GO:0097367|GO:0016043|GO:0005515|GO:0051641|GO:0036094|GO:0046907|GO:0051649|GO:0000166|GO:0008092|GO:0005737|GO:0016817|GO:0006996|GO:0016459|GO:0031982|GO:0097435|GO:0017076|GO:0030705|GO:0098858|GO:0007010|GO:0051015|GO:0030036|GO:0005856|GO:0003779|GO:0007015|GO:0030048|GO:…	membrane|macromolecular complex|cell|catalytic activity|heterocyclic compound binding|macromolecular complex binding|plasma membrane|cell projection|membrane-bounded organelle|cell periphery|hydrolase activity|carbohydrate derivative binding|cellular component organization|protein binding|cellular localization|small molecule binding|intracellular transport|establishment of localization in cell|nu…	-	-	-	-	19:24640467-24745894	93	55	81	257	471	127	1.31553	0.937895	1.4096	4.44648	9.09417	2.02912	1.22101	5.18992	-2.08764	0.000519782	0.069231	DOWN
ENSDARG00000040076	pycard	PYD and CARD domain containing [Source:NCBI gene;Acc:57923]	protein_coding	GO:0050896|GO:0008152|GO:0002376|GO:0003824|GO:0071704|GO:0006807|GO:0016787|GO:0006955|GO:0008219|GO:0008233|GO:0019538|GO:0010941|GO:0045087|GO:0006952|GO:0006508|GO:0043067|GO:0006954|GO:0012501|GO:0004175|GO:0008234|GO:0006915|GO:0042981|GO:0004197	response to stimulus|metabolic process|immune system process|catalytic activity|organic substance metabolic process|nitrogen compound metabolic process|hydrolase activity|immune response|cell death|peptidase activity|protein metabolic process|regulation of cell death|innate immune response|defense response|proteolysis|regulation of programmed cell death|inflammatory response|programmed cell death…	K12799	apoptosis-associated speck-like protein containing a CARD[-]	dre05132|dre04217|dre04621|dre04625|dre04623	Salmonella infection - Danio rerio (zebrafish)|Necroptosis - Danio rerio (zebrafish)|NOD-like receptor signaling pathway - Danio rerio (zebrafish)|C-type lectin receptor signaling pathway - Danio rerio (zebrafish)|Cytosolic DNA-sensing pathway - Danio rerio (zebrafish)	16:41984032-41990421	72	69	97	338	422	125	4.43301	5.12143	7.34738	25.4537	35.4654	8.69291	5.63394	23.204	-2.04216	0.000518325	0.069231	DOWN
ENSDARG00000043002	vmo1a	vitelline membrane outer layer 1 homolog a [Source:ZFIN;Acc:ZDB-GENE-131121-600]	protein_coding	-	-	-	-	-	-	3:5403848-5413018	114	53	59	327	356	129	4.54691	2.54839	2.89504	15.9525	19.3816	5.81153	3.33011	13.7152	-2.04213	0.000475642	0.069231	DOWN
ENSDARG00000052059	PAQR9	si:dkey-37f13.4 [Source:NCBI gene;Acc:101886606]	protein_coding	GO:0016020|GO:0031224|GO:0038023|GO:0016021	membrane|intrinsic component of membrane|signaling receptor activity|integral component of membrane	-	-	-	-	7:50876581-50883433	95	75	100	303	401	171	0.781819	0.744073	1.01246	3.04994	4.50455	1.58952	0.846116	3.048	-1.84894	0.00052612	0.069231	DOWN
ENSDARG00000054127	slc26a6l	solute carrier family 26 member 6, like [Source:ZFIN;Acc:ZDB-GENE-080220-10]	protein_coding	GO:0016020|GO:0005623|GO:0005886|GO:0022857|GO:0071944|GO:0031224|GO:0031226|GO:0016021|GO:0019725|GO:0055085|GO:0015075|GO:0015116|GO:0006811|GO:0071702|GO:0005887|GO:0050801|GO:0015297|GO:0008271|GO:0015296|GO:0006812|GO:0008324|GO:0015293|GO:0015711|GO:0008272|GO:0034220|GO:0008509|GO:0006820|GO:0055080|GO:0008510|GO:0015701|GO:0015672|GO:0006835|GO:1902358|GO:0098656|GO:0008514|GO:0015698|GO:…	membrane|cell|plasma membrane|transmembrane transporter activity|cell periphery|intrinsic component of membrane|intrinsic component of plasma membrane|integral component of membrane|cellular homeostasis|transmembrane transport|ion transmembrane transporter activity|sulfate transmembrane transporter activity|ion transport|organic substance transport|integral component of plasma membrane|ion homeos…	-	-	-	-	6:40723554-40732692	402	143	420	1141	1673	561	7.61313	3.26473	9.78544	26.4296	43.2474	12.0002	6.88777	27.2257	-1.98286	0.000447397	0.069231	DOWN
ENSDARG00000055678	akap12b	A kinase (PRKA) anchor protein 12b [Source:ZFIN;Acc:ZDB-GENE-030131-9753]	protein_coding	GO:0023052|GO:0050896|GO:0040011|GO:0005623|GO:0032502|GO:0009653|GO:0007165|GO:0048856|GO:0007154|GO:0016043|GO:0005515|GO:0048870|GO:0051641|GO:0023051|GO:0048589|GO:0045184|GO:0046907|GO:0007275|GO:0051649|GO:0048468|GO:0009967|GO:0009887|GO:0009966|GO:0005737|GO:0030030|GO:0009968|GO:0048513|GO:0051018|GO:0016477|GO:0061061|GO:0009888|GO:0035556|GO:0008104|GO:0006886|GO:0034613|GO:0048471|GO:…	signaling|response to stimulus|locomotion|cell|developmental process|anatomical structure morphogenesis|signal transduction|anatomical structure development|cell communication|cellular component organization|protein binding|cell motility|cellular localization|regulation of signaling|developmental growth|establishment of protein localization|intracellular transport|multicellular organism developme…	-	-	-	-	20:26407758-26467454	276	232	255	779	1018	427	0.644732	0.65333	0.732832	2.22575	3.24597	1.12664	0.676965	2.19945	-1.69999	0.000530267	0.069231	DOWN
ENSDARG00000056381	cfap97	cilia and flagella associated protein 97 [Source:ZFIN;Acc:ZDB-GENE-030131-9405]	protein_coding	-	-	-	-	-	-	1:17681044-17693273	873	678	366	226	170	343	19.2025	17.9783	9.90417	6.08024	5.10411	8.52167	15.695	6.56867	1.25663	0.000479553	0.069231	UP
ENSDARG00000056615	cybb	cytochrome b-245, beta polypeptide (chronic granulomatous disease) [Source:ZFIN;Acc:ZDB-GENE-040426-1380]	protein_coding	GO:0050896|GO:0008152|GO:0016020|GO:0032991|GO:0005623|GO:0003824|GO:0005886|GO:0071944|GO:0031224|GO:0016491|GO:0044237|GO:0016651|GO:0031226|GO:0043020|GO:0016021|GO:0006952|GO:0055114|GO:0072593|GO:0006801|GO:0005887|GO:0016175|GO:0042554	response to stimulus|metabolic process|membrane|macromolecular complex|cell|catalytic activity|plasma membrane|cell periphery|intrinsic component of membrane|oxidoreductase activity|cellular metabolic process|oxidoreductase activity, acting on NAD(P)H|intrinsic component of plasma membrane|NADPH oxidase complex|integral component of membrane|defense response|oxidation-reduction process|reactive o…	K21421	NADPH oxidase 2[1.-.-.-]	dre04217|dre04145|dre04621|dre04216	Necroptosis - Danio rerio (zebrafish)|Phagosome - Danio rerio (zebrafish)|NOD-like receptor signaling pathway - Danio rerio (zebrafish)|Ferroptosis - Danio rerio (zebrafish)	11:29795155-29818866	791	533	800	2058	3811	1109	9.73819	7.9105	12.1167	30.9895	64.0423	15.4213	9.92181	36.8177	-1.89172	0.000469364	0.069231	DOWN
ENSDARG00000058462	zgc:158846	zgc:158846 [Source:ZFIN;Acc:ZDB-GENE-070209-50]	protein_coding	GO:0005623|GO:0005856|GO:0099513|GO:0045111|GO:0005882|GO:0045095	cell|cytoskeleton|polymeric cytoskeletal fiber|intermediate filament cytoskeleton|intermediate filament|keratin filament	-	-	-	-	6:39336731-39344259	18	9	175	1	8	8	0.529557	0.319209	6.33393	0.0359902	0.321254	0.265831	2.39423	0.207692	3.52705	0.000444654	0.069231	UP
ENSDARG00000060639	apba2b	amyloid beta (A4) precursor protein-binding, family A, member 2b [Source:ZFIN;Acc:ZDB-GENE-030131-5371]	protein_coding	GO:0023052|GO:0045202|GO:0016020|GO:0005623|GO:0012505|GO:0005886|GO:0042995|GO:0008021|GO:0098793|GO:0043227|GO:0071944|GO:0007154|GO:0098794|GO:0005515|GO:0042277|GO:0005737|GO:0030133|GO:0031982|GO:0007267|GO:0043197|GO:0043005|GO:0030425|GO:0099536|GO:0001540|GO:0070382|GO:0031410|GO:0044309|GO:0007268	signaling|synapse|membrane|cell|endomembrane system|plasma membrane|cell projection|synaptic vesicle|presynapse|membrane-bounded organelle|cell periphery|cell communication|postsynapse|protein binding|peptide binding|cytoplasm|transport vesicle|vesicle|cell-cell signaling|dendritic spine|neuron projection|dendrite|synaptic signaling|beta-amyloid binding|exocytic vesicle|cytoplasmic vesicle|neuron…	-	-	-	-	7:30787903-30915965	577	375	428	137	76	274	5.08143	3.98122	4.63712	1.4757	0.913593	2.72551	4.56659	1.70494	1.4214	0.000437845	0.069231	UP
ENSDARG00000067797	spi1a	Spi-1 proto-oncogene a [Source:ZFIN;Acc:ZDB-GENE-060825-351]	protein_coding	GO:0008152|GO:0002376|GO:0005623|GO:0032502|GO:1901363|GO:0071704|GO:0019222|GO:0006807|GO:0003700|GO:0043227|GO:0048856|GO:0009058|GO:0002520|GO:0002682|GO:0050793|GO:0044237|GO:0044249|GO:0007275|GO:0045595|GO:0006725|GO:0043231|GO:0009889|GO:0000981|GO:0048513|GO:0048534|GO:1903706|GO:0006139|GO:0003676|GO:0030154|GO:0010468|GO:0045637|GO:0016070|GO:0030097|GO:0019438|GO:0005634|GO:0051252|GO:…	metabolic process|immune system process|cell|developmental process|heterocyclic compound binding|organic substance metabolic process|regulation of metabolic process|nitrogen compound metabolic process|transcription factor activity, sequence-specific DNA binding|membrane-bounded organelle|anatomical structure development|biosynthetic process|immune system development|regulation of immune system pr…	-	-	-	-	25:35553542-35572245	301	207	327	976	1299	416	7.4227	6.15378	9.92058	29.4383	43.7251	11.5871	7.83235	28.2502	-1.85074	0.000436353	0.069231	DOWN
ENSDARG00000075720	il2rb	interleukin 2 receptor, beta [Source:ZFIN;Acc:ZDB-GENE-080108-2]	protein_coding	GO:0023052|GO:0050896|GO:0016020|GO:0007165|GO:0007154|GO:0005515|GO:0031224|GO:0038023|GO:0010033|GO:0004888|GO:0016021|GO:0007166|GO:0071310|GO:0004896|GO:0019221|GO:0034097	signaling|response to stimulus|membrane|signal transduction|cell communication|protein binding|intrinsic component of membrane|signaling receptor activity|response to organic substance|transmembrane signaling receptor activity|integral component of membrane|cell surface receptor signaling pathway|cellular response to organic substance|cytokine receptor activity|cytokine-mediated signaling pathway…	K05069	interleukin 2 receptor beta[-]	dre04144|dre04060	Endocytosis - Danio rerio (zebrafish)|Cytokine-cytokine receptor interaction - Danio rerio (zebrafish)	3:25191366-25209006	125	104	135	361	711	203	1.29948	1.30337	1.72659	4.59025	10.0892	2.38366	1.44315	5.68772	-1.97863	0.000522846	0.069231	DOWN
ENSDARG00000079387	si:ch211-102c2.4	si:ch211-102c2.4 [Source:ZFIN;Acc:ZDB-GENE-030131-8862]	protein_coding	GO:0016020|GO:0031224|GO:0016021	membrane|intrinsic component of membrane|integral component of membrane	-	-	-	-	5:26824303-26834707	153	96	141	413	576	237	6.04686	4.57388	6.85569	19.9644	31.0733	10.5797	5.82547	20.5391	-1.81793	0.000506497	0.069231	DOWN
ENSDARG00000080337	NC_002333.4	-	Mt_rRNA	-	-	-	-	-	-	MT:2043-3725	1665	934	1547	3932	5189	2622	55.7946	37.7311	63.7767	161.161	237.349	99.2425	52.4341	165.917	-1.66189	0.000492616	0.069231	DOWN
ENSDARG00000082753	NC_002333.17	-	Mt_rRNA	-	-	-	-	-	-	MT:1020-1971	1380	776	1255	3031	4736	2141	81.7531	55.4194	91.4666	219.623	382.968	143.261	76.213	248.618	-1.70582	0.000497439	0.069231	DOWN
ENSDARG00000086025	si:dkey-238d18.7	si:dkey-238d18.7 [Source:ZFIN;Acc:ZDB-GENE-131120-34]	protein_coding	GO:0016020|GO:0005623|GO:0005886|GO:0007155|GO:0071944|GO:0097367|GO:0031224|GO:0036094|GO:0043177|GO:0016021|GO:0033691|GO:0031406	membrane|cell|plasma membrane|cell adhesion|cell periphery|carbohydrate derivative binding|intrinsic component of membrane|small molecule binding|organic acid binding|integral component of membrane|sialic acid binding|carboxylic acid binding	-	-	-	-	15:37992275-37993810	14	14	22	76	112	42	0.973591	1.17367	1.88216	6.46427	10.6313	3.29897	1.34314	6.79818	-2.33954	0.000455361	0.069231	DOWN
ENSDARG00000087873	eevs	2-epi-5-epi-valiolone synthase [Source:ZFIN;Acc:ZDB-GENE-131121-365]	protein_coding	GO:0003824|GO:0016829|GO:0003856	catalytic activity|lyase activity|3-dehydroquinate synthase activity	-	-	-	-	6:43438074-43449013	16	3	13	119	85	16	0.478204	0.108082	0.477981	4.35016	3.46765	0.540115	0.354756	2.78598	-2.97328	0.000452602	0.069231	DOWN
ENSDARG00000093185	GUCY1A2	guanylate cyclase 1, soluble, alpha 2 [Source:NCBI gene;Acc:100330875]	protein_coding	GO:0023052|GO:0050896|GO:0008152|GO:0003824|GO:1901363|GO:0071704|GO:0006807|GO:0007165|GO:0016829|GO:0009058|GO:0007154|GO:0036094|GO:0044237|GO:0044249|GO:0004383|GO:0006725|GO:0000166|GO:1901135|GO:0016849|GO:0035556|GO:0006139|GO:1901137|GO:0020037|GO:0006753|GO:0019693|GO:0019438|GO:0006796|GO:0009259|GO:0006163|GO:0009117|GO:0009165|GO:0009190|GO:0006164|GO:0009152|GO:0006182	signaling|response to stimulus|metabolic process|catalytic activity|heterocyclic compound binding|organic substance metabolic process|nitrogen compound metabolic process|signal transduction|lyase activity|biosynthetic process|cell communication|small molecule binding|cellular metabolic process|cellular biosynthetic process|guanylate cyclase activity|cellular aromatic compound metabolic process|nu…	K12318	guanylate cyclase soluble subunit alpha[4.6.1.2]	dre01100|dre04270|dre00230|dre04540	Metabolic pathways - Danio rerio (zebrafish)|Vascular smooth muscle contraction - Danio rerio (zebrafish)|Purine metabolism - Danio rerio (zebrafish)|Gap junction - Danio rerio (zebrafish)	15:44366556-44404098	255	87	265	87	10	26	7.58513	3.11973	9.69759	3.16528	0.406002	0.873561	6.80081	1.48161	2.19854	0.000526306	0.069231	UP
ENSDARG00000096445	si:ch211-214p16.3	si:ch211-214p16.3 [Source:ZFIN;Acc:ZDB-GENE-120709-93]	protein_coding	GO:0008152|GO:0016020|GO:0005623|GO:0003824|GO:0071704|GO:0005886|GO:0042995|GO:0071944|GO:0016787|GO:0031224|GO:0044237|GO:0006629|GO:0016021|GO:0005903|GO:0016788|GO:0044255|GO:0042572|GO:0031526|GO:0016298|GO:0006066|GO:0052689|GO:0006796|GO:0006644|GO:0004622|GO:0004623|GO:0050253|GO:0004620|GO:0001523	metabolic process|membrane|cell|catalytic activity|organic substance metabolic process|plasma membrane|cell projection|cell periphery|hydrolase activity|intrinsic component of membrane|cellular metabolic process|lipid metabolic process|integral component of membrane|brush border|hydrolase activity, acting on ester bonds|cellular lipid metabolic process|retinol metabolic process|brush border membr…	-	-	dre01100|dre00564|dre00590|dre00565|dre00591|dre00592	Metabolic pathways - Danio rerio (zebrafish)|Glycerophospholipid metabolism - Danio rerio (zebrafish)|Arachidonic acid metabolism - Danio rerio (zebrafish)|Ether lipid metabolism - Danio rerio (zebrafish)|Linoleic acid metabolism - Danio rerio (zebrafish)|alpha-Linolenic acid metabolism - Danio rerio (zebrafish)	17:25649939-25737452	8	11	309	6	4	12	0.0884099	0.146559	4.20135	0.081105	0.0603507	0.149794	1.47877	0.0970831	3.92904	0.000464878	0.069231	UP
ENSDARG00000097581	CR376740.2	-	antisense	-	-	-	-	-	-	16:41723048-41737998	418	322	795	118	179	255	39.0302	36.2457	91.3242	13.4764	22.8141	26.8939	55.5334	21.0615	1.39875	0.000489445	0.069231	UP
ENSDARG00000099673	si:dkey-203a12.5	si:dkey-203a12.5 [Source:ZFIN;Acc:ZDB-GENE-141216-151]	protein_coding	GO:0008152|GO:0030234|GO:0071704|GO:0019222|GO:0006807|GO:0005515|GO:0044237|GO:0004857|GO:0050790|GO:0019538|GO:0043086|GO:0006508|GO:0030414|GO:0051346|GO:0030162|GO:0004866|GO:0045861|GO:0004867|GO:0010466|GO:0010951	metabolic process|enzyme regulator activity|organic substance metabolic process|regulation of metabolic process|nitrogen compound metabolic process|protein binding|cellular metabolic process|enzyme inhibitor activity|regulation of catalytic activity|protein metabolic process|negative regulation of catalytic activity|proteolysis|peptidase inhibitor activity|negative regulation of hydrolase activit…	-	-	-	-	14:15257685-15431947	301	184	192	580	892	470	15.5598	11.4665	12.2105	36.6719	62.9402	27.4424	13.0789	42.3515	-1.69517	0.000444723	0.069231	DOWN
ENSDARG00000102908	il16	interleukin 16 [Source:ZFIN;Acc:ZDB-GENE-130103-3]	protein_coding	GO:0023052|GO:0050896|GO:0040011|GO:0002376|GO:0050900|GO:0040017|GO:0040012|GO:0007165|GO:0007154|GO:0005515|GO:0048870|GO:0050920|GO:0005102|GO:0030595|GO:0016477|GO:0006935|GO:0060326|GO:0005125|GO:0050918|GO:0042609|GO:0050930	signaling|response to stimulus|locomotion|immune system process|leukocyte migration|positive regulation of locomotion|regulation of locomotion|signal transduction|cell communication|protein binding|cell motility|regulation of chemotaxis|receptor binding|leukocyte chemotaxis|cell migration|chemotaxis|cell chemotaxis|cytokine activity|positive chemotaxis|CD4 receptor binding|induction of positive c…	K22628	interleukin 16[-]	dre04060	Cytokine-cytokine receptor interaction - Danio rerio (zebrafish)	7:11459235-11624833	427	288	456	1280	1884	588	2.74374	2.23091	3.60475	10.0599	16.5243	4.26757	2.8598	10.2839	-1.8464	0.000522162	0.069231	DOWN
ENSDARG00000104325	plek	pleckstrin [Source:ZFIN;Acc:ZDB-GENE-040426-1506]	protein_coding	GO:0023052|GO:0050896|GO:0016020|GO:0005623|GO:0005886|GO:0007165|GO:0071944|GO:0007154|GO:0016043|GO:0006996|GO:0035556|GO:0007010|GO:0030036|GO:0031532	signaling|response to stimulus|membrane|cell|plasma membrane|signal transduction|cell periphery|cell communication|cellular component organization|organelle organization|intracellular signal transduction|cytoskeleton organization|actin cytoskeleton organization|actin cytoskeleton reorganization	-	-	-	-	13:1070705-1085973	316	176	292	856	1386	384	8.93317	5.99798	10.1554	29.5979	53.4821	12.2613	8.36218	31.7804	-1.92619	0.000458298	0.069231	DOWN
ENSDARG00000104350	si:dkey-68o6.6	si:dkey-68o6.6 [Source:ZFIN;Acc:ZDB-GENE-141212-381]	protein_coding	GO:0008152|GO:0005623|GO:1901363|GO:0071704|GO:0019222|GO:0006807|GO:0043227|GO:0009058|GO:0044237|GO:0044249|GO:0006725|GO:0043231|GO:0003712|GO:0009889|GO:0006139|GO:0003676|GO:0010468|GO:0016070|GO:0019438|GO:0005634|GO:0003713|GO:0051252|GO:0003677|GO:0006351|GO:0032774|GO:2001141|GO:0003690|GO:0006355|GO:0043565|GO:0006366|GO:1903506|GO:0006357|GO:1990837|GO:1903508|GO:0044212|GO:0000976|GO:…	metabolic process|cell|heterocyclic compound binding|organic substance metabolic process|regulation of metabolic process|nitrogen compound metabolic process|membrane-bounded organelle|biosynthetic process|cellular metabolic process|cellular biosynthetic process|cellular aromatic compound metabolic process|intracellular membrane-bounded organelle|transcription cofactor activity|regulation of biosy…	-	-	-	-	3:24603923-24610004	0	0	2	16	34	2	0	0	0.116421	0.925949	2.19581	0.106879	0.0388069	1.07621	-4.79351	0.000487479	0.069231	DOWN
ENSDARG00000110178	CABZ01066694.1	-	protein_coding	GO:0005515|GO:0046983	protein binding|protein dimerization activity	-	-	-	-	6:168962-172992	101	47	79	267	414	135	1.75105	0.982307	1.685	5.66182	9.79726	2.64362	1.47279	6.03423	-2.03462	0.000504973	0.069231	DOWN
ENSDARG00000003216	anxa2a	annexin A2a [Source:ZFIN;Acc:ZDB-GENE-030131-4282]	protein_coding	GO:0005623|GO:0030234|GO:0008289|GO:0005515|GO:0004857|GO:0050790|GO:0008092|GO:0005543|GO:0043169|GO:0005737|GO:0043086|GO:0005544|GO:0046872|GO:0004859|GO:0005509	cell|enzyme regulator activity|lipid binding|protein binding|enzyme inhibitor activity|regulation of catalytic activity|cytoskeletal protein binding|phospholipid binding|cation binding|cytoplasm|negative regulation of catalytic activity|calcium-dependent phospholipid binding|metal ion binding|phospholipase inhibitor activity|calcium ion binding	K17092	annexin A2[-]	dre05132	Salmonella infection - Danio rerio (zebrafish)	25:34013093-34027440	586	427	432	1536	2597	664	15.1254	13.2866	13.7179	48.4919	91.4974	19.3582	14.0433	53.1158	-1.91926	0.00055787	0.0698164	DOWN
ENSDARG00000012395	mmp13a	matrix metallopeptidase 13a [Source:ZFIN;Acc:ZDB-GENE-031202-2]	protein_coding	GO:0005576|GO:0050896|GO:0008152|GO:0040011|GO:0002376|GO:0003824|GO:0050900|GO:0071704|GO:0006807|GO:0016787|GO:0031012|GO:0016043|GO:0048870|GO:0009056|GO:0008233|GO:0019538|GO:0043169|GO:0030595|GO:0016477|GO:0006935|GO:0060326|GO:0006508|GO:0048246|GO:0030574|GO:0030198|GO:1905517|GO:0046872|GO:0004175|GO:0046914|GO:0008237|GO:0032963|GO:0004222|GO:0008270	extracellular region|response to stimulus|metabolic process|locomotion|immune system process|catalytic activity|leukocyte migration|organic substance metabolic process|nitrogen compound metabolic process|hydrolase activity|extracellular matrix|cellular component organization|cell motility|catabolic process|peptidase activity|protein metabolic process|cation binding|leukocyte chemotaxis|cell migra…	-	-	-	-	10:38593645-38602561	58	58	34	174	272	108	1.93097	2.32783	1.3926	7.08544	12.3607	4.06123	1.8838	7.83579	-2.05643	0.000537849	0.0698164	DOWN
ENSDARG00000013310	map3k15	mitogen-activated protein kinase kinase kinase 15 [Source:ZFIN;Acc:ZDB-GENE-091204-246]	protein_coding	GO:0023052|GO:0050896|GO:0008152|GO:0003824|GO:1901363|GO:0071704|GO:0016740|GO:0019222|GO:0006807|GO:0007165|GO:0097367|GO:0007154|GO:0023051|GO:0036094|GO:0044237|GO:0050790|GO:0009967|GO:0000166|GO:0019538|GO:0009966|GO:0023014|GO:0035556|GO:0016772|GO:0016773|GO:0043085|GO:0017076|GO:0004709|GO:0006796|GO:0016301|GO:0000165|GO:1902531|GO:0004672|GO:0032559|GO:0006464|GO:0043408|GO:0043410|GO:…	signaling|response to stimulus|metabolic process|catalytic activity|heterocyclic compound binding|organic substance metabolic process|transferase activity|regulation of metabolic process|nitrogen compound metabolic process|signal transduction|carbohydrate derivative binding|cell communication|regulation of signaling|small molecule binding|cellular metabolic process|regulation of catalytic activit…	-	-	-	-	24:25913162-25989500	58	48	51	133	298	130	0.344358	0.343555	0.37252	0.965838	2.41506	0.871797	0.353478	1.41756	-2.00372	0.000543097	0.0698164	DOWN
ENSDARG00000025478	gipr	gastric inhibitory polypeptide receptor [Source:ZFIN;Acc:ZDB-GENE-050516-4]	protein_coding	GO:0023052|GO:0050896|GO:0016020|GO:0007165|GO:0007154|GO:0031224|GO:0042562|GO:0038023|GO:0042277|GO:0017046|GO:0004888|GO:0016021|GO:0007186|GO:0001653|GO:0007166|GO:0008528|GO:0038192|GO:0004930|GO:0016519	signaling|response to stimulus|membrane|signal transduction|cell communication|intrinsic component of membrane|hormone binding|signaling receptor activity|peptide binding|peptide hormone binding|transmembrane signaling receptor activity|integral component of membrane|G-protein coupled receptor signaling pathway|peptide receptor activity|cell surface receptor signaling pathway|G-protein coupled pe…	K04580	gastric inhibitory polypeptide receptor[-]	dre04080	Neuroactive ligand-receptor interaction - Danio rerio (zebrafish)	15:28940352-28974120	36	22	53	82	291	116	0.599091	0.441364	1.08508	1.66907	6.61013	2.18041	0.708512	3.48654	-2.29893	0.000559681	0.0698164	DOWN
ENSDARG00000058647	hck	HCK proto-oncogene, Src family tyrosine kinase [Source:ZFIN;Acc:ZDB-GENE-090313-72]	protein_coding	GO:0023052|GO:0050896|GO:0008152|GO:0016020|GO:0005623|GO:0032502|GO:0003824|GO:1901363|GO:0071704|GO:0016740|GO:0005886|GO:0006807|GO:0007165|GO:0071944|GO:0097367|GO:0007154|GO:0005515|GO:0008283|GO:0036094|GO:0044237|GO:0019898|GO:0000166|GO:0019538|GO:0019897|GO:0005102|GO:0042127|GO:0009898|GO:0031234|GO:0016772|GO:0007166|GO:0030154|GO:0016773|GO:0017076|GO:0006796|GO:0016301|GO:0007169|GO:…	signaling|response to stimulus|metabolic process|membrane|cell|developmental process|catalytic activity|heterocyclic compound binding|organic substance metabolic process|transferase activity|plasma membrane|nitrogen compound metabolic process|signal transduction|cell periphery|carbohydrate derivative binding|cell communication|protein binding|cell proliferation|small molecule binding|cellular met…	-	-	-	-	23:7505943-7545960	491	346	504	1468	2223	642	3.65176	3.10221	4.61154	13.3541	22.5677	5.39316	3.7885	13.7716	-1.862	0.000557212	0.0698164	DOWN
ENSDARG00000071251	ppp1r18	protein phosphatase 1, regulatory subunit 18 [Source:ZFIN;Acc:ZDB-GENE-060503-350]	protein_coding	GO:0005515|GO:0019899|GO:0019902	protein binding|enzyme binding|phosphatase binding	-	-	-	-	19:823945-840530	96	62	96	296	472	139	1.13291	0.88204	1.39377	4.27252	7.60314	1.85279	1.13624	4.57615	-2.00987	0.00055741	0.0698164	DOWN
ENSDARG00000074546	si:ch211-213a13.2	si:ch211-213a13.2 [Source:ZFIN;Acc:ZDB-GENE-050208-551]	protein_coding	GO:0023052|GO:0050896|GO:1901363|GO:0007165|GO:0097367|GO:0007154|GO:0005515|GO:0036094|GO:0000166|GO:0035556|GO:0017076|GO:0032559|GO:0005524	signaling|response to stimulus|heterocyclic compound binding|signal transduction|carbohydrate derivative binding|cell communication|protein binding|small molecule binding|nucleotide binding|intracellular signal transduction|purine nucleotide binding|adenyl ribonucleotide binding|ATP binding	-	-	-	-	22:9060699-9096248	220	156	223	627	963	312	1.49867	1.2811	1.86889	5.2242	8.9544	2.40064	1.54955	5.52641	-1.83449	0.000561746	0.0698164	DOWN
ENSDARG00000098791	cdhr5b	cadherin-related family member 5b [Source:ZFIN;Acc:ZDB-GENE-110518-2]	protein_coding	GO:0016020|GO:0005623|GO:0005886|GO:0007155|GO:0071944|GO:0031224|GO:0043169|GO:0016021|GO:0098609|GO:0046872|GO:0007156|GO:0005509	membrane|cell|plasma membrane|cell adhesion|cell periphery|intrinsic component of membrane|cation binding|integral component of membrane|cell-cell adhesion|metal ion binding|homophilic cell adhesion via plasma membrane adhesion molecules|calcium ion binding	-	-	-	-	25:4760489-4780635	1	3	164	0	0	3	0.0247367	0.0894129	4.98855	0	0	0.0837787	1.7009	0.0279262	5.92853	0.000555868	0.0698164	UP
ENSDARG00000101479	BX908782.2	CD59 glycoprotein-like [Source:NCBI gene;Acc:103910140]	protein_coding	-	-	-	-	-	-	2:51765179-51772438	416	404	775	1478	3381	947	42.4258	49.6698	97.2372	184.365	470.661	109.087	63.1109	254.704	-2.01286	0.000563585	0.0698164	DOWN
ENSDARG00000113284	CABZ01090361.1	transcription factor Sp1-like [Source:NCBI gene;Acc:110438533]	protein_coding	-	-	-	-	-	-	KZ116046.1:21-5787	459	302	245	160	112	123	6.12845	4.86093	4.02438	2.61292	2.04119	1.85495	5.00459	2.16969	1.20576	0.000551603	0.0698164	UP
ENSDARG00000088740	hmgcll1	3-hydroxymethyl-3-methylglutaryl-CoA lyase-like 1 [Source:NCBI gene;Acc:571388]	protein_coding	GO:0008152|GO:0016020|GO:0005623|GO:0003824|GO:0005789|GO:0012505|GO:0071704|GO:0042175|GO:0006807|GO:0043227|GO:0016829|GO:0009058|GO:0009056|GO:0044237|GO:0044249|GO:0006520|GO:0005783|GO:0043231|GO:0043169|GO:0005737|GO:0006629|GO:0006082|GO:0016830|GO:0009063|GO:0048471|GO:1901565|GO:0009081|GO:0005829|GO:0046872|GO:1901605|GO:0046951|GO:0004419|GO:0009083|GO:0019752|GO:0006552	metabolic process|membrane|cell|catalytic activity|endoplasmic reticulum membrane|endomembrane system|organic substance metabolic process|nuclear outer membrane-endoplasmic reticulum membrane network|nitrogen compound metabolic process|membrane-bounded organelle|lyase activity|biosynthetic process|catabolic process|cellular metabolic process|cellular biosynthetic process|cellular amino acid metab…	K01640	hydroxymethylglutaryl-CoA lyase[4.1.3.4]	dre01100|dre04146|dre00280|dre00650|dre00072	Metabolic pathways - Danio rerio (zebrafish)|Peroxisome - Danio rerio (zebrafish)|Valine, leucine and isoleucine degradation - Danio rerio (zebrafish)|Butanoate metabolism - Danio rerio (zebrafish)|Synthesis and degradation of ketone bodies - Danio rerio (zebrafish)	13:1928361-1981727	60	36	84	15	0	16	2.19303	1.58628	3.77717	0.670601	0	0.660529	2.51883	0.44371	2.50506	0.000575043	0.0709059	UP
ENSDARG00000068586	CU302253.1	cadherin related family member 2 [Source:NCBI gene;Acc:100536704]	protein_coding	GO:0016020|GO:0005623|GO:0005886|GO:0007155|GO:0071944|GO:0005515|GO:0031224|GO:0050839|GO:0043169|GO:0016021|GO:0098609|GO:0046872|GO:0007156|GO:0005509	membrane|cell|plasma membrane|cell adhesion|cell periphery|protein binding|intrinsic component of membrane|cell adhesion molecule binding|cation binding|integral component of membrane|cell-cell adhesion|metal ion binding|homophilic cell adhesion via plasma membrane adhesion molecules|calcium ion binding	-	-	-	-	14:50839282-50892442	6	21	545	4	0	18	0.0861203	0.363382	9.62433	0.0702195	0	0.291829	3.35794	0.120683	4.79829	0.000578225	0.0709698	UP
ENSDARG00000045959	csf3r	colony stimulating factor 3 receptor (granulocyte) [Source:ZFIN;Acc:ZDB-GENE-080104-4]	protein_coding	GO:0023052|GO:0050896|GO:0002376|GO:0016020|GO:0032991|GO:0005623|GO:0032502|GO:0009986|GO:0005886|GO:0043235|GO:0051094|GO:0007165|GO:0071944|GO:0048856|GO:0002520|GO:0007154|GO:0005515|GO:0031224|GO:0002682|GO:0038023|GO:0050793|GO:0007275|GO:0045595|GO:0045597|GO:0010033|GO:0048513|GO:0048534|GO:0004888|GO:0016021|GO:0009897|GO:1903706|GO:0007166|GO:0019955|GO:0048568|GO:0030154|GO:0071310|GO:…	signaling|response to stimulus|immune system process|membrane|macromolecular complex|cell|developmental process|cell surface|plasma membrane|receptor complex|positive regulation of developmental process|signal transduction|cell periphery|anatomical structure development|immune system development|cell communication|protein binding|intrinsic component of membrane|regulation of immune system process…	K05061	granulocyte colony-stimulating factor receptor[-]	dre04060	Cytokine-cytokine receptor interaction - Danio rerio (zebrafish)	16:3103182-3127749	301	183	269	858	1056	378	6.31772	4.63042	6.9461	22.0267	30.2541	8.96134	5.96475	20.4141	-1.77503	0.000581227	0.071011	DOWN
ENSDARG00000004301	rhogb	ras homolog family member Gb [Source:ZFIN;Acc:ZDB-GENE-030131-8877]	protein_coding	GO:0023052|GO:0050896|GO:0040011|GO:0002376|GO:0016020|GO:0005623|GO:0032502|GO:0003824|GO:1901363|GO:0050900|GO:0009653|GO:0005886|GO:0042995|GO:0040012|GO:0007165|GO:0043227|GO:0071944|GO:0048856|GO:0016787|GO:0097367|GO:0007154|GO:0016043|GO:0005515|GO:0048870|GO:0002682|GO:0036094|GO:0050793|GO:0007275|GO:0048468|GO:0043231|GO:0000166|GO:0005938|GO:0008360|GO:0001882|GO:0022603|GO:2000145|GO:…	signaling|response to stimulus|locomotion|immune system process|membrane|cell|developmental process|catalytic activity|heterocyclic compound binding|leukocyte migration|anatomical structure morphogenesis|plasma membrane|cell projection|regulation of locomotion|signal transduction|membrane-bounded organelle|cell periphery|anatomical structure development|hydrolase activity|carbohydrate derivative …	K07863	Ras homolog gene family, member G[-]	dre05132	Salmonella infection - Danio rerio (zebrafish)	21:30937690-30951909	252	163	208	696	968	301	5.6042	4.36992	5.69075	18.9317	29.3842	7.56076	5.22162	18.6256	-1.83471	0.000624512	0.0710823	DOWN
ENSDARG00000009123	sele	selectin E [Source:ZFIN;Acc:ZDB-GENE-041014-221]	protein_coding	GO:0016020|GO:0007155|GO:0031224|GO:0016021	membrane|cell adhesion|intrinsic component of membrane|integral component of membrane	-	-	-	-	20:33969430-33976937	709	499	581	2110	2637	820	7.47122	6.339	7.53209	27.1954	37.93	9.75994	7.11411	24.9618	-1.81097	0.000609286	0.0710823	DOWN
ENSDARG00000036940	ctss1	cathepsin S, ortholog 1 [Source:ZFIN;Acc:ZDB-GENE-040426-1583]	protein_coding	GO:0005576|GO:0050896|GO:0008152|GO:0002376|GO:0005623|GO:0003824|GO:0071704|GO:0005615|GO:0006807|GO:0043227|GO:0016787|GO:0009056|GO:0044237|GO:0006955|GO:0008233|GO:0043231|GO:0019538|GO:0005737|GO:0006508|GO:1901565|GO:0005773|GO:0030163|GO:0004175|GO:0000323|GO:0008234|GO:0051603|GO:0005764|GO:0004197	extracellular region|response to stimulus|metabolic process|immune system process|cell|catalytic activity|organic substance metabolic process|extracellular space|nitrogen compound metabolic process|membrane-bounded organelle|hydrolase activity|catabolic process|cellular metabolic process|immune response|peptidase activity|intracellular membrane-bounded organelle|protein metabolic process|cytoplas…	K01368	cathepsin S[3.4.22.27]	dre04210|dre04142|dre04145	Apoptosis - Danio rerio (zebrafish)|Lysosome - Danio rerio (zebrafish)|Phagosome - Danio rerio (zebrafish)	19:310494-317532	151	64	98	403	456	177	5.00357	2.55659	3.99506	16.3334	20.625	6.62466	3.85174	14.5277	-1.91522	0.000606273	0.0710823	DOWN
ENSDARG00000041797	cx28.9	connexin 28.9 [Source:ZFIN;Acc:ZDB-GENE-041114-200]	protein_coding	GO:0016020|GO:0030054|GO:0032991|GO:0005623|GO:0005886|GO:0071944|GO:0007154|GO:0031224|GO:0005911|GO:0005921|GO:0016021|GO:0005922	membrane|cell junction|macromolecular complex|cell|plasma membrane|cell periphery|cell communication|intrinsic component of membrane|cell-cell junction|gap junction|integral component of membrane|connexin complex	-	-	-	-	20:40744754-40750953	246	161	254	785	877	343	5.59428	4.41377	7.1062	21.8347	27.223	8.81031	5.70475	19.2893	-1.75757	0.000615834	0.0710823	DOWN
ENSDARG00000042722	blnk	B cell linker [Source:ZFIN;Acc:ZDB-GENE-040702-4]	protein_coding	GO:0023052|GO:0050896|GO:0007165|GO:0007154|GO:0035556|GO:0007166|GO:0007169	signaling|response to stimulus|signal transduction|cell communication|intracellular signal transduction|cell surface receptor signaling pathway|transmembrane receptor protein tyrosine kinase signaling pathway	-	-	-	-	13:50518815-50567658	191	144	223	575	903	302	3.06283	2.78372	4.39936	11.2778	19.7653	5.46997	3.4153	12.171	-1.83337	0.000600072	0.0710823	DOWN
ENSDARG00000052122	rag1	recombination activating 1 [Source:NCBI gene;Acc:30663]	protein_coding	GO:0008152|GO:0002376|GO:0005623|GO:0032502|GO:0003824|GO:1901363|GO:0071704|GO:0016740|GO:0006807|GO:0043227|GO:0048856|GO:0002520|GO:0016787|GO:0016043|GO:0005515|GO:0045321|GO:0044237|GO:0046983|GO:0007275|GO:0006725|GO:0043231|GO:0019538|GO:0006325|GO:0043169|GO:0048513|GO:0048534|GO:0006996|GO:0042393|GO:0006139|GO:0016788|GO:0003676|GO:0042802|GO:0030154|GO:0004518|GO:0030098|GO:0042110|GO:…	metabolic process|immune system process|cell|developmental process|catalytic activity|heterocyclic compound binding|organic substance metabolic process|transferase activity|nitrogen compound metabolic process|membrane-bounded organelle|anatomical structure development|immune system development|hydrolase activity|cellular component organization|protein binding|leukocyte activation|cellular metabol…	K10628	V(D)J recombination-activating protein 1[2.3.2.27]	dre04068	FoxO signaling pathway - Danio rerio (zebrafish)	25:9003230-9009902	155	105	69	333	607	201	0.759022	0.619847	0.415686	1.9945	4.0573	1.11174	0.598185	2.38785	-1.99705	0.00060429	0.0710823	DOWN
ENSDARG00000056640	rpia	ribose 5-phosphate isomerase A (ribose 5-phosphate epimerase) [Source:ZFIN;Acc:ZDB-GENE-041114-24]	protein_coding	GO:0008152|GO:0005623|GO:0003824|GO:0071704|GO:0006807|GO:0043227|GO:0044237|GO:0016853|GO:0006725|GO:0043231|GO:0051186|GO:1901135|GO:0006081|GO:0006139|GO:0005975|GO:0005996|GO:0006753|GO:0019693|GO:0051156|GO:0006796|GO:0009117|GO:0006098|GO:0004751|GO:0009052|GO:0046496|GO:0006014|GO:0006739	metabolic process|cell|catalytic activity|organic substance metabolic process|nitrogen compound metabolic process|membrane-bounded organelle|cellular metabolic process|isomerase activity|cellular aromatic compound metabolic process|intracellular membrane-bounded organelle|cofactor metabolic process|carbohydrate derivative metabolic process|cellular aldehyde metabolic process|nucleobase-containing…	K01807	ribose 5-phosphate isomerase A[5.3.1.6]	dre01100|dre01200|dre01230|dre00030	Metabolic pathways - Danio rerio (zebrafish)|Carbon metabolism - Danio rerio (zebrafish)|Biosynthesis of amino acids - Danio rerio (zebrafish)|Pentose phosphate pathway - Danio rerio (zebrafish)	13:13930263-13944288	1547	871	1376	769	321	281	27.5663	18.7103	30.1648	16.7603	7.80764	5.65564	25.4805	10.0745	1.33868	0.000589883	0.0710823	UP
ENSDARG00000061717	cytip	cytohesin 1 interacting protein [Source:ZFIN;Acc:ZDB-GENE-140106-76]	protein_coding	GO:0005515	protein binding	-	-	-	-	9:5253137-5263947	42	54	77	227	330	110	0.734249	1.13807	1.65609	4.85389	7.87476	2.17208	1.17614	4.96691	-2.07829	0.000600087	0.0710823	DOWN
ENSDARG00000062501	hhipl1	HHIP-like 1 [Source:ZFIN;Acc:ZDB-GENE-090306-3]	protein_coding	GO:0016020|GO:0005623|GO:0003824|GO:0031224|GO:0005737|GO:0016021|GO:0016192|GO:0005044|GO:0006897	membrane|cell|catalytic activity|intrinsic component of membrane|cytoplasm|integral component of membrane|vesicle-mediated transport|scavenger receptor activity|endocytosis	-	-	-	-	17:17939095-17948587	306	179	343	767	1329	474	5.75258	4.05667	7.93283	17.6361	34.1029	10.0648	5.91402	20.6013	-1.80052	0.00062265	0.0710823	DOWN
ENSDARG00000069017	elnb	elastin b [Source:ZFIN;Acc:ZDB-GENE-061212-2]	protein_coding	GO:0005198|GO:0005201	structural molecule activity|extracellular matrix structural constituent	-	-	-	-	21:40839857-40880353	48	49	55	161	279	107	0.381445	0.469411	0.537708	1.56488	3.02634	0.96041	0.462855	1.85054	-1.99932	0.000619749	0.0710823	DOWN
ENSDARG00000074275	limch1a	LIM and calponin homology domains 1a [Source:ZFIN;Acc:ZDB-GENE-090312-153]	protein_coding	GO:0032991|GO:0005623|GO:0007155|GO:0030155|GO:0016043|GO:0005515|GO:0008092|GO:0032233|GO:0043169|GO:0006996|GO:0032970|GO:0016459|GO:0097435|GO:1901888|GO:0007160|GO:0042641|GO:0017022|GO:0032432|GO:0045216|GO:0007010|GO:0051017|GO:0001952|GO:0030036|GO:0005856|GO:0016460|GO:0003779|GO:0007015|GO:0051492|GO:0051496|GO:0032956|GO:0046872|GO:0031032|GO:0045159|GO:0051493|GO:0051893|GO:0015629|GO:…	macromolecular complex|cell|cell adhesion|regulation of cell adhesion|cellular component organization|protein binding|cytoskeletal protein binding|positive regulation of actin filament bundle assembly|cation binding|organelle organization|regulation of actin filament-based process|myosin complex|supramolecular fiber organization|regulation of cell junction assembly|cell-matrix adhesion|actomyosin…	-	-	-	-	1:18965750-19066327	211	136	146	40	53	82	2.80394	2.17872	2.3869	0.650152	0.961356	1.2308	2.45652	0.947438	1.37451	0.000587944	0.0710823	UP
ENSDARG00000089050	cuzd1.1	CUB and zona pellucida-like domains 1, tandem duplicate 1 [Source:ZFIN;Acc:ZDB-GENE-131122-16]	protein_coding	-	-	-	-	-	-	17:21870044-21884323	3	7	469	10	4	7	0.087494	0.246063	16.8257	0.356655	0.15924	0.230558	5.71974	0.248817	4.52279	0.00059101	0.0710823	UP
ENSDARG00000090882	si:rp71-36a1.5	si:rp71-36a1.5 [Source:ZFIN;Acc:ZDB-GENE-091204-428]	protein_coding	GO:0016020|GO:0031224|GO:0016021	membrane|intrinsic component of membrane|integral component of membrane	-	-	-	-	22:6182981-6194580	253	171	246	835	1117	289	1.35004	1.10002	1.61495	5.44982	8.13594	1.74186	1.355	5.10921	-1.9148	0.000612122	0.0710823	DOWN
ENSDARG00000093248	si:dkey-238m4.4	si:dkey-238m4.4 [Source:ZFIN;Acc:ZDB-GENE-100922-215]	protein_coding	GO:0016020|GO:0031224|GO:0016021	membrane|intrinsic component of membrane|integral component of membrane	-	-	-	-	16:22478161-22483013	5	10	3	41	34	24	0.415933	1.00281	0.307021	4.17145	3.86048	2.25497	0.575256	3.42897	-2.5755	0.000623104	0.0710823	DOWN
ENSDARG00000097552	AL772362.2	-	antisense	-	-	-	-	-	-	3:18771528-18788485	145	116	59	37	9	38	10.0339	9.6769	5.0228	3.13162	0.850075	2.97014	8.24454	2.31728	1.83101	0.000614643	0.0710823	UP
ENSDARG00000061138	senp7b	SUMO specific peptidase 7b [Source:ZFIN;Acc:ZDB-GENE-060531-45]	protein_coding	GO:0008152|GO:0005623|GO:0003824|GO:0071704|GO:0006807|GO:0043227|GO:0016787|GO:0044237|GO:0008233|GO:0043231|GO:0019538|GO:0005737|GO:0006508|GO:0005634|GO:0004175|GO:0008234|GO:0006464|GO:0018193|GO:0019783|GO:0016926|GO:0004197|GO:0070139	metabolic process|cell|catalytic activity|organic substance metabolic process|nitrogen compound metabolic process|membrane-bounded organelle|hydrolase activity|cellular metabolic process|peptidase activity|intracellular membrane-bounded organelle|protein metabolic process|cytoplasm|proteolysis|nucleus|endopeptidase activity|cysteine-type peptidase activity|cellular protein modification process|pe…	-	-	-	-	22:28236737-28308991	419	543	429	165	231	194	8.08714	12.6344	10.1867	3.89523	6.08582	4.22932	10.3028	4.73679	1.12105	0.000627244	0.0710894	UP
ENSDARG00000062519	abcc13	ATP-binding cassette, sub-family C (CFTR/MRP), member 13 [Source:ZFIN;Acc:ZDB-GENE-050517-26]	protein_coding	GO:0016020|GO:0005623|GO:0003824|GO:1901363|GO:0005886|GO:0022857|GO:0071944|GO:0016787|GO:0097367|GO:0031224|GO:0036094|GO:0000166|GO:0016817|GO:0016021|GO:0055085|GO:0017076|GO:0016818|GO:0042626|GO:0016462|GO:0032559|GO:0005524|GO:0016887|GO:0042623	membrane|cell|catalytic activity|heterocyclic compound binding|plasma membrane|transmembrane transporter activity|cell periphery|hydrolase activity|carbohydrate derivative binding|intrinsic component of membrane|small molecule binding|nucleotide binding|hydrolase activity, acting on acid anhydrides|integral component of membrane|transmembrane transport|purine nucleotide binding|hydrolase activity…	-	-	-	-	24:24036195-24060632	93	84	58	234	492	142	0.788132	0.85816	0.604699	2.42547	5.69122	1.35922	0.75033	3.15864	-2.0737	0.000634259	0.0712779	DOWN
ENSDARG00000068233	zgc:64051	zgc:64051 [Source:ZFIN;Acc:ZDB-GENE-040426-1349]	protein_coding	GO:0016020|GO:0005623|GO:0005886|GO:0071944|GO:0031224|GO:0031226|GO:0016021|GO:0005887	membrane|cell|plasma membrane|cell periphery|intrinsic component of membrane|intrinsic component of plasma membrane|integral component of membrane|integral component of plasma membrane	-	-	-	-	5:26869580-26879321	330	265	415	1202	1634	464	8.74589	8.46665	13.5311	38.9639	59.111	13.8898	10.2479	37.3216	-1.86469	0.000632505	0.0712779	DOWN
ENSDARG00000095312	sc:d0202	sc:d0202 [Source:ZFIN;Acc:ZDB-GENE-080226-9]	protein_coding	GO:0016020|GO:0007155|GO:0031224|GO:0016021|GO:0098609	membrane|cell adhesion|intrinsic component of membrane|integral component of membrane|cell-cell adhesion	-	-	-	-	3:54776117-54814530	582	610	784	163	135	439	10.1307	12.8003	16.7891	3.47034	3.20758	8.63114	13.24	5.10302	1.37549	0.000638059	0.0714036	UP
ENSDARG00000004060	bhlhe40	basic helix-loop-helix family, member e40 [Source:ZFIN;Acc:ZDB-GENE-030131-3133]	protein_coding	GO:0048511|GO:0008152|GO:0005623|GO:0032502|GO:0007610|GO:1901363|GO:0071704|GO:0019222|GO:0007623|GO:0006807|GO:0003700|GO:0043227|GO:0048856|GO:0009058|GO:0005515|GO:0050793|GO:0044237|GO:0007626|GO:0046983|GO:0044249|GO:0007275|GO:0045595|GO:0048468|GO:0006725|GO:0043231|GO:0009889|GO:0009890|GO:0007389|GO:0000981|GO:0032922|GO:0048512|GO:0006139|GO:0045475|GO:0003676|GO:0030154|GO:0007399|GO:…	rhythmic process|metabolic process|cell|developmental process|behavior|heterocyclic compound binding|organic substance metabolic process|regulation of metabolic process|circadian rhythm|nitrogen compound metabolic process|transcription factor activity, sequence-specific DNA binding|membrane-bounded organelle|anatomical structure development|biosynthetic process|protein binding|regulation of devel…	-	-	-	-	11:35759652-35763323	1051	641	918	2334	4884	1313	21.1391	15.5423	22.7154	57.4186	134.087	29.8288	19.7989	73.778	-1.89777	0.000665162	0.0717977	DOWN
ENSDARG00000040503	sb:cb81	sb:cb81 [Source:ZFIN;Acc:ZDB-GENE-030131-9939]	protein_coding	GO:0043169|GO:0046872	cation binding|metal ion binding	K18753	butyrate response factor[-]	dre04218	Cellular senescence - Danio rerio (zebrafish)	18:49309953-49318823	640	319	534	1513	2572	738	14.7505	8.86324	15.1413	42.6515	80.9143	19.212	12.9184	47.5926	-1.88131	0.000647941	0.0717977	DOWN
ENSDARG00000075090	CU467646.1	mucin-5AC-like [Source:NCBI gene;Acc:110439410]	protein_coding	-	-	-	-	-	-	4:77118052-77120928	28352	14533	33252	10847	5939	13320	614.996	380.031	887.361	287.783	175.844	326.347	627.462	263.325	1.25268	0.000665842	0.0717977	UP
ENSDARG00000075785	si:ch73-190m4.1	si:ch73-190m4.1 [Source:ZFIN;Acc:ZDB-GENE-090311-56]	protein_coding	GO:0008152|GO:0003824|GO:0071704|GO:0016740|GO:0006807|GO:0044237|GO:0019538|GO:0004842|GO:0006464|GO:0032446|GO:0016567	metabolic process|catalytic activity|organic substance metabolic process|transferase activity|nitrogen compound metabolic process|cellular metabolic process|protein metabolic process|ubiquitin-protein transferase activity|cellular protein modification process|protein modification by small protein conjugation|protein ubiquitination	-	-	dre04120	Ubiquitin mediated proteolysis - Danio rerio (zebrafish)	1:50613868-50637221	16	12	23	61	115	46	0.247972	0.224203	0.438532	1.15632	2.43278	0.805239	0.303569	1.46478	-2.27059	0.000644789	0.0717977	DOWN
ENSDARG00000077069	srgn	serglycin [Source:ZFIN;Acc:ZDB-GENE-030131-7127]	protein_coding	-	-	-	-	-	-	13:23070581-23074454	2572	1602	2244	7477	10083	2856	66.1144	49.6435	70.9647	235.083	353.787	82.9222	62.2409	223.93	-1.84712	0.000665097	0.0717977	DOWN
ENSDARG00000099325	gig2i	grass carp reovirus (GCRV)-induced gene 2i [Source:ZFIN;Acc:ZDB-GENE-120409-1]	protein_coding	GO:0050896|GO:0002376|GO:0005623|GO:0003824|GO:0016740|GO:0051607|GO:0005737|GO:0016757|GO:0006952|GO:0009615|GO:0016763|GO:0003950	response to stimulus|immune system process|cell|catalytic activity|transferase activity|defense response to virus|cytoplasm|transferase activity, transferring glycosyl groups|defense response|response to virus|transferase activity, transferring pentosyl groups|NAD+ ADP-ribosyltransferase activity	-	-	-	-	21:22672794-22673758	32	32	46	144	205	74	2.79805	3.37305	4.94827	15.4004	24.4671	7.30843	3.70646	15.7253	-2.08498	0.000663645	0.0717977	DOWN
ENSDARG00000112131	zgc:173552	zgc:173552 [Source:ZFIN;Acc:ZDB-GENE-080220-24]	protein_coding	GO:0032991|GO:0005623|GO:1901363|GO:0032993|GO:0043227|GO:0005515|GO:0046983|GO:0043231|GO:0000786|GO:0003676|GO:0046982|GO:0005634|GO:0003677|GO:0005694|GO:0000785	macromolecular complex|cell|heterocyclic compound binding|protein-DNA complex|membrane-bounded organelle|protein binding|protein dimerization activity|intracellular membrane-bounded organelle|nucleosome|nucleic acid binding|protein heterodimerization activity|nucleus|DNA binding|chromosome|chromatin	-	-	-	-	25:36342875-36343285	58	28	20	10	4	9	7.95878	4.63184	3.37629	1.67828	0.749318	1.39489	5.3223	1.27416	2.06251	0.000654239	0.0717977	UP
ENSDARG00000058302	sh3bgrl	SH3 domain binding glutamate-rich protein like [Source:ZFIN;Acc:ZDB-GENE-040426-1376]	protein_coding	-	-	-	-	-	-	14:9405099-9420911	354	306	449	1279	1489	570	5.46232	5.69208	8.52344	24.1386	31.3614	9.93428	6.55928	21.8114	-1.73348	0.000668542	0.0717981	DOWN
ENSDARG00000057949	slc43a3b	solute carrier family 43 member 3b [Source:ZFIN;Acc:ZDB-GENE-060312-28]	protein_coding	GO:0016020|GO:0031224|GO:0016021|GO:0055085	membrane|intrinsic component of membrane|integral component of membrane|transmembrane transport	-	-	-	-	14:17125428-17162558	150	183	251	580	1033	336	1.94162	2.85562	3.99707	9.18269	18.2516	4.91248	2.93144	10.7823	-1.87898	0.000671887	0.0718057	DOWN
ENSDARG00000075666	tsc22d3	TSC22 domain family, member 3 [Source:ZFIN;Acc:ZDB-GENE-040426-1433]	protein_coding	GO:0023052|GO:0050896|GO:0008152|GO:0032502|GO:0071704|GO:0019222|GO:0006807|GO:0003700|GO:0007165|GO:0048856|GO:0009058|GO:0007154|GO:0023051|GO:0044237|GO:0044249|GO:0007275|GO:0009967|GO:0007420|GO:0006725|GO:0009889|GO:0009966|GO:0010033|GO:0007389|GO:0048513|GO:0060322|GO:0007166|GO:0006139|GO:0030510|GO:0007399|GO:0010468|GO:0071310|GO:0016070|GO:0019438|GO:0051252|GO:0007417|GO:0070848|GO:…	signaling|response to stimulus|metabolic process|developmental process|organic substance metabolic process|regulation of metabolic process|nitrogen compound metabolic process|transcription factor activity, sequence-specific DNA binding|signal transduction|anatomical structure development|biosynthetic process|cell communication|regulation of signaling|cellular metabolic process|cellular biosynthet…	-	-	-	-	14:27998756-28001986	1160	718	1154	2784	5264	1570	38.8488	28.9881	47.5466	114.04	240.637	59.3891	38.4612	138.022	-1.84342	0.000675031	0.0718057	DOWN
ENSDARG00000091996	tcnbb	transcobalamin beta b [Source:ZFIN;Acc:ZDB-GENE-030131-12]	protein_coding	GO:0050896|GO:0009410|GO:0071466	response to stimulus|response to xenobiotic stimulus|cellular response to xenobiotic stimulus	-	-	-	-	5:30614532-30615901	87	65	72	213	501	128	6.0426	5.44248	6.15223	18.0948	47.4974	10.0416	5.8791	25.2113	-2.1004	0.0006767	0.0718057	DOWN
ENSDARG00000036382	ponzr6	plac8 onzin related protein 6 [Source:ZFIN;Acc:ZDB-GENE-081104-326]	protein_coding	-	-	-	-	-	-	7:22767678-22773132	170	80	116	405	531	211	12.2761	6.9643	10.3053	35.7712	52.3397	17.21	9.84857	35.107	-1.83377	0.000705169	0.0719596	DOWN
ENSDARG00000038151	zgc:92360	zgc:92360 [Source:ZFIN;Acc:ZDB-GENE-040718-470]	protein_coding	GO:0016020|GO:0005623|GO:0030234|GO:0008289|GO:0005886|GO:0043227|GO:0071944|GO:0050790|GO:0008047|GO:0043231|GO:0005543|GO:0043169|GO:0043085|GO:0030695|GO:0035091|GO:0005096|GO:0046872|GO:1901981|GO:0043087|GO:1902936|GO:0043547	membrane|cell|enzyme regulator activity|lipid binding|plasma membrane|membrane-bounded organelle|cell periphery|regulation of catalytic activity|enzyme activator activity|intracellular membrane-bounded organelle|phospholipid binding|cation binding|positive regulation of catalytic activity|GTPase regulator activity|phosphatidylinositol binding|GTPase activator activity|metal ion binding|phosphatid…	-	-	-	-	6:584632-598165	211	123	199	595	742	286	3.38547	2.37913	3.92812	11.6767	16.2505	5.1831	3.2309	11.0368	-1.77231	0.000690656	0.0719596	DOWN
ENSDARG00000040705	glsb	glutaminase b [Source:ZFIN;Acc:ZDB-GENE-030616-550]	protein_coding	GO:0008152|GO:0003824|GO:0071704|GO:0006807|GO:0009058|GO:0016787|GO:0005515|GO:0009056|GO:0044237|GO:0044249|GO:0006520|GO:0006082|GO:0016810|GO:0009063|GO:1901565|GO:0016811|GO:0008652|GO:1901605|GO:0019752|GO:0004359|GO:0006541|GO:0006536|GO:0006537|GO:0006543	metabolic process|catalytic activity|organic substance metabolic process|nitrogen compound metabolic process|biosynthetic process|hydrolase activity|protein binding|catabolic process|cellular metabolic process|cellular biosynthetic process|cellular amino acid metabolic process|organic acid metabolic process|hydrolase activity, acting on carbon-nitrogen (but not peptide) bonds|cellular amino acid …	K01425	glutaminase[3.5.1.2]	dre01100|dre00250|dre00220|dre00471	Metabolic pathways - Danio rerio (zebrafish)|Alanine, aspartate and glutamate metabolism - Danio rerio (zebrafish)|Arginine biosynthesis - Danio rerio (zebrafish)|D-Glutamine and D-glutamate metabolism - Danio rerio (zebrafish)	9:41273231-41351426	584	493	950	1847	2934	1325	3.47319	3.53458	6.95078	13.4354	23.8179	8.9006	4.65285	15.3846	-1.7253	0.000697979	0.0719596	DOWN
ENSDARG00000042613	crp3	C-reactive protein 3 [Source:ZFIN;Acc:ZDB-GENE-060503-220]	protein_coding	GO:0005576|GO:0050896|GO:0008289|GO:0036094|GO:0043169|GO:0009617|GO:0005496|GO:0032934|GO:0015485|GO:0046872	extracellular region|response to stimulus|lipid binding|small molecule binding|cation binding|response to bacterium|steroid binding|sterol binding|cholesterol binding|metal ion binding	-	-	-	-	24:38092608-38097305	29	18	39	92	429	35	0.745116	0.557529	1.23277	2.89123	15.0456	1.01575	0.845138	6.31754	-2.9021	0.000697652	0.0719596	DOWN
ENSDARG00000055713	fmnl1a	formin-like 1a [Source:ZFIN;Acc:ZDB-GENE-120215-83]	protein_coding	GO:0040011|GO:0005623|GO:0032502|GO:0009653|GO:0044877|GO:0048856|GO:0016043|GO:0005515|GO:0048870|GO:0050793|GO:0008092|GO:0008360|GO:0022603|GO:0005737|GO:0006996|GO:0016477|GO:0019899|GO:0022604|GO:0000902|GO:0051020|GO:0007010|GO:0005829|GO:0051015|GO:0030036|GO:0003779|GO:0031267|GO:0030866|GO:0030865|GO:0017016|GO:0017048	locomotion|cell|developmental process|anatomical structure morphogenesis|macromolecular complex binding|anatomical structure development|cellular component organization|protein binding|cell motility|regulation of developmental process|cytoskeletal protein binding|regulation of cell shape|regulation of anatomical structure morphogenesis|cytoplasm|organelle organization|cell migration|enzyme bindin…	-	-	-	-	3:37196258-37235300	513	372	531	1608	2266	640	3.79736	3.31957	4.83562	14.5585	22.8955	5.35096	3.98418	14.2683	-1.84046	0.000704048	0.0719596	DOWN
ENSDARG00000091215	rpz2	rapunzel 2 [Source:ZFIN;Acc:ZDB-GENE-030131-9071]	protein_coding	GO:0016020|GO:0031224|GO:0016021	membrane|intrinsic component of membrane|integral component of membrane	-	-	-	-	16:46401756-46415964	908	1323	1003	511	318	571	20.1057	35.3157	27.3229	13.8395	9.61141	14.2809	27.5814	12.5773	1.13288	0.000701374	0.0719596	UP
ENSDARG00000092362	hsp70.2	heat shock cognate 70-kd protein, tandem duplicate 2 [Source:ZFIN;Acc:ZDB-GENE-110405-1]	protein_coding	GO:0050896|GO:0016020|GO:0005623|GO:0032502|GO:0003824|GO:1901363|GO:0009653|GO:0005886|GO:0043227|GO:0006457|GO:0071944|GO:0048856|GO:0016787|GO:0097367|GO:0005515|GO:0036094|GO:0042026|GO:0007275|GO:0051787|GO:0044183|GO:0043231|GO:0000166|GO:0009887|GO:0009266|GO:0010033|GO:0009408|GO:0005737|GO:0061077|GO:0048513|GO:0016817|GO:0051082|GO:0009410|GO:0031072|GO:0007423|GO:0006458|GO:0016192|GO:…	response to stimulus|membrane|cell|developmental process|catalytic activity|heterocyclic compound binding|anatomical structure morphogenesis|plasma membrane|membrane-bounded organelle|protein folding|cell periphery|anatomical structure development|hydrolase activity|carbohydrate derivative binding|protein binding|small molecule binding|protein refolding|multicellular organism development|misfolde…	K03283	heat shock 70kDa protein 1/2/6/8[-]	dre04010|dre04144|dre04141|dre03040	MAPK signaling pathway - Danio rerio (zebrafish)|Endocytosis - Danio rerio (zebrafish)|Protein processing in endoplasmic reticulum - Danio rerio (zebrafish)|Spliceosome - Danio rerio (zebrafish)	3:26119603-26122353	69	93	192	307	634	338	1.1442	1.85915	3.91697	6.22674	14.3506	6.3308	2.30678	8.96939	-1.95913	0.000692175	0.0719596	DOWN
ENSDARG00000097208	C25H11orf96	si:ch1073-281m9.1 [Source:NCBI gene;Acc:100330987]	protein_coding	GO:0005623|GO:0043227|GO:0043231|GO:0005634	cell|membrane-bounded organelle|intracellular membrane-bounded organelle|nucleus	-	-	-	-	25:30298377-30299662	250	160	217	655	986	312	10.9638	8.45892	11.7078	35.1342	59.0234	15.4548	10.3768	36.5374	-1.81601	0.00068211	0.0719596	DOWN
ENSDARG00000099874	agap2	ArfGAP with GTPase domain, ankyrin repeat and PH domain 2 [Source:ZFIN;Acc:ZDB-GENE-061103-343]	protein_coding	GO:0005623|GO:0003824|GO:0030234|GO:1901363|GO:0043227|GO:0016787|GO:0097367|GO:0005515|GO:0036094|GO:0050790|GO:0008047|GO:0043231|GO:0000166|GO:0001882|GO:0043169|GO:0016817|GO:0043085|GO:0017076|GO:0032549|GO:0030695|GO:0005096|GO:0005634|GO:0016818|GO:0046872|GO:0019001|GO:0016462|GO:0005525|GO:0043087|GO:0043547|GO:0003924	cell|catalytic activity|enzyme regulator activity|heterocyclic compound binding|membrane-bounded organelle|hydrolase activity|carbohydrate derivative binding|protein binding|small molecule binding|regulation of catalytic activity|enzyme activator activity|intracellular membrane-bounded organelle|nucleotide binding|nucleoside binding|cation binding|hydrolase activity, acting on acid anhydrides|pos…	K17848	Arf-GAP with GTPase, ANK repeat and PH domain-containing protein 2[-]	dre04144|dre04068	Endocytosis - Danio rerio (zebrafish)|FoxO signaling pathway - Danio rerio (zebrafish)	23:36675207-36724575	158	88	147	457	633	201	3.24977	2.18198	3.71969	11.4968	17.7715	4.66957	3.05048	11.3126	-1.89083	0.000700554	0.0719596	DOWN
ENSDARG00000021647	gnai1	guanine nucleotide binding protein (G protein), alpha inhibiting activity polypeptide 1 [Source:ZFIN;Acc:ZDB-GENE-040426-1310]	protein_coding	GO:0023052|GO:0050896|GO:0016020|GO:0032991|GO:0005623|GO:0003824|GO:1901363|GO:0044877|GO:0005886|GO:0007165|GO:0071944|GO:0016787|GO:0097367|GO:0007154|GO:0005515|GO:0036094|GO:0019898|GO:0000166|GO:0001882|GO:0019897|GO:0043169|GO:0005102|GO:0005834|GO:0016817|GO:0009898|GO:0031234|GO:0007186|GO:0017076|GO:0032549|GO:0001664|GO:0007187|GO:0031683|GO:0016818|GO:0046872|GO:0019001|GO:0016462|GO:…	signaling|response to stimulus|membrane|macromolecular complex|cell|catalytic activity|heterocyclic compound binding|macromolecular complex binding|plasma membrane|signal transduction|cell periphery|hydrolase activity|carbohydrate derivative binding|cell communication|protein binding|small molecule binding|extrinsic component of membrane|nucleotide binding|nucleoside binding|extrinsic component o…	K04630	guanine nucleotide-binding protein G(i) subunit alpha[-]	dre04261|dre04371|dre04916|dre04540|dre04914	Adrenergic signaling in cardiomyocytes - Danio rerio (zebrafish)|Apelin signaling pathway - Danio rerio (zebrafish)|Melanogenesis - Danio rerio (zebrafish)|Gap junction - Danio rerio (zebrafish)|Progesterone-mediated oocyte maturation - Danio rerio (zebrafish)	4:22680442-22714063	421	277	404	1142	1638	546	9.76696	7.74698	11.5306	32.4049	51.8701	14.3073	9.68152	32.8608	-1.76306	0.000709813	0.0721571	DOWN
ENSDARG00000015355	fosl1a	FOS-like antigen 1a [Source:ZFIN;Acc:ZDB-GENE-061207-7]	protein_coding	GO:0008152|GO:0005623|GO:1901363|GO:0071704|GO:0019222|GO:0006807|GO:0003700|GO:0043227|GO:0009058|GO:0044237|GO:0044249|GO:0006725|GO:0043231|GO:0009889|GO:0000981|GO:0006139|GO:0003676|GO:0010468|GO:0016070|GO:0019438|GO:0005634|GO:0051252|GO:0003677|GO:0006351|GO:0032774|GO:2001141|GO:0003690|GO:0006355|GO:0043565|GO:0006366|GO:1903506|GO:0006357|GO:1990837|GO:0044212|GO:0000976|GO:0001012|GO:…	metabolic process|cell|heterocyclic compound binding|organic substance metabolic process|regulation of metabolic process|nitrogen compound metabolic process|transcription factor activity, sequence-specific DNA binding|membrane-bounded organelle|biosynthetic process|cellular metabolic process|cellular biosynthetic process|cellular aromatic compound metabolic process|intracellular membrane-bounded …	K04502	fos-like antigen 1[-]	dre04310	Wnt signaling pathway - Danio rerio (zebrafish)	14:30739476-30747686	21	10	22	80	94	43	0.277826	0.15949	0.358065	1.29451	1.69746	0.642544	0.265127	1.2115	-2.19204	0.000717303	0.0723263	DOWN
ENSDARG00000031929	stard14	START domain containing 14 [Source:ZFIN;Acc:ZDB-GENE-040426-963]	protein_coding	GO:0008289	lipid binding	-	-	-	-	14:33270387-33278084	1565	1293	1215	777	158	464	30.8179	30.6946	29.4347	18.7145	4.2469	10.3203	30.3157	11.0939	1.4503	0.00071596	0.0723263	UP
ENSDARG00000100919	slc5a2	solute carrier family 5 member 2 [Source:ZFIN;Acc:ZDB-GENE-040426-2498]	protein_coding	GO:0016020|GO:0005623|GO:0005886|GO:0022857|GO:0071944|GO:0031224|GO:0015144|GO:0016021|GO:0008643|GO:0055085|GO:0015075|GO:0051119|GO:0006811|GO:0071702|GO:0006812|GO:0008324|GO:0034219|GO:0015293|GO:0015672|GO:0008645|GO:0030001|GO:0022890|GO:0006814|GO:0046873|GO:0005355|GO:1904659|GO:0015081|GO:0005412	membrane|cell|plasma membrane|transmembrane transporter activity|cell periphery|intrinsic component of membrane|carbohydrate transmembrane transporter activity|integral component of membrane|carbohydrate transport|transmembrane transport|ion transmembrane transporter activity|sugar transmembrane transporter activity|ion transport|organic substance transport|cation transport|cation transmembrane t…	-	-	-	-	15:14602520-14625373	1159	536	1037	2767	4734	1358	28.0056	15.6135	30.8272	81.7782	156.141	37.0636	24.8154	91.6608	-1.88507	0.000719625	0.0723263	DOWN
ENSDARG00000104691	cd79b	CD79b molecule, immunoglobulin-associated beta [Source:ZFIN;Acc:ZDB-GENE-121219-1]	protein_coding	GO:0023052|GO:0050896|GO:0002376|GO:0016020|GO:0032991|GO:0005623|GO:0032502|GO:0009986|GO:0005886|GO:0043235|GO:0002253|GO:0007165|GO:0071944|GO:0048856|GO:0002520|GO:0007154|GO:0031224|GO:0045321|GO:0002682|GO:0006955|GO:0007275|GO:0002757|GO:0048513|GO:0048534|GO:0016021|GO:0050776|GO:0009897|GO:0007166|GO:0030154|GO:0030098|GO:0030097|GO:0042113|GO:0019815|GO:0002768|GO:0030183|GO:0002521|GO:…	signaling|response to stimulus|immune system process|membrane|macromolecular complex|cell|developmental process|cell surface|plasma membrane|receptor complex|activation of immune response|signal transduction|cell periphery|anatomical structure development|immune system development|cell communication|intrinsic component of membrane|leukocyte activation|regulation of immune system process|immune re…	-	-	-	-	12:4900981-4906924	24	14	29	84	160	47	1.60561	1.12911	2.38688	6.87353	14.611	3.55156	1.7072	8.34536	-2.28934	0.000735472	0.0736412	DOWN
ENSDARG00000078619	pnp5a	purine nucleoside phosphorylase 5a [Source:ZFIN;Acc:ZDB-GENE-040426-2553]	protein_coding	GO:0008152|GO:0005623|GO:0003824|GO:0071704|GO:0016740|GO:0006807|GO:0044237|GO:0006725|GO:1901135|GO:0005737|GO:0016757|GO:0006139|GO:0009116|GO:0016763|GO:0004731	metabolic process|cell|catalytic activity|organic substance metabolic process|transferase activity|nitrogen compound metabolic process|cellular metabolic process|cellular aromatic compound metabolic process|carbohydrate derivative metabolic process|cytoplasm|transferase activity, transferring glycosyl groups|nucleobase-containing compound metabolic process|nucleoside metabolic process|transferase…	K03783	purine-nucleoside phosphorylase[2.4.2.1]	dre01100|dre00230|dre00240|dre00760	Metabolic pathways - Danio rerio (zebrafish)|Purine metabolism - Danio rerio (zebrafish)|Pyrimidine metabolism - Danio rerio (zebrafish)|Nicotinate and nicotinamide metabolism - Danio rerio (zebrafish)	7:6652967-6668424	111	116	89	335	535	179	2.03517	2.56394	2.00751	7.51256	13.3892	3.70695	2.20221	8.20291	-1.89719	0.000742132	0.0737804	DOWN
ENSDARG00000091349	plekhd1	pleckstrin homology domain containing, family D (with coiled-coil domains) member 1 [Source:ZFIN;Acc:ZDB-GENE-130926-1]	protein_coding	-	-	-	-	-	-	17:48164536-48206211	359	93	207	103	40	34	5.45441	1.70339	3.86917	1.91407	0.829556	0.583478	3.67566	1.10903	1.7287	0.000745564	0.0737804	UP
ENSDARG00000094673	rhoab	ras homolog gene family, member Ab [Source:NCBI gene;Acc:100006041]	protein_coding	GO:0023052|GO:0050896|GO:0040011|GO:0016020|GO:0005623|GO:0032502|GO:0003824|GO:1901363|GO:0009653|GO:0005886|GO:0040012|GO:0007165|GO:0032153|GO:0043227|GO:0071944|GO:0048856|GO:0016787|GO:0097367|GO:0007154|GO:0016043|GO:0005515|GO:0007017|GO:0048870|GO:0051641|GO:0023051|GO:0036094|GO:0050793|GO:0008219|GO:0007275|GO:0051649|GO:0060548|GO:0043231|GO:0000166|GO:0005938|GO:0008360|GO:0001882|GO:…	signaling|response to stimulus|locomotion|membrane|cell|developmental process|catalytic activity|heterocyclic compound binding|anatomical structure morphogenesis|plasma membrane|regulation of locomotion|signal transduction|cell division site|membrane-bounded organelle|cell periphery|anatomical structure development|hydrolase activity|carbohydrate derivative binding|cell communication|cellular com…	K04513	Ras homolog gene family, member A[-]	dre04144|dre04810|dre05132|dre04510|dre04530|dre04310|dre04150|dre04270|dre04621|dre04350|dre04625|dre04520	Endocytosis - Danio rerio (zebrafish)|Regulation of actin cytoskeleton - Danio rerio (zebrafish)|Salmonella infection - Danio rerio (zebrafish)|Focal adhesion - Danio rerio (zebrafish)|Tight junction - Danio rerio (zebrafish)|Wnt signaling pathway - Danio rerio (zebrafish)|mTOR signaling pathway - Danio rerio (zebrafish)|Vascular smooth muscle contraction - Danio rerio (zebrafish)|NOD-like recept…	8:25900049-25906026	417	287	445	1379	1676	528	9.72213	8.06645	12.7638	39.324	53.3367	13.9042	10.1841	35.5217	-1.80238	0.000743603	0.0737804	DOWN
ENSDARG00000105359	FP325123.1	Histone H3.2 [Source:UniProtKB/Swiss-Prot;Acc:Q4QRF4]	protein_coding	GO:0032991|GO:0005623|GO:1901363|GO:0032993|GO:0043227|GO:0005515|GO:0046983|GO:0043231|GO:0000786|GO:0003676|GO:0046982|GO:0005634|GO:0003677|GO:0005694|GO:0000785	macromolecular complex|cell|heterocyclic compound binding|protein-DNA complex|membrane-bounded organelle|protein binding|protein dimerization activity|intracellular membrane-bounded organelle|nucleosome|nucleic acid binding|protein heterodimerization activity|nucleus|DNA binding|chromosome|chromatin	-	-	-	-	7:6467050-6467510	106	96	80	20	15	50	12.9678	14.1582	12.0406	2.99268	2.50481	6.90904	13.0555	4.13551	1.65853	0.000747943	0.0737804	UP
ENSDARG00000059746	plod1a	procollagen-lysine, 2-oxoglutarate 5-dioxygenase 1a [Source:ZFIN;Acc:ZDB-GENE-030131-3165]	protein_coding	GO:0008152|GO:0005623|GO:0032502|GO:0003824|GO:0012505|GO:0071704|GO:0009653|GO:0006807|GO:0043227|GO:0048856|GO:0030246|GO:0016491|GO:0036094|GO:0044237|GO:0007275|GO:0005783|GO:0043231|GO:0019538|GO:0016705|GO:0043169|GO:0005737|GO:0048029|GO:0043177|GO:0051213|GO:0055114|GO:0019842|GO:0031418|GO:0031406|GO:0033333|GO:0033334|GO:0016706|GO:0046872|GO:0006464|GO:0070815|GO:0046914|GO:0018193|GO:…	metabolic process|cell|developmental process|catalytic activity|endomembrane system|organic substance metabolic process|anatomical structure morphogenesis|nitrogen compound metabolic process|membrane-bounded organelle|anatomical structure development|carbohydrate binding|oxidoreductase activity|small molecule binding|cellular metabolic process|multicellular organism development|endoplasmic reticu…	K00473	procollagen-lysine,2-oxoglutarate 5-dioxygenase 1[1.14.11.4]	dre01100|dre00310	Metabolic pathways - Danio rerio (zebrafish)|Lysine degradation - Danio rerio (zebrafish)	8:47850073-47895817	149	115	146	267	649	336	2.48544	2.31254	2.99615	5.44747	14.7771	6.33057	2.59805	8.8517	-1.76853	0.000761361	0.0738177	DOWN
ENSDARG00000068637	si:ch211-281l24.3	si:ch211-281l24.3 [Source:ZFIN;Acc:ZDB-GENE-131121-575]	protein_coding	GO:0005515	protein binding	-	-	-	-	15:40137564-40175894	430	386	440	1198	1995	641	1.35876	1.4704	1.71048	4.63017	8.60482	2.2878	1.51321	5.17426	-1.77374	0.000761368	0.0738177	DOWN
ENSDARG00000092288	AL954142.1	si:ch211-214p13.7 [Source:NCBI gene;Acc:564963]	processed_transcript	-	-	-	-	-	-	9:9371502-9392231	18	9	20	88	100	29	0.531776	0.320547	0.726903	3.17986	4.03257	0.967716	0.526409	2.72672	-2.37291	0.000762179	0.0738177	DOWN
ENSDARG00000092985	CU499330.1	-	processed_transcript	-	-	-	-	-	-	21:43841656-43848930	156	82	145	514	584	183	15.2744	9.67897	17.4663	61.556	78.051	20.2385	14.1399	53.2818	-1.91387	0.000760192	0.0738177	DOWN
ENSDARG00000103509	si:ch73-106n3.2	si:ch73-106n3.2 [Source:ZFIN;Acc:ZDB-GENE-100922-267]	protein_coding	-	-	-	-	-	-	3:13569806-13576052	19	15	16	51	133	42	2.96838	2.825	3.0751	9.74518	28.3618	7.41127	2.95616	15.1728	-2.35969	0.000765214	0.0738431	DOWN
ENSDARG00000037473	cd79a	CD79a molecule, immunoglobulin-associated alpha [Source:ZFIN;Acc:ZDB-GENE-100922-201]	protein_coding	GO:0023052|GO:0050896|GO:0002376|GO:0016020|GO:0032991|GO:0005623|GO:0032502|GO:0009986|GO:0005886|GO:0043235|GO:0002253|GO:0007165|GO:0071944|GO:0048856|GO:0002520|GO:0007154|GO:0031224|GO:0045321|GO:0002682|GO:0006955|GO:0007275|GO:0002757|GO:0048513|GO:0048534|GO:0016021|GO:0050776|GO:0009897|GO:0007166|GO:0030154|GO:0030098|GO:0030097|GO:0042113|GO:0019815|GO:0002768|GO:0030183|GO:0002521|GO:…	signaling|response to stimulus|immune system process|membrane|macromolecular complex|cell|developmental process|cell surface|plasma membrane|receptor complex|activation of immune response|signal transduction|cell periphery|anatomical structure development|immune system development|cell communication|intrinsic component of membrane|leukocyte activation|regulation of immune system process|immune re…	-	-	-	-	16:26132951-26140768	63	38	70	180	328	109	5.17185	3.76069	7.06963	18.0737	36.7541	10.1069	5.33406	21.6449	-2.02072	0.0007711	0.0741426	DOWN
ENSDARG00000019353	sparc	secreted protein, acidic, cysteine-rich (osteonectin) [Source:ZFIN;Acc:ZDB-GENE-030131-9]	protein_coding	GO:0005576|GO:0002376|GO:0032502|GO:0048646|GO:0009653|GO:0044877|GO:0005615|GO:0048856|GO:0002520|GO:0050840|GO:0005515|GO:0034101|GO:0007275|GO:0009887|GO:0048840|GO:0043169|GO:0035148|GO:0048513|GO:0048534|GO:0048598|GO:0009888|GO:0048568|GO:0007423|GO:0048839|GO:0005518|GO:0030218|GO:0051216|GO:0071599|GO:0030154|GO:0060429|GO:0032474|GO:0043583|GO:0030097|GO:0001501|GO:0060872|GO:0072175|GO:…	extracellular region|immune system process|developmental process|anatomical structure formation involved in morphogenesis|anatomical structure morphogenesis|macromolecular complex binding|extracellular space|anatomical structure development|immune system development|extracellular matrix binding|protein binding|erythrocyte homeostasis|multicellular organism development|animal organ morphogenesis|o…	-	-	-	-	14:25937948-25956860	757	391	681	1776	2573	999	8.34013	5.19312	9.23034	23.9325	38.6939	12.4317	7.58786	25.0194	-1.72128	0.00077706	0.07418	DOWN
ENSDARG00000040526	s1pr5a	sphingosine-1-phosphate receptor 5a [Source:ZFIN;Acc:ZDB-GENE-041114-188]	protein_coding	GO:0023052|GO:0050896|GO:0016020|GO:0007165|GO:0007154|GO:0031224|GO:0038023|GO:0090520|GO:0004888|GO:0016021|GO:0007186|GO:0003376|GO:0004930|GO:0038036	signaling|response to stimulus|membrane|signal transduction|cell communication|intrinsic component of membrane|signaling receptor activity|sphingolipid mediated signaling pathway|transmembrane signaling receptor activity|integral component of membrane|G-protein coupled receptor signaling pathway|sphingosine-1-phosphate signaling pathway|G-protein coupled receptor activity|sphingosine-1-phosphate …	K04295	sphingosine 1-phosphate receptor 5[-]	dre04080	Neuroactive ligand-receptor interaction - Danio rerio (zebrafish)	3:19364948-19368435	147	103	211	457	829	261	2.27386	1.92068	4.01533	8.64629	17.5035	4.56009	2.73663	10.2366	-1.90327	0.00077549	0.07418	DOWN
ENSDARG00000110278	si:rp71-1f1.6	si:rp71-1f1.6 [Source:ZFIN;Acc:ZDB-GENE-040724-256]	protein_coding	GO:0003824|GO:0016740|GO:0016746|GO:0016747|GO:0016407|GO:0016410|GO:0008080|GO:0004060	catalytic activity|transferase activity|transferase activity, transferring acyl groups|transferase activity, transferring acyl groups other than amino-acyl groups|acetyltransferase activity|N-acyltransferase activity|N-acetyltransferase activity|arylamine N-acetyltransferase activity	-	-	-	-	24:22014810-22015751	7	3	2	55	20	11	0.419099	0.216508	0.147318	4.02758	1.63445	0.74384	0.260975	2.13529	-3.03245	0.000789484	0.0750968	DOWN
ENSDARG00000020956	pck2	phosphoenolpyruvate carboxykinase 2 (mitochondrial) [Source:ZFIN;Acc:ZDB-GENE-040426-2266]	protein_coding	GO:0050896|GO:0008152|GO:0005623|GO:0032502|GO:0003824|GO:1901363|GO:0071704|GO:0043227|GO:0048856|GO:0016829|GO:0009058|GO:0097367|GO:0009056|GO:0036094|GO:0044237|GO:0044249|GO:0007275|GO:0043231|GO:0000166|GO:0001882|GO:0009725|GO:0010033|GO:0048732|GO:0043169|GO:0005737|GO:0042594|GO:0006629|GO:0048513|GO:0019725|GO:0006082|GO:0009888|GO:0016830|GO:0044262|GO:0005975|GO:0044255|GO:0016042|GO:…	response to stimulus|metabolic process|cell|developmental process|catalytic activity|heterocyclic compound binding|organic substance metabolic process|membrane-bounded organelle|anatomical structure development|lyase activity|biosynthetic process|carbohydrate derivative binding|catabolic process|small molecule binding|cellular metabolic process|cellular biosynthetic process|multicellular organism…	K01596	phosphoenolpyruvate carboxykinase (GTP)[4.1.1.32]	dre01100|dre04068|dre04910|dre03320|dre04920|dre00010|dre00620|dre00020	Metabolic pathways - Danio rerio (zebrafish)|FoxO signaling pathway - Danio rerio (zebrafish)|Insulin signaling pathway - Danio rerio (zebrafish)|PPAR signaling pathway - Danio rerio (zebrafish)|Adipocytokine signaling pathway - Danio rerio (zebrafish)|Glycolysis / Gluconeogenesis - Danio rerio (zebrafish)|Pyruvate metabolism - Danio rerio (zebrafish)|Citrate cycle (TCA cycle) - Danio rerio (zebr…	24:12920019-12938922	284	183	245	631	1090	388	4.69156	3.64439	4.9792	12.7496	24.5783	7.23964	4.43838	14.8558	-1.74292	0.000801728	0.0753314	DOWN
ENSDARG00000035601	dao.3	D-amino-acid oxidase, tandem duplicate 3 [Source:ZFIN;Acc:ZDB-GENE-040426-1894]	protein_coding	GO:0008152|GO:0003824|GO:1901363|GO:0071704|GO:0006807|GO:0016491|GO:0009056|GO:0036094|GO:0044237|GO:0048037|GO:0006520|GO:0000166|GO:0016638|GO:0006082|GO:0055114|GO:0050662|GO:0009063|GO:0050660|GO:1901565|GO:0006560|GO:0016641|GO:1901605|GO:0003884|GO:0006562|GO:0071949|GO:0046416|GO:0019752|GO:0036088|GO:0055130	metabolic process|catalytic activity|heterocyclic compound binding|organic substance metabolic process|nitrogen compound metabolic process|oxidoreductase activity|catabolic process|small molecule binding|cellular metabolic process|cofactor binding|cellular amino acid metabolic process|nucleotide binding|oxidoreductase activity, acting on the CH-NH2 group of donors|organic acid metabolic process|o…	K00273	D-amino-acid oxidase[1.4.3.3]	dre01100|dre04146|dre00330|dre00260|dre00472	Metabolic pathways - Danio rerio (zebrafish)|Peroxisome - Danio rerio (zebrafish)|Arginine and proline metabolism - Danio rerio (zebrafish)|Glycine, serine and threonine metabolism - Danio rerio (zebrafish)|D-Arginine and D-ornithine metabolism - Danio rerio (zebrafish)	5:20197138-20205075	119	54	75	298	424	133	4.84923	2.65275	3.75995	14.8529	23.584	6.1216	3.75398	14.8528	-1.98425	0.000799509	0.0753314	DOWN
ENSDARG00000039453	dhrs7ca	dehydrogenase/reductase (SDR family) member 7Ca [Source:NCBI gene;Acc:558764]	protein_coding	GO:0008152|GO:0016020|GO:0003824|GO:0031224|GO:0016491|GO:0016021|GO:0055114	metabolic process|membrane|catalytic activity|intrinsic component of membrane|oxidoreductase activity|integral component of membrane|oxidation-reduction process	-	-	-	-	3:58633692-58650057	37	49	75	22	2	8	0.966086	1.54232	2.40915	0.702597	0.071267	0.235925	1.63919	0.336596	2.28389	0.000803263	0.0753314	UP
ENSDARG00000089362	grn1	granulin 1 [Source:ZFIN;Acc:ZDB-GENE-060103-1]	protein_coding	GO:0005576|GO:0032502|GO:0048856|GO:0050793|GO:0007275|GO:0007399|GO:0051960	extracellular region|developmental process|anatomical structure development|regulation of developmental process|multicellular organism development|nervous system development|regulation of nervous system development	-	-	-	-	19:40186677-40192249	3497	3303	3252	8394	18728	5217	110.304	125.597	126.194	323.84	806.329	185.867	120.698	438.679	-1.86176	0.000798647	0.0753314	DOWN
ENSDARG00000054942	lgals2a	lectin, galactoside-binding, soluble, 2a [Source:ZFIN;Acc:ZDB-GENE-050318-2]	protein_coding	GO:0005576|GO:0050896|GO:0032502|GO:0048646|GO:0009653|GO:0005615|GO:0051094|GO:0048856|GO:0030246|GO:0097367|GO:0050840|GO:0005515|GO:0050793|GO:0007275|GO:0045595|GO:0048468|GO:0043236|GO:0009611|GO:0045597|GO:0001525|GO:0048513|GO:0016936|GO:0061061|GO:0009888|GO:0001568|GO:0048514|GO:0030154|GO:0007399|GO:0001944|GO:0007517|GO:0042060|GO:0002040|GO:0060537|GO:0072359|GO:0090303|GO:0050769|GO:…	extracellular region|response to stimulus|developmental process|anatomical structure formation involved in morphogenesis|anatomical structure morphogenesis|extracellular space|positive regulation of developmental process|anatomical structure development|carbohydrate binding|carbohydrate derivative binding|extracellular matrix binding|protein binding|regulation of developmental process|multicellul…	-	-	-	-	3:28953274-28961518	291	174	323	854	1218	383	5.73035	4.13059	7.82501	20.5691	32.7388	8.51872	5.89532	20.6089	-1.80562	0.000806942	0.0754108	DOWN
ENSDARG00000018283	cyba	cytochrome b-245, alpha polypeptide [Source:ZFIN;Acc:ZDB-GENE-040426-1526]	protein_coding	GO:0050896|GO:0008152|GO:0040011|GO:0002376|GO:0016020|GO:0032991|GO:0005623|GO:0003824|GO:1901363|GO:0050900|GO:0005886|GO:0071944|GO:0031224|GO:0016491|GO:0048870|GO:0044237|GO:0043169|GO:0030595|GO:0031226|GO:0043020|GO:0016021|GO:0016477|GO:0055114|GO:0072593|GO:0006935|GO:0060326|GO:0006801|GO:0020037|GO:0048246|GO:1905517|GO:0005887|GO:0046872|GO:1990266|GO:0042554	response to stimulus|metabolic process|locomotion|immune system process|membrane|macromolecular complex|cell|catalytic activity|heterocyclic compound binding|leukocyte migration|plasma membrane|cell periphery|intrinsic component of membrane|oxidoreductase activity|cell motility|cellular metabolic process|cation binding|leukocyte chemotaxis|intrinsic component of plasma membrane|NADPH oxidase comp…	K08009	cytochrome b-245, alpha polypeptide[-]	dre04145|dre04621	Phagosome - Danio rerio (zebrafish)|NOD-like receptor signaling pathway - Danio rerio (zebrafish)	18:31073265-31075619	494	352	459	1380	2206	577	26.9705	23.1675	30.8296	92.1527	164.397	35.5815	26.9892	97.377	-1.8512	0.000812479	0.0756628	DOWN
ENSDARG00000105346	zp2.2	zona pellucida glycoprotein 2, tandem duplicate 2 [Source:ZFIN;Acc:ZDB-GENE-010622-1]	protein_coding	GO:0005576	extracellular region	-	-	-	-	20:54290356-54292173	122747	104372	83034	39816	11395	57285	5216.77	5347.49	4341.51	2069.74	661.046	2749.91	4968.59	1826.9	1.44344	0.000819031	0.0757885	UP
ENSDARG00000025348	igfbp5b	insulin-like growth factor binding protein 5b [Source:ZFIN;Acc:ZDB-GENE-040319-2]	protein_coding	GO:0023052|GO:0005576|GO:0050896|GO:0005615|GO:0007165|GO:0007154|GO:0005515|GO:0023051|GO:0019838|GO:0009966|GO:0007166|GO:0043567|GO:0005520|GO:0007169|GO:0031994|GO:0031995|GO:0048009	signaling|extracellular region|response to stimulus|extracellular space|signal transduction|cell communication|protein binding|regulation of signaling|growth factor binding|regulation of signal transduction|cell surface receptor signaling pathway|regulation of insulin-like growth factor receptor signaling pathway|insulin-like growth factor binding|transmembrane receptor protein tyrosine kinase si…	-	-	-	-	9:46820636-46842179	1650	929	1755	5120	6330	2024	15.3837	10.4416	20.1303	58.387	80.558	21.3145	15.3185	53.4198	-1.8021	0.000827415	0.075991	DOWN
ENSDARG00000001994	stxbp1a	syntaxin binding protein 1a [Source:ZFIN;Acc:ZDB-GENE-050626-106]	protein_coding	GO:0006904|GO:0016192|GO:0048278|GO:0006887	vesicle docking involved in exocytosis|vesicle-mediated transport|vesicle docking|exocytosis	-	-	-	-	21:13861589-13921022	22	8	17	72	89	37	0.281602	0.123455	0.267702	1.12724	1.555	0.534945	0.224253	1.0724	-2.25764	0.000864347	0.0760415	DOWN
ENSDARG00000008100	slc7a10a	solute carrier family 7 member 10a [Source:ZFIN;Acc:ZDB-GENE-080116-1]	protein_coding	GO:0016020|GO:0022857|GO:0031224|GO:0016021|GO:0055085|GO:0015075|GO:0006811|GO:0071702|GO:0006865|GO:0015711|GO:1903825|GO:0034220|GO:0008509|GO:0006820|GO:0098656|GO:0015804|GO:0008514|GO:0015807|GO:0003333|GO:0015171|GO:0015175|GO:0015179|GO:1902475	membrane|transmembrane transporter activity|intrinsic component of membrane|integral component of membrane|transmembrane transport|ion transmembrane transporter activity|ion transport|organic substance transport|amino acid transport|organic anion transport|organic acid transmembrane transport|ion transmembrane transport|anion transmembrane transporter activity|anion transport|anion transmembrane …	-	-	-	-	7:38315647-38340674	497	344	385	1266	1772	588	9.26602	7.7316	8.83063	28.8694	45.0948	12.3823	8.60941	28.7822	-1.74119	0.000861838	0.0760415	DOWN
ENSDARG00000028824	slc34a1a	solute carrier family 34 member 1a [Source:ZFIN;Acc:ZDB-GENE-101006-3]	protein_coding	GO:0016020|GO:0005623|GO:0005886|GO:0022857|GO:0043227|GO:0071944|GO:0045177|GO:0031224|GO:0016021|GO:0019725|GO:0031982|GO:0016324|GO:0005903|GO:0055085|GO:0015075|GO:0006811|GO:0015114|GO:0050801|GO:0015321|GO:0015296|GO:0006812|GO:0008324|GO:0005436|GO:0015293|GO:0034220|GO:0008509|GO:0006820|GO:0015672|GO:0055081|GO:0015698|GO:0030001|GO:0022890|GO:0098655|GO:0098662|GO:0006817|GO:0006814|GO:…	membrane|cell|plasma membrane|transmembrane transporter activity|membrane-bounded organelle|cell periphery|apical part of cell|intrinsic component of membrane|integral component of membrane|cellular homeostasis|vesicle|apical plasma membrane|brush border|transmembrane transport|ion transmembrane transporter activity|ion transport|phosphate ion transmembrane transporter activity|ion homeostasis|so…	-	-	-	-	14:834619-858987	1318	655	774	2611	3641	1513	10.853	6.50205	7.84096	26.2972	40.9244	14.0722	8.39867	27.0979	-1.68995	0.000870862	0.0760415	DOWN
ENSDARG00000031647	stat2	signal transducer and activator of transcription 2 [Source:ZFIN;Acc:ZDB-GENE-080321-1]	protein_coding	GO:0023052|GO:0050896|GO:0008152|GO:0002376|GO:0005623|GO:1901363|GO:0071704|GO:0019222|GO:0006807|GO:0003700|GO:0007165|GO:0043227|GO:0009058|GO:0007154|GO:0008283|GO:0044237|GO:0006955|GO:0044249|GO:0006725|GO:0043231|GO:0009725|GO:0009889|GO:0010033|GO:0000981|GO:0005737|GO:0042127|GO:0045087|GO:0006952|GO:0035556|GO:0007166|GO:0006139|GO:0003676|GO:0001228|GO:0010468|GO:0071310|GO:0016070|GO:…	signaling|response to stimulus|metabolic process|immune system process|cell|heterocyclic compound binding|organic substance metabolic process|regulation of metabolic process|nitrogen compound metabolic process|transcription factor activity, sequence-specific DNA binding|signal transduction|membrane-bounded organelle|biosynthetic process|cell communication|cell proliferation|cellular metabolic pro…	K11221	signal transducer and activator of transcription 2[-]	dre04217|dre05168|dre04621|dre04625	Necroptosis - Danio rerio (zebrafish)|Herpes simplex virus 1 infection - Danio rerio (zebrafish)|NOD-like receptor signaling pathway - Danio rerio (zebrafish)|C-type lectin receptor signaling pathway - Danio rerio (zebrafish)	6:39123544-39160422	33	30	53	142	226	77	0.252971	0.27724	0.499843	1.33142	2.36481	0.666717	0.343351	1.45432	-2.08259	0.000844332	0.0760415	DOWN
ENSDARG00000035835	eef2k	eukaryotic elongation factor 2 kinase [Source:ZFIN;Acc:ZDB-GENE-020916-2]	protein_coding	GO:0008152|GO:0032502|GO:0003824|GO:1901363|GO:0071704|GO:0016740|GO:0006807|GO:0048856|GO:0009058|GO:0097367|GO:0005515|GO:0036094|GO:0044237|GO:0044249|GO:0007275|GO:0000166|GO:0019538|GO:0043169|GO:0016772|GO:0005516|GO:0003676|GO:0016773|GO:0001944|GO:0017076|GO:0006518|GO:0072359|GO:0003723|GO:0006796|GO:0016301|GO:0046872|GO:0072358|GO:0005509|GO:0006414|GO:0008135|GO:0004672|GO:0032559|GO:…	metabolic process|developmental process|catalytic activity|heterocyclic compound binding|organic substance metabolic process|transferase activity|nitrogen compound metabolic process|anatomical structure development|biosynthetic process|carbohydrate derivative binding|protein binding|small molecule binding|cellular metabolic process|cellular biosynthetic process|multicellular organism development|…	-	-	-	-	12:10381957-10409970	193	157	263	418	939	473	3.1697	3.10839	5.31388	8.39663	21.0501	8.77425	3.86399	12.7403	-1.72124	0.000854952	0.0760415	DOWN
ENSDARG00000062349	arhgap15	Rho GTPase activating protein 15 [Source:ZFIN;Acc:ZDB-GENE-070912-314]	protein_coding	GO:0023052|GO:0050896|GO:0005623|GO:0030234|GO:0007165|GO:0007154|GO:0050790|GO:0008047|GO:0005737|GO:0043085|GO:0030695|GO:0005096|GO:0043087|GO:0043547	signaling|response to stimulus|cell|enzyme regulator activity|signal transduction|cell communication|regulation of catalytic activity|enzyme activator activity|cytoplasm|positive regulation of catalytic activity|GTPase regulator activity|GTPase activator activity|regulation of GTPase activity|positive regulation of GTPase activity	-	-	-	-	9:25924953-25993849	126	78	123	357	505	180	3.8123	2.845	4.57842	13.2115	20.8561	6.15143	3.74524	13.4064	-1.83979	0.000843836	0.0760415	DOWN
ENSDARG00000090352	CR855311.1	uncharacterized LOC101883708 [Source:NCBI gene;Acc:101883708]	processed_transcript	-	-	-	-	-	-	16:31623975-31628687	264	292	226	672	1396	420	2.47325	3.29779	2.60475	7.70021	17.8516	4.44428	2.79193	9.9987	-1.84048	0.000846871	0.0760415	DOWN
ENSDARG00000098108	dusp2	dual specificity phosphatase 2 [Source:ZFIN;Acc:ZDB-GENE-040801-188]	protein_coding	GO:0023052|GO:0050896|GO:0008152|GO:0005623|GO:0032502|GO:0003824|GO:0048646|GO:0071704|GO:0019222|GO:0009653|GO:0006807|GO:0007165|GO:0043227|GO:0048856|GO:0016787|GO:0007154|GO:0023051|GO:0044237|GO:0007275|GO:0050790|GO:0043231|GO:0019538|GO:0009966|GO:0005737|GO:0009968|GO:0048598|GO:0023014|GO:0009888|GO:0035556|GO:0016788|GO:0043086|GO:0007369|GO:0042578|GO:0001706|GO:0005634|GO:0006796|GO:…	signaling|response to stimulus|metabolic process|cell|developmental process|catalytic activity|anatomical structure formation involved in morphogenesis|organic substance metabolic process|regulation of metabolic process|anatomical structure morphogenesis|nitrogen compound metabolic process|signal transduction|membrane-bounded organelle|anatomical structure development|hydrolase activity|cell comm…	K04459	dual specificity MAP kinase phosphatase[3.1.3.16 3.1.3.48]	dre04010	MAPK signaling pathway - Danio rerio (zebrafish)	8:40628926-40633991	156	56	149	371	624	224	2.71462	1.17475	3.1898	7.89632	14.8216	4.40269	2.35972	9.0402	-1.93774	0.000859345	0.0760415	DOWN
ENSDARG00000101654	si:ch211-188c18.1	si:ch211-188c18.1 [Source:ZFIN;Acc:ZDB-GENE-060503-296]	protein_coding	GO:0050896|GO:0002376|GO:0016020|GO:0031224|GO:0038023|GO:0006955|GO:0016021|GO:0002250	response to stimulus|immune system process|membrane|intrinsic component of membrane|signaling receptor activity|immune response|integral component of membrane|adaptive immune response	-	-	-	-	6:19163923-19168640	13	7	4	30	48	31	1.02396	0.664644	0.387635	2.89022	5.16083	2.75806	0.692081	3.60303	-2.3802	0.00087588	0.0760415	DOWN
ENSDARG00000103775	thbs1a	thrombospondin 1a [Source:ZFIN;Acc:ZDB-GENE-120402-2]	protein_coding	GO:0005576|GO:0050896|GO:0032502|GO:0048646|GO:0009653|GO:0005615|GO:0007155|GO:0048856|GO:0097367|GO:0050840|GO:0050793|GO:0007275|GO:1901343|GO:0022603|GO:0043169|GO:0001525|GO:0005539|GO:0006952|GO:0008201|GO:0001568|GO:0048514|GO:0001944|GO:0016525|GO:0072359|GO:0006954|GO:0045765|GO:1901342|GO:0046872|GO:0072358|GO:0005509	extracellular region|response to stimulus|developmental process|anatomical structure formation involved in morphogenesis|anatomical structure morphogenesis|extracellular space|cell adhesion|anatomical structure development|carbohydrate derivative binding|extracellular matrix binding|regulation of developmental process|multicellular organism development|negative regulation of vasculature developme…	-	-	-	-	KN150104.1:1741-17962	23	25	47	223	126	60	0.173859	0.227816	0.437076	2.06176	1.30006	0.512272	0.279584	1.29136	-2.20754	0.000876502	0.0760415	DOWN
ENSDARG00000104077	fcer1gl	Fc receptor, IgE, high affinity I, gamma polypeptide like [Source:ZFIN;Acc:ZDB-GENE-070502-4]	protein_coding	GO:0023052|GO:0050896|GO:0002376|GO:0016020|GO:0032991|GO:0005623|GO:0005886|GO:0007165|GO:0071944|GO:0007154|GO:0031224|GO:0002682|GO:0038023|GO:0006955|GO:0004888|GO:0016021|GO:0050776|GO:0007166|GO:0002768|GO:0019767|GO:0038093|GO:0032998|GO:0038095	signaling|response to stimulus|immune system process|membrane|macromolecular complex|cell|plasma membrane|signal transduction|cell periphery|cell communication|intrinsic component of membrane|regulation of immune system process|signaling receptor activity|immune response|transmembrane signaling receptor activity|integral component of membrane|regulation of immune response|cell surface receptor si…	K07983	high affinity immunoglobulin epsilon receptor subunit gamma[-]	dre04625	C-type lectin receptor signaling pathway - Danio rerio (zebrafish)	2:58077662-58085444	887	672	721	2211	3814	1055	74.9997	68.4983	75.0006	228.661	440.193	100.757	72.8329	256.537	-1.81651	0.00085929	0.0760415	DOWN
ENSDARG00000113346	zgc:153659	zgc:153659 [Source:ZFIN;Acc:ZDB-GENE-060825-311]	protein_coding	GO:0005576|GO:0050896|GO:0002376|GO:0005615|GO:0006955|GO:0002377	extracellular region|response to stimulus|immune system process|extracellular space|immune response|immunoglobulin production	-	-	-	-	24:39688072-39697475	119	106	104	306	613	182	12.639	13.5721	13.5893	39.7517	88.8698	21.8336	13.2668	50.1517	-1.91848	0.000845937	0.0760415	DOWN
ENSDARG00000040942	pnp6	purine nucleoside phosphorylase 6 [Source:ZFIN;Acc:ZDB-GENE-040426-1800]	protein_coding	GO:0008152|GO:0005623|GO:0003824|GO:0071704|GO:0016740|GO:0006807|GO:0044237|GO:0006725|GO:1901135|GO:0005737|GO:0016757|GO:0006139|GO:0009116|GO:0016763|GO:0004731	metabolic process|cell|catalytic activity|organic substance metabolic process|transferase activity|nitrogen compound metabolic process|cellular metabolic process|cellular aromatic compound metabolic process|carbohydrate derivative metabolic process|cytoplasm|transferase activity, transferring glycosyl groups|nucleobase-containing compound metabolic process|nucleoside metabolic process|transferase…	K03783	purine-nucleoside phosphorylase[2.4.2.1]	dre01100|dre00230|dre00240|dre00760	Metabolic pathways - Danio rerio (zebrafish)|Purine metabolism - Danio rerio (zebrafish)|Pyrimidine metabolism - Danio rerio (zebrafish)|Nicotinate and nicotinamide metabolism - Danio rerio (zebrafish)	18:21257261-21271373	615	305	617	1638	2705	706	15.6519	9.35763	19.3184	50.9887	93.9692	20.2948	14.776	55.0842	-1.89839	0.000884818	0.0762661	DOWN
ENSDARG00000110781	prf1.7	perforin 1.7 [Source:ZFIN;Acc:ZDB-GENE-111212-11]	protein_coding	GO:0050896|GO:0002376|GO:0016020|GO:0032991|GO:0005623|GO:0005886|GO:0071944|GO:0031224|GO:0019835|GO:0006955|GO:0043169|GO:0046930|GO:0031226|GO:0016021|GO:0005579|GO:0005887|GO:0046872|GO:0005509	response to stimulus|immune system process|membrane|macromolecular complex|cell|plasma membrane|cell periphery|intrinsic component of membrane|cytolysis|immune response|cation binding|pore complex|intrinsic component of plasma membrane|integral component of membrane|membrane attack complex|integral component of plasma membrane|metal ion binding|calcium ion binding	-	-	-	-	19:24196088-24198184	29	15	42	119	233	48	0.635157	0.396049	1.13168	3.18786	6.96575	1.18744	0.720963	3.78035	-2.39052	0.000883779	0.0762661	DOWN
ENSDARG00000093272	igic1s1	immunoglobulin light iota constant 1, s1 [Source:ZFIN;Acc:ZDB-GENE-051013-12]	protein_coding	GO:0023052|GO:0005576|GO:0050896|GO:0008152|GO:0002376|GO:0016020|GO:0032991|GO:0005623|GO:0003823|GO:0009986|GO:0071704|GO:0005615|GO:0005886|GO:0006807|GO:0002253|GO:0007165|GO:0071944|GO:0007154|GO:0016043|GO:0005515|GO:0045321|GO:0002682|GO:0042571|GO:0006955|GO:0019538|GO:0005102|GO:0002757|GO:0006959|GO:0045087|GO:0061024|GO:0050776|GO:0009897|GO:0006952|GO:0006956|GO:0007166|GO:0009617|GO:…	signaling|extracellular region|response to stimulus|metabolic process|immune system process|membrane|macromolecular complex|cell|antigen binding|cell surface|organic substance metabolic process|extracellular space|plasma membrane|nitrogen compound metabolic process|activation of immune response|signal transduction|cell periphery|cell communication|cellular component organization|protein binding|l…	-	-	-	-	24:38194136-38197040	135	120	126	341	716	206	8.54512	9.15669	9.81183	26.4001	61.8619	14.7278	9.17121	34.3299	-1.90428	0.000895126	0.0769057	DOWN
ENSDARG00000004588	sox4a	SRY-box transcription factor 4a [Source:ZFIN;Acc:ZDB-GENE-030131-8290]	protein_coding	GO:0023052|GO:0050896|GO:0008152|GO:0032991|GO:0005623|GO:0032502|GO:0048646|GO:1901363|GO:0071704|GO:0019222|GO:0009653|GO:0006807|GO:0003700|GO:0007165|GO:0043227|GO:0048856|GO:0009058|GO:0007154|GO:0023051|GO:0044237|GO:0044249|GO:0007275|GO:0006725|GO:0043231|GO:0009887|GO:0009889|GO:0009966|GO:0000981|GO:0009968|GO:0048513|GO:0048598|GO:0009888|GO:0007166|GO:0006139|GO:0005667|GO:0048568|GO:…	signaling|response to stimulus|metabolic process|macromolecular complex|cell|developmental process|anatomical structure formation involved in morphogenesis|heterocyclic compound binding|organic substance metabolic process|regulation of metabolic process|anatomical structure morphogenesis|nitrogen compound metabolic process|transcription factor activity, sequence-specific DNA binding|signal transd…	-	-	-	-	19:28786149-28789409	516	283	382	1108	1642	622	4.4668	2.95331	4.06823	11.7315	19.402	6.0817	3.82945	12.4051	-1.69572	0.000919016	0.0769148	DOWN
ENSDARG00000007795	cst3	cystatin C (amyloid angiopathy and cerebral hemorrhage) [Source:ZFIN;Acc:ZDB-GENE-030131-373]	protein_coding	GO:0005576|GO:0008152|GO:0030234|GO:0071704|GO:0019222|GO:0005615|GO:0006807|GO:0044237|GO:0004857|GO:0050790|GO:0019538|GO:0043086|GO:0006508|GO:0030414|GO:0051346|GO:0030162|GO:0004866|GO:0045861|GO:0004869|GO:0010466|GO:0010951	extracellular region|metabolic process|enzyme regulator activity|organic substance metabolic process|regulation of metabolic process|extracellular space|nitrogen compound metabolic process|cellular metabolic process|enzyme inhibitor activity|regulation of catalytic activity|protein metabolic process|negative regulation of catalytic activity|proteolysis|peptidase inhibitor activity|negative regula…	-	-	-	-	13:33675556-33683913	735	585	712	2060	3318	914	16.1231	15.47	19.2147	55.2707	99.3488	22.6461	16.9359	59.0885	-1.80279	0.00092411	0.0769148	DOWN
ENSDARG00000015278	plxnc1	plexin C1 [Source:ZFIN;Acc:ZDB-GENE-030131-1620]	protein_coding	GO:0023052|GO:0050896|GO:0040011|GO:0016020|GO:0032991|GO:0005623|GO:0032502|GO:0009653|GO:0005886|GO:0007155|GO:0030155|GO:0043235|GO:0040012|GO:0051094|GO:0007165|GO:0071944|GO:0048856|GO:0007154|GO:0016043|GO:0005515|GO:0031224|GO:0048870|GO:0038023|GO:0050793|GO:0007275|GO:0045595|GO:0050790|GO:0048468|GO:0008360|GO:0045597|GO:0022603|GO:2000145|GO:0030030|GO:0002116|GO:0031226|GO:0004888|GO:…	signaling|response to stimulus|locomotion|membrane|macromolecular complex|cell|developmental process|anatomical structure morphogenesis|plasma membrane|cell adhesion|regulation of cell adhesion|receptor complex|regulation of locomotion|positive regulation of developmental process|signal transduction|cell periphery|anatomical structure development|cell communication|cellular component organization…	-	-	-	-	4:18281954-18315912	347	199	369	939	1493	433	3.16003	2.18468	4.1341	10.4591	18.5587	4.45385	3.1596	11.1572	-1.82016	0.000906518	0.0769148	DOWN
ENSDARG00000038822	mrc1b	mannose receptor, C type 1b [Source:ZFIN;Acc:ZDB-GENE-070705-13]	protein_coding	GO:0016020|GO:0005623|GO:0005886|GO:0071944|GO:0031224|GO:0038023|GO:0016021|GO:0016192|GO:0006897|GO:0006898	membrane|cell|plasma membrane|cell periphery|intrinsic component of membrane|signaling receptor activity|integral component of membrane|vesicle-mediated transport|endocytosis|receptor-mediated endocytosis	K06560	mannose receptor, C type[-]	dre04145	Phagosome - Danio rerio (zebrafish)	2:31515853-31540922	1111	636	963	3397	4153	1095	8.67838	5.98903	9.25433	32.4555	44.2805	9.66109	7.97391	28.799	-1.85266	0.000916186	0.0769148	DOWN
ENSDARG00000053836	si:ch211-284o19.8	si:ch211-284o19.8 [Source:ZFIN;Acc:ZDB-GENE-070912-289]	protein_coding	GO:0016020|GO:0031224|GO:0016021	membrane|intrinsic component of membrane|integral component of membrane	-	-	-	-	2:37851124-37864665	72	47	57	133	447	114	1.83159	1.44134	1.78389	4.13825	15.5214	3.27556	1.68561	7.64507	-2.18126	0.000906822	0.0769148	DOWN
ENSDARG00000063412	cers1	ceramide synthase 1 [Source:ZFIN;Acc:ZDB-GENE-050208-406]	protein_coding	GO:0008152|GO:0016020|GO:0005623|GO:0003824|GO:0012505|GO:0071704|GO:0016740|GO:0006807|GO:0043227|GO:0009058|GO:0031224|GO:0044237|GO:0044249|GO:0005783|GO:0043231|GO:0005737|GO:0006629|GO:0016746|GO:0016021|GO:0044255|GO:0006665|GO:0016747|GO:0008610|GO:0006672|GO:0016410|GO:0030148|GO:0043604|GO:0050291|GO:0046513	metabolic process|membrane|cell|catalytic activity|endomembrane system|organic substance metabolic process|transferase activity|nitrogen compound metabolic process|membrane-bounded organelle|biosynthetic process|intrinsic component of membrane|cellular metabolic process|cellular biosynthetic process|endoplasmic reticulum|intracellular membrane-bounded organelle|cytoplasm|lipid metabolic process|t…	K04710	ceramide synthetase[2.3.1.24]	dre01100|dre00600	Metabolic pathways - Danio rerio (zebrafish)|Sphingolipid metabolism - Danio rerio (zebrafish)	22:5176255-5232099	98	55	75	266	333	132	0.875488	0.592331	0.824295	2.90654	4.06067	1.33195	0.764038	2.76638	-1.85629	0.000922725	0.0769148	DOWN
ENSDARG00000098995	cyp2k6	cytochrome P450, family 2, subfamily K, polypeptide 6 [Source:NCBI gene;Acc:393481]	protein_coding	GO:0050896|GO:0008152|GO:0016020|GO:0005623|GO:0003824|GO:1901363|GO:0005789|GO:0012505|GO:0071704|GO:0031090|GO:0042175|GO:0043227|GO:0031224|GO:0016491|GO:0009056|GO:0044237|GO:0042493|GO:0005783|GO:0043231|GO:0016705|GO:0043169|GO:0005737|GO:0006805|GO:0016021|GO:0009410|GO:0006082|GO:0055114|GO:0004497|GO:0016712|GO:0020037|GO:0008395|GO:0071466|GO:0042738|GO:0046872|GO:0046914|GO:0005506	response to stimulus|metabolic process|membrane|cell|catalytic activity|heterocyclic compound binding|endoplasmic reticulum membrane|endomembrane system|organic substance metabolic process|organelle membrane|nuclear outer membrane-endoplasmic reticulum membrane network|membrane-bounded organelle|intrinsic component of membrane|oxidoreductase activity|catabolic process|cellular metabolic process|r…	-	-	-	-	3:12816362-12826387	65	37	123	103	979	196	1.40508	0.964204	3.27105	2.72327	28.8866	4.78554	1.88011	12.1318	-2.6899	0.000919789	0.0769148	DOWN
ENSDARG00000102271	si:dkey-203a12.2	si:dkey-203a12.2 [Source:ZFIN;Acc:ZDB-GENE-091118-100]	protein_coding	GO:0008152|GO:0030234|GO:0071704|GO:0019222|GO:0006807|GO:0005515|GO:0044237|GO:0004857|GO:0050790|GO:0019538|GO:0043086|GO:0006508|GO:0030414|GO:0051346|GO:0030162|GO:0004866|GO:0045861|GO:0004867|GO:0010466|GO:0010951	metabolic process|enzyme regulator activity|organic substance metabolic process|regulation of metabolic process|nitrogen compound metabolic process|protein binding|cellular metabolic process|enzyme inhibitor activity|regulation of catalytic activity|protein metabolic process|negative regulation of catalytic activity|proteolysis|peptidase inhibitor activity|negative regulation of hydrolase activit…	-	-	-	-	14:15191176-15258549	726	542	785	1743	2856	1182	23.3171	20.9851	31.0171	68.4703	125.205	42.8788	25.1064	78.8514	-1.65108	0.000923906	0.0769148	DOWN
ENSDARG00000104474	il6r	interleukin 6 receptor [Source:ZFIN;Acc:ZDB-GENE-080107-7]	protein_coding	GO:0023052|GO:0050896|GO:0016020|GO:0032991|GO:0005623|GO:0009986|GO:0005886|GO:0043235|GO:0007165|GO:0071944|GO:0007154|GO:0005515|GO:0031224|GO:0008283|GO:0038023|GO:0019838|GO:0010033|GO:0042127|GO:0004888|GO:0016021|GO:0009897|GO:0008284|GO:0007166|GO:0019955|GO:0019970|GO:0071310|GO:0004896|GO:0019221|GO:0034097|GO:0038154|GO:0004921	signaling|response to stimulus|membrane|macromolecular complex|cell|cell surface|plasma membrane|receptor complex|signal transduction|cell periphery|cell communication|protein binding|intrinsic component of membrane|cell proliferation|signaling receptor activity|growth factor binding|response to organic substance|regulation of cell proliferation|transmembrane signaling receptor activity|integral …	K05055	interleukin 6 receptor[-]	dre04060	Cytokine-cytokine receptor interaction - Danio rerio (zebrafish)	16:22177254-22194400	534	306	427	1359	1784	600	5.25225	3.62828	5.16685	16.349	23.9511	6.66565	4.68246	15.6552	-1.74131	0.000923914	0.0769148	DOWN
ENSDARG00000117298	AL929048.1	-	lincRNA	-	-	-	-	-	-	5:64656728-64671562	42	121	20	5	6	22	0.817635	2.83972	0.478998	0.119049	0.159443	0.48374	1.37878	0.254077	2.44006	0.000911627	0.0769148	UP
ENSDARG00000031426	csrnp1a	cysteine-serine-rich nuclear protein 1a [Source:ZFIN;Acc:ZDB-GENE-070912-475]	protein_coding	GO:0002376|GO:0032502|GO:0048856|GO:0002520|GO:0007275|GO:0048513|GO:0048534|GO:0048568|GO:0030097|GO:0035162|GO:0060215	immune system process|developmental process|anatomical structure development|immune system development|multicellular organism development|animal organ development|hematopoietic or lymphoid organ development|embryonic organ development|hemopoiesis|embryonic hemopoiesis|primitive hemopoiesis	-	-	-	-	2:23790748-23805139	251	128	203	560	926	301	4.5111	2.77328	4.48847	12.3102	22.7168	6.11029	3.92428	13.7124	-1.80498	0.000934428	0.077148	DOWN
ENSDARG00000035603	dao.2	D-amino-acid oxidase, tandem duplicate 2 [Source:ZFIN;Acc:ZDB-GENE-040426-2634]	protein_coding	GO:0008152|GO:0003824|GO:1901363|GO:0071704|GO:0006807|GO:0016491|GO:0009056|GO:0036094|GO:0044237|GO:0048037|GO:0006520|GO:0000166|GO:0016638|GO:0006082|GO:0055114|GO:0050662|GO:0009063|GO:0050660|GO:1901565|GO:0006560|GO:0016641|GO:1901605|GO:0003884|GO:0006562|GO:0071949|GO:0046416|GO:0019752|GO:0036088|GO:0055130	metabolic process|catalytic activity|heterocyclic compound binding|organic substance metabolic process|nitrogen compound metabolic process|oxidoreductase activity|catabolic process|small molecule binding|cellular metabolic process|cofactor binding|cellular amino acid metabolic process|nucleotide binding|oxidoreductase activity, acting on the CH-NH2 group of donors|organic acid metabolic process|o…	K00273	D-amino-acid oxidase[1.4.3.3]	dre01100|dre04146|dre00330|dre00260	Metabolic pathways - Danio rerio (zebrafish)|Peroxisome - Danio rerio (zebrafish)|Arginine and proline metabolism - Danio rerio (zebrafish)|Glycine, serine and threonine metabolism - Danio rerio (zebrafish)	5:20170960-20185665	242	138	207	693	975	247	10.5392	7.24514	11.0906	36.9142	57.9593	12.15	9.62498	35.6745	-1.89004	0.000937429	0.077148	DOWN
ENSDARG00000079325	CABZ01046432.1	uncharacterized LOC100331045 [Source:NCBI gene;Acc:100331045]	protein_coding	GO:0016020|GO:0031224|GO:0016021	membrane|intrinsic component of membrane|integral component of membrane	-	-	-	-	22:8878680-8883097	0	4	5	32	49	7	0	0.197197	0.251584	1.60071	2.7354	0.323349	0.149593	1.55315	-3.37608	0.000944933	0.077148	DOWN
ENSDARG00000089043	ptpn6	protein tyrosine phosphatase non-receptor type 6 [Source:ZFIN;Acc:ZDB-GENE-030131-7513]	protein_coding	GO:0050896|GO:0008152|GO:0002376|GO:0005623|GO:0003824|GO:0071704|GO:0006807|GO:0016787|GO:0044237|GO:0006955|GO:0019538|GO:0005737|GO:0045087|GO:0006952|GO:0016788|GO:0042578|GO:0006796|GO:0016311|GO:0016791|GO:0006464|GO:0006470|GO:0004721|GO:0035335|GO:0004725	response to stimulus|metabolic process|immune system process|cell|catalytic activity|organic substance metabolic process|nitrogen compound metabolic process|hydrolase activity|cellular metabolic process|immune response|protein metabolic process|cytoplasm|innate immune response|defense response|hydrolase activity, acting on ester bonds|phosphoric ester hydrolase activity|phosphate-containing compo…	K05697	tyrosine-protein phosphatase non-receptor type 6[3.1.3.48]	dre04520	Adherens junction - Danio rerio (zebrafish)	16:31720042-31756963	458	340	454	1297	1891	584	6.98868	6.25437	8.52275	24.2068	39.3865	10.0654	7.25527	24.5529	-1.75879	0.000934102	0.077148	DOWN
ENSDARG00000091252	slc22a7b.2	solute carrier family 22 member 7b, tandem duplicate 2 [Source:ZFIN;Acc:ZDB-GENE-030131-9391]	protein_coding	GO:0016020|GO:0005623|GO:0005886|GO:0022857|GO:0071944|GO:0031224|GO:0016021|GO:0055085	membrane|cell|plasma membrane|transmembrane transporter activity|cell periphery|intrinsic component of membrane|integral component of membrane|transmembrane transport	-	-	-	-	17:21994043-22001935	329	92	170	1012	993	225	3.72663	1.25626	2.36899	14.0206	15.3531	2.87866	2.45063	10.7508	-2.13322	0.000947188	0.077148	DOWN
ENSDARG00000100731	zgc:101540	zgc:101540 [Source:ZFIN;Acc:ZDB-GENE-041212-67]	protein_coding	GO:0008152|GO:0003824|GO:0071704|GO:0016874|GO:0044237|GO:0006629|GO:0006082|GO:0005319|GO:0044255|GO:0015645|GO:0006631|GO:0006811|GO:0071702|GO:0015245|GO:0006869|GO:0005324|GO:0001676|GO:0015711|GO:0015908|GO:0004467|GO:0019752|GO:0006820|GO:0015909|GO:0015718	metabolic process|catalytic activity|organic substance metabolic process|ligase activity|cellular metabolic process|lipid metabolic process|organic acid metabolic process|lipid transporter activity|cellular lipid metabolic process|fatty acid ligase activity|fatty acid metabolic process|ion transport|organic substance transport|fatty acid transporter activity|lipid transport|long-chain fatty acid …	K08746	solute carrier family 27 (fatty acid transporter), member 2[6.2.1.- 6.2.1.3]	dre04146|dre03320	Peroxisome - Danio rerio (zebrafish)|PPAR signaling pathway - Danio rerio (zebrafish)	25:32294719-32311056	1025	558	1123	2653	4878	1287	15.0033	9.84626	20.2226	47.4972	97.461	21.2779	15.024	55.412	-1.88293	0.000945793	0.077148	DOWN
ENSDARG00000108038	CABZ01109481.1	-	protein_coding	GO:0023052|GO:0050896|GO:0007165|GO:0007154|GO:0016043|GO:0005085|GO:0006996|GO:0035556|GO:0007010|GO:0030036|GO:0007264	signaling|response to stimulus|signal transduction|cell communication|cellular component organization|guanyl-nucleotide exchange factor activity|organelle organization|intracellular signal transduction|cytoskeleton organization|actin cytoskeleton organization|small GTPase mediated signal transduction	-	-	-	-	14:1524220-1535430	180	95	201	585	676	242	3.29812	2.09842	4.53088	13.1104	16.907	5.00836	3.30914	11.6753	-1.81893	0.000940833	0.077148	DOWN
ENSDARG00000002219	si:dkey-103j14.5	si:dkey-103j14.5 [Source:ZFIN;Acc:ZDB-GENE-090313-170]	protein_coding	GO:0008152|GO:0005623|GO:0003824|GO:0071704|GO:0006807|GO:0016787|GO:0009056|GO:0044237|GO:0006520|GO:0008233|GO:0019538|GO:0005737|GO:0006082|GO:0016810|GO:0009063|GO:0006508|GO:1901565|GO:0016811|GO:1901605|GO:0008238|GO:0019752|GO:0004067|GO:0006530|GO:0008242|GO:0008798|GO:0033345	metabolic process|cell|catalytic activity|organic substance metabolic process|nitrogen compound metabolic process|hydrolase activity|catabolic process|cellular metabolic process|cellular amino acid metabolic process|peptidase activity|protein metabolic process|cytoplasm|organic acid metabolic process|hydrolase activity, acting on carbon-nitrogen (but not peptide) bonds|cellular amino acid catabol…	-	-	dre01100|dre00250	Metabolic pathways - Danio rerio (zebrafish)|Alanine, aspartate and glutamate metabolism - Danio rerio (zebrafish)	13:23233956-23270576	40	23	38	174	138	62	0.916287	0.635161	1.07089	4.8752	4.31497	1.60417	0.874114	3.59811	-2.04135	0.000958119	0.0775519	DOWN
ENSDARG00000045453	f13a1a.1	coagulation factor XIII, A1 polypeptide a, tandem duplicate 1 [Source:ZFIN;Acc:ZDB-GENE-060929-1250]	protein_coding	GO:0050896|GO:0008152|GO:0003824|GO:0071704|GO:0016740|GO:0006807|GO:0044237|GO:0019538|GO:0009611|GO:0072378|GO:0016746|GO:0042060|GO:0007596|GO:0016755|GO:0007599|GO:0006464|GO:0003810|GO:0018149	response to stimulus|metabolic process|catalytic activity|organic substance metabolic process|transferase activity|nitrogen compound metabolic process|cellular metabolic process|protein metabolic process|response to wounding|blood coagulation, fibrin clot formation|transferase activity, transferring acyl groups|wound healing|blood coagulation|transferase activity, transferring amino-acyl groups|h…	-	-	-	-	24:2495197-2515623	658	144	92	1998	1459	503	10.48	2.76486	1.80267	38.9223	31.7189	9.04881	5.01585	26.5633	-2.40487	0.000960882	0.0775519	DOWN
ENSDARG00000008388	mmp14b	matrix metallopeptidase 14b (membrane-inserted) [Source:ZFIN;Acc:ZDB-GENE-030901-2]	protein_coding	GO:0005576|GO:0008152|GO:0040011|GO:0016020|GO:0032502|GO:0003824|GO:0071704|GO:0009653|GO:0005615|GO:0006807|GO:0048856|GO:0016787|GO:0031012|GO:0016043|GO:0031224|GO:0048870|GO:0009056|GO:0007275|GO:0008233|GO:1901201|GO:0019538|GO:0007389|GO:0043169|GO:0030030|GO:0048513|GO:0048598|GO:0016021|GO:0007163|GO:0016477|GO:0009888|GO:0085029|GO:0051216|GO:0001667|GO:0030010|GO:0060429|GO:0007369|GO:…	extracellular region|metabolic process|locomotion|membrane|developmental process|catalytic activity|organic substance metabolic process|anatomical structure morphogenesis|extracellular space|nitrogen compound metabolic process|anatomical structure development|hydrolase activity|extracellular matrix|cellular component organization|intrinsic component of membrane|cell motility|catabolic process|mul…	K07763	matrix metalloproteinase-14 (membrane-inserted)[3.4.24.80]	dre04912	GnRH signaling pathway - Danio rerio (zebrafish)	2:38161318-38183641	137	129	121	273	767	250	1.72736	1.96077	1.87691	4.21012	13.2003	3.56032	1.85501	6.99026	-1.91392	0.000982009	0.0775591	DOWN
ENSDARG00000018569	tnfrsf1a	tumor necrosis factor receptor superfamily, member 1a [Source:ZFIN;Acc:ZDB-GENE-040426-2252]	protein_coding	GO:0023052|GO:0050896|GO:0040011|GO:0002376|GO:0016020|GO:0032991|GO:0005623|GO:0032502|GO:0050900|GO:0043235|GO:0007165|GO:0043227|GO:0048856|GO:0007154|GO:0005515|GO:0031224|GO:0048870|GO:0002682|GO:0038023|GO:0048589|GO:0006955|GO:0043231|GO:0009611|GO:0010033|GO:0005737|GO:0030595|GO:0004888|GO:0045087|GO:0016021|GO:0042246|GO:0031099|GO:0016477|GO:0006952|GO:0009615|GO:0009888|GO:0007166|GO:…	signaling|response to stimulus|locomotion|immune system process|membrane|macromolecular complex|cell|developmental process|leukocyte migration|receptor complex|signal transduction|membrane-bounded organelle|anatomical structure development|cell communication|protein binding|intrinsic component of membrane|cell motility|regulation of immune system process|signaling receptor activity|developmental …	K03158	tumor necrosis factor receptor superfamily member 1A[-]	dre04010|dre05132|dre04060|dre04150|dre04210|dre04217|dre05168|dre04920	MAPK signaling pathway - Danio rerio (zebrafish)|Salmonella infection - Danio rerio (zebrafish)|Cytokine-cytokine receptor interaction - Danio rerio (zebrafish)|mTOR signaling pathway - Danio rerio (zebrafish)|Apoptosis - Danio rerio (zebrafish)|Necroptosis - Danio rerio (zebrafish)|Herpes simplex virus 1 infection - Danio rerio (zebrafish)|Adipocytokine signaling pathway - Danio rerio (zebrafish)	16:17060758-17072561	253	183	309	742	1096	383	2.35845	2.05652	3.54372	8.46015	13.9458	4.03267	2.65289	8.81287	-1.73205	0.000974779	0.0775591	DOWN
ENSDARG00000021833	ahr2	aryl hydrocarbon receptor 2 [Source:ZFIN;Acc:ZDB-GENE-990714-16]	protein_coding	GO:0000003|GO:0023052|GO:0048511|GO:0050896|GO:0008152|GO:0005623|GO:0032502|GO:1901363|GO:0071704|GO:0019222|GO:0006807|GO:0003700|GO:0007165|GO:0043227|GO:0048856|GO:0009058|GO:0007154|GO:0005515|GO:0004879|GO:0044237|GO:0032504|GO:0046983|GO:0044249|GO:0007275|GO:0030522|GO:0006725|GO:0043231|GO:0009889|GO:0010033|GO:0000981|GO:0001541|GO:0005737|GO:0006805|GO:0009636|GO:0007548|GO:0098531|GO:…	reproduction|signaling|rhythmic process|response to stimulus|metabolic process|cell|developmental process|heterocyclic compound binding|organic substance metabolic process|regulation of metabolic process|nitrogen compound metabolic process|transcription factor activity, sequence-specific DNA binding|signal transduction|membrane-bounded organelle|anatomical structure development|biosynthetic proce…	-	-	-	-	22:13046270-13165186	638	474	799	1827	2887	985	4.79054	4.29059	7.38082	16.7792	29.5895	8.35387	5.48732	18.2408	-1.733	0.0010001	0.0775591	DOWN
ENSDARG00000023188	lcp1	lymphocyte cytosolic protein 1 (L-plastin) [Source:NCBI gene;Acc:30583]	protein_coding	GO:0044877|GO:0016043|GO:0005515|GO:0008092|GO:0043169|GO:0006996|GO:0097435|GO:0007010|GO:0051017|GO:0051015|GO:0030036|GO:0003779|GO:0007015|GO:0046872|GO:0005509|GO:0061572	macromolecular complex binding|cellular component organization|protein binding|cytoskeletal protein binding|cation binding|organelle organization|supramolecular fiber organization|cytoskeleton organization|actin filament bundle assembly|actin filament binding|actin cytoskeleton organization|actin binding|actin filament organization|metal ion binding|calcium ion binding|actin filament bundle organ…	-	-	-	-	9:56251000-56272465	2740	1513	2457	7640	10541	2859	67.6872	45.0578	74.6715	230.843	355.438	79.7733	62.4722	222.018	-1.82939	0.00099187	0.0775591	DOWN
ENSDARG00000067566	sftpbb	surfactant protein Bb [Source:NCBI gene;Acc:100001978]	protein_coding	GO:0008152|GO:0005623|GO:1901363|GO:0071704|GO:0006807|GO:0043227|GO:0044237|GO:0043231|GO:0005737|GO:0006629|GO:0003676|GO:0044255|GO:0006665|GO:0005773|GO:0000323|GO:0005764	metabolic process|cell|heterocyclic compound binding|organic substance metabolic process|nitrogen compound metabolic process|membrane-bounded organelle|cellular metabolic process|intracellular membrane-bounded organelle|cytoplasm|lipid metabolic process|nucleic acid binding|cellular lipid metabolic process|sphingolipid metabolic process|vacuole|lytic vacuole|lysosome	-	-	-	-	5:68845048-68876211	405	345	534	1280	2295	593	12.5363	12.8738	20.3352	48.4608	96.9667	20.7327	15.2484	55.3867	-1.86088	0.000987612	0.0775591	DOWN
ENSDARG00000067711	parvg	parvin, gamma [Source:ZFIN;Acc:ZDB-GENE-070410-67]	protein_coding	GO:0030054|GO:0005623|GO:0032502|GO:0009653|GO:0007155|GO:0048856|GO:0016043|GO:0005515|GO:0048468|GO:0034446|GO:0008092|GO:0005737|GO:0030030|GO:0005912|GO:0006996|GO:0007163|GO:0030154|GO:0000902|GO:0007010|GO:0030036|GO:0005856|GO:0003779|GO:0030031|GO:0005925|GO:0031532|GO:0015629	cell junction|cell|developmental process|anatomical structure morphogenesis|cell adhesion|anatomical structure development|cellular component organization|protein binding|cell development|substrate adhesion-dependent cell spreading|cytoskeletal protein binding|cytoplasm|cell projection organization|adherens junction|organelle organization|establishment or maintenance of cell polarity|cell differe…	K06275	parvin[-]	dre04510	Focal adhesion - Danio rerio (zebrafish)	25:5068442-5084539	359	226	345	892	1401	453	13.5702	10.2986	16.0437	41.2406	72.2866	19.341	13.3042	44.2894	-1.73508	0.00100683	0.0775591	DOWN
ENSDARG00000074846	si:dkeyp-68b7.12	si:dkeyp-68b7.12 [Source:ZFIN;Acc:ZDB-GENE-141212-333]	protein_coding	GO:0023052|GO:0050896|GO:0030234|GO:0007165|GO:0007154|GO:0050790|GO:0008047|GO:0035556|GO:0043085|GO:0030695|GO:0005096|GO:0007264|GO:0043087|GO:0043547	signaling|response to stimulus|enzyme regulator activity|signal transduction|cell communication|regulation of catalytic activity|enzyme activator activity|intracellular signal transduction|positive regulation of catalytic activity|GTPase regulator activity|GTPase activator activity|small GTPase mediated signal transduction|regulation of GTPase activity|positive regulation of GTPase activity	-	-	-	-	2:57953239-57991638	229	151	214	630	985	265	1.81749	1.44474	2.08951	6.11568	10.6709	2.37558	1.78391	6.38737	-1.84018	0.00100486	0.0775591	DOWN
ENSDARG00000078249	unc13d	unc-13 homolog D (C. elegans) [Source:ZFIN;Acc:ZDB-GENE-110411-188]	protein_coding	-	-	-	-	-	-	12:36474565-36521947	215	164	230	592	984	300	2.6667	2.4522	3.5096	8.98103	16.6594	4.20286	2.87617	9.94775	-1.79022	0.000976903	0.0775591	DOWN
ENSDARG00000079808	si:ch73-208g10.1	si:ch73-208g10.1 [Source:ZFIN;Acc:ZDB-GENE-040108-6]	protein_coding	GO:0016020|GO:0007155|GO:0031224|GO:0016021|GO:0098609	membrane|cell adhesion|intrinsic component of membrane|integral component of membrane|cell-cell adhesion	-	-	-	-	3:54502350-54524194	256	141	189	649	798	286	1.73095	1.14931	1.57217	5.3673	7.36501	2.18422	1.48414	4.97218	-1.74425	0.00100603	0.0775591	DOWN
ENSDARG00000089507	ugt1b5	UDP glucuronosyltransferase 1 family, polypeptide B5 [Source:ZFIN;Acc:ZDB-GENE-080227-14]	protein_coding	GO:0016020|GO:0003824|GO:0016740|GO:0031224|GO:0016021|GO:0016757|GO:0016758|GO:0008194|GO:0015020	membrane|catalytic activity|transferase activity|intrinsic component of membrane|integral component of membrane|transferase activity, transferring glycosyl groups|transferase activity, transferring hexosyl groups|UDP-glycosyltransferase activity|glucuronosyltransferase activity	K00699	glucuronosyltransferase[2.4.1.17]	dre01100|dre00983|dre00830|dre00140|dre00980|dre00982|dre00860|dre00040|dre00053	Metabolic pathways - Danio rerio (zebrafish)|Drug metabolism - other enzymes - Danio rerio (zebrafish)|Retinol metabolism - Danio rerio (zebrafish)|Steroid hormone biosynthesis - Danio rerio (zebrafish)|Metabolism of xenobiotics by cytochrome P450 - Danio rerio (zebrafish)|Drug metabolism - cytochrome P450 - Danio rerio (zebrafish)|Porphyrin and chlorophyll metabolism - Danio rerio (zebrafish)|Pe…	11:30303785-30330015	287	177	284	846	1147	328	4.24722	3.15769	5.17053	15.313	23.1693	5.48257	4.19181	14.655	-1.80574	0.000982754	0.0775591	DOWN
ENSDARG00000090847	si:ch211-209l18.4	si:ch211-209l18.4 [Source:ZFIN;Acc:ZDB-GENE-110411-221]	protein_coding	GO:0016020|GO:0031224|GO:0016021	membrane|intrinsic component of membrane|integral component of membrane	-	-	-	-	22:6632702-6651382	38	39	35	150	208	63	0.571953	0.707653	0.648107	2.76145	4.27334	1.07103	0.642571	2.70194	-2.07207	0.00100756	0.0775591	DOWN
ENSDARG00000092044	si:dkey-22f5.9	si:dkey-22f5.9 [Source:ZFIN;Acc:ZDB-GENE-091204-260]	protein_coding	GO:0050896|GO:0006952|GO:0009617|GO:0042742	response to stimulus|defense response|response to bacterium|defense response to bacterium	-	-	-	-	21:30651064-30658520	49	46	46	175	230	84	0.787092	0.890761	0.909039	3.43824	5.04295	1.52405	0.862297	3.33508	-1.95146	0.00099015	0.0775591	DOWN
ENSDARG00000096243	ighv1-3	immunoglobulin heavy variable 1-3 [Source:ZFIN;Acc:ZDB-GENE-040514-7]	protein_coding	GO:0023052|GO:0005576|GO:0050896|GO:0008152|GO:0002376|GO:0016020|GO:0032991|GO:0005623|GO:0003823|GO:0009986|GO:0071704|GO:0005615|GO:0005886|GO:0006807|GO:0002253|GO:0007165|GO:0071944|GO:0007154|GO:0016043|GO:0005515|GO:0045321|GO:0002682|GO:0042571|GO:0006955|GO:0019538|GO:0005102|GO:0002757|GO:0006959|GO:0045087|GO:0061024|GO:0050776|GO:0009897|GO:0006952|GO:0006956|GO:0007166|GO:0009617|GO:…	signaling|extracellular region|response to stimulus|metabolic process|immune system process|membrane|macromolecular complex|cell|antigen binding|cell surface|organic substance metabolic process|extracellular space|plasma membrane|nitrogen compound metabolic process|activation of immune response|signal transduction|cell periphery|cell communication|cellular component organization|protein binding|l…	-	-	-	-	3:34028457-34028894	0	0	1	4	48	1	0	0	0.202294	0.804351	10.773	0.185714	0.0674312	3.92104	-5.86167	0.00100127	0.0775591	DOWN
ENSDARG00000098899	zmp:0000001082	zmp:0000001082 [Source:ZFIN;Acc:ZDB-GENE-140106-42]	protein_coding	GO:0023052|GO:0050896|GO:0016020|GO:0032991|GO:0005623|GO:0005886|GO:0007155|GO:0043235|GO:0007165|GO:0071944|GO:0007154|GO:0098636|GO:0031224|GO:0008305|GO:0031226|GO:0016021|GO:0007166|GO:0007229|GO:0005887	signaling|response to stimulus|membrane|macromolecular complex|cell|plasma membrane|cell adhesion|receptor complex|signal transduction|cell periphery|cell communication|protein complex involved in cell adhesion|intrinsic component of membrane|integrin complex|intrinsic component of plasma membrane|integral component of membrane|cell surface receptor signaling pathway|integrin-mediated signaling p…	-	-	dre04810|dre04514	Regulation of actin cytoskeleton - Danio rerio (zebrafish)|Cell adhesion molecules (CAMs) - Danio rerio (zebrafish)	1:59555936-59567685	839	406	706	2143	2846	909	12.6993	7.40833	13.1467	39.6743	58.8004	15.5407	11.0848	38.0051	-1.77761	0.000988226	0.0775591	DOWN
ENSDARG00000100383	il10ra	interleukin 10 receptor, alpha [Source:ZFIN;Acc:ZDB-GENE-070905-4]	protein_coding	GO:0023052|GO:0050896|GO:0016020|GO:0005623|GO:0005886|GO:0007165|GO:0071944|GO:0007154|GO:0005515|GO:0031224|GO:0038023|GO:0009611|GO:0010033|GO:0004888|GO:0016021|GO:0007166|GO:0042060|GO:0071310|GO:0007596|GO:0004896|GO:0019221|GO:0034097|GO:0007599	signaling|response to stimulus|membrane|cell|plasma membrane|signal transduction|cell periphery|cell communication|protein binding|intrinsic component of membrane|signaling receptor activity|response to wounding|response to organic substance|transmembrane signaling receptor activity|integral component of membrane|cell surface receptor signaling pathway|wound healing|cellular response to organic s…	-	-	-	-	15:12377887-12388434	157	119	162	432	652	237	2.3524	2.14948	2.98621	7.91705	13.3348	4.01095	2.49603	8.42093	-1.75434	0.000996025	0.0775591	DOWN
ENSDARG00000117589	BX537276.1	-	lincRNA	-	-	-	-	-	-	3:48461685-48465401	232	255	195	82	54	130	9.59963	12.7198	9.92648	4.15002	3.04993	6.07572	10.7486	4.42522	1.28033	0.0010042	0.0775591	UP
ENSDARG00000088641	grn2	granulin 2 [Source:ZFIN;Acc:ZDB-GENE-050522-264]	protein_coding	GO:0005576|GO:0032502|GO:0048856|GO:0050793|GO:0007275|GO:0007399|GO:0051960	extracellular region|developmental process|anatomical structure development|regulation of developmental process|multicellular organism development|nervous system development|regulation of nervous system development	-	-	-	-	19:40196462-40199098	809	1350	784	2590	10582	1151	38.2767	77.0006	45.6348	149.883	683.408	61.5104	53.6373	298.267	-2.47529	0.00101483	0.0777416	DOWN
ENSDARG00000096017	BX649337.1	si:ch211-250e5.3 [Source:NCBI gene;Acc:561392]	transcribed_unprocessed_pseudogene	-	-	-	-	-	-	22:25681912-25683148	19355	14683	11953	4976	2537	10078	1681.94	1538.18	1277.87	528.89	300.929	989.188	1499.33	606.336	1.30613	0.00101577	0.0777416	UP
ENSDARG00000003022	limk1b	LIM domain kinase 1b [Source:ZFIN;Acc:ZDB-GENE-110411-106]	protein_coding	GO:0008152|GO:0005623|GO:0003824|GO:1901363|GO:0071704|GO:0016740|GO:0006807|GO:0043227|GO:0097367|GO:0016043|GO:0005515|GO:0036094|GO:0044237|GO:0043231|GO:0000166|GO:0019538|GO:0032233|GO:0043169|GO:0005737|GO:0006996|GO:0032970|GO:0016772|GO:0097435|GO:0016773|GO:0017076|GO:0007010|GO:0051017|GO:0030036|GO:0007015|GO:0051492|GO:0005634|GO:0006796|GO:0051496|GO:0016301|GO:0032956|GO:0046872|GO:…	metabolic process|cell|catalytic activity|heterocyclic compound binding|organic substance metabolic process|transferase activity|nitrogen compound metabolic process|membrane-bounded organelle|carbohydrate derivative binding|cellular component organization|protein binding|small molecule binding|cellular metabolic process|intracellular membrane-bounded organelle|nucleotide binding|protein metabolic…	K05743	LIM domain kinase 1[2.7.11.1]	dre04810	Regulation of actin cytoskeleton - Danio rerio (zebrafish)	21:40805336-40835069	72	71	84	275	367	120	1.41634	1.68371	2.03285	6.61659	9.8543	2.66627	1.71097	6.37906	-1.89853	0.00102685	0.0781401	DOWN
ENSDARG00000054340	sla1a	Src like adaptor 1a [Source:ZFIN;Acc:ZDB-GENE-050904-3]	protein_coding	GO:0023052|GO:0050896|GO:0008152|GO:0016020|GO:0005623|GO:0032502|GO:0003824|GO:0071704|GO:0016740|GO:0005886|GO:0006807|GO:0007165|GO:0071944|GO:0060090|GO:0007154|GO:0005515|GO:0008283|GO:0023051|GO:0044237|GO:0019898|GO:0009967|GO:0030674|GO:0019538|GO:0019897|GO:0009966|GO:0035591|GO:0005102|GO:0042127|GO:0009898|GO:0031234|GO:0016772|GO:0007166|GO:0030154|GO:0016773|GO:0006796|GO:0005070|GO:…	signaling|response to stimulus|metabolic process|membrane|cell|developmental process|catalytic activity|organic substance metabolic process|transferase activity|plasma membrane|nitrogen compound metabolic process|signal transduction|cell periphery|binding, bridging|cell communication|protein binding|cell proliferation|regulation of signaling|cellular metabolic process|extrinsic component of membr…	-	-	-	-	19:34913855-34927201	124	84	119	367	567	155	5.18025	4.23041	6.11602	18.7526	32.3324	7.31385	5.17556	19.4663	-1.91119	0.00103143	0.0782649	DOWN
ENSDARG00000018146	gpx1a	glutathione peroxidase 1a [Source:ZFIN;Acc:ZDB-GENE-030410-1]	protein_coding	GO:0050896|GO:0008152|GO:0098754|GO:0016209|GO:0005623|GO:0003824|GO:0071704|GO:0004601|GO:0006807|GO:0043227|GO:0016491|GO:0009056|GO:0044237|GO:0043231|GO:0004602|GO:0005737|GO:0009636|GO:0016684|GO:0006979|GO:0006575|GO:0055114|GO:0072593|GO:0006790|GO:0098869|GO:0006749|GO:0042744|GO:0006518|GO:0000302|GO:0005829|GO:0005739|GO:0010269|GO:0042542	response to stimulus|metabolic process|detoxification|antioxidant activity|cell|catalytic activity|organic substance metabolic process|peroxidase activity|nitrogen compound metabolic process|membrane-bounded organelle|oxidoreductase activity|catabolic process|cellular metabolic process|intracellular membrane-bounded organelle|glutathione peroxidase activity|cytoplasm|response to toxic substance|o…	K00432	glutathione peroxidase[1.11.1.9]	dre01100|dre00480|dre00590	Metabolic pathways - Danio rerio (zebrafish)|Glutathione metabolism - Danio rerio (zebrafish)|Arachidonic acid metabolism - Danio rerio (zebrafish)	11:36048579-36156971	1385	911	1033	3341	4512	1603	41.3066	32.7539	37.9022	121.875	183.682	53.9997	37.3209	119.852	-1.6832	0.00103928	0.0786371	DOWN
ENSDARG00000004378	yrk	Yes-related kinase [Source:ZFIN;Acc:ZDB-GENE-030131-9517]	protein_coding	GO:0023052|GO:0050896|GO:0008152|GO:0040011|GO:0002376|GO:0016020|GO:0005623|GO:0032502|GO:0003824|GO:1901363|GO:0050900|GO:0071704|GO:0016740|GO:0005886|GO:0006807|GO:0007165|GO:0071944|GO:0097367|GO:0007154|GO:0005515|GO:0008283|GO:0048870|GO:0036094|GO:0044237|GO:0019898|GO:0000166|GO:0019538|GO:0019897|GO:0005102|GO:0042127|GO:0030595|GO:0009898|GO:0031234|GO:0016477|GO:0016772|GO:0007166|GO:…	signaling|response to stimulus|metabolic process|locomotion|immune system process|membrane|cell|developmental process|catalytic activity|heterocyclic compound binding|leukocyte migration|organic substance metabolic process|transferase activity|plasma membrane|nitrogen compound metabolic process|signal transduction|cell periphery|carbohydrate derivative binding|cell communication|protein binding|c…	-	-	-	-	19:43359075-43432415	442	339	503	1319	1844	618	3.01388	2.78662	4.21955	11.0006	17.1629	4.7597	3.34002	10.9744	-1.71622	0.00107528	0.0787272	DOWN
ENSDARG00000012729	hcls1	hematopoietic cell-specific Lyn substrate 1 [Source:ZFIN;Acc:ZDB-GENE-030131-7191]	protein_coding	GO:0045202|GO:0016020|GO:0005623|GO:0032502|GO:0099572|GO:0030427|GO:0040008|GO:0009653|GO:0044877|GO:0005886|GO:0042995|GO:0051094|GO:0071944|GO:0048856|GO:0098794|GO:0016043|GO:0005515|GO:0031252|GO:0050793|GO:0097060|GO:0048589|GO:0007275|GO:0045595|GO:0048468|GO:0030307|GO:0008092|GO:0005938|GO:0030027|GO:0060996|GO:0045597|GO:0022603|GO:0032279|GO:0005737|GO:0030030|GO:0016358|GO:0048588|GO:…	synapse|membrane|cell|developmental process|postsynaptic specialization|site of polarized growth|regulation of growth|anatomical structure morphogenesis|macromolecular complex binding|plasma membrane|cell projection|positive regulation of developmental process|cell periphery|anatomical structure development|postsynapse|cellular component organization|protein binding|cell leading edge|regulation o…	K06106	cortactin[-]	dre04530	Tight junction - Danio rerio (zebrafish)	4:22300330-22311610	474	350	554	1441	2094	643	9.69624	8.63114	13.9421	36.0543	58.4694	14.8567	10.7565	36.4601	-1.76111	0.00104725	0.0787272	DOWN
ENSDARG00000015033	slc23a1	solute carrier family 23 member 1 [Source:ZFIN;Acc:ZDB-GENE-080804-2]	protein_coding	GO:0016020|GO:0022857|GO:0031224|GO:0015144|GO:0016021|GO:0090482|GO:0008643|GO:0055085|GO:0070890|GO:0015075|GO:0051119|GO:0006811|GO:0071702|GO:0051180|GO:0015882|GO:0008324|GO:0015293|GO:0015711|GO:0008509|GO:0006820|GO:0008514|GO:0022890|GO:0046873|GO:0015081	membrane|transmembrane transporter activity|intrinsic component of membrane|carbohydrate transmembrane transporter activity|integral component of membrane|vitamin transmembrane transporter activity|carbohydrate transport|transmembrane transport|sodium-dependent L-ascorbate transmembrane transporter activity|ion transmembrane transporter activity|sugar transmembrane transporter activity|ion transp…	-	-	-	-	21:30091417-30111134	629	243	539	1535	2039	717	13.2366	6.16464	13.9544	39.5097	58.5694	17.0425	11.1185	38.3738	-1.78716	0.00106333	0.0787272	DOWN
ENSDARG00000022891	zgc:175214	zgc:175214 [Source:ZFIN;Acc:ZDB-GENE-080303-32]	protein_coding	GO:0008152|GO:0016020|GO:0005623|GO:0003824|GO:0012505|GO:0071704|GO:0016740|GO:0006807|GO:0031224|GO:0044237|GO:0019538|GO:0016021|GO:0004842|GO:0006464|GO:0061630|GO:0032446|GO:0016567	metabolic process|membrane|cell|catalytic activity|endomembrane system|organic substance metabolic process|transferase activity|nitrogen compound metabolic process|intrinsic component of membrane|cellular metabolic process|protein metabolic process|integral component of membrane|ubiquitin-protein transferase activity|cellular protein modification process|ubiquitin protein ligase activity|protein …	-	-	-	-	1:49481203-49498116	234	210	279	698	1088	364	2.76553	2.99196	4.05657	10.0898	17.5516	4.85904	3.27135	10.8335	-1.72754	0.0010645	0.0787272	DOWN
ENSDARG00000024687	polr3g	polymerase (RNA) III (DNA directed) polypeptide G [Source:ZFIN;Acc:ZDB-GENE-081104-312]	protein_coding	GO:0008152|GO:0032991|GO:0005623|GO:0003824|GO:0071704|GO:0016740|GO:0006807|GO:0043227|GO:0009058|GO:0044237|GO:0044249|GO:0006725|GO:0043231|GO:0030880|GO:0016772|GO:0006139|GO:0016070|GO:0016779|GO:0005654|GO:0019438|GO:0005634|GO:0000228|GO:0005694|GO:0000785|GO:0006351|GO:0000790|GO:0032774|GO:0005666|GO:0006383|GO:0003899	metabolic process|macromolecular complex|cell|catalytic activity|organic substance metabolic process|transferase activity|nitrogen compound metabolic process|membrane-bounded organelle|biosynthetic process|cellular metabolic process|cellular biosynthetic process|cellular aromatic compound metabolic process|intracellular membrane-bounded organelle|RNA polymerase complex|transferase activity, trans…	K03024	DNA-directed RNA polymerase III subunit RPC7[-]	dre04623|dre03020	Cytosolic DNA-sensing pathway - Danio rerio (zebrafish)|RNA polymerase - Danio rerio (zebrafish)	5:48666485-48675195	457	422	536	138	90	318	6.10898	6.80048	8.81477	2.25631	1.64219	4.80139	7.24141	2.89996	1.32024	0.00106677	0.0787272	UP
ENSDARG00000030006	slc6a7	solute carrier family 6 member 7 [Source:ZFIN;Acc:ZDB-GENE-070112-1492]	protein_coding	GO:0016020|GO:0005623|GO:0005886|GO:0022857|GO:0005326|GO:0071944|GO:0031224|GO:0005328|GO:0016021|GO:0055085|GO:0015075|GO:0006836|GO:0008324|GO:0015293|GO:0022890|GO:0046873|GO:0015081	membrane|cell|plasma membrane|transmembrane transporter activity|neurotransmitter transporter activity|cell periphery|intrinsic component of membrane|neurotransmitter:sodium symporter activity|integral component of membrane|transmembrane transport|ion transmembrane transporter activity|neurotransmitter transport|cation transmembrane transporter activity|symporter activity|inorganic cation transme…	-	-	-	-	21:30794351-30830901	80	53	83	294	310	112	1.04223	0.832391	1.33028	4.68477	5.51266	1.64808	1.0683	3.94851	-1.88599	0.00107504	0.0787272	DOWN
ENSDARG00000030598	nampta	nicotinamide phosphoribosyltransferase a [Source:ZFIN;Acc:ZDB-GENE-110420-1]	protein_coding	GO:0023052|GO:0048511|GO:0005576|GO:0050896|GO:0008152|GO:0005623|GO:0003824|GO:0071704|GO:0016740|GO:0019222|GO:0005615|GO:0007623|GO:0006807|GO:0007165|GO:0043227|GO:0009058|GO:0007154|GO:0005515|GO:0044237|GO:0044249|GO:0006725|GO:0043231|GO:0051186|GO:0005737|GO:0005102|GO:0032922|GO:0016757|GO:0006139|GO:0010468|GO:0005125|GO:0006753|GO:0019438|GO:0016763|GO:0005634|GO:0006796|GO:0009117|GO:…	signaling|rhythmic process|extracellular region|response to stimulus|metabolic process|cell|catalytic activity|organic substance metabolic process|transferase activity|regulation of metabolic process|extracellular space|circadian rhythm|nitrogen compound metabolic process|signal transduction|membrane-bounded organelle|biosynthetic process|cell communication|protein binding|cellular metabolic proc…	K03462	nicotinamide phosphoribosyltransferase[2.4.2.12]	dre01100|dre04621|dre00760	Metabolic pathways - Danio rerio (zebrafish)|NOD-like receptor signaling pathway - Danio rerio (zebrafish)|Nicotinate and nicotinamide metabolism - Danio rerio (zebrafish)	4:3358383-3385452	135	96	149	450	580	182	4.42143	3.79032	6.00358	18.0264	25.9288	6.73267	4.73844	16.896	-1.83419	0.00106073	0.0787272	DOWN
ENSDARG00000036074	cebpa	CCAAT enhancer binding protein alpha [Source:ZFIN;Acc:ZDB-GENE-020111-2]	protein_coding	GO:0008152|GO:0040011|GO:0002376|GO:0005623|GO:0032502|GO:1901363|GO:0071704|GO:0019222|GO:0006807|GO:0003700|GO:0043227|GO:0048856|GO:0009058|GO:0002520|GO:0048870|GO:0044237|GO:0044249|GO:0007275|GO:0006725|GO:0043231|GO:0009889|GO:0048732|GO:0048513|GO:0048534|GO:0016477|GO:0006139|GO:0048568|GO:0003676|GO:0030154|GO:0010468|GO:0016070|GO:0030097|GO:0035162|GO:0001889|GO:0061008|GO:0019438|GO:…	metabolic process|locomotion|immune system process|cell|developmental process|heterocyclic compound binding|organic substance metabolic process|regulation of metabolic process|nitrogen compound metabolic process|transcription factor activity, sequence-specific DNA binding|membrane-bounded organelle|anatomical structure development|biosynthetic process|immune system development|cell motility|cellu…	-	-	-	-	7:38084986-38087865	1561	765	1318	4484	5103	1563	30.5684	18.0595	31.7526	107.4	136.402	34.5713	26.7935	92.791	-1.7921	0.00107751	0.0787272	DOWN
ENSDARG00000054610	coro1a	coronin, actin binding protein, 1A [Source:ZFIN;Acc:ZDB-GENE-030131-9512]	protein_coding	GO:0040011|GO:0032502|GO:0009653|GO:0044877|GO:0048856|GO:0016043|GO:0005515|GO:0048870|GO:0007275|GO:0048468|GO:0007420|GO:0008092|GO:0030030|GO:0048513|GO:0006996|GO:0060322|GO:0016477|GO:0097435|GO:0007423|GO:0030154|GO:0007399|GO:0000902|GO:0007010|GO:0051015|GO:0030036|GO:0048666|GO:0003779|GO:0007015|GO:0007417|GO:0001654|GO:0031175|GO:0048667|GO:0021953|GO:0030182|GO:0021954|GO:0022008|GO:…	locomotion|developmental process|anatomical structure morphogenesis|macromolecular complex binding|anatomical structure development|cellular component organization|protein binding|cell motility|multicellular organism development|cell development|brain development|cytoskeletal protein binding|cell projection organization|animal organ development|organelle organization|head development|cell migrati…	K13882	coronin-1A[-]	dre04145	Phagosome - Danio rerio (zebrafish)	3:30926364-30941362	22	14	9	71	90	31	0.684356	0.52501	0.344446	2.7014	3.82151	1.08923	0.517937	2.53738	-2.29249	0.00108439	0.0787272	DOWN
ENSDARG00000078781	si:ch211-161c3.6	si:ch211-161c3.6 [Source:ZFIN;Acc:ZDB-GENE-131126-51]	protein_coding	GO:0050896|GO:0008152|GO:0005623|GO:0003824|GO:1901363|GO:0071704|GO:0019222|GO:0006807|GO:0043227|GO:0016829|GO:0009058|GO:0016787|GO:0044237|GO:0044249|GO:0006725|GO:0043231|GO:0009889|GO:0006139|GO:0016788|GO:0003676|GO:0006974|GO:0004518|GO:0010468|GO:0016070|GO:0006259|GO:0003906|GO:0019438|GO:0005634|GO:0051252|GO:0003677|GO:0005694|GO:0000785|GO:0006351|GO:0032774|GO:2001141|GO:0006355|GO:…	response to stimulus|metabolic process|cell|catalytic activity|heterocyclic compound binding|organic substance metabolic process|regulation of metabolic process|nitrogen compound metabolic process|membrane-bounded organelle|lyase activity|biosynthetic process|hydrolase activity|cellular metabolic process|cellular biosynthetic process|cellular aromatic compound metabolic process|intracellular memb…	-	-	-	-	6:53373498-53391727	247	149	218	632	844	308	2.67016	1.9418	2.89929	8.35653	12.454	3.76079	2.50375	8.19045	-1.70985	0.00108777	0.0787272	DOWN
ENSDARG00000078824	si:ch211-66e2.3	si:ch211-66e2.3 [Source:ZFIN;Acc:ZDB-GENE-080226-7]	protein_coding	GO:0016020|GO:0007155|GO:0098609	membrane|cell adhesion|cell-cell adhesion	-	-	-	-	3:46444625-46454343	191	145	218	554	811	287	2.73539	2.50339	3.84094	9.70429	15.8538	4.64253	3.02657	10.0669	-1.73386	0.00106866	0.0787272	DOWN
ENSDARG00000097646	BX511021.2	-	processed_transcript	-	-	-	-	-	-	3:32186134-32187385	40	33	65	181	219	90	2.70491	2.69017	5.40756	14.9707	20.2147	6.87426	3.60088	14.0199	-1.96105	0.00106935	0.0787272	DOWN
ENSDARG00000098645	rgn	regucalcin [Source:NCBI gene;Acc:403070]	protein_coding	GO:0023052|GO:0050896|GO:0008152|GO:0005623|GO:0003824|GO:0030234|GO:0071704|GO:0007165|GO:0043227|GO:0009058|GO:0016787|GO:0007154|GO:0023051|GO:0044237|GO:0044249|GO:0050790|GO:0043231|GO:0009966|GO:0043169|GO:0005737|GO:0019725|GO:0006082|GO:0035556|GO:0005975|GO:0016788|GO:0043085|GO:0005996|GO:0052689|GO:0005634|GO:0046872|GO:0016051|GO:1902531|GO:0019852|GO:0050801|GO:0005509|GO:0019722|GO:…	signaling|response to stimulus|metabolic process|cell|catalytic activity|enzyme regulator activity|organic substance metabolic process|signal transduction|membrane-bounded organelle|biosynthetic process|hydrolase activity|cell communication|regulation of signaling|cellular metabolic process|cellular biosynthetic process|regulation of catalytic activity|intracellular membrane-bounded organelle|reg…	K01053	gluconolactonase[3.1.1.17]	dre01100|dre01200|dre00053|dre00030	Metabolic pathways - Danio rerio (zebrafish)|Carbon metabolism - Danio rerio (zebrafish)|Ascorbate and aldarate metabolism - Danio rerio (zebrafish)|Pentose phosphate pathway - Danio rerio (zebrafish)	6:9130989-9139986	231	132	204	534	944	281	8.74354	6.02314	9.49946	24.7221	48.7724	12.0135	8.08871	28.5026	-1.81711	0.00106148	0.0787272	DOWN
ENSDARG00000099351	igfbp1a	insulin-like growth factor binding protein 1a [Source:ZFIN;Acc:ZDB-GENE-021231-1]	protein_coding	GO:0023052|GO:0005576|GO:0050896|GO:0005623|GO:0032502|GO:0005615|GO:0007165|GO:0048856|GO:0007154|GO:0005515|GO:0008283|GO:0023051|GO:0008285|GO:0019838|GO:0009966|GO:0005737|GO:0042127|GO:0001666|GO:0031099|GO:0007166|GO:0043567|GO:0005520|GO:0007169|GO:0031994|GO:0031995|GO:0048009	signaling|extracellular region|response to stimulus|cell|developmental process|extracellular space|signal transduction|anatomical structure development|cell communication|protein binding|cell proliferation|regulation of signaling|negative regulation of cell proliferation|growth factor binding|regulation of signal transduction|cytoplasm|regulation of cell proliferation|response to hypoxia|regenera…	-	-	-	-	20:6808774-6812688	541	312	672	1657	2537	703	13.2484	9.2108	20.2456	49.6316	84.8037	19.4451	14.235	51.2935	-1.84934	0.0010776	0.0787272	DOWN
ENSDARG00000103736	gramd2aa	GRAM domain containing 2Aa [Source:ZFIN;Acc:ZDB-GENE-040724-9]	protein_coding	GO:0016020|GO:0031224|GO:0016021	membrane|intrinsic component of membrane|integral component of membrane	-	-	-	-	7:53541173-53626724	76	57	68	235	313	110	2.4409	2.20692	2.68683	9.2315	13.7217	3.99039	2.44488	8.9812	-1.87714	0.00108299	0.0787272	DOWN
ENSDARG00000001303	psmb8a	proteasome 20S subunit beta 8A [Source:ZFIN;Acc:ZDB-GENE-990415-141]	protein_coding	GO:0008152|GO:0032991|GO:0005623|GO:0003824|GO:0071704|GO:0006807|GO:0043227|GO:0016787|GO:0009056|GO:0044237|GO:0008233|GO:0043231|GO:0019538|GO:0000502|GO:0005737|GO:0005839|GO:0006508|GO:1901565|GO:0005634|GO:0030163|GO:0004175|GO:0051603|GO:0010498|GO:0010499|GO:0043161|GO:0004298|GO:0019941|GO:0006511	metabolic process|macromolecular complex|cell|catalytic activity|organic substance metabolic process|nitrogen compound metabolic process|membrane-bounded organelle|hydrolase activity|catabolic process|cellular metabolic process|peptidase activity|intracellular membrane-bounded organelle|protein metabolic process|proteasome complex|cytoplasm|proteasome core complex|proteolysis|organonitrogen compo…	K02740	20S proteasome subunit beta 8[3.4.25.1]	dre03050	Proteasome - Danio rerio (zebrafish)	19:7105838-7144548	235	173	262	650	1146	310	7.69654	6.83045	10.5566	26.0381	51.2318	11.4678	8.3612	29.5792	-1.8228	0.00110627	0.0788042	DOWN
ENSDARG00000020893	slc25a55a	solute carrier family 25 member 55a [Source:ZFIN;Acc:ZDB-GENE-040426-2745]	protein_coding	GO:0008152|GO:0016020|GO:0005623|GO:0031090|GO:0022857|GO:0043227|GO:0031224|GO:0051641|GO:0044237|GO:0046907|GO:0051649|GO:0043231|GO:0005737|GO:0022900|GO:0031966|GO:0016021|GO:0055114|GO:0055085|GO:0005740|GO:0015075|GO:0045333|GO:0005743|GO:0006839|GO:0022904|GO:0006811|GO:0005739|GO:0071702|GO:0043490|GO:0006865|GO:0015711|GO:0008509|GO:0006820|GO:0006835|GO:0008514|GO:0015807|GO:0015171|GO:…	metabolic process|membrane|cell|organelle membrane|transmembrane transporter activity|membrane-bounded organelle|intrinsic component of membrane|cellular localization|cellular metabolic process|intracellular transport|establishment of localization in cell|intracellular membrane-bounded organelle|cytoplasm|electron transport chain|mitochondrial membrane|integral component of membrane|oxidation-red…	-	-	-	-	6:49095636-49107046	636	264	470	1449	1890	686	7.85051	3.92844	7.13728	21.8764	31.8441	9.56428	6.30541	21.0949	-1.74224	0.00110599	0.0788042	DOWN
ENSDARG00000021444	prf1.2	perforin 1.2 [Source:ZFIN;Acc:ZDB-GENE-111212-3]	protein_coding	GO:0050896|GO:0002376|GO:0016020|GO:0032991|GO:0005623|GO:0005886|GO:0071944|GO:0031224|GO:0019835|GO:0006955|GO:0043169|GO:0046930|GO:0031226|GO:0016021|GO:0005579|GO:0005887|GO:0046872|GO:0005509	response to stimulus|immune system process|membrane|macromolecular complex|cell|plasma membrane|cell periphery|intrinsic component of membrane|cytolysis|immune response|cation binding|pore complex|intrinsic component of plasma membrane|integral component of membrane|membrane attack complex|integral component of plasma membrane|metal ion binding|calcium ion binding	K07818	perforin 1[-]	dre04210	Apoptosis - Danio rerio (zebrafish)	19:24161712-24163845	16	1	3	43	34	33	0.475433	0.0358186	0.109673	1.56277	1.37903	1.10757	0.206975	1.34979	-2.70521	0.00111302	0.0788042	DOWN
ENSDARG00000044694	fybb	FYN binding protein b [Source:ZFIN;Acc:ZDB-GENE-091204-85]	protein_coding	GO:0023052|GO:0050896|GO:0002376|GO:0016020|GO:0005623|GO:0005886|GO:0002253|GO:0007165|GO:0071944|GO:0007154|GO:0016043|GO:0005515|GO:0002682|GO:0051641|GO:0006955|GO:0002757|GO:0061024|GO:0050776|GO:0008104|GO:0007166|GO:0034613|GO:0072659|GO:0007229|GO:0002768|GO:0005856|GO:0007009|GO:0072657|GO:0015629|GO:0050851|GO:0050852	signaling|response to stimulus|immune system process|membrane|cell|plasma membrane|activation of immune response|signal transduction|cell periphery|cell communication|cellular component organization|protein binding|regulation of immune system process|cellular localization|immune response|immune response-activating signal transduction|membrane organization|regulation of immune response|protein loc…	-	-	-	-	21:19844195-19866351	392	299	430	1147	1773	504	5.21659	4.79675	7.03985	18.6695	32.206	7.57563	5.68439	19.4837	-1.77719	0.00110831	0.0788042	DOWN
ENSDARG00000061368	klf13	Kruppel-like factor 13 [Source:ZFIN;Acc:ZDB-GENE-060929-1274]	protein_coding	GO:0008152|GO:0005623|GO:1901363|GO:0071704|GO:0019222|GO:0006807|GO:0003700|GO:0043227|GO:0009058|GO:0044237|GO:0044249|GO:0006725|GO:0043231|GO:0009889|GO:0000981|GO:0006139|GO:0003676|GO:0010468|GO:0016070|GO:0019438|GO:0005634|GO:0051252|GO:0006351|GO:0032774|GO:2001141|GO:0006355|GO:0006366|GO:1903506|GO:0006357	metabolic process|cell|heterocyclic compound binding|organic substance metabolic process|regulation of metabolic process|nitrogen compound metabolic process|transcription factor activity, sequence-specific DNA binding|membrane-bounded organelle|biosynthetic process|cellular metabolic process|cellular biosynthetic process|cellular aromatic compound metabolic process|intracellular membrane-bounded …	-	-	-	-	25:34487700-34512102	116	63	91	410	496	99	2.56554	1.67971	2.47603	11.0911	14.9737	2.47311	2.24043	9.51264	-2.08607	0.00109945	0.0788042	DOWN
ENSDARG00000077249	gmip	GEM interacting protein [Source:ZFIN;Acc:ZDB-GENE-130530-823]	protein_coding	GO:0023052|GO:0050896|GO:0030234|GO:0007165|GO:0007154|GO:0050790|GO:0008047|GO:0043169|GO:0035556|GO:0043085|GO:0030695|GO:0005096|GO:0046872|GO:0043087|GO:0043547	signaling|response to stimulus|enzyme regulator activity|signal transduction|cell communication|regulation of catalytic activity|enzyme activator activity|cation binding|intracellular signal transduction|positive regulation of catalytic activity|GTPase regulator activity|GTPase activator activity|metal ion binding|regulation of GTPase activity|positive regulation of GTPase activity	-	-	-	-	3:52737565-52801302	202	133	247	604	937	283	2.66425	2.1147	4.00789	9.74381	16.869	4.21597	2.92895	10.2763	-1.81086	0.00111546	0.0788042	DOWN
ENSDARG00000095643	si:dkey-253d23.3	si:dkey-253d23.3 [Source:ZFIN;Acc:ZDB-GENE-050208-330]	protein_coding	GO:0016020|GO:0031224|GO:0016021	membrane|intrinsic component of membrane|integral component of membrane	-	-	-	-	22:9862243-9868707	11	7	14	44	62	30	0.288678	0.221445	0.451995	1.41235	2.22099	0.889283	0.320706	1.50754	-2.23287	0.00111148	0.0788042	DOWN
ENSDARG00000099076	CU467646.4	mucin-2-like [Source:NCBI gene;Acc:108179180]	protein_coding	-	-	-	-	-	-	4:77122707-77125693	12345	7154	14679	5037	2530	6525	266.449	186.143	389.774	132.973	74.5366	159.071	280.788	122.193	1.20032	0.00111388	0.0788042	UP
ENSDARG00000101014	slco1f4	solute carrier organic anion transporter family, member 1F4 [Source:ZFIN;Acc:ZDB-GENE-070112-2172]	protein_coding	GO:0050896|GO:0016020|GO:0005623|GO:0005886|GO:0022857|GO:0071944|GO:0005515|GO:0031224|GO:0009725|GO:0010033|GO:0031226|GO:0016021|GO:0055085|GO:0015075|GO:0006811|GO:0071702|GO:0005887|GO:0015347|GO:0042886|GO:0015833|GO:0015711|GO:0008509|GO:0006820|GO:0043252|GO:0008514|GO:1905431	response to stimulus|membrane|cell|plasma membrane|transmembrane transporter activity|cell periphery|protein binding|intrinsic component of membrane|response to hormone|response to organic substance|intrinsic component of plasma membrane|integral component of membrane|transmembrane transport|ion transmembrane transporter activity|ion transport|organic substance transport|integral component of pla…	-	-	-	-	4:72134837-72179937	1442	520	1093	2717	4562	1767	26.6031	11.565	24.8074	61.3089	114.881	36.8205	20.9918	71.0035	-1.75806	0.00110077	0.0788042	DOWN
ENSDARG00000069603	taok1a	TAO kinase 1a [Source:ZFIN;Acc:ZDB-GENE-130103-9]	protein_coding	GO:0023052|GO:0050896|GO:0008152|GO:0005623|GO:0003824|GO:1901363|GO:0071704|GO:0016740|GO:0019222|GO:0006807|GO:0007165|GO:0097367|GO:0007154|GO:0023051|GO:0036094|GO:0044237|GO:0050790|GO:0009967|GO:0000166|GO:0019538|GO:0009966|GO:0051726|GO:0005737|GO:0007049|GO:0023014|GO:0035556|GO:0016772|GO:0000278|GO:0016773|GO:0043085|GO:0017076|GO:0007346|GO:0004709|GO:0031098|GO:0006796|GO:0016301|GO:…	signaling|response to stimulus|metabolic process|cell|catalytic activity|heterocyclic compound binding|organic substance metabolic process|transferase activity|regulation of metabolic process|nitrogen compound metabolic process|signal transduction|carbohydrate derivative binding|cell communication|regulation of signaling|small molecule binding|cellular metabolic process|regulation of catalytic ac…	K04429	thousand and one amino acid protein kinase[2.7.11.1]	dre04010	MAPK signaling pathway - Danio rerio (zebrafish)	15:25588357-25629046	165	99	146	412	515	240	0.746124	0.539679	0.812219	2.27872	3.17877	1.22581	0.699341	2.22777	-1.67153	0.00112588	0.0789123	DOWN
ENSDARG00000076789	cx32.2	connexin 32.2 [Source:NCBI gene;Acc:566647]	protein_coding	GO:0016020|GO:0030054|GO:0032991|GO:0005623|GO:0005886|GO:0071944|GO:0007154|GO:0031224|GO:0005911|GO:0005921|GO:0016021|GO:0005922	membrane|cell junction|macromolecular complex|cell|plasma membrane|cell periphery|cell communication|intrinsic component of membrane|cell-cell junction|gap junction|integral component of membrane|connexin complex	-	-	-	-	20:40724207-40729364	93	77	80	213	672	118	2.61336	2.60842	2.76567	7.32087	25.7757	3.74529	2.66248	12.2806	-2.20554	0.00112432	0.0789123	DOWN
ENSDARG00000089478	si:dkey-241l7.4	si:dkey-241l7.4 [Source:ZFIN;Acc:ZDB-GENE-041014-238]	protein_coding	GO:0038023	signaling receptor activity	-	-	-	-	20:54024559-54025947	14240	9292	16171	5427	555	4925	706.336	555.63	986.807	329.252	37.5769	275.927	749.591	214.252	1.80679	0.00112485	0.0789123	UP
ENSDARG00000099180	CR927050.1	-	processed_transcript	-	-	-	-	-	-	4:62984730-62987173	5	2	7	33	31	13	0.191448	0.0923063	0.32974	1.5454	1.6201	0.562184	0.204498	1.24256	-2.60316	0.00112969	0.0789719	DOWN
ENSDARG00000058498	slc9a3.1	solute carrier family 9 member A3, tandem duplicate 1 [Source:ZFIN;Acc:ZDB-GENE-060503-545]	protein_coding	GO:0016020|GO:0005623|GO:0005886|GO:0022857|GO:0071944|GO:0045177|GO:0031224|GO:0016021|GO:0019725|GO:0016324|GO:0055085|GO:0015075|GO:0006811|GO:0071805|GO:0050801|GO:0015297|GO:0006812|GO:0008324|GO:0098739|GO:0034220|GO:0006820|GO:0055080|GO:0015672|GO:0098656|GO:1902600|GO:0030001|GO:0022890|GO:0098655|GO:0098662|GO:0015299|GO:0006814|GO:0046873|GO:0006813|GO:0015386|GO:0015079|GO:0006885|GO:…	membrane|cell|plasma membrane|transmembrane transporter activity|cell periphery|apical part of cell|intrinsic component of membrane|integral component of membrane|cellular homeostasis|apical plasma membrane|transmembrane transport|ion transmembrane transporter activity|ion transport|potassium ion transmembrane transport|ion homeostasis|antiporter activity|cation transport|cation transmembrane tra…	-	-	-	-	19:10692166-10730488	405	224	495	1344	1566	531	4.78148	3.18808	7.18962	19.4077	25.2363	7.08089	5.05306	17.2416	-1.77067	0.00115667	0.0804354	DOWN
ENSDARG00000002945	bgnb	biglycan b [Source:ZFIN;Acc:ZDB-GENE-040426-21]	protein_coding	GO:0005576|GO:0005615|GO:0005515	extracellular region|extracellular space|protein binding	-	-	-	-	23:20014030-20051369	230	198	269	609	945	397	2.45254	2.54524	3.52887	7.94279	13.7546	4.78153	2.84222	8.82629	-1.63479	0.00120031	0.080633	DOWN
ENSDARG00000008697	epas1a	endothelial PAS domain protein 1a [Source:ZFIN;Acc:ZDB-GENE-030131-4490]	protein_coding	GO:0023052|GO:0050896|GO:0008152|GO:0002376|GO:0032991|GO:0005623|GO:0032502|GO:0071704|GO:0019222|GO:0006807|GO:0003700|GO:0007165|GO:0043227|GO:0048856|GO:0009058|GO:0002520|GO:0007154|GO:0005515|GO:0044237|GO:0046983|GO:0044249|GO:0007275|GO:0006725|GO:0043231|GO:0009889|GO:0000981|GO:0005737|GO:0048513|GO:0048534|GO:0007166|GO:0006139|GO:0005667|GO:0007219|GO:0030154|GO:0010468|GO:0016070|GO:…	signaling|response to stimulus|metabolic process|immune system process|macromolecular complex|cell|developmental process|organic substance metabolic process|regulation of metabolic process|nitrogen compound metabolic process|transcription factor activity, sequence-specific DNA binding|signal transduction|membrane-bounded organelle|anatomical structure development|biosynthetic process|immune syste…	-	-	-	-	12:25775734-25830268	335	211	426	885	1364	541	1.7346	1.31708	2.71368	5.60486	9.6404	3.16402	1.92178	6.13643	-1.67495	0.00119671	0.080633	DOWN
ENSDARG00000026820	gucy2d	guanylate cyclase 2D, retinal [Source:ZFIN;Acc:ZDB-GENE-011128-9]	protein_coding	GO:0023052|GO:0050896|GO:0008152|GO:0016020|GO:0005623|GO:0003824|GO:1901363|GO:0071704|GO:0016740|GO:0005886|GO:0006807|GO:0007165|GO:0071944|GO:0016829|GO:0009058|GO:0097367|GO:0007154|GO:0031224|GO:0042562|GO:0036094|GO:0038023|GO:0044237|GO:0044249|GO:0004383|GO:0006725|GO:0000166|GO:0019538|GO:1901135|GO:0042277|GO:0017046|GO:0016021|GO:0016849|GO:0001653|GO:0035556|GO:0016772|GO:0007166|GO:…	signaling|response to stimulus|metabolic process|membrane|cell|catalytic activity|heterocyclic compound binding|organic substance metabolic process|transferase activity|plasma membrane|nitrogen compound metabolic process|signal transduction|cell periphery|lyase activity|biosynthetic process|carbohydrate derivative binding|cell communication|intrinsic component of membrane|hormone binding|small mo…	K12321	guanylate cyclase 2D/E[4.6.1.2]	dre01100|dre00230|dre04744	Metabolic pathways - Danio rerio (zebrafish)|Purine metabolism - Danio rerio (zebrafish)|Phototransduction - Danio rerio (zebrafish)	5:38123633-38161033	182	145	165	79	49	68	1.63082	1.56631	1.81892	0.865825	0.59932	0.688221	1.67202	0.717789	1.21996	0.0011989	0.080633	UP
ENSDARG00000053666	myb	v-myb avian myeloblastosis viral oncogene homolog [Source:ZFIN;Acc:ZDB-GENE-991110-14]	protein_coding	GO:0008152|GO:0040011|GO:0002376|GO:0005623|GO:0032502|GO:1901363|GO:0071704|GO:0019222|GO:0006807|GO:0003700|GO:0043227|GO:0048856|GO:0009058|GO:0002520|GO:0016043|GO:0005515|GO:0048870|GO:0002682|GO:0050793|GO:0044237|GO:0044249|GO:0007275|GO:0045595|GO:0006725|GO:0043231|GO:0009889|GO:0000981|GO:0030030|GO:0048513|GO:0007049|GO:0048534|GO:0006996|GO:0016477|GO:1903706|GO:0006139|GO:0007423|GO:…	metabolic process|locomotion|immune system process|cell|developmental process|heterocyclic compound binding|organic substance metabolic process|regulation of metabolic process|nitrogen compound metabolic process|transcription factor activity, sequence-specific DNA binding|membrane-bounded organelle|anatomical structure development|biosynthetic process|immune system development|cellular component …	-	-	-	-	23:31815423-31830043	108	52	108	306	354	166	1.61736	0.938777	1.98974	5.60493	7.23622	2.80788	1.51529	5.21634	-1.78344	0.00117153	0.080633	DOWN
ENSDARG00000056196	slc2a2	solute carrier family 2 member 2 [Source:ZFIN;Acc:ZDB-GENE-030131-1213]	protein_coding	GO:0016020|GO:0032502|GO:0022857|GO:0048856|GO:0031224|GO:0015144|GO:0007275|GO:0007420|GO:0048732|GO:0048513|GO:0060322|GO:0016021|GO:0008643|GO:0055085|GO:0007399|GO:0051119|GO:0001889|GO:0061008|GO:0007417|GO:0071702|GO:0034219|GO:0008645|GO:0005355|GO:1904659|GO:0046323|GO:0055056	membrane|developmental process|transmembrane transporter activity|anatomical structure development|intrinsic component of membrane|carbohydrate transmembrane transporter activity|multicellular organism development|brain development|gland development|animal organ development|head development|integral component of membrane|carbohydrate transport|transmembrane transport|nervous system development|su…	-	-	-	-	2:25816843-25837986	598	333	458	1340	2322	613	9.31397	6.25247	8.77593	25.5273	49.3653	10.784	8.11412	28.5589	-1.81543	0.00119471	0.080633	DOWN
ENSDARG00000058160	tnfaip2b	tumor necrosis factor, alpha-induced protein 2b [Source:ZFIN;Acc:ZDB-GENE-081107-56]	protein_coding	GO:0032991|GO:0005623|GO:0071944|GO:0005515|GO:0051641|GO:0005938|GO:0000149|GO:0000145|GO:0005737|GO:0008104|GO:0034613|GO:0016192|GO:0006887|GO:0034629|GO:0051601	macromolecular complex|cell|cell periphery|protein binding|cellular localization|cell cortex|SNARE binding|exocyst|cytoplasm|protein localization|cellular protein localization|vesicle-mediated transport|exocytosis|cellular protein complex localization|exocyst localization	-	-	-	-	13:7442023-7453702	168	210	181	373	1501	302	4.34425	6.54637	5.75808	11.7973	52.9802	8.82066	5.54957	24.5327	-2.14426	0.00117444	0.080633	DOWN
ENSDARG00000061365	hepacam2	HEPACAM family member 2 [Source:ZFIN;Acc:ZDB-GENE-060503-135]	protein_coding	GO:0016020|GO:0031224|GO:0016021	membrane|intrinsic component of membrane|integral component of membrane	-	-	-	-	19:40350468-40374428	53	21	52	142	223	87	1.53285	0.732168	1.85023	5.02321	8.80355	2.84207	1.37175	5.55628	-2.0181	0.0012097	0.080633	DOWN
ENSDARG00000070873	ccl25b	chemokine (C-C motif) ligand 25b [Source:ZFIN;Acc:ZDB-GENE-110222-2]	protein_coding	GO:0023052|GO:0005576|GO:0050896|GO:0008152|GO:0040011|GO:0002376|GO:0032502|GO:0050900|GO:0071704|GO:0019222|GO:0005615|GO:0006807|GO:0040012|GO:0007165|GO:0048856|GO:0002520|GO:0007154|GO:0005515|GO:0008283|GO:0048870|GO:0002682|GO:0023051|GO:0050793|GO:0044237|GO:0006955|GO:0007275|GO:0050790|GO:0009967|GO:0019538|GO:0009966|GO:0072676|GO:0010033|GO:2000145|GO:0005102|GO:0042127|GO:0048513|GO:…	signaling|extracellular region|response to stimulus|metabolic process|locomotion|immune system process|developmental process|leukocyte migration|organic substance metabolic process|regulation of metabolic process|extracellular space|nitrogen compound metabolic process|regulation of locomotion|signal transduction|anatomical structure development|immune system development|cell communication|protein…	K13072	C-C motif chemokine 25[-]	dre04060|dre04672	Cytokine-cytokine receptor interaction - Danio rerio (zebrafish)|Intestinal immune network for IgA production - Danio rerio (zebrafish)	11:6259048-6265723	147	90	172	468	728	181	1.70903	1.26138	2.46011	6.65494	11.5528	2.37682	1.81017	6.86153	-1.9224	0.00121098	0.080633	DOWN
ENSDARG00000076055	rpgrip1	RPGR interacting protein 1 [Source:ZFIN;Acc:ZDB-GENE-091204-394]	protein_coding	GO:0032502|GO:0009653|GO:0048856|GO:0016043|GO:0007275|GO:0048468|GO:0009887|GO:0048513|GO:0035845|GO:0007423|GO:0030154|GO:0007399|GO:0048666|GO:0001654|GO:0048592|GO:0030182|GO:0042461|GO:0022008|GO:0048699|GO:0046530|GO:0001754|GO:0042462|GO:0046548	developmental process|anatomical structure morphogenesis|anatomical structure development|cellular component organization|multicellular organism development|cell development|animal organ morphogenesis|animal organ development|photoreceptor cell outer segment organization|sensory organ development|cell differentiation|nervous system development|neuron development|eye development|eye morphogenesis|…	-	-	-	-	24:7748751-7777389	131	117	164	59	55	43	1.3074	1.40765	2.0136	0.720205	0.749253	0.484723	1.57622	0.651393	1.27487	0.00118992	0.080633	UP
ENSDARG00000079062	samd1b	sterile alpha motif domain containing 1b [Source:ZFIN;Acc:ZDB-GENE-090313-2]	protein_coding	GO:0005515	protein binding	-	-	-	-	1:55817653-55840105	36	19	11	95	123	47	0.790008	0.502631	0.296986	2.5499	3.68434	1.16497	0.529875	2.4664	-2.21868	0.00119901	0.080633	DOWN
ENSDARG00000079366	ppp1r9ba	protein phosphatase 1, regulatory subunit 9Ba [Source:ZFIN;Acc:ZDB-GENE-091006-1]	protein_coding	GO:0023052|GO:0045202|GO:0050896|GO:0005623|GO:0032502|GO:0099572|GO:0044877|GO:0042995|GO:0007165|GO:0048856|GO:0007154|GO:0098794|GO:0016043|GO:0005515|GO:0008283|GO:0023051|GO:0007275|GO:0048468|GO:0008092|GO:0032279|GO:0005737|GO:0030030|GO:0042127|GO:0050804|GO:0006996|GO:0035556|GO:0007267|GO:0014069|GO:0097435|GO:0019899|GO:0043005|GO:0030154|GO:0007399|GO:0030425|GO:0099536|GO:0007010|GO:…	signaling|synapse|response to stimulus|cell|developmental process|postsynaptic specialization|macromolecular complex binding|cell projection|signal transduction|anatomical structure development|cell communication|postsynapse|cellular component organization|protein binding|cell proliferation|regulation of signaling|multicellular organism development|cell development|cytoskeletal protein binding|as…	-	-	-	-	3:23247325-23348084	334	209	305	738	1185	450	2.01377	1.5191	2.26234	5.44238	9.75235	3.06454	1.93174	6.08642	-1.65569	0.00117467	0.080633	DOWN
ENSDARG00000087706	dicp3.3	diverse immunoglobulin domain-containing protein 3.3 [Source:ZFIN;Acc:ZDB-GENE-120306-20]	protein_coding	GO:0023052|GO:0050896|GO:0008152|GO:0002376|GO:0016020|GO:0005623|GO:0009986|GO:0071704|GO:0019222|GO:0005886|GO:0006807|GO:0007165|GO:0071944|GO:0007154|GO:0005515|GO:0045321|GO:0023051|GO:0044237|GO:0009967|GO:0019538|GO:0009966|GO:0010033|GO:0005102|GO:0009897|GO:0023014|GO:0035556|GO:0007166|GO:0019899|GO:0042110|GO:0071310|GO:0019900|GO:0019221|GO:0034097|GO:0045121|GO:0042287|GO:0006796|GO:…	signaling|response to stimulus|metabolic process|immune system process|membrane|cell|cell surface|organic substance metabolic process|regulation of metabolic process|plasma membrane|nitrogen compound metabolic process|signal transduction|cell periphery|cell communication|protein binding|leukocyte activation|regulation of signaling|cellular metabolic process|positive regulation of signal transduct…	-	-	-	-	16:21808418-21810668	40	46	46	160	374	54	2.26723	3.14318	3.20767	11.0924	28.9358	3.45715	2.8727	14.4951	-2.33509	0.00120751	0.080633	DOWN
ENSDARG00000089885	slc16a12b	solute carrier family 16 member 12b [Source:NCBI gene;Acc:449947]	protein_coding	GO:0016020|GO:0031224|GO:0016021|GO:0055085	membrane|intrinsic component of membrane|integral component of membrane|transmembrane transport	-	-	-	-	12:16967715-16986968	375	164	268	1041	1020	358	9.10816	4.80197	8.00809	30.9256	33.8163	9.82133	7.30608	24.8544	-1.76633	0.00116288	0.080633	DOWN
ENSDARG00000089919	si:ch211-161h7.8	si:ch211-161h7.8 [Source:ZFIN;Acc:ZDB-GENE-091204-302]	protein_coding	-	-	-	-	-	-	24:20960216-20964379	158	83	168	372	697	230	8.51086	5.38975	11.1332	24.509	51.2477	13.9936	8.34459	29.9168	-1.84204	0.00117507	0.080633	DOWN
ENSDARG00000099887	si:ch211-25d12.7	si:ch211-25d12.7 [Source:ZFIN;Acc:ZDB-GENE-141216-296]	protein_coding	GO:0023052|GO:0050896|GO:0008152|GO:0016020|GO:0032991|GO:0030234|GO:0071704|GO:0019222|GO:0005942|GO:0007165|GO:0060090|GO:0007154|GO:0005515|GO:0023051|GO:0044237|GO:0019898|GO:0050790|GO:0009967|GO:0030674|GO:0009966|GO:0035591|GO:0006629|GO:0044255|GO:0019216|GO:0006796|GO:0046486|GO:0005070|GO:0035014|GO:0006644|GO:0046834|GO:0046935|GO:0016310|GO:0006650|GO:0046854|GO:0043551|GO:0046488|GO:…	signaling|response to stimulus|metabolic process|membrane|macromolecular complex|enzyme regulator activity|organic substance metabolic process|regulation of metabolic process|phosphatidylinositol 3-kinase complex|signal transduction|binding, bridging|cell communication|protein binding|regulation of signaling|cellular metabolic process|extrinsic component of membrane|regulation of catalytic activi…	-	-	-	-	11:25139495-25155003	16	2	13	58	63	29	0.657705	0.0991015	0.657398	2.9161	3.53489	1.34648	0.471402	2.59916	-2.46301	0.00119795	0.080633	DOWN
ENSDARG00000101568	CR352338.1	-	lincRNA	-	-	-	-	-	-	11:7880177-7971030	0	5	28	0	0	0	0	0.543869	3.1084	0	0	0	1.21742	0	Inf	0.00120921	0.080633	UP
ENSDARG00000105187	gcshb	glycine cleavage system protein H (aminomethyl carrier), b [Source:ZFIN;Acc:ZDB-GENE-040718-319]	protein_coding	GO:0008152|GO:0032991|GO:0005623|GO:0071704|GO:0006807|GO:0043227|GO:0009056|GO:0044237|GO:0006520|GO:0005960|GO:0043231|GO:0005737|GO:0006082|GO:0009063|GO:1901565|GO:0005739|GO:1901605|GO:0019752|GO:0006544|GO:0006546|GO:0019464	metabolic process|macromolecular complex|cell|organic substance metabolic process|nitrogen compound metabolic process|membrane-bounded organelle|catabolic process|cellular metabolic process|cellular amino acid metabolic process|glycine cleavage complex|intracellular membrane-bounded organelle|cytoplasm|organic acid metabolic process|cellular amino acid catabolic process|organonitrogen compound ca…	K02437	glycine cleavage system H protein[-]	dre01100|dre01200|dre00260|dre00630	Metabolic pathways - Danio rerio (zebrafish)|Carbon metabolism - Danio rerio (zebrafish)|Glycine, serine and threonine metabolism - Danio rerio (zebrafish)|Glyoxylate and dicarboxylate metabolism - Danio rerio (zebrafish)	7:67451108-67463021	268	143	267	668	933	358	14.7029	9.45756	18.0208	44.8242	69.8678	22.184	14.0604	45.6253	-1.69819	0.0012033	0.080633	DOWN
ENSDARG00000017757	pik3cg	phosphatidylinositol-4,5-bisphosphate 3-kinase, catalytic subunit gamma [Source:ZFIN;Acc:ZDB-GENE-040426-2532]	protein_coding	GO:0023052|GO:0050896|GO:0008152|GO:0040011|GO:0002376|GO:0016020|GO:0032991|GO:0005623|GO:0003824|GO:1901363|GO:0050900|GO:0071704|GO:0016740|GO:0005942|GO:0005886|GO:0007165|GO:0071944|GO:0009058|GO:0097367|GO:0007154|GO:0048870|GO:0036094|GO:0044237|GO:0019898|GO:0044249|GO:0000166|GO:0005737|GO:0006629|GO:0030595|GO:0016477|GO:0035556|GO:0016772|GO:0006935|GO:0044255|GO:0060326|GO:0016773|GO:…	signaling|response to stimulus|metabolic process|locomotion|immune system process|membrane|macromolecular complex|cell|catalytic activity|heterocyclic compound binding|leukocyte migration|organic substance metabolic process|transferase activity|phosphatidylinositol 3-kinase complex|plasma membrane|signal transduction|cell periphery|biosynthetic process|carbohydrate derivative binding|cell communi…	K21289	phosphatidylinositol-4,5-bisphosphate 3-kinase catalytic subunit gamma[2.7.1.153]	dre01100|dre05132|dre04261|dre04371|dre00562	Metabolic pathways - Danio rerio (zebrafish)|Salmonella infection - Danio rerio (zebrafish)|Adrenergic signaling in cardiomyocytes - Danio rerio (zebrafish)|Apelin signaling pathway - Danio rerio (zebrafish)|Inositol phosphate metabolism - Danio rerio (zebrafish)	4:3343171-3353595	418	251	399	1070	1662	477	4.9505	3.58362	5.81352	15.4997	26.8677	6.38084	4.78254	16.2494	-1.76454	0.00122139	0.0807211	DOWN
ENSDARG00000088283	si:ch73-248e21.5	si:ch73-248e21.5 [Source:ZFIN;Acc:ZDB-GENE-120215-255]	protein_coding	GO:0016020|GO:0031224|GO:0016021	membrane|intrinsic component of membrane|integral component of membrane	-	-	-	-	3:32607780-32611833	93	39	127	279	520	153	1.88738	0.954148	3.17083	6.92542	14.4047	3.50712	2.00412	8.27907	-2.0465	0.00121637	0.0807211	DOWN
ENSDARG00000038728	ch25hl2	cholesterol 25-hydroxylase like 2 [Source:NCBI gene;Acc:100136851]	protein_coding	GO:0008152|GO:0016020|GO:0005623|GO:0003824|GO:0005789|GO:0012505|GO:0071704|GO:0042175|GO:0043227|GO:0009058|GO:0031224|GO:0016491|GO:0005783|GO:0043231|GO:0016705|GO:0043169|GO:0005737|GO:0006629|GO:0016021|GO:0055114|GO:0004497|GO:0016125|GO:0008395|GO:0006066|GO:0008202|GO:0016709|GO:0008610|GO:0046872|GO:0000254|GO:0008203|GO:0006694|GO:0016126|GO:0046914|GO:0005506	metabolic process|membrane|cell|catalytic activity|endoplasmic reticulum membrane|endomembrane system|organic substance metabolic process|nuclear outer membrane-endoplasmic reticulum membrane network|membrane-bounded organelle|biosynthetic process|intrinsic component of membrane|oxidoreductase activity|endoplasmic reticulum|intracellular membrane-bounded organelle|oxidoreductase activity, acting …	K10223	cholesterol 25-hydroxylase[1.14.99.38]	dre00120	Primary bile acid biosynthesis - Danio rerio (zebrafish)	21:7900107-7901424	234	122	195	786	679	238	10.013	6.29336	10.2654	41.1374	39.6591	11.503	8.85724	30.7665	-1.79643	0.00123501	0.0811102	DOWN
ENSDARG00000063288	slc2a11b	solute carrier family 2 member 11b [Source:NCBI gene;Acc:564970]	protein_coding	GO:0016020|GO:0022857|GO:0031224|GO:0016021|GO:0055085	membrane|transmembrane transporter activity|intrinsic component of membrane|integral component of membrane|transmembrane transport	-	-	-	-	5:10014604-10046183	256	123	270	631	892	366	4.53592	2.62728	5.88551	13.6748	21.5733	7.32477	4.34957	14.191	-1.70603	0.00123362	0.0811102	DOWN
ENSDARG00000105023	selplg	selectin P ligand [Source:ZFIN;Acc:ZDB-GENE-120410-1]	protein_coding	GO:0040011|GO:0002376|GO:0016020|GO:0032502|GO:0048856|GO:0030246|GO:0002520|GO:0031224|GO:0048870|GO:0007275|GO:0048513|GO:0048534|GO:0016021|GO:0016477|GO:0030097|GO:0035701|GO:0097241	locomotion|immune system process|membrane|developmental process|anatomical structure development|carbohydrate binding|immune system development|intrinsic component of membrane|cell motility|multicellular organism development|animal organ development|hematopoietic or lymphoid organ development|integral component of membrane|cell migration|hemopoiesis|hematopoietic stem cell migration|hematopoietic…	-	-	-	-	5:20421539-20423541	83	63	78	260	380	110	3.01223	2.75628	3.48258	11.5412	18.8244	4.50909	3.0837	11.6249	-1.91448	0.00123642	0.0811102	DOWN
ENSDARG00000035459	spns3	spinster homolog 3 (Drosophila) [Source:NCBI gene;Acc:568387]	protein_coding	GO:0016020|GO:0031224|GO:0016021|GO:0055085|GO:0071702|GO:0006869	membrane|intrinsic component of membrane|integral component of membrane|transmembrane transport|organic substance transport|lipid transport	-	-	-	-	5:30956981-30984271	151	82	178	440	588	229	1.29149	0.845479	1.87295	4.60292	6.86462	2.21226	1.33664	4.55993	-1.7704	0.00124533	0.0814577	DOWN
ENSDARG00000045836	mapk11	mitogen-activated protein kinase 11 [Source:ZFIN;Acc:ZDB-GENE-040625-75]	protein_coding	GO:0023052|GO:0050896|GO:0008152|GO:0005623|GO:0003824|GO:1901363|GO:0071704|GO:0016740|GO:0019222|GO:0006807|GO:0007165|GO:0043227|GO:0097367|GO:0007154|GO:0036094|GO:0044237|GO:0043231|GO:0000166|GO:0019538|GO:0005737|GO:0023014|GO:0035556|GO:0016772|GO:0016773|GO:0010468|GO:0017076|GO:0004707|GO:0005634|GO:0006796|GO:0016301|GO:0000165|GO:0004672|GO:0032559|GO:0006464|GO:0016310|GO:0005524|GO:…	signaling|response to stimulus|metabolic process|cell|catalytic activity|heterocyclic compound binding|organic substance metabolic process|transferase activity|regulation of metabolic process|nitrogen compound metabolic process|signal transduction|membrane-bounded organelle|carbohydrate derivative binding|cell communication|small molecule binding|cellular metabolic process|intracellular membrane-…	K04441	p38 MAP kinase[2.7.11.24]	dre04010|dre05132|dre04261|dre04218|dre04068|dre04621|dre04114|dre04625|dre04912|dre04914|dre04620|dre04370|dre04622	MAPK signaling pathway - Danio rerio (zebrafish)|Salmonella infection - Danio rerio (zebrafish)|Adrenergic signaling in cardiomyocytes - Danio rerio (zebrafish)|Cellular senescence - Danio rerio (zebrafish)|FoxO signaling pathway - Danio rerio (zebrafish)|NOD-like receptor signaling pathway - Danio rerio (zebrafish)|Oocyte meiosis - Danio rerio (zebrafish)|C-type lectin receptor signaling pathway…	4:5506946-5522437	225	128	206	605	844	255	3.15659	2.16481	3.55546	10.3815	16.1623	4.04077	2.95896	10.1949	-1.78468	0.00125459	0.0814997	DOWN
ENSDARG00000008413	atp11a	ATPase phospholipid transporting 11A [Source:ZFIN;Acc:ZDB-GENE-090311-52]	protein_coding	GO:0016020|GO:0005623|GO:1901363|GO:0012505|GO:0005886|GO:0043227|GO:0071944|GO:0097367|GO:0016043|GO:0031224|GO:0036094|GO:0005783|GO:0043231|GO:0000166|GO:0043169|GO:0005737|GO:0016021|GO:0005794|GO:0061024|GO:0031982|GO:0005768|GO:0017076|GO:0006811|GO:0055037|GO:0071702|GO:0006869|GO:0046872|GO:0031410|GO:0045332|GO:0032559|GO:0000287|GO:0015711|GO:0005802|GO:0015914|GO:0005524|GO:0006820	membrane|cell|heterocyclic compound binding|endomembrane system|plasma membrane|membrane-bounded organelle|cell periphery|carbohydrate derivative binding|cellular component organization|intrinsic component of membrane|small molecule binding|endoplasmic reticulum|intracellular membrane-bounded organelle|nucleotide binding|cation binding|cytoplasm|integral component of membrane|Golgi apparatus|memb…	-	-	-	-	1:46263473-46401385	54	43	70	195	252	103	0.261123	0.250665	0.416431	1.15333	1.66333	0.562568	0.309407	1.12641	-1.86415	0.00128417	0.0816292	DOWN
ENSDARG00000020326	tyk2	tyrosine kinase 2 [Source:ZFIN;Acc:ZDB-GENE-071116-4]	protein_coding	GO:0023052|GO:0050896|GO:0008152|GO:0016020|GO:0005623|GO:0003824|GO:1901363|GO:0071704|GO:0016740|GO:0006807|GO:0007165|GO:0097367|GO:0007154|GO:0036094|GO:0044237|GO:0000166|GO:0019538|GO:0035556|GO:0016772|GO:0016773|GO:0017076|GO:0005856|GO:0006796|GO:0016301|GO:0004672|GO:0032559|GO:0006464|GO:0016310|GO:0005524|GO:0018193|GO:0004713|GO:0006468|GO:0018108|GO:0004715	signaling|response to stimulus|metabolic process|membrane|cell|catalytic activity|heterocyclic compound binding|organic substance metabolic process|transferase activity|nitrogen compound metabolic process|signal transduction|carbohydrate derivative binding|cell communication|small molecule binding|cellular metabolic process|nucleotide binding|protein metabolic process|intracellular signal transdu…	K11219	non-receptor tyrosine-protein kinase TYK2[2.7.10.2]	dre04217|dre05168|dre04621	Necroptosis - Danio rerio (zebrafish)|Herpes simplex virus 1 infection - Danio rerio (zebrafish)|NOD-like receptor signaling pathway - Danio rerio (zebrafish)	3:46479705-46555542	260	177	326	672	1116	419	1.46225	1.20004	2.25558	4.62258	8.56719	2.66164	1.63929	5.2838	-1.68851	0.00127378	0.0816292	DOWN
ENSDARG00000036722	slc9a3.2	solute carrier family 9 member A3, tandem duplicate 2 [Source:ZFIN;Acc:ZDB-GENE-060503-640]	protein_coding	GO:0016020|GO:0005623|GO:0005886|GO:0022857|GO:0071944|GO:0045177|GO:0031224|GO:0016021|GO:0019725|GO:0016324|GO:0055085|GO:0015075|GO:0006811|GO:0071805|GO:0050801|GO:0015297|GO:0006812|GO:0008324|GO:0098739|GO:0034220|GO:0015696|GO:0006820|GO:0055080|GO:0015672|GO:0098656|GO:1902600|GO:0030001|GO:0072488|GO:0022890|GO:0098655|GO:0098662|GO:0015299|GO:0006814|GO:0046873|GO:0006813|GO:0015386|GO:…	membrane|cell|plasma membrane|transmembrane transporter activity|cell periphery|apical part of cell|intrinsic component of membrane|integral component of membrane|cellular homeostasis|apical plasma membrane|transmembrane transport|ion transmembrane transporter activity|ion transport|potassium ion transmembrane transport|ion homeostasis|antiporter activity|cation transport|cation transmembrane tra…	-	-	-	-	19:10738150-10771558	156	99	194	456	628	252	3.14667	2.40732	4.81416	11.2501	17.2906	5.74132	3.45605	11.4274	-1.7253	0.00126484	0.0816292	DOWN
ENSDARG00000068784	vsir	V-set immunoregulatory receptor [Source:ZFIN;Acc:ZDB-GENE-060929-716]	protein_coding	GO:0050896|GO:0002376|GO:0016020|GO:0031224|GO:0002682|GO:0006955|GO:0016021|GO:0050776	response to stimulus|immune system process|membrane|intrinsic component of membrane|regulation of immune system process|immune response|integral component of membrane|regulation of immune response	K23268	V-type immunoglobulin domain-containing suppressor of T-cell activation[-]	dre04514	Cell adhesion molecules (CAMs) - Danio rerio (zebrafish)	13:43130895-43149063	743	555	807	1978	3223	989	21.0995	18.9999	28.1936	68.7031	124.931	31.7224	22.7643	75.1188	-1.7224	0.00127846	0.0816292	DOWN
ENSDARG00000071261	zmp:0000001139	zmp:0000001139 [Source:ZFIN;Acc:ZDB-GENE-140106-99]	protein_coding	GO:0016020|GO:0031224|GO:0016021	membrane|intrinsic component of membrane|integral component of membrane	-	-	-	-	23:6141541-6156179	80	39	79	261	323	100	1.71878	1.01012	2.08812	6.85867	9.47242	2.42672	1.60568	6.2526	-1.96128	0.00127969	0.0816292	DOWN
ENSDARG00000071491	nrros	negative regulator of reactive oxygen species [Source:NCBI gene;Acc:445318]	protein_coding	GO:0005515	protein binding	-	-	-	-	24:28410963-28419444	336	156	319	887	1305	353	8.06024	4.51137	9.41441	26.0256	42.7313	9.56471	7.32867	26.1072	-1.83282	0.00128113	0.0816292	DOWN
ENSDARG00000078186	tex2	testis expressed 2 [Source:ZFIN;Acc:ZDB-GENE-070615-7]	protein_coding	GO:0016020|GO:0005623|GO:0012505|GO:0008289|GO:0043227|GO:0031224|GO:0005783|GO:0043231|GO:0005737|GO:0016021|GO:0071702|GO:0006869	membrane|cell|endomembrane system|lipid binding|membrane-bounded organelle|intrinsic component of membrane|endoplasmic reticulum|intracellular membrane-bounded organelle|cytoplasm|integral component of membrane|organic substance transport|lipid transport	-	-	-	-	3:55487261-55537096	2939	3110	3439	1106	1154	2117	29.3836	37.4836	42.2992	13.5247	15.7485	23.9064	36.3888	17.7265	1.03758	0.00127917	0.0816292	UP
ENSDARG00000090929	si:dkeyp-98a7.3	si:dkeyp-98a7.3 [Source:ZFIN;Acc:ZDB-GENE-050208-679]	protein_coding	GO:0030246	carbohydrate binding	-	-	-	-	22:25681911-25688794	8326	7377	5838	2770	1468	4760	654.906	699.515	564.938	266.496	157.614	422.899	639.786	282.336	1.18018	0.00126847	0.0816292	UP
ENSDARG00000039217	orc1	origin recognition complex, subunit 1 [Source:ZFIN;Acc:ZDB-GENE-030131-6960]	protein_coding	GO:0050896|GO:0008152|GO:0032991|GO:0005623|GO:0032502|GO:1901363|GO:0040008|GO:0071704|GO:0006807|GO:0043227|GO:0048856|GO:0009058|GO:0097367|GO:0003682|GO:0036094|GO:0000075|GO:0050793|GO:0044237|GO:0048589|GO:0044249|GO:0007275|GO:0044770|GO:0006725|GO:0043231|GO:0000166|GO:0010564|GO:0007093|GO:0051726|GO:0007049|GO:0035264|GO:0040014|GO:0000808|GO:0045786|GO:0006139|GO:0003676|GO:0000278|GO:…	response to stimulus|metabolic process|macromolecular complex|cell|developmental process|heterocyclic compound binding|regulation of growth|organic substance metabolic process|nitrogen compound metabolic process|membrane-bounded organelle|anatomical structure development|biosynthetic process|carbohydrate derivative binding|chromatin binding|small molecule binding|cell cycle checkpoint|regulation …	K02603	origin recognition complex subunit 1[-]	dre04110	Cell cycle - Danio rerio (zebrafish)	6:33931095-33950917	511	831	994	273	254	485	3.34485	6.55741	8.00454	2.18568	2.26943	3.58579	5.96893	2.6803	1.15508	0.00129071	0.0818497	UP
ENSDARG00000032206	cthl	cystathionase (cystathionine gamma-lyase), like [Source:ZFIN;Acc:ZDB-GENE-040905-3]	protein_coding	GO:0008152|GO:0005623|GO:0003824|GO:1901363|GO:0071704|GO:0006807|GO:0016829|GO:0009058|GO:0036094|GO:0044237|GO:0048037|GO:0044249|GO:0006520|GO:0005737|GO:0016846|GO:0030170|GO:0006082|GO:0006790|GO:0019842|GO:0008652|GO:1901605|GO:0004123|GO:0050667|GO:0006534|GO:0019752|GO:0019344|GO:0019346|GO:0019343	metabolic process|cell|catalytic activity|heterocyclic compound binding|organic substance metabolic process|nitrogen compound metabolic process|lyase activity|biosynthetic process|small molecule binding|cellular metabolic process|cofactor binding|cellular biosynthetic process|cellular amino acid metabolic process|cytoplasm|carbon-sulfur lyase activity|pyridoxal phosphate binding|organic acid meta…	K01758	cystathionine gamma-lyase[4.4.1.1]	dre01100|dre01230|dre00270|dre00450	Metabolic pathways - Danio rerio (zebrafish)|Biosynthesis of amino acids - Danio rerio (zebrafish)|Cysteine and methionine metabolism - Danio rerio (zebrafish)|Selenocompound metabolism - Danio rerio (zebrafish)	6:37389683-37403444	237	130	167	716	772	209	7.18229	4.74934	6.22624	26.5397	31.9344	7.15402	6.05262	21.876	-1.85372	0.00130462	0.0823394	DOWN
ENSDARG00000035652	sat1a.1	spermidine/spermine N1-acetyltransferase 1a, duplicate 1 [Source:NCBI gene;Acc:565700]	protein_coding	GO:0003824|GO:0016740|GO:0005515|GO:0016746|GO:0016747|GO:0016407|GO:0016410|GO:0008080|GO:0004145	catalytic activity|transferase activity|protein binding|transferase activity, transferring acyl groups|transferase activity, transferring acyl groups other than amino-acyl groups|acetyltransferase activity|N-acyltransferase activity|N-acetyltransferase activity|diamine N-acetyltransferase activity	K00657	diamine N-acetyltransferase[2.3.1.57]	dre01100|dre00330|dre04216	Metabolic pathways - Danio rerio (zebrafish)|Arginine and proline metabolism - Danio rerio (zebrafish)|Ferroptosis - Danio rerio (zebrafish)	5:4332220-4342866	580	277	696	1349	2073	991	13.0011	7.48525	19.1935	36.9854	63.4274	25.0907	13.2266	41.8345	-1.66125	0.00130313	0.0823394	DOWN
ENSDARG00000046107	caskin1	CASK interacting protein 1 [Source:ZFIN;Acc:ZDB-GENE-071115-3]	protein_coding	GO:0005515	protein binding	-	-	-	-	3:35632773-35801146	100	79	117	261	379	210	0.349687	0.333032	0.503339	1.11632	1.80903	0.829448	0.395353	1.2516	-1.66256	0.00131451	0.0827674	DOWN
ENSDARG00000075253	pik3cb	phosphatidylinositol-4,5-bisphosphate 3-kinase, catalytic subunit beta [Source:ZFIN;Acc:ZDB-GENE-030131-1904]	protein_coding	GO:0023052|GO:0050896|GO:0008152|GO:0040011|GO:0016020|GO:0032991|GO:0005623|GO:0003824|GO:1901363|GO:0071704|GO:0016740|GO:0005942|GO:0005886|GO:0007165|GO:0071944|GO:0009058|GO:0097367|GO:0007154|GO:0048870|GO:0036094|GO:0044237|GO:0019898|GO:0044249|GO:0000166|GO:0005737|GO:0006629|GO:0016477|GO:0035556|GO:0016772|GO:0044255|GO:0016773|GO:0017076|GO:0008654|GO:0048017|GO:0008610|GO:0006796|GO:…	signaling|response to stimulus|metabolic process|locomotion|membrane|macromolecular complex|cell|catalytic activity|heterocyclic compound binding|organic substance metabolic process|transferase activity|phosphatidylinositol 3-kinase complex|plasma membrane|signal transduction|cell periphery|biosynthetic process|carbohydrate derivative binding|cell communication|cell motility|small molecule bindin…	K00922	phosphatidylinositol-4,5-bisphosphate 3-kinase catalytic subunit alpha/beta/delta[2.7.1.153]	dre01100|dre04810|dre05132|dre04510|dre04150|dre04210|dre04218|dre05168|dre04140|dre04068|dre04910|dre04625|dre04070|dre04012|dre04914|dre04620|dre00562|dre04370	Metabolic pathways - Danio rerio (zebrafish)|Regulation of actin cytoskeleton - Danio rerio (zebrafish)|Salmonella infection - Danio rerio (zebrafish)|Focal adhesion - Danio rerio (zebrafish)|mTOR signaling pathway - Danio rerio (zebrafish)|Apoptosis - Danio rerio (zebrafish)|Cellular senescence - Danio rerio (zebrafish)|Herpes simplex virus 1 infection - Danio rerio (zebrafish)|Autophagy - anima…	15:7064819-7161877	342	254	374	928	1374	465	3.6283	3.24852	4.88138	12.0418	19.8971	5.57208	3.9194	12.5037	-1.67365	0.00132325	0.0829366	DOWN
ENSDARG00000081938	NC_002333.13	-	Mt_tRNA	-	-	-	-	-	-	MT:6178-6250	925	505	852	1773	2250	1650	714.629	470.333	809.79	1675.39	2372.73	1439.83	664.917	1829.31	-1.46006	0.00132654	0.0829366	DOWN
ENSDARG00000089088	BX510940.1	Gig2-like protein DreN [Source:NCBI gene;Acc:566907]	processed_transcript	-	-	-	-	-	-	21:22635404-22662564	1050	642	821	380	135	494	30.0903	22.1792	28.945	13.3195	5.28077	15.9901	27.0715	11.5301	1.23137	0.00132638	0.0829366	UP
ENSDARG00000054632	fli1a	Fli-1 proto-oncogene, ETS transcription factor a [Source:ZFIN;Acc:ZDB-GENE-980526-426]	protein_coding	GO:0008152|GO:0005623|GO:0032502|GO:0048646|GO:1901363|GO:0071704|GO:0019222|GO:0009653|GO:0051091|GO:0006807|GO:0003700|GO:0043227|GO:0048856|GO:0009058|GO:0044237|GO:0044249|GO:0007275|GO:0006725|GO:0043231|GO:0009889|GO:0000981|GO:0001525|GO:0051090|GO:0001568|GO:0006139|GO:0048514|GO:0003676|GO:0030154|GO:0001944|GO:0010468|GO:0016070|GO:0072359|GO:0019438|GO:0005634|GO:0051252|GO:0003677|GO:…	metabolic process|cell|developmental process|anatomical structure formation involved in morphogenesis|heterocyclic compound binding|organic substance metabolic process|regulation of metabolic process|anatomical structure morphogenesis|positive regulation of sequence-specific DNA binding transcription factor activity|nitrogen compound metabolic process|transcription factor activity, sequence-speci…	-	-	-	-	18:48423973-48487875	363	180	325	831	1153	448	4.66341	2.7877	5.13658	13.0577	20.2187	6.50074	4.1959	13.259	-1.65993	0.00133093	0.0830166	DOWN
ENSDARG00000111069	lgi2a	leucine-rich repeat LGI family, member 2a [Source:ZFIN;Acc:ZDB-GENE-060217-2]	protein_coding	GO:0005515	protein binding	-	-	-	-	7:71423612-71434298	13	11	11	48	107	19	0.364937	0.372271	0.379917	1.64814	4.10008	0.602437	0.372375	2.11688	-2.50711	0.00134359	0.0836102	DOWN
ENSDARG00000006923	cacna1ab	calcium channel, voltage-dependent, P/Q type, alpha 1A subunit, b [Source:ZFIN;Acc:ZDB-GENE-090514-3]	protein_coding	GO:0023052|GO:0045202|GO:0050896|GO:0040011|GO:0016020|GO:0032991|GO:0005623|GO:0007610|GO:1902495|GO:0005886|GO:0022857|GO:0071944|GO:0007154|GO:0031224|GO:0007626|GO:0036269|GO:0043169|GO:0016021|GO:0005891|GO:0051049|GO:0001966|GO:0034702|GO:0007267|GO:0043269|GO:0055085|GO:0015075|GO:0099536|GO:0015267|GO:0006811|GO:0034703|GO:0046872|GO:0034765|GO:0005509|GO:0006812|GO:0008324|GO:0034704|GO:…	signaling|synapse|response to stimulus|locomotion|membrane|macromolecular complex|cell|behavior|transmembrane transporter complex|plasma membrane|transmembrane transporter activity|cell periphery|cell communication|intrinsic component of membrane|locomotory behavior|swimming behavior|cation binding|integral component of membrane|voltage-gated calcium channel complex|regulation of transport|thigmo…	K04344	voltage-dependent calcium channel P/Q type alpha-1A[-]	dre04010|dre04020	MAPK signaling pathway - Danio rerio (zebrafish)|Calcium signaling pathway - Danio rerio (zebrafish)	11:30817943-31026335	99	142	228	19	6	81	0.548089	0.947717	1.5529	0.128657	0.0453427	0.506512	1.01624	0.226837	2.16351	0.00136357	0.083956	UP
ENSDARG00000017128	myofl	myoferlin like [Source:ZFIN;Acc:ZDB-GENE-111116-2]	protein_coding	GO:0016020|GO:0032502|GO:0048646|GO:0009653|GO:0048856|GO:0016043|GO:0031224|GO:0016021|GO:0061024|GO:0061061|GO:0030154|GO:0061025|GO:0007009|GO:0042692|GO:0007520|GO:0051146	membrane|developmental process|anatomical structure formation involved in morphogenesis|anatomical structure morphogenesis|anatomical structure development|cellular component organization|intrinsic component of membrane|integral component of membrane|membrane organization|muscle structure development|cell differentiation|membrane fusion|plasma membrane organization|muscle cell differentiation|myo…	-	-	-	-	13:29238850-29288902	139	120	143	397	796	173	1.30394	1.35705	1.65034	4.55514	10.1925	1.83306	1.43711	5.52691	-1.9433	0.00136071	0.083956	DOWN
ENSDARG00000061223	ogfrl1	opioid growth factor receptor-like 1 [Source:ZFIN;Acc:ZDB-GENE-061207-32]	protein_coding	GO:0023052|GO:0050896|GO:0016020|GO:0007165|GO:0007154|GO:0038023|GO:0004888|GO:0007186|GO:0001653|GO:0038003|GO:0008528|GO:0004930|GO:0004985	signaling|response to stimulus|membrane|signal transduction|cell communication|signaling receptor activity|transmembrane signaling receptor activity|G-protein coupled receptor signaling pathway|peptide receptor activity|opioid receptor signaling pathway|G-protein coupled peptide receptor activity|G-protein coupled receptor activity|opioid receptor activity	-	-	-	-	13:27900446-27916565	16	19	23	73	135	37	0.274611	0.39311	0.485641	1.53245	3.16268	0.717276	0.384454	1.80413	-2.23042	0.00136188	0.083956	DOWN
ENSDARG00000079267	fermt3a	fermitin family member 3a [Source:ZFIN;Acc:ZDB-GENE-081031-46]	protein_coding	GO:0023052|GO:0050896|GO:0007165|GO:0007154|GO:0007166|GO:0007229	signaling|response to stimulus|signal transduction|cell communication|cell surface receptor signaling pathway|integrin-mediated signaling pathway	-	-	-	-	5:66755748-66798729	115	117	106	395	582	147	3.36747	4.13014	3.81859	14.1472	23.2624	4.86194	3.77207	14.0905	-1.9013	0.00136491	0.083956	DOWN
ENSDARG00000103720	zgc:162730	zgc:162730 [Source:ZFIN;Acc:ZDB-GENE-030131-6366]	protein_coding	GO:0043169|GO:0046872	cation binding|metal ion binding	-	-	-	-	15:13984879-13986761	1277	839	1496	3397	5668	1715	40.5746	32.1366	58.4775	132.016	245.821	61.5481	43.7296	146.462	-1.74384	0.00135625	0.083956	DOWN
ENSDARG00000002411	pde4cb	phosphodiesterase 4C, cAMP-specific b [Source:ZFIN;Acc:ZDB-GENE-030131-4075]	protein_coding	GO:0023052|GO:0050896|GO:0003824|GO:0007165|GO:0016787|GO:0007154|GO:0043169|GO:0016788|GO:0042578|GO:0046872|GO:0008081|GO:0004114|GO:0004115	signaling|response to stimulus|catalytic activity|signal transduction|hydrolase activity|cell communication|cation binding|hydrolase activity, acting on ester bonds|phosphoric ester hydrolase activity|metal ion binding|phosphoric diester hydrolase activity|3',5'-cyclic-nucleotide phosphodiesterase activity|3',5'-cyclic-AMP phosphodiesterase activity	K13293	cAMP-specific phosphodiesterase 4[3.1.4.53]	dre01100|dre00230	Metabolic pathways - Danio rerio (zebrafish)|Purine metabolism - Danio rerio (zebrafish)	11:6684968-6794144	30	15	34	92	151	55	0.402559	0.242642	0.561283	1.50993	2.7657	0.833586	0.402161	1.70307	-2.08229	0.00137424	0.0842138	DOWN
ENSDARG00000074316	itga1	integrin, alpha 1 [Source:ZFIN;Acc:ZDB-GENE-091118-115]	protein_coding	GO:0023052|GO:0050896|GO:0016020|GO:0032991|GO:0005623|GO:0005886|GO:0007155|GO:0043235|GO:0007165|GO:0071944|GO:0007154|GO:0098636|GO:0031224|GO:0008305|GO:0031226|GO:0016021|GO:0007166|GO:0007229|GO:0005887	signaling|response to stimulus|membrane|macromolecular complex|cell|plasma membrane|cell adhesion|receptor complex|signal transduction|cell periphery|cell communication|protein complex involved in cell adhesion|intrinsic component of membrane|integrin complex|intrinsic component of plasma membrane|integral component of membrane|cell surface receptor signaling pathway|integrin-mediated signaling p…	K06480	integrin alpha 1[-]	dre04810|dre04510|dre04512	Regulation of actin cytoskeleton - Danio rerio (zebrafish)|Focal adhesion - Danio rerio (zebrafish)|ECM-receptor interaction - Danio rerio (zebrafish)	10:8730988-8841038	71	31	39	166	230	84	0.922631	0.48563	0.623486	2.63845	4.07968	1.23293	0.677249	2.65035	-1.96843	0.00137858	0.0842138	DOWN
ENSDARG00000079333	cd40lg	CD40 ligand [Source:ZFIN;Acc:ZDB-GENE-100727-1]	protein_coding	GO:0023052|GO:0005576|GO:0050896|GO:0002376|GO:0016020|GO:0005623|GO:0009986|GO:0005615|GO:0005886|GO:0007165|GO:0071944|GO:0007154|GO:0005515|GO:0031224|GO:0002682|GO:0006955|GO:0005102|GO:0016021|GO:0009897|GO:0002377|GO:0005125|GO:0002639|GO:0005126|GO:0032813|GO:0005164|GO:0005174	signaling|extracellular region|response to stimulus|immune system process|membrane|cell|cell surface|extracellular space|plasma membrane|signal transduction|cell periphery|cell communication|protein binding|intrinsic component of membrane|regulation of immune system process|immune response|receptor binding|integral component of membrane|external side of plasma membrane|immunoglobulin production|c…	K03161	tumor necrosis factor ligand superfamily member 5[-]	dre04060|dre04514|dre04672	Cytokine-cytokine receptor interaction - Danio rerio (zebrafish)|Cell adhesion molecules (CAMs) - Danio rerio (zebrafish)|Intestinal immune network for IgA production - Danio rerio (zebrafish)	14:31788733-31797987	7	8	3	33	53	14	0.220431	0.303708	0.116226	1.27101	2.27805	0.497932	0.213455	1.349	-2.65989	0.00137701	0.0842138	DOWN
ENSDARG00000056874	lygl1	lysozyme g-like 1 [Source:ZFIN;Acc:ZDB-GENE-040718-461]	protein_coding	GO:0005576|GO:0050896|GO:0008152|GO:0003824|GO:0071704|GO:0006807|GO:0016787|GO:0009056|GO:0044237|GO:1901135|GO:0003796|GO:0016798|GO:0006952|GO:0009617|GO:0004553|GO:0042742|GO:1901565|GO:0016998|GO:0030203|GO:0050830|GO:0006027|GO:0009253	extracellular region|response to stimulus|metabolic process|catalytic activity|organic substance metabolic process|nitrogen compound metabolic process|hydrolase activity|catabolic process|cellular metabolic process|carbohydrate derivative metabolic process|lysozyme activity|hydrolase activity, acting on glycosyl bonds|defense response|response to bacterium|hydrolase activity, hydrolyzing O-glycos…	-	-	-	-	14:20893065-20898499	650	771	806	1902	3995	1083	46.6394	66.6911	71.1489	166.924	391.275	87.7718	61.4932	215.324	-1.80801	0.00138187	0.0842211	DOWN
ENSDARG00000036820	mgll	monoglyceride lipase [Source:ZFIN;Acc:ZDB-GENE-031006-9]	protein_coding	GO:0016020|GO:0003824|GO:0016787|GO:0016788|GO:0016298|GO:0052689|GO:0047372	membrane|catalytic activity|hydrolase activity|hydrolase activity, acting on ester bonds|lipase activity|carboxylic ester hydrolase activity|acylglycerol lipase activity	K01054	acylglycerol lipase[3.1.1.23]	dre01100|dre00561	Metabolic pathways - Danio rerio (zebrafish)|Glycerolipid metabolism - Danio rerio (zebrafish)	8:26292560-26326501	384	271	500	1031	1929	573	4.52407	3.84895	7.24707	14.8568	31.0211	7.625	5.2067	17.8343	-1.77621	0.00138679	0.0843285	DOWN
ENSDARG00000017882	rdh1	retinol dehydrogenase 1 [Source:ZFIN;Acc:ZDB-GENE-030912-15]	protein_coding	GO:0008152|GO:0016020|GO:0032502|GO:0003824|GO:0071704|GO:0009653|GO:0048856|GO:0031224|GO:0016491|GO:0044237|GO:0031018|GO:0007275|GO:0006081|GO:0048732|GO:0007507|GO:0006629|GO:0048513|GO:0048598|GO:0016021|GO:0016614|GO:0009888|GO:0055114|GO:0048568|GO:0031016|GO:0044255|GO:0030154|GO:0060429|GO:0033333|GO:0001501|GO:0055123|GO:0042572|GO:0072359|GO:0033334|GO:0006066|GO:0035270|GO:0016616|GO:…	metabolic process|membrane|developmental process|catalytic activity|organic substance metabolic process|anatomical structure morphogenesis|anatomical structure development|intrinsic component of membrane|oxidoreductase activity|cellular metabolic process|endocrine pancreas development|multicellular organism development|cellular aldehyde metabolic process|gland development|heart development|lipid …	-	-	-	-	9:48673093-48701035	127	79	120	380	546	142	1.72548	1.29394	2.00579	6.31481	10.1258	2.17914	1.67507	6.20658	-1.88958	0.00144394	0.0853087	DOWN
ENSDARG00000025311	cuzd1.2	CUB and zona pellucida-like domains 1, tandem duplicate 2 [Source:ZFIN;Acc:ZDB-GENE-131119-30]	protein_coding	-	-	-	-	-	-	17:21833719-21859164	11	9	378	15	11	12	0.176191	0.173793	7.44872	0.293876	0.240512	0.217097	2.59957	0.250495	3.37542	0.0014323	0.0853087	UP
ENSDARG00000028275	sult1st1	sulfotransferase family 1, cytosolic sulfotransferase 1 [Source:NCBI gene;Acc:323424]	protein_coding	GO:0003824|GO:0016740|GO:0008146	catalytic activity|transferase activity|sulfotransferase activity	-	-	-	-	8:46499098-46509194	150	90	137	306	519	245	5.24142	3.79117	5.88942	13.0782	24.7544	9.66966	4.974	15.8341	-1.67055	0.00143586	0.0853087	DOWN
ENSDARG00000033466	tagln2	transgelin 2 [Source:ZFIN;Acc:ZDB-GENE-020802-2]	protein_coding	GO:0005623|GO:0032502|GO:0009653|GO:0048856|GO:0016043|GO:0005515|GO:0006996|GO:0000902|GO:0007010|GO:0030036|GO:0005856|GO:0015629	cell|developmental process|anatomical structure morphogenesis|anatomical structure development|cellular component organization|protein binding|organelle organization|cell morphogenesis|cytoskeleton organization|actin cytoskeleton organization|cytoskeleton|actin cytoskeleton	-	-	-	-	5:37087583-37095460	450	293	479	1541	1664	494	14.9729	11.7526	19.6075	62.7137	75.5739	18.5655	15.4443	52.2844	-1.7593	0.00141669	0.0853087	DOWN
ENSDARG00000041078	chka	choline kinase alpha [Source:ZFIN;Acc:ZDB-GENE-050208-149]	protein_coding	-	-	K14156	choline/ethanolamine kinase[2.7.1.32 2.7.1.82]	dre01100|dre00564	Metabolic pathways - Danio rerio (zebrafish)|Glycerophospholipid metabolism - Danio rerio (zebrafish)	18:21122818-21145374	88	47	90	166	399	166	1.3676	0.880531	1.72072	3.15538	8.46397	2.91388	1.32295	4.84441	-1.87256	0.00141926	0.0853087	DOWN
ENSDARG00000042934	ccn2a	cellular communication network factor 2a [Source:ZFIN;Acc:ZDB-GENE-030131-102]	protein_coding	GO:0023052|GO:0005576|GO:0050896|GO:0032502|GO:0044877|GO:0007155|GO:0007165|GO:0048856|GO:0097367|GO:0007154|GO:0031012|GO:0005515|GO:0008219|GO:0050839|GO:0007275|GO:0060548|GO:0010941|GO:0019838|GO:0005102|GO:0048513|GO:0005539|GO:0031099|GO:0009888|GO:0008201|GO:0048568|GO:0030903|GO:0005520|GO:0005178|GO:0007492|GO:0009792|GO:0043009	signaling|extracellular region|response to stimulus|developmental process|macromolecular complex binding|cell adhesion|signal transduction|anatomical structure development|carbohydrate derivative binding|cell communication|extracellular matrix|protein binding|cell death|cell adhesion molecule binding|multicellular organism development|negative regulation of cell death|regulation of cell death|gro…	K06827	connective tissue growth factor[-]	dre04371	Apelin signaling pathway - Danio rerio (zebrafish)	20:25340814-25343490	319	149	331	1100	1092	326	8.49027	4.78072	10.8381	35.8089	39.6716	9.80022	8.03636	28.4269	-1.82264	0.00142091	0.0853087	DOWN
ENSDARG00000054451	loxl1	lysyl oxidase-like 1 [Source:ZFIN;Acc:ZDB-GENE-060503-693]	protein_coding	GO:0005576|GO:0008152|GO:0032502|GO:0003824|GO:0071704|GO:0005615|GO:0006807|GO:0048856|GO:0016491|GO:0044237|GO:0007275|GO:0019538|GO:0043169|GO:0016638|GO:0048513|GO:0055114|GO:0048568|GO:0030903|GO:0016641|GO:0018057|GO:0046872|GO:0006464|GO:0004720|GO:0046914|GO:0018193|GO:0005507	extracellular region|metabolic process|developmental process|catalytic activity|organic substance metabolic process|extracellular space|nitrogen compound metabolic process|anatomical structure development|oxidoreductase activity|cellular metabolic process|multicellular organism development|protein metabolic process|cation binding|oxidoreductase activity, acting on the CH-NH2 group of donors|anima…	-	-	-	-	18:50124297-50152689	373	249	452	1066	1691	486	2.67027	2.14892	3.98087	9.33406	16.524	3.92979	2.93335	9.92929	-1.75914	0.00143075	0.0853087	DOWN
ENSDARG00000054543	samsn1a	SAM domain, SH3 domain and nuclear localisation signals 1a [Source:ZFIN;Acc:ZDB-GENE-030131-8639]	protein_coding	GO:0005515	protein binding	-	-	-	-	15:29564364-29586747	124	77	129	355	502	166	2.07394	1.55252	2.65436	7.26223	11.4605	3.13596	2.09361	7.28624	-1.79918	0.00144713	0.0853087	DOWN
ENSDARG00000056394	TOM1L2	target of myb1 like 2 membrane trafficking protein [Source:NCBI gene;Acc:100535615]	protein_coding	GO:0051641|GO:0045184|GO:0046907|GO:0051649|GO:0008104|GO:0006886|GO:0034613|GO:0015031|GO:0071702|GO:0042886|GO:0015833	cellular localization|establishment of protein localization|intracellular transport|establishment of localization in cell|protein localization|intracellular protein transport|cellular protein localization|protein transport|organic substance transport|amide transport|peptide transport	-	-	-	-	3:62091298-62125701	213	120	161	472	675	258	1.56742	1.06454	1.45756	4.24831	6.78011	2.14444	1.36317	4.39095	-1.68757	0.0014464	0.0853087	DOWN
ENSDARG00000069478	slc13a3	solute carrier family 13 member 3 [Source:ZFIN;Acc:ZDB-GENE-040426-2486]	protein_coding	GO:0016020|GO:0022857|GO:0031224|GO:0016021|GO:0055085|GO:0015075|GO:0006811|GO:0071702|GO:0015296|GO:0008324|GO:0015293|GO:0015711|GO:1903825|GO:0034220|GO:0008509|GO:0006820|GO:0006835|GO:0098656|GO:0008514|GO:0017153|GO:0022890|GO:0046873|GO:0015746|GO:0071422|GO:0015137|GO:0015081|GO:0015141	membrane|transmembrane transporter activity|intrinsic component of membrane|integral component of membrane|transmembrane transport|ion transmembrane transporter activity|ion transport|organic substance transport|anion:cation symporter activity|cation transmembrane transporter activity|symporter activity|organic anion transport|organic acid transmembrane transport|ion transmembrane transport|anion…	-	-	-	-	8:28667021-28695383	1143	336	621	2929	3680	767	9.25522	3.27986	6.18624	29.0087	40.6738	7.01494	6.24044	25.5658	-2.0345	0.00143091	0.0853087	DOWN
ENSDARG00000087516	CU693494.1	alanine aminotransferase 2-like [Source:NCBI gene;Acc:101882185]	lincRNA	-	-	-	-	-	-	2:352097-352779	214	114	193	515	760	260	36.3528	23.3455	40.3344	107.004	176.224	49.8867	33.3442	111.038	-1.73554	0.00142907	0.0853087	DOWN
ENSDARG00000103919	si:ch73-1a9.3	si:ch73-1a9.3 [Source:ZFIN;Acc:ZDB-GENE-141216-84]	protein_coding	GO:0005623|GO:1901363|GO:0044877|GO:0043227|GO:0003682|GO:0043231|GO:0031490|GO:0031491|GO:0003676|GO:0005634|GO:0031492|GO:0003677|GO:0005694|GO:0000785	cell|heterocyclic compound binding|macromolecular complex binding|membrane-bounded organelle|chromatin binding|intracellular membrane-bounded organelle|chromatin DNA binding|nucleosome binding|nucleic acid binding|nucleus|nucleosomal DNA binding|DNA binding|chromosome|chromatin	-	-	-	-	10:39084354-39087854	841	587	861	2132	2971	1151	33.9274	28.5474	42.7318	105.199	163.6	52.4466	35.0689	107.082	-1.61045	0.00143747	0.0853087	DOWN
ENSDARG00000026990	klhl6	kelch-like family member 6 [Source:ZFIN;Acc:ZDB-GENE-030616-325]	protein_coding	GO:0023052|GO:0050896|GO:0002376|GO:0032502|GO:0048646|GO:0009653|GO:0002253|GO:0007165|GO:0048856|GO:0007154|GO:0005515|GO:0002682|GO:0006955|GO:0002757|GO:0050776|GO:0007166|GO:0002250|GO:0002467|GO:0002768|GO:0050851|GO:0050853	signaling|response to stimulus|immune system process|developmental process|anatomical structure formation involved in morphogenesis|anatomical structure morphogenesis|activation of immune response|signal transduction|anatomical structure development|cell communication|protein binding|regulation of immune system process|immune response|immune response-activating signal transduction|regulation of i…	-	-	-	-	2:36646451-36659156	144	65	114	314	506	178	2.74368	1.493	2.6722	7.31757	13.1597	3.8307	2.30296	8.10267	-1.81491	0.00145535	0.0853783	DOWN
ENSDARG00000089399	tmem176l.2	transmembrane protein 176l.2 [Source:ZFIN;Acc:ZDB-GENE-080829-12]	protein_coding	GO:0016020|GO:0031224|GO:0016021	membrane|intrinsic component of membrane|integral component of membrane	-	-	-	-	16:46639772-46645396	18	5	370	11	15	10	0.799969	0.267863	20.23	0.597923	0.909943	0.501968	7.09927	0.669945	3.40556	0.00145344	0.0853783	UP
ENSDARG00000012247	def6a	DEF6 guanine nucleotide exchange factor a [Source:NCBI gene;Acc:394015]	protein_coding	GO:0040011|GO:0005623|GO:0032502|GO:0009653|GO:0043227|GO:0048856|GO:0048870|GO:0007275|GO:0043231|GO:0005737|GO:0048598|GO:0016477|GO:0009888|GO:0001667|GO:0060429|GO:0007369|GO:0060027|GO:0005634|GO:0002009|GO:0060026|GO:0042074	locomotion|cell|developmental process|anatomical structure morphogenesis|membrane-bounded organelle|anatomical structure development|cell motility|multicellular organism development|intracellular membrane-bounded organelle|cytoplasm|embryonic morphogenesis|cell migration|tissue development|ameboidal-type cell migration|epithelium development|gastrulation|convergent extension involved in gastrulat…	-	-	-	-	8:14185295-14209852	172	104	185	457	682	235	4.39927	3.20671	5.82128	14.2968	23.8103	6.78904	4.47575	14.9654	-1.74142	0.00146197	0.0853903	DOWN
ENSDARG00000071001	nuggc.1	nuclear GTPase, germinal center associated, tandem duplicate 1 [Source:ZFIN;Acc:ZDB-GENE-050208-148]	protein_coding	GO:0003824|GO:0016787|GO:0016817|GO:0016818|GO:0016462|GO:0003924	catalytic activity|hydrolase activity|hydrolase activity, acting on acid anhydrides|hydrolase activity, acting on acid anhydrides, in phosphorus-containing anhydrides|pyrophosphatase activity|GTPase activity	-	-	-	-	19:7838644-7861280	11	9	14	37	144	17	0.136615	0.134755	0.213904	0.562049	2.44117	0.238471	0.161758	1.08056	-2.73988	0.00146119	0.0853903	DOWN
ENSDARG00000040432	klf2b	Kruppel-like factor 2b [Source:ZFIN;Acc:ZDB-GENE-011109-2]	protein_coding	GO:0008152|GO:0005623|GO:0032502|GO:0048646|GO:1901363|GO:0071704|GO:0019222|GO:0009653|GO:0006807|GO:0003700|GO:0043227|GO:0048856|GO:0009058|GO:0050793|GO:0044237|GO:0044249|GO:0007275|GO:0045595|GO:0006725|GO:0043231|GO:0009887|GO:0009889|GO:0045992|GO:0022603|GO:0000981|GO:0003205|GO:0007507|GO:0048513|GO:0048598|GO:0003206|GO:0045596|GO:0061061|GO:0009888|GO:0006139|GO:0003676|GO:0030154|GO:…	metabolic process|cell|developmental process|anatomical structure formation involved in morphogenesis|heterocyclic compound binding|organic substance metabolic process|regulation of metabolic process|anatomical structure morphogenesis|nitrogen compound metabolic process|transcription factor activity, sequence-specific DNA binding|membrane-bounded organelle|anatomical structure development|biosynt…	K17845	krueppel-like factor 2[-]	dre04371|dre04068	Apelin signaling pathway - Danio rerio (zebrafish)|FoxO signaling pathway - Danio rerio (zebrafish)	2:55665095-55673225	205	140	241	583	895	280	1.32208	1.08844	1.91211	4.59873	7.87865	2.03961	1.44088	4.839	-1.74776	0.0014694	0.0856369	DOWN
ENSDARG00000055313	slc12a10.1	solute carrier family 12 member 10, tandem duplicate 1 [Source:ZFIN;Acc:ZDB-GENE-060503-330]	protein_coding	GO:0016020|GO:0005623|GO:0005886|GO:0022857|GO:0071944|GO:0045177|GO:0016043|GO:0031224|GO:0016021|GO:0019725|GO:0016324|GO:0055085|GO:0015075|GO:0006811|GO:0006884|GO:0071805|GO:0008361|GO:0050801|GO:0015296|GO:0006812|GO:0008324|GO:0015293|GO:0098739|GO:1990573|GO:0034220|GO:0008509|GO:0006820|GO:0055080|GO:0015672|GO:0098656|GO:0055081|GO:0015698|GO:0030001|GO:0015377|GO:0022890|GO:0098655|GO:…	membrane|cell|plasma membrane|transmembrane transporter activity|cell periphery|apical part of cell|cellular component organization|intrinsic component of membrane|integral component of membrane|cellular homeostasis|apical plasma membrane|transmembrane transport|ion transmembrane transporter activity|ion transport|cell volume homeostasis|potassium ion transmembrane transport|regulation of cell si…	-	-	-	-	7:4425348-4461104	160	163	208	27	26	113	2.72618	3.34807	4.36004	0.562687	0.604701	2.17469	3.4781	1.11403	1.64251	0.00147587	0.0856894	UP
ENSDARG00000063068	syne1b	spectrin repeat containing, nuclear envelope 1b [Source:ZFIN;Acc:ZDB-GENE-071218-4]	protein_coding	GO:0016020|GO:0032991|GO:0005623|GO:0032502|GO:0012505|GO:0044877|GO:0031090|GO:0042175|GO:0043227|GO:0005640|GO:0048856|GO:0019867|GO:0016043|GO:0005515|GO:0031224|GO:0051641|GO:0007275|GO:0051649|GO:0043231|GO:0034993|GO:0008092|GO:0031965|GO:0005737|GO:0007507|GO:0048513|GO:0006996|GO:0016021|GO:0008104|GO:0005635|GO:0034613|GO:0007010|GO:0072359|GO:0051015|GO:0051647|GO:0090286|GO:0003779|GO:…	membrane|macromolecular complex|cell|developmental process|endomembrane system|macromolecular complex binding|organelle membrane|nuclear outer membrane-endoplasmic reticulum membrane network|membrane-bounded organelle|nuclear outer membrane|anatomical structure development|outer membrane|cellular component organization|protein binding|intrinsic component of membrane|cellular localization|multicel…	-	-	-	-	17:7844927-8173380	471	284	467	1130	1459	658	0.944306	0.686412	1.15187	2.77101	3.99277	1.49006	0.927529	2.75128	-1.56864	0.00147674	0.0856894	DOWN
ENSDARG00000002607	unm_sa1614	un-named sa1614 [Source:ZFIN;Acc:ZDB-GENE-120411-1]	protein_coding	GO:0030234|GO:0005515|GO:0050790|GO:0008047|GO:0043169|GO:0043085|GO:0030695|GO:0005096|GO:0046872|GO:0043087|GO:0043547	enzyme regulator activity|protein binding|regulation of catalytic activity|enzyme activator activity|cation binding|positive regulation of catalytic activity|GTPase regulator activity|GTPase activator activity|metal ion binding|regulation of GTPase activity|positive regulation of GTPase activity	K12488	Arf-GAP with SH3 domain, ANK repeat and PH domain-containing protein[-]	dre04144	Endocytosis - Danio rerio (zebrafish)	11:26476153-26562346	176	122	140	408	614	233	2.22208	1.85687	2.17454	6.30048	10.5813	3.32268	2.0845	6.73483	-1.69194	0.00148328	0.0856957	DOWN
ENSDARG00000014101	pyroxd2	pyridine nucleotide-disulphide oxidoreductase domain 2 [Source:ZFIN;Acc:ZDB-GENE-050506-147]	protein_coding	GO:0008152|GO:0003824|GO:0016491|GO:0055114	metabolic process|catalytic activity|oxidoreductase activity|oxidation-reduction process	-	-	-	-	13:40284872-40316367	472	281	502	1160	2184	561	5.52621	3.96613	7.23075	16.6116	34.9031	7.41883	5.57436	19.6445	-1.81725	0.00148067	0.0856957	DOWN
ENSDARG00000077918	dnase2b	deoxyribonuclease II beta [Source:ZFIN;Acc:ZDB-GENE-090824-2]	protein_coding	GO:0008152|GO:0003824|GO:0071704|GO:0006807|GO:0016787|GO:0016043|GO:0009056|GO:0044237|GO:0008219|GO:0006725|GO:0097194|GO:0006139|GO:0016788|GO:0004518|GO:0006259|GO:0019439|GO:0012501|GO:0090305|GO:0006308|GO:0004536|GO:0006915|GO:0004519|GO:0000737|GO:0006309|GO:0004520|GO:0016889|GO:0004531	metabolic process|catalytic activity|organic substance metabolic process|nitrogen compound metabolic process|hydrolase activity|cellular component organization|catabolic process|cellular metabolic process|cell death|cellular aromatic compound metabolic process|execution phase of apoptosis|nucleobase-containing compound metabolic process|hydrolase activity, acting on ester bonds|nuclease activity|…	K01158	deoxyribonuclease II[3.1.22.1]	dre04142	Lysosome - Danio rerio (zebrafish)	11:8170948-8179145	25	16	33	88	154	48	0.797033	0.614929	1.29434	3.43152	6.70166	1.72847	0.9021	3.95388	-2.13191	0.00149694	0.0862977	DOWN
ENSDARG00000034700	vegfab	vascular endothelial growth factor Ab [Source:ZFIN;Acc:ZDB-GENE-030131-4605]	protein_coding	GO:0023052|GO:0005576|GO:0050896|GO:0008152|GO:0040011|GO:0042056|GO:0002376|GO:0016020|GO:0032502|GO:0048646|GO:0050900|GO:0040017|GO:0071704|GO:0019222|GO:0009653|GO:0005615|GO:0006807|GO:0040012|GO:0051094|GO:0007165|GO:0048856|GO:0097367|GO:0007154|GO:0005515|GO:0031224|GO:0008283|GO:0048870|GO:0002682|GO:0050793|GO:0044237|GO:0050920|GO:0007275|GO:0019538|GO:0022603|GO:0010033|GO:2000145|GO:…	signaling|extracellular region|response to stimulus|metabolic process|locomotion|chemoattractant activity|immune system process|membrane|developmental process|anatomical structure formation involved in morphogenesis|leukocyte migration|positive regulation of locomotion|organic substance metabolic process|regulation of metabolic process|anatomical structure morphogenesis|extracellular space|nitrog…	K05448	vascular endothelial growth factor A[-]	dre04010|dre04510|dre04370	MAPK signaling pathway - Danio rerio (zebrafish)|Focal adhesion - Danio rerio (zebrafish)|VEGF signaling pathway - Danio rerio (zebrafish)	4:5568688-5597802	618	358	554	1015	1821	1091	8.16058	5.69888	8.99986	16.3933	32.8223	16.2721	7.61977	21.8292	-1.51844	0.00151924	0.0872056	DOWN
ENSDARG00000041792	cx28.1	connexin 28.1 [Source:ZFIN;Acc:ZDB-GENE-070320-1]	protein_coding	GO:0016020|GO:0030054|GO:0032991|GO:0005623|GO:0005886|GO:0071944|GO:0007154|GO:0031224|GO:0005911|GO:0005921|GO:0016021|GO:0005922	membrane|cell junction|macromolecular complex|cell|plasma membrane|cell periphery|cell communication|intrinsic component of membrane|cell-cell junction|gap junction|integral component of membrane|connexin complex	-	-	-	-	20:40739964-40774857	22	29	18	54	214	51	0.84404	1.34127	0.849581	2.53401	11.2069	2.21004	1.01163	5.31698	-2.39392	0.00151786	0.0872056	DOWN
ENSDARG00000006468	grap2a	GRB2 related adaptor protein 2a [Source:ZFIN;Acc:ZDB-GENE-050417-275]	protein_coding	GO:0005515	protein binding	-	-	-	-	3:29445473-29468859	142	74	130	400	532	159	4.05493	2.54742	4.56699	13.9708	20.7364	5.12835	3.72311	13.2785	-1.83451	0.00155104	0.0875278	DOWN
ENSDARG00000029818	srsf5a	serine and arginine rich splicing factor 5a [Source:ZFIN;Acc:ZDB-GENE-030131-7336]	protein_coding	GO:1901363|GO:0003676|GO:0003723	heterocyclic compound binding|nucleic acid binding|RNA binding	K12893	splicing factor, arginine/serine-rich 4/5/6[-]	dre05168|dre03040	Herpes simplex virus 1 infection - Danio rerio (zebrafish)|Spliceosome - Danio rerio (zebrafish)	13:36526806-36535128	2401	1557	2245	5738	8537	2965	15.5645	12.1676	17.9041	45.4957	75.5395	21.7097	15.2121	47.5817	-1.64519	0.0015435	0.0875278	DOWN
ENSDARG00000032496	pon1	paraoxonase 1 [Source:ZFIN;Acc:ZDB-GENE-040912-6]	protein_coding	GO:0003824|GO:0016787|GO:0016788|GO:0052689|GO:0004064	catalytic activity|hydrolase activity|hydrolase activity, acting on ester bonds|carboxylic ester hydrolase activity|arylesterase activity	-	-	-	-	16:24646600-24656265	116	61	104	382	425	121	1.7257	1.09398	1.90343	6.95087	8.63026	2.03321	1.57437	5.87145	-1.89894	0.00154809	0.0875278	DOWN
ENSDARG00000055723	hsp70l	heat shock cognate 70-kd protein, like [Source:ZFIN;Acc:ZDB-GENE-050321-1]	protein_coding	GO:0050896|GO:0002376|GO:0016020|GO:0005623|GO:0032502|GO:0003824|GO:1901363|GO:0005886|GO:0043227|GO:0006457|GO:0071944|GO:0048856|GO:0002520|GO:0016787|GO:0097367|GO:0005515|GO:0036094|GO:0042026|GO:0007275|GO:0051787|GO:0044183|GO:0043231|GO:0000166|GO:0009266|GO:0010033|GO:0009408|GO:0005737|GO:0061077|GO:0048513|GO:0016817|GO:0051082|GO:0048534|GO:0031072|GO:0001568|GO:0006458|GO:0001944|GO:…	response to stimulus|immune system process|membrane|cell|developmental process|catalytic activity|heterocyclic compound binding|plasma membrane|membrane-bounded organelle|protein folding|cell periphery|anatomical structure development|immune system development|hydrolase activity|carbohydrate derivative binding|protein binding|small molecule binding|protein refolding|multicellular organism develop…	K03283	heat shock 70kDa protein 1/2/6/8[-]	dre04010|dre04144|dre04141|dre03040	MAPK signaling pathway - Danio rerio (zebrafish)|Endocytosis - Danio rerio (zebrafish)|Protein processing in endoplasmic reticulum - Danio rerio (zebrafish)|Spliceosome - Danio rerio (zebrafish)	8:4798158-4800911	82	79	142	165	480	332	2.00894	2.33325	4.27995	4.94434	16.0518	9.18717	2.87405	10.0611	-1.80763	0.00154917	0.0875278	DOWN
ENSDARG00000075269	si:dkey-20i10.7	si:dkey-20i10.7 [Source:ZFIN;Acc:ZDB-GENE-090313-232]	protein_coding	GO:1901363|GO:0003676|GO:0003677	heterocyclic compound binding|nucleic acid binding|DNA binding	-	-	-	-	13:12488863-12494575	861	610	790	359	140	458	37.6714	32.1746	42.5236	19.2119	8.36113	22.634	37.4565	16.7357	1.16229	0.00155443	0.0875278	UP
ENSDARG00000093192	si:ch211-198m1.1	si:ch211-198m1.1 [Source:ZFIN;Acc:ZDB-GENE-091204-181]	protein_coding	-	-	-	-	-	-	3:18936006-18967653	1031	508	1052	422	144	458	13.1701	7.82294	16.5326	6.59343	2.51084	6.60821	12.5085	5.2375	1.25597	0.00154602	0.0875278	UP
ENSDARG00000098438	slc6a6b	solute carrier family 6 member 6b [Source:ZFIN;Acc:ZDB-GENE-030131-3077]	protein_coding	GO:0016020|GO:0005623|GO:0042910|GO:0005886|GO:0042995|GO:0022857|GO:0005326|GO:0042165|GO:0071944|GO:0031224|GO:0005328|GO:0031226|GO:0016021|GO:0043005|GO:0055085|GO:0015075|GO:0006811|GO:0042908|GO:0071702|GO:0005887|GO:0006836|GO:0006865|GO:0005369|GO:0015296|GO:0015734|GO:0008324|GO:0015293|GO:0015711|GO:0008509|GO:0006820|GO:0015812|GO:0008028|GO:0005283|GO:0005332|GO:0008514|GO:0022890|GO:…	membrane|cell|xenobiotic transporter activity|plasma membrane|cell projection|transmembrane transporter activity|neurotransmitter transporter activity|neurotransmitter binding|cell periphery|intrinsic component of membrane|neurotransmitter:sodium symporter activity|intrinsic component of plasma membrane|integral component of membrane|neuron projection|transmembrane transport|ion transmembrane tra…	-	-	-	-	22:31493953-31517300	267	151	289	644	1018	366	8.72939	5.95149	11.6243	25.7529	45.4305	13.5158	8.76838	28.233	-1.687	0.00155307	0.0875278	DOWN
ENSDARG00000099690	vaspa	vasodilator stimulated phosphoprotein a [Source:ZFIN;Acc:ZDB-GENE-070424-68]	protein_coding	GO:0050896|GO:0040011|GO:0032502|GO:0048646|GO:0009653|GO:0048856|GO:0016043|GO:0005515|GO:0007275|GO:0048468|GO:0031334|GO:0030030|GO:0035148|GO:0005522|GO:0006996|GO:0021915|GO:0048598|GO:0032970|GO:0009888|GO:0097435|GO:0006935|GO:0019904|GO:0030154|GO:0007399|GO:0000902|GO:0060429|GO:0072175|GO:0016331|GO:0007010|GO:0017124|GO:0032273|GO:0030036|GO:0048666|GO:0007015|GO:0002009|GO:0032956|GO:…	response to stimulus|locomotion|developmental process|anatomical structure formation involved in morphogenesis|anatomical structure morphogenesis|anatomical structure development|cellular component organization|protein binding|multicellular organism development|cell development|positive regulation of protein complex assembly|cell projection organization|tube formation|profilin binding|organelle o…	K06274	vasodilator-stimulated phosphoprotein[-]	dre04510|dre04530	Focal adhesion - Danio rerio (zebrafish)|Tight junction - Danio rerio (zebrafish)	10:323401-342564	311	178	279	816	1073	335	7.35727	5.07635	8.11995	23.6109	34.6483	8.95133	6.85119	22.4035	-1.7093	0.00154534	0.0875278	DOWN
ENSDARG00000116066	CABZ01084501.3	microfibril-associated glycoprotein 4-like [Source:NCBI gene;Acc:100334800]	protein_coding	-	-	-	-	-	-	1:58898124-58900933	43	34	27	93	28	545	0.666423	0.635226	0.514802	1.76291	0.592333	9.54034	0.605483	3.9652	-2.71123	0.00153976	0.0875278	DOWN
ENSDARG00000094451	cfp	complement factor properdin [Source:ZFIN;Acc:ZDB-GENE-030131-9247]	protein_coding	GO:0050896|GO:0002376|GO:0006955	response to stimulus|immune system process|immune response	-	-	dre05168	Herpes simplex virus 1 infection - Danio rerio (zebrafish)	8:23672254-23702295	519	428	570	1580	2281	638	5.61166	5.57882	7.58217	20.8953	33.6648	7.7917	6.25755	20.7839	-1.7318	0.00156045	0.0876815	DOWN
ENSDARG00000095673	si:dkey-79f11.8	si:dkey-79f11.8 [Source:ZFIN;Acc:ZDB-GENE-030131-4806]	protein_coding	GO:0050896|GO:0002376|GO:1901363|GO:0097367|GO:0036094|GO:0006955|GO:0000166|GO:0001882|GO:0017076|GO:0032549|GO:0019001|GO:0005525	response to stimulus|immune system process|heterocyclic compound binding|carbohydrate derivative binding|small molecule binding|immune response|nucleotide binding|nucleoside binding|purine nucleotide binding|ribonucleoside binding|guanyl nucleotide binding|GTP binding	-	-	-	-	1:7946842-7951002	13	35	83	247	286	89	0.600457	1.94887	4.71645	13.9544	18.0318	4.64327	2.42193	12.2098	-2.33381	0.00156386	0.0876883	DOWN
ENSDARG00000051819	swap70a	switching B cell complex subunit SWAP70a [Source:ZFIN;Acc:ZDB-GENE-040426-1182]	protein_coding	GO:0005623|GO:0043227|GO:0043231|GO:0005737|GO:0005634	cell|membrane-bounded organelle|intracellular membrane-bounded organelle|cytoplasm|nucleus	-	-	-	-	7:67183718-67214972	59	33	39	144	227	75	1.8173	1.22534	1.47784	5.42504	9.54391	2.6093	1.50683	5.85942	-1.95924	0.00157751	0.0882675	DOWN
ENSDARG00000074818	si:cabz01036022.1	si:cabz01036022.1 [Source:ZFIN;Acc:ZDB-GENE-160113-144]	protein_coding	GO:0016020|GO:0031224|GO:0016021	membrane|intrinsic component of membrane|integral component of membrane	-	-	-	-	7:6480212-6521757	101	52	54	224	324	114	1.66263	1.03194	1.09362	4.51014	7.28023	2.11965	1.26273	4.63668	-1.87655	0.00158185	0.088325	DOWN
ENSDARG00000035221	zgc:110249	zgc:110249 [Source:ZFIN;Acc:ZDB-GENE-050522-331]	protein_coding	GO:1901363|GO:0003676	heterocyclic compound binding|nucleic acid binding	-	-	-	-	3:12977-46058	90	367	915	81	65	200	2.99104	14.7035	37.4106	3.29257	2.94862	7.50752	18.3684	4.5829	2.00289	0.00158978	0.0885822	UP
ENSDARG00000071113	xirp2a	xin actin binding repeat containing 2a [Source:ZFIN;Acc:ZDB-GENE-040108-7]	protein_coding	GO:0030054|GO:0032502|GO:0044877|GO:0048856|GO:0016043|GO:0005515|GO:0007275|GO:0008092|GO:0043169|GO:0007507|GO:0048513|GO:0006996|GO:0032970|GO:0097435|GO:0007010|GO:0072359|GO:0051017|GO:0051015|GO:0030036|GO:0003779|GO:0007015|GO:0032956|GO:0046872|GO:0008154|GO:0051493|GO:0030835|GO:0008064|GO:0061572|GO:0030042	cell junction|developmental process|macromolecular complex binding|anatomical structure development|cellular component organization|protein binding|multicellular organism development|cytoskeletal protein binding|cation binding|heart development|animal organ development|organelle organization|regulation of actin filament-based process|supramolecular fiber organization|cytoskeleton organization|cir…	-	-	-	-	6:10170241-10233650	362	255	304	954	1142	418	1.44969	1.23107	1.49773	4.67286	6.24251	1.89073	1.39283	4.2687	-1.61578	0.0016053	0.08905	DOWN
ENSDARG00000079972	nfatc2b	nuclear factor of activated T cells 2b [Source:ZFIN;Acc:ZDB-GENE-120913-5]	protein_coding	GO:0023052|GO:0050896|GO:0008152|GO:0032991|GO:0005623|GO:1901363|GO:0071704|GO:0019222|GO:0006807|GO:0003700|GO:0007165|GO:0043227|GO:0009058|GO:0007154|GO:0005515|GO:0003682|GO:0044237|GO:0044249|GO:0006725|GO:0043231|GO:0009889|GO:0005737|GO:0008134|GO:0035556|GO:0006139|GO:0005667|GO:0001816|GO:0003676|GO:0010468|GO:0016070|GO:0010628|GO:0044798|GO:0005829|GO:0019438|GO:0005634|GO:0051252|GO:…	signaling|response to stimulus|metabolic process|macromolecular complex|cell|heterocyclic compound binding|organic substance metabolic process|regulation of metabolic process|nitrogen compound metabolic process|transcription factor activity, sequence-specific DNA binding|signal transduction|membrane-bounded organelle|biosynthetic process|cell communication|protein binding|chromatin binding|cellul…	K17332	nuclear factor of activated T-cells, cytoplasmic 2[-]	dre04310|dre04218|dre04625|dre04370	Wnt signaling pathway - Danio rerio (zebrafish)|Cellular senescence - Danio rerio (zebrafish)|C-type lectin receptor signaling pathway - Danio rerio (zebrafish)|VEGF signaling pathway - Danio rerio (zebrafish)	6:55221490-55254786	11	10	27	71	108	34	0.165608	0.181502	0.500097	1.30743	2.21944	0.578182	0.282403	1.36835	-2.27661	0.00160821	0.08905	DOWN
ENSDARG00000094606	si:zfos-364h11.2	si:zfos-364h11.2 [Source:ZFIN;Acc:ZDB-GENE-120703-46]	protein_coding	GO:0023052|GO:0050896|GO:1901363|GO:0007165|GO:0097367|GO:0007154|GO:0005515|GO:0036094|GO:0000166|GO:0035556|GO:0017076|GO:0032559|GO:0005524	signaling|response to stimulus|heterocyclic compound binding|signal transduction|carbohydrate derivative binding|cell communication|protein binding|small molecule binding|nucleotide binding|intracellular signal transduction|purine nucleotide binding|adenyl ribonucleotide binding|ATP binding	-	-	-	-	17:4427463-4441841	18	21	20	67	107	46	0.404769	0.569269	0.553292	1.8428	3.28431	1.16837	0.50911	2.09849	-2.0433	0.00160416	0.08905	DOWN
ENSDARG00000094975	si:ch211-214p16.2	si:ch211-214p16.2 [Source:NCBI gene;Acc:368902]	processed_transcript	-	-	-	-	-	-	17:25587625-25588430	66	83	83	237	348	139	6.08215	9.2207	9.40978	26.7132	43.774	14.4681	8.23755	28.3185	-1.78146	0.00161218	0.0890847	DOWN
ENSDARG00000044524	def6b	DEF6 guanine nucleotide exchange factor b [Source:ZFIN;Acc:ZDB-GENE-110408-59]	protein_coding	GO:0016020|GO:0005623|GO:0043227|GO:0031224|GO:0043231|GO:0005737|GO:0016021|GO:0005634	membrane|cell|membrane-bounded organelle|intrinsic component of membrane|intracellular membrane-bounded organelle|cytoplasm|integral component of membrane|nucleus	-	-	-	-	22:978867-996521	49	35	51	153	185	89	0.560202	0.482378	0.717326	2.13949	2.88702	1.14929	0.586635	2.0586	-1.81113	0.00162197	0.0890998	DOWN
ENSDARG00000086775	top1	DNA topoisomerase I [Source:ZFIN;Acc:ZDB-GENE-030131-5390]	protein_coding	GO:0008152|GO:0032991|GO:0005623|GO:0003824|GO:1901363|GO:0071704|GO:0006807|GO:0043227|GO:0009058|GO:0016043|GO:0044237|GO:0016853|GO:0044249|GO:0007059|GO:0006725|GO:0043231|GO:0003916|GO:0031298|GO:0006325|GO:0006996|GO:0006139|GO:0003676|GO:0003917|GO:0006259|GO:0051276|GO:0006338|GO:0005730|GO:0005634|GO:0000228|GO:0003677|GO:0005657|GO:0005694|GO:0006265|GO:0006260|GO:0043596	metabolic process|macromolecular complex|cell|catalytic activity|heterocyclic compound binding|organic substance metabolic process|nitrogen compound metabolic process|membrane-bounded organelle|biosynthetic process|cellular component organization|cellular metabolic process|isomerase activity|cellular biosynthetic process|chromosome segregation|cellular aromatic compound metabolic process|intracel…	-	-	-	-	23:2752645-2779863	76	46	48	204	272	86	1.6652	1.21502	1.29386	5.46703	8.13483	2.12833	1.39136	5.2434	-1.914	0.00161724	0.0890998	DOWN
ENSDARG00000092878	si:dkeyp-85e10.3	si:dkeyp-85e10.3 [Source:ZFIN;Acc:ZDB-GENE-061207-90]	protein_coding	-	-	-	-	-	-	19:7864767-7873836	13	12	9	41	95	22	0.510912	0.568554	0.435178	1.9709	5.09634	0.976582	0.504881	2.68127	-2.4089	0.00162406	0.0890998	DOWN
ENSDARG00000021172	cyp2ad2	cytochrome P450, family 2, subfamily AD, polypeptide 2 [Source:ZFIN;Acc:ZDB-GENE-020812-2]	protein_coding	GO:0050896|GO:0008152|GO:0016020|GO:0005623|GO:0003824|GO:1901363|GO:0071704|GO:0043227|GO:0031224|GO:0016491|GO:0009056|GO:0044237|GO:0042493|GO:0043231|GO:0016705|GO:0043169|GO:0005737|GO:0006805|GO:0016021|GO:0009410|GO:0006082|GO:0055114|GO:0004497|GO:0016712|GO:0020037|GO:0008395|GO:0071466|GO:0042738|GO:0046872|GO:0046914|GO:0005506	response to stimulus|metabolic process|membrane|cell|catalytic activity|heterocyclic compound binding|organic substance metabolic process|membrane-bounded organelle|intrinsic component of membrane|oxidoreductase activity|catabolic process|cellular metabolic process|response to drug|intracellular membrane-bounded organelle|oxidoreductase activity, acting on paired donors, with incorporation or red…	-	-	-	-	20:25534669-25542183	698	258	421	1515	2057	595	18.9989	8.46576	14.0977	50.4374	76.4246	18.2926	13.8541	48.3849	-1.80424	0.00164475	0.0893164	DOWN
ENSDARG00000035858	cnn2	calponin 2 [Source:ZFIN;Acc:ZDB-GENE-030131-542]	protein_coding	GO:0023052|GO:0050896|GO:0008152|GO:0040011|GO:0071704|GO:0019222|GO:0006807|GO:0040012|GO:0007165|GO:0007154|GO:0016043|GO:0005515|GO:0048870|GO:0023051|GO:0044237|GO:0008092|GO:0019538|GO:0009725|GO:0009966|GO:0010033|GO:2000145|GO:0006996|GO:0023014|GO:0016477|GO:0035556|GO:0005516|GO:0001667|GO:0030334|GO:0033993|GO:0007010|GO:0048545|GO:0030036|GO:0003779|GO:0006796|GO:0000165|GO:1902531|GO:…	signaling|response to stimulus|metabolic process|locomotion|organic substance metabolic process|regulation of metabolic process|nitrogen compound metabolic process|regulation of locomotion|signal transduction|cell communication|cellular component organization|protein binding|cell motility|regulation of signaling|cellular metabolic process|cytoskeletal protein binding|protein metabolic process|res…	-	-	-	-	2:24548249-24554432	643	344	700	1918	2178	769	11.4722	7.39895	15.3649	41.8556	53.0422	15.4971	11.412	36.7983	-1.68908	0.00164558	0.0893164	DOWN
ENSDARG00000074328	apba1b	amyloid beta (A4) precursor protein-binding, family A, member 1b [Source:ZFIN;Acc:ZDB-GENE-070925-3]	protein_coding	GO:0023052|GO:0045202|GO:0016020|GO:0005623|GO:0005886|GO:0042995|GO:0071944|GO:0007154|GO:0098794|GO:0005515|GO:0042277|GO:0005737|GO:0007267|GO:0043197|GO:0043005|GO:0030425|GO:0099536|GO:0001540|GO:0044309|GO:0007268	signaling|synapse|membrane|cell|plasma membrane|cell projection|cell periphery|cell communication|postsynapse|protein binding|peptide binding|cytoplasm|cell-cell signaling|dendritic spine|neuron projection|dendrite|synaptic signaling|beta-amyloid binding|neuron spine|chemical synaptic transmission	-	-	-	-	10:15777064-15813279	106	107	111	37	16	58	1.38416	1.68438	1.78318	0.590939	0.285179	0.855444	1.61724	0.577187	1.48642	0.0016451	0.0893164	UP
ENSDARG00000089706	si:ch211-276a23.5	si:ch211-276a23.5 [Source:ZFIN;Acc:ZDB-GENE-141215-4]	protein_coding	GO:0008152|GO:0016020|GO:0005623|GO:0003824|GO:0071704|GO:0005886|GO:0006807|GO:0071944|GO:0016787|GO:0009056|GO:0044237|GO:0008233|GO:0019538|GO:0042277|GO:0043169|GO:0005737|GO:0006518|GO:0006508|GO:1901565|GO:0043171|GO:0046872|GO:0008238|GO:0046914|GO:0008237|GO:0008270|GO:0004177|GO:0008235|GO:0070006	metabolic process|membrane|cell|catalytic activity|organic substance metabolic process|plasma membrane|nitrogen compound metabolic process|cell periphery|hydrolase activity|catabolic process|cellular metabolic process|peptidase activity|protein metabolic process|peptide binding|cation binding|cytoplasm|peptide metabolic process|proteolysis|organonitrogen compound catabolic process|peptide catabol…	-	-	dre01100|dre00480	Metabolic pathways - Danio rerio (zebrafish)|Glutathione metabolism - Danio rerio (zebrafish)	7:15341333-15370042	143	49	146	380	476	204	2.58738	1.06879	3.24992	8.40961	11.756	4.16909	2.30203	8.11156	-1.81707	0.00164655	0.0893164	DOWN
ENSDARG00000095556	CR318588.4	-	processed_transcript	-	-	-	-	-	-	18:7566007-7567957	1679	1288	1138	3399	7478	1809	168.791	156.095	140.746	417.944	1026.15	205.412	155.211	549.835	-1.82477	0.00165275	0.0894703	DOWN
ENSDARG00000094974	BX530068.1	-	transcribed_unprocessed_pseudogene	-	-	-	-	-	-	13:22843830-22847484	278	125	239	590	814	361	8.9643	4.85912	9.48122	23.2697	35.828	13.1482	7.76821	24.082	-1.6323	0.00166753	0.090087	DOWN
ENSDARG00000013153	dennd3b	DENN/MADD domain containing 3b [Source:ZFIN;Acc:ZDB-GENE-091230-7]	protein_coding	GO:0032502|GO:0048856|GO:0005515|GO:0007275|GO:0048484|GO:0007399|GO:0048483	developmental process|anatomical structure development|protein binding|multicellular organism development|enteric nervous system development|nervous system development|autonomic nervous system development	-	-	-	-	16:30871614-30903930	153	67	85	358	399	160	1.00068	0.528269	0.683934	2.86388	3.56207	1.18198	0.737628	2.53598	-1.78158	0.00168703	0.0903636	DOWN
ENSDARG00000061764	ahnak	AHNAK nucleoprotein [Source:ZFIN;Acc:ZDB-GENE-030131-8719]	protein_coding	GO:0008152|GO:0016020|GO:0005623|GO:0003824|GO:0071704|GO:0019222|GO:0005886|GO:0006807|GO:0071944|GO:0005515|GO:0016491|GO:0044237|GO:0006725|GO:0005737|GO:0055114|GO:0006139|GO:0010468|GO:0016070|GO:0051252|GO:0006396|GO:0043484|GO:0008380	metabolic process|membrane|cell|catalytic activity|organic substance metabolic process|regulation of metabolic process|plasma membrane|nitrogen compound metabolic process|cell periphery|protein binding|oxidoreductase activity|cellular metabolic process|cellular aromatic compound metabolic process|cytoplasm|oxidation-reduction process|nucleobase-containing compound metabolic process|regulation of …	-	-	dre05132	Salmonella infection - Danio rerio (zebrafish)	14:26759332-26796334	1806	1075	1698	4512	5351	2282	4.95184	3.5533	5.7277	15.1316	20.0267	7.06727	4.74428	14.0752	-1.5689	0.00168961	0.0903636	DOWN
ENSDARG00000062139	eif2ak3	eukaryotic translation initiation factor 2-alpha kinase 3 [Source:ZFIN;Acc:ZDB-GENE-050414-2]	protein_coding	GO:0050896|GO:0008152|GO:0003824|GO:1901363|GO:0071704|GO:0016740|GO:0019222|GO:0006807|GO:0009058|GO:0097367|GO:0005515|GO:0036094|GO:0044237|GO:0044249|GO:0000166|GO:0019538|GO:0009889|GO:0006413|GO:0001666|GO:0016772|GO:0016773|GO:0010468|GO:0017076|GO:0006518|GO:0034976|GO:0006446|GO:0006796|GO:0016301|GO:0004672|GO:0032559|GO:0006464|GO:0006412|GO:0016310|GO:0010608|GO:0006417|GO:0043604|GO:…	response to stimulus|metabolic process|catalytic activity|heterocyclic compound binding|organic substance metabolic process|transferase activity|regulation of metabolic process|nitrogen compound metabolic process|biosynthetic process|carbohydrate derivative binding|protein binding|small molecule binding|cellular metabolic process|cellular biosynthetic process|nucleotide binding|protein metabolic …	K08860	eukaryotic translation initiation factor 2-alpha kinase 3[2.7.11.1]	dre04210|dre04141|dre05168|dre04140|dre04137	Apoptosis - Danio rerio (zebrafish)|Protein processing in endoplasmic reticulum - Danio rerio (zebrafish)|Herpes simplex virus 1 infection - Danio rerio (zebrafish)|Autophagy - animal - Danio rerio (zebrafish)|Mitophagy - animal - Danio rerio (zebrafish)	13:13945218-14004546	1563	646	1133	677	339	381	16.1122	8.02791	14.3688	8.53594	4.77004	4.43616	12.8363	5.91405	1.11801	0.00167698	0.0903636	UP
ENSDARG00000087736	si:dkey-118k5.3	si:dkey-118k5.3 [Source:ZFIN;Acc:ZDB-GENE-121214-294]	protein_coding	GO:0023052|GO:0050896|GO:1901363|GO:0007165|GO:0097367|GO:0007154|GO:0005515|GO:0036094|GO:0008219|GO:0000166|GO:0010941|GO:0035556|GO:0017076|GO:0043067|GO:0012501|GO:0032559|GO:0006915|GO:0005524|GO:0042981	signaling|response to stimulus|heterocyclic compound binding|signal transduction|carbohydrate derivative binding|cell communication|protein binding|small molecule binding|cell death|nucleotide binding|regulation of cell death|intracellular signal transduction|purine nucleotide binding|regulation of programmed cell death|programmed cell death|adenyl ribonucleotide binding|apoptotic process|ATP bin…	-	-	-	-	15:28355023-28365389	41	51	59	181	278	79	0.555446	0.832921	0.983326	2.99916	5.14075	1.20885	0.790564	3.11626	-1.97886	0.00168211	0.0903636	DOWN
ENSDARG00000092191	CR318588.1	-	processed_transcript	-	-	-	-	-	-	18:7584386-7587290	105	99	250	542	817	229	5.99975	6.81953	17.5743	37.8802	63.7226	14.7798	10.1312	38.7942	-1.93704	0.00168711	0.0903636	DOWN
ENSDARG00000000241	slc40a1	solute carrier family 40 member 1 [Source:NCBI gene;Acc:58153]	protein_coding	GO:0016020|GO:0022857|GO:0031224|GO:0016021|GO:0055085|GO:0015075|GO:0006811|GO:0006812|GO:0008324|GO:0034220|GO:0030001|GO:0022890|GO:0098655|GO:0098662|GO:0046873|GO:0006826|GO:0034755|GO:0005381	membrane|transmembrane transporter activity|intrinsic component of membrane|integral component of membrane|transmembrane transport|ion transmembrane transporter activity|ion transport|cation transport|cation transmembrane transporter activity|ion transmembrane transport|metal ion transport|inorganic cation transmembrane transporter activity|cation transmembrane transport|inorganic cation transmem…	-	-	dre04216	Ferroptosis - Danio rerio (zebrafish)	9:41103127-41113878	774	612	807	2058	3314	954	11.5481	11.0077	14.8128	37.5563	67.4915	16.077	12.4562	40.3749	-1.6966	0.00177574	0.0907076	DOWN
ENSDARG00000003181	sult1st4	sulfotransferase family 1, cytosolic sulfotransferase 4 [Source:ZFIN;Acc:ZDB-GENE-040426-2054]	protein_coding	GO:0003824|GO:0016740|GO:0008146	catalytic activity|transferase activity|sulfotransferase activity	-	-	-	-	8:53171002-53179683	490	195	483	911	1931	670	17.326	8.31211	21.0108	39.3992	93.1987	26.7586	15.5496	53.1188	-1.77235	0.00172879	0.0907076	DOWN
ENSDARG00000006052	malt2	MALT paracaspase 2 [Source:ZFIN;Acc:ZDB-GENE-020801-2]	protein_coding	GO:0008152|GO:0003824|GO:0071704|GO:0006807|GO:0016787|GO:0008233|GO:0019538|GO:0006508|GO:0004175|GO:0008234|GO:0004197	metabolic process|catalytic activity|organic substance metabolic process|nitrogen compound metabolic process|hydrolase activity|peptidase activity|protein metabolic process|proteolysis|endopeptidase activity|cysteine-type peptidase activity|cysteine-type endopeptidase activity	K07369	mucosa-associated lymphoid tissue lymphoma translocation protein 1[3.4.22.-]	dre04625	C-type lectin receptor signaling pathway - Danio rerio (zebrafish)	22:15706062-15717897	91	87	108	226	474	178	1.12671	1.29857	1.64509	3.42255	8.01083	2.48932	1.35679	4.6409	-1.77421	0.00176698	0.0907076	DOWN
ENSDARG00000010252	jak3	Janus kinase 3 (a protein tyrosine kinase, leukocyte) [Source:ZFIN;Acc:ZDB-GENE-070725-4]	protein_coding	GO:0023052|GO:0050896|GO:0008152|GO:0002376|GO:0016020|GO:0005623|GO:0032502|GO:0003824|GO:1901363|GO:0071704|GO:0016740|GO:0006807|GO:0007165|GO:0048856|GO:0002520|GO:0097367|GO:0007154|GO:0045321|GO:0036094|GO:0044237|GO:0034101|GO:0007275|GO:0000166|GO:0019538|GO:0048513|GO:0048534|GO:0035556|GO:0016772|GO:0030218|GO:0030154|GO:0016773|GO:0030098|GO:0042110|GO:0017076|GO:0030097|GO:0005856|GO:…	signaling|response to stimulus|metabolic process|immune system process|membrane|cell|developmental process|catalytic activity|heterocyclic compound binding|organic substance metabolic process|transferase activity|nitrogen compound metabolic process|signal transduction|anatomical structure development|immune system development|carbohydrate derivative binding|cell communication|leukocyte activation…	K11218	Janus kinase 3[2.7.10.2]	dre04217	Necroptosis - Danio rerio (zebrafish)	8:13389115-13412597	237	153	315	707	1023	341	2.9591	2.30292	4.83857	10.7969	17.4347	4.80898	3.36686	11.0135	-1.7098	0.00174265	0.0907076	DOWN
ENSDARG00000011929	plp1b	proteolipid protein 1b [Source:ZFIN;Acc:ZDB-GENE-030710-6]	protein_coding	GO:0016020|GO:0005623|GO:0032502|GO:0005886|GO:0071944|GO:0048856|GO:0016043|GO:0031224|GO:0007275|GO:0048468|GO:0030030|GO:0016021|GO:0030154|GO:0007399|GO:0048666|GO:0031175|GO:0030182|GO:0022008|GO:0048699	membrane|cell|developmental process|plasma membrane|cell periphery|anatomical structure development|cellular component organization|intrinsic component of membrane|multicellular organism development|cell development|cell projection organization|integral component of membrane|cell differentiation|nervous system development|neuron development|neuron projection development|neuron differentiation|neu…	-	-	-	-	5:23268121-23280098	164	86	162	387	642	211	3.95774	2.50193	4.80963	11.423	21.1478	5.75141	3.75643	12.7741	-1.76578	0.00178802	0.0907076	DOWN
ENSDARG00000019253	rhag	Rh associated glycoprotein [Source:ZFIN;Acc:ZDB-GENE-030131-8229]	protein_coding	GO:0016020|GO:0005623|GO:0005886|GO:0022857|GO:0071944|GO:0031224|GO:0031226|GO:0016021|GO:0055085|GO:0015075|GO:0006811|GO:0071702|GO:0005887|GO:0042886|GO:0015840|GO:0006812|GO:0008324|GO:0034220|GO:0015696|GO:0008519|GO:0072488|GO:0098655	membrane|cell|plasma membrane|transmembrane transporter activity|cell periphery|intrinsic component of membrane|intrinsic component of plasma membrane|integral component of membrane|transmembrane transport|ion transmembrane transporter activity|ion transport|organic substance transport|integral component of plasma membrane|amide transport|urea transport|cation transport|cation transmembrane trans…	-	-	-	-	20:14014813-14054083	1209	761	1041	3555	3566	1259	16.8649	12.7973	17.865	60.6548	67.8994	19.8368	15.8424	49.4637	-1.64258	0.00181184	0.0907076	DOWN
ENSDARG00000021443	zfp36l1b	zinc finger protein 36, C3H type-like 1b [Source:ZFIN;Acc:ZDB-GENE-030131-2391]	protein_coding	GO:0043169|GO:0046872	cation binding|metal ion binding	K18753	butyrate response factor[-]	dre04218	Cellular senescence - Danio rerio (zebrafish)	20:9575374-9580446	1297	729	1352	3065	4594	1680	24.2131	16.4064	31.0515	69.9857	117.065	35.4248	23.8903	74.1586	-1.63419	0.00179249	0.0907076	DOWN
ENSDARG00000035957	gmnn	geminin DNA replication inhibitor [Source:ZFIN;Acc:ZDB-GENE-030429-30]	protein_coding	GO:0008152|GO:0032502|GO:0071704|GO:0019222|GO:0006807|GO:0048856|GO:0009058|GO:0016043|GO:0005515|GO:0044237|GO:0044249|GO:0007275|GO:0006725|GO:0009889|GO:0009890|GO:0048732|GO:0007389|GO:0051726|GO:0030030|GO:0007507|GO:0048513|GO:0007049|GO:0006996|GO:0070121|GO:0045786|GO:0006139|GO:0031016|GO:0061371|GO:0006259|GO:0035469|GO:0072359|GO:0044782|GO:0001889|GO:0061008|GO:0030031|GO:0070925|GO:…	metabolic process|developmental process|organic substance metabolic process|regulation of metabolic process|nitrogen compound metabolic process|anatomical structure development|biosynthetic process|cellular component organization|protein binding|cellular metabolic process|cellular biosynthetic process|multicellular organism development|cellular aromatic compound metabolic process|regulation of bi…	-	-	-	-	19:31541607-31592425	6366	5042	3074	1254	1110	3418	106.284	101.48	63.1393	25.6075	25.296	64.4557	90.3011	38.4531	1.23164	0.00176979	0.0907076	UP
ENSDARG00000045561	dram1	DNA-damage regulated autophagy modulator 1 [Source:ZFIN;Acc:ZDB-GENE-041010-147]	protein_coding	GO:0050896|GO:0008152|GO:0016020|GO:0005623|GO:0019222|GO:0043227|GO:0031224|GO:0009056|GO:0044237|GO:0043231|GO:0005737|GO:0016021|GO:0006952|GO:0009617|GO:0042742|GO:0005773|GO:0006914|GO:0000323|GO:0010506|GO:0005764	response to stimulus|metabolic process|membrane|cell|regulation of metabolic process|membrane-bounded organelle|intrinsic component of membrane|catabolic process|cellular metabolic process|intracellular membrane-bounded organelle|cytoplasm|integral component of membrane|defense response|response to bacterium|defense response to bacterium|vacuole|autophagy|lytic vacuole|regulation of autophagy|lys…	-	-	-	-	4:17662413-17669881	159	174	252	500	1131	284	8.82601	11.6437	17.2093	33.9473	85.6954	17.8063	12.5597	45.8163	-1.86706	0.00173516	0.0907076	DOWN
ENSDARG00000055290	mpeg1.1	macrophage expressed 1, tandem duplicate 1 [Source:ZFIN;Acc:ZDB-GENE-030131-7347]	protein_coding	GO:0050896|GO:0016020|GO:0031224|GO:0016021|GO:0006952|GO:0009617|GO:0042742	response to stimulus|membrane|intrinsic component of membrane|integral component of membrane|defense response|response to bacterium|defense response to bacterium	-	-	-	-	8:29710110-29713621	372	437	610	1360	2389	654	6.0741	8.60193	12.2536	27.161	53.2454	12.0616	8.97654	30.8227	-1.77976	0.0017863	0.0907076	DOWN
ENSDARG00000056065	mov10b.2	Moloney leukemia virus 10b, tandem duplicate 2 [Source:NCBI gene;Acc:555950]	protein_coding	GO:0008152|GO:0032991|GO:0005623|GO:0003824|GO:1901363|GO:0071704|GO:0019222|GO:0006807|GO:1990904|GO:0009058|GO:0016787|GO:0097367|GO:0036094|GO:0044237|GO:0044249|GO:0006725|GO:0000166|GO:0019538|GO:0009889|GO:0009890|GO:0005737|GO:0016817|GO:0006139|GO:0016458|GO:0003676|GO:0010468|GO:0017076|GO:0006518|GO:0016070|GO:0035770|GO:0036464|GO:0005829|GO:0045495|GO:0003723|GO:0010629|GO:0016818|GO:…	metabolic process|macromolecular complex|cell|catalytic activity|heterocyclic compound binding|organic substance metabolic process|regulation of metabolic process|nitrogen compound metabolic process|ribonucleoprotein complex|biosynthetic process|hydrolase activity|carbohydrate derivative binding|small molecule binding|cellular metabolic process|cellular biosynthetic process|cellular aromatic comp…	-	-	-	-	8:27630692-27656765	70	43	77	210	347	94	1.26089	0.933731	1.70634	4.62664	8.53169	1.91247	1.30032	5.0236	-1.94985	0.00169984	0.0907076	DOWN
ENSDARG00000056407	irf8	interferon regulatory factor 8 [Source:ZFIN;Acc:ZDB-GENE-040718-367]	protein_coding	GO:0008152|GO:0002376|GO:0005623|GO:0032502|GO:1901363|GO:0071704|GO:0019222|GO:0006807|GO:0003700|GO:0043227|GO:0048856|GO:0009058|GO:0002520|GO:0005515|GO:0002682|GO:0050793|GO:0044237|GO:0044249|GO:0007275|GO:0045595|GO:0048468|GO:0006725|GO:0043231|GO:0009889|GO:0000981|GO:0048513|GO:0048534|GO:1903706|GO:0006139|GO:0003676|GO:0030154|GO:0007399|GO:0010468|GO:0021782|GO:0045637|GO:0016070|GO:…	metabolic process|immune system process|cell|developmental process|heterocyclic compound binding|organic substance metabolic process|regulation of metabolic process|nitrogen compound metabolic process|transcription factor activity, sequence-specific DNA binding|membrane-bounded organelle|anatomical structure development|biosynthetic process|immune system development|protein binding|regulation of …	-	-	-	-	18:30567945-30573849	272	216	337	832	1298	347	8.68149	8.311	13.2327	32.48	56.5492	12.5095	10.0751	33.8463	-1.74821	0.00174175	0.0907076	DOWN
ENSDARG00000062328	rasgrp2	RAS guanyl releasing protein 2 (calcium and DAG-regulated) [Source:ZFIN;Acc:ZDB-GENE-091118-124]	protein_coding	GO:0023052|GO:0050896|GO:0007165|GO:0007154|GO:0005085|GO:0043169|GO:0035556|GO:0007264|GO:0046872|GO:0005509	signaling|response to stimulus|signal transduction|cell communication|guanyl-nucleotide exchange factor activity|cation binding|intracellular signal transduction|small GTPase mediated signal transduction|metal ion binding|calcium ion binding	K12361	RAS guanyl-releasing protein 2[-]	dre04010	MAPK signaling pathway - Danio rerio (zebrafish)	21:28415888-28439596	114	83	110	298	534	145	2.48428	2.18048	2.94905	7.94295	15.8842	3.56905	2.53794	9.13207	-1.84728	0.00178842	0.0907076	DOWN
ENSDARG00000062893	si:dkey-103i16.6	si:dkey-103i16.6 [Source:ZFIN;Acc:ZDB-GENE-061207-46]	protein_coding	GO:0008152|GO:0005623|GO:0003824|GO:1901363|GO:0071704|GO:0016740|GO:0006807|GO:0043227|GO:0016787|GO:0016043|GO:0036094|GO:0044237|GO:0048037|GO:0043231|GO:0000166|GO:0019213|GO:0019538|GO:0006325|GO:0043169|GO:0005737|GO:0006996|GO:0016810|GO:0050662|GO:0033558|GO:0051276|GO:0016811|GO:0005634|GO:0051287|GO:0070403|GO:0046872|GO:0034979|GO:0004407|GO:0006464|GO:0016570|GO:0046914|GO:0016575|GO:…	metabolic process|cell|catalytic activity|heterocyclic compound binding|organic substance metabolic process|transferase activity|nitrogen compound metabolic process|membrane-bounded organelle|hydrolase activity|cellular component organization|small molecule binding|cellular metabolic process|cofactor binding|intracellular membrane-bounded organelle|nucleotide binding|deacetylase activity|protein …	-	-	dre01100|dre00760	Metabolic pathways - Danio rerio (zebrafish)|Nicotinate and nicotinamide metabolism - Danio rerio (zebrafish)	18:15271993-15289997	282	71	121	14	35	77	12.2717	3.72469	6.47794	0.745173	2.07899	3.78475	7.49145	2.20297	1.76579	0.00175482	0.0907076	UP
ENSDARG00000069548	zgc:162780	zgc:162780 [Source:ZFIN;Acc:ZDB-GENE-070410-92]	protein_coding	GO:0003824|GO:0016740|GO:0008168	catalytic activity|transferase activity|methyltransferase activity	-	-	-	-	9:28693592-28696999	99	41	92	239	383	130	2.98098	1.48828	3.40805	8.80218	15.7416	4.42136	2.62577	9.65506	-1.87854	0.00179693	0.0907076	DOWN
ENSDARG00000075718	rpz5	rapunzel 5 [Source:ZFIN;Acc:ZDB-GENE-030131-4678]	protein_coding	-	-	-	-	-	-	16:46492756-46496293	311	312	300	725	1459	466	6.19998	7.49822	7.35773	17.6781	39.7019	10.4931	7.01864	22.6243	-1.68861	0.00170541	0.0907076	DOWN
ENSDARG00000077231	vwf	von Willebrand factor [Source:ZFIN;Acc:ZDB-GENE-070103-1]	protein_coding	GO:0005576|GO:0005515|GO:0007599	extracellular region|protein binding|hemostasis	K03900	von Willebrand factor[-]	dre04510|dre04512	Focal adhesion - Danio rerio (zebrafish)|ECM-receptor interaction - Danio rerio (zebrafish)	18:7150144-7228004	223	125	221	548	892	261	1.26973	0.858011	1.54808	3.81642	6.93264	1.67856	1.22528	4.14254	-1.75741	0.00180806	0.0907076	DOWN
ENSDARG00000077726	nocta	nocturnin a [Source:ZFIN;Acc:ZDB-GENE-050208-306]	protein_coding	GO:0048511|GO:0008152|GO:0003824|GO:0071704|GO:0019222|GO:0007623|GO:0006807|GO:0016787|GO:0044237|GO:0006725|GO:0032922|GO:0006139|GO:0016788|GO:0004518|GO:0010468|GO:0016070|GO:0090501|GO:0004527|GO:0090305|GO:0004540|GO:0004532|GO:0090503|GO:0008408|GO:0000175|GO:0004535	rhythmic process|metabolic process|catalytic activity|organic substance metabolic process|regulation of metabolic process|circadian rhythm|nitrogen compound metabolic process|hydrolase activity|cellular metabolic process|cellular aromatic compound metabolic process|circadian regulation of gene expression|nucleobase-containing compound metabolic process|hydrolase activity, acting on ester bonds|nu…	-	-	-	-	14:46028003-46042136	147	84	143	354	443	231	2.44557	1.68468	2.9268	7.20332	10.0599	4.34072	2.35235	7.2013	-1.61416	0.00172771	0.0907076	DOWN
ENSDARG00000080401	NC_002333.5	-	Mt_tRNA	-	-	-	-	-	-	MT:6109-6176	505	277	446	929	1158	872	418.836	276.954	455.074	942.402	1310.95	816.877	383.621	1023.41	-1.41563	0.00173102	0.0907076	DOWN
ENSDARG00000082789	NC_002333.18	-	Mt_tRNA	-	-	-	-	-	-	MT:6283-6354	908	502	817	1684	2071	1620	711.239	474.032	787.309	1613.39	2214.3	1433.28	657.526	1753.66	-1.41524	0.0017075	0.0907076	DOWN
ENSDARG00000087188	nfil3-6	nuclear factor, interleukin 3 regulated, member 6 [Source:ZFIN;Acc:ZDB-GENE-040704-63]	protein_coding	GO:0048511|GO:0008152|GO:0005623|GO:0071704|GO:0019222|GO:0007623|GO:0006807|GO:0003700|GO:0043227|GO:0009058|GO:0044237|GO:0044249|GO:0006725|GO:0043231|GO:0009889|GO:0032922|GO:0006139|GO:0010468|GO:0016070|GO:0019438|GO:0005634|GO:0051252|GO:0006351|GO:0032774|GO:2001141|GO:0006355|GO:1903506	rhythmic process|metabolic process|cell|organic substance metabolic process|regulation of metabolic process|circadian rhythm|nitrogen compound metabolic process|transcription factor activity, sequence-specific DNA binding|membrane-bounded organelle|biosynthetic process|cellular metabolic process|cellular biosynthetic process|cellular aromatic compound metabolic process|intracellular membrane-boun…	-	-	-	-	3:14099693-14103551	352	199	360	1030	1373	357	8.0113	5.45995	10.0799	28.6725	42.6538	9.17733	7.85039	26.8345	-1.77325	0.00175597	0.0907076	DOWN
ENSDARG00000098204	CU984600.2	si:dkeyp-118h9.7 [Source:NCBI gene;Acc:555303]	protein_coding	GO:0005515|GO:0031072|GO:0051087|GO:0030544	protein binding|heat shock protein binding|chaperone binding|Hsp70 protein binding	-	-	-	-	9:563547-582037	132	132	234	578	762	231	0.594655	0.716869	1.29689	3.18484	4.68569	1.17542	0.86947	3.01532	-1.7941	0.00180079	0.0907076	DOWN
ENSDARG00000098397	FP016106.1	sterile alpha motif domain-containing protein 9-like [Source:NCBI gene;Acc:101882579]	lincRNA	-	-	-	-	-	-	3:6556960-6597195	34	26	41	109	209	57	0.273777	0.252387	0.406154	1.07351	2.29714	0.518413	0.310772	1.29636	-2.06053	0.00178849	0.0907076	DOWN
ENSDARG00000101831	irx1a	iroquois homeobox 1a [Source:ZFIN;Acc:ZDB-GENE-040707-1]	protein_coding	GO:0008152|GO:0005623|GO:0032502|GO:1901363|GO:0071704|GO:0019222|GO:0009653|GO:0006807|GO:0043227|GO:0048856|GO:0009058|GO:0044237|GO:0044249|GO:0007275|GO:0048468|GO:0006725|GO:0043231|GO:0009887|GO:0009889|GO:0048513|GO:0060041|GO:0048598|GO:0060042|GO:0006139|GO:0048568|GO:0007423|GO:0048839|GO:0003676|GO:0030154|GO:0007399|GO:0010468|GO:0043583|GO:0016070|GO:0033333|GO:0033334|GO:0042472|GO:…	metabolic process|cell|developmental process|heterocyclic compound binding|organic substance metabolic process|regulation of metabolic process|anatomical structure morphogenesis|nitrogen compound metabolic process|membrane-bounded organelle|anatomical structure development|biosynthetic process|cellular metabolic process|cellular biosynthetic process|multicellular organism development|cell develop…	-	-	-	-	16:813780-817937	345	186	292	649	1115	453	11.2469	7.30976	11.711	25.8778	49.6154	16.6802	10.0892	30.7245	-1.60657	0.00176269	0.0907076	DOWN
ENSDARG00000102100	mrc1a	mannose receptor, C type 1a [Source:ZFIN;Acc:ZDB-GENE-090915-4]	protein_coding	GO:0016020|GO:0005623|GO:0005886|GO:0071944|GO:0031224|GO:0038023|GO:0016021|GO:0016192|GO:0006897|GO:0006898	membrane|cell|plasma membrane|cell periphery|intrinsic component of membrane|signaling receptor activity|integral component of membrane|vesicle-mediated transport|endocytosis|receptor-mediated endocytosis	K06560	mannose receptor, C type[-]	dre04145	Phagosome - Danio rerio (zebrafish)	7:58892856-58952382	636	369	640	1600	2434	726	8.29724	5.80334	10.2719	25.5308	43.3435	10.698	8.12416	26.5241	-1.70701	0.00180322	0.0907076	DOWN
ENSDARG00000103340	clic1	chloride intracellular channel 1 [Source:ZFIN;Acc:ZDB-GENE-030131-3202]	protein_coding	GO:0016020|GO:0032991|GO:0005623|GO:1902495|GO:0022857|GO:0043227|GO:0005515|GO:0031224|GO:0043231|GO:0005737|GO:0016021|GO:0051049|GO:0034702|GO:0043269|GO:0055085|GO:0015075|GO:0034707|GO:0015267|GO:0006811|GO:0005634|GO:0034765|GO:0005216|GO:0034220|GO:0008509|GO:0006820|GO:0022832|GO:0098656|GO:0005244|GO:0015698|GO:0015108|GO:0006821|GO:0005254|GO:1902476	membrane|macromolecular complex|cell|transmembrane transporter complex|transmembrane transporter activity|membrane-bounded organelle|protein binding|intrinsic component of membrane|intracellular membrane-bounded organelle|cytoplasm|integral component of membrane|regulation of transport|ion channel complex|regulation of ion transport|transmembrane transport|ion transmembrane transporter activity|c…	-	-	-	-	19:18758014-18766405	510	341	526	1289	1795	669	11.7881	9.50169	14.9573	36.4412	56.6321	17.4657	12.0823	36.8463	-1.60862	0.00178857	0.0907076	DOWN
ENSDARG00000103924	zgc:154055	zgc:154055 [Source:ZFIN;Acc:ZDB-GENE-060929-612]	protein_coding	-	-	-	-	-	-	17:25397070-25412595	280	175	254	664	938	347	6.63781	5.00126	7.40789	19.2532	30.3527	9.29145	6.34899	19.6324	-1.62864	0.00175583	0.0907076	DOWN
ENSDARG00000103984	cyth4b	cytohesin 4b [Source:ZFIN;Acc:ZDB-GENE-080219-45]	protein_coding	GO:0023052|GO:0050896|GO:0007165|GO:0007154|GO:0023051|GO:0005085|GO:0009966|GO:0005086|GO:0035556|GO:0007264|GO:1902531|GO:0007265|GO:0051056|GO:0046578|GO:0032012	signaling|response to stimulus|signal transduction|cell communication|regulation of signaling|guanyl-nucleotide exchange factor activity|regulation of signal transduction|ARF guanyl-nucleotide exchange factor activity|intracellular signal transduction|small GTPase mediated signal transduction|regulation of intracellular signal transduction|Ras protein signal transduction|regulation of small GTPas…	K18441	cytohesin[-]	dre04144|dre05132	Endocytosis - Danio rerio (zebrafish)|Salmonella infection - Danio rerio (zebrafish)	6:392815-409768	317	181	260	748	1036	344	10.2044	7.02395	10.2966	29.4508	45.5212	12.5076	9.17499	29.1599	-1.6682	0.00174296	0.0907076	DOWN
ENSDARG00000001975	hsd11b2	hydroxysteroid (11-beta) dehydrogenase 2 [Source:ZFIN;Acc:ZDB-GENE-030131-6030]	protein_coding	GO:0050896|GO:0008152|GO:0016020|GO:0003824|GO:0071704|GO:0031224|GO:0016491|GO:0044237|GO:0016229|GO:0006629|GO:0016021|GO:0033555|GO:0016614|GO:0055114|GO:0034650|GO:0008202|GO:0016616|GO:0003845	response to stimulus|metabolic process|membrane|catalytic activity|organic substance metabolic process|intrinsic component of membrane|oxidoreductase activity|cellular metabolic process|steroid dehydrogenase activity|lipid metabolic process|integral component of membrane|multicellular organismal response to stress|oxidoreductase activity, acting on CH-OH group of donors|oxidation-reduction proces…	K00071	corticosteroid 11-beta-dehydrogenase isozyme 2[1.1.1.-]	dre01100|dre00140	Metabolic pathways - Danio rerio (zebrafish)|Steroid hormone biosynthesis - Danio rerio (zebrafish)	7:35112052-35126374	1675	894	1267	5145	4920	1396	36.4453	23.4498	33.9154	136.924	146.123	34.3083	31.2702	105.785	-1.75828	0.00186832	0.0910567	DOWN
ENSDARG00000011376	dnase1l4.2	deoxyribonuclease 1 like 4, tandem duplicate 2 [Source:ZFIN;Acc:ZDB-GENE-040426-1884]	protein_coding	GO:0008152|GO:0005623|GO:0003824|GO:1901363|GO:0071704|GO:0006807|GO:0043227|GO:0016787|GO:0009056|GO:0044237|GO:0006725|GO:0043231|GO:0006139|GO:0016788|GO:0003676|GO:0004518|GO:0006259|GO:0019439|GO:0005634|GO:0003677|GO:0090305|GO:0006308|GO:0004536|GO:0004519|GO:0000737|GO:0004520|GO:0016888|GO:0004530	metabolic process|cell|catalytic activity|heterocyclic compound binding|organic substance metabolic process|nitrogen compound metabolic process|membrane-bounded organelle|hydrolase activity|catabolic process|cellular metabolic process|cellular aromatic compound metabolic process|intracellular membrane-bounded organelle|nucleobase-containing compound metabolic process|hydrolase activity, acting on…	-	-	-	-	22:5682635-5700482	425	302	498	1338	1722	513	5.47614	4.69101	7.89421	21.0867	30.2862	7.46603	6.02045	19.613	-1.70387	0.00186054	0.0910567	DOWN
ENSDARG00000025428	socs3a	suppressor of cytokine signaling 3a [Source:ZFIN;Acc:ZDB-GENE-030131-7349]	protein_coding	GO:0023052|GO:0050896|GO:0008152|GO:0016020|GO:0032991|GO:0032502|GO:0030234|GO:0071704|GO:0019222|GO:0009653|GO:0005942|GO:0006807|GO:0007165|GO:0048856|GO:0007154|GO:0016043|GO:0008283|GO:0050793|GO:0044237|GO:0019898|GO:0008219|GO:0007275|GO:0045595|GO:0050790|GO:0048468|GO:0060548|GO:0009887|GO:0019538|GO:0009611|GO:0010941|GO:0048732|GO:0030030|GO:0006629|GO:0048513|GO:0060041|GO:0031099|GO:…	signaling|response to stimulus|metabolic process|membrane|macromolecular complex|developmental process|enzyme regulator activity|organic substance metabolic process|regulation of metabolic process|anatomical structure morphogenesis|phosphatidylinositol 3-kinase complex|nitrogen compound metabolic process|signal transduction|anatomical structure development|cell communication|cellular component or…	K04696	suppressor of cytokine signaling 3[-]	dre05168|dre04910|dre04120|dre04920	Herpes simplex virus 1 infection - Danio rerio (zebrafish)|Insulin signaling pathway - Danio rerio (zebrafish)|Ubiquitin mediated proteolysis - Danio rerio (zebrafish)|Adipocytokine signaling pathway - Danio rerio (zebrafish)	3:57423137-57425961	485	309	662	1549	2177	650	14.1359	10.8571	23.7374	55.2205	86.6095	21.3984	16.2435	54.4095	-1.744	0.00183082	0.0910567	DOWN
ENSDARG00000030411	crygn2	crystallin, gamma N2 [Source:NCBI gene;Acc:445034]	protein_coding	-	-	-	-	-	-	24:41305391-41312459	14	13	25	6	2	2	0.804875	0.900977	1.76819	0.421895	0.156918	0.129867	1.15801	0.236227	2.29341	0.00186248	0.0910567	UP
ENSDARG00000031976	nos2b	nitric oxide synthase 2b, inducible [Source:ZFIN;Acc:ZDB-GENE-080916-1]	protein_coding	GO:0023052|GO:0050896|GO:0008152|GO:0016020|GO:0005623|GO:0003824|GO:1901363|GO:0071704|GO:0019222|GO:0031090|GO:0005886|GO:0006807|GO:0007165|GO:0043227|GO:0071944|GO:0009058|GO:0097367|GO:0007154|GO:0005515|GO:0016491|GO:0009056|GO:0036094|GO:0044237|GO:0048037|GO:0044249|GO:0006520|GO:0050790|GO:0006725|GO:0043231|GO:0000166|GO:1901135|GO:0009611|GO:0009725|GO:0009889|GO:0016705|GO:0010033|GO:…	signaling|response to stimulus|metabolic process|membrane|cell|catalytic activity|heterocyclic compound binding|organic substance metabolic process|regulation of metabolic process|organelle membrane|plasma membrane|nitrogen compound metabolic process|signal transduction|membrane-bounded organelle|cell periphery|biosynthetic process|carbohydrate derivative binding|cell communication|protein bindin…	K13241	nitric-oxide synthase, inducible[1.14.13.39]	dre01100|dre04020|dre04371|dre04146|dre00330|dre00220	Metabolic pathways - Danio rerio (zebrafish)|Calcium signaling pathway - Danio rerio (zebrafish)|Apelin signaling pathway - Danio rerio (zebrafish)|Peroxisome - Danio rerio (zebrafish)|Arginine and proline metabolism - Danio rerio (zebrafish)|Arginine biosynthesis - Danio rerio (zebrafish)	15:30323491-30348677	12	77	21	142	624	50	0.197431	1.52716	0.425042	2.85743	14.013	0.929132	0.716544	5.9332	-3.04968	0.00183787	0.0910567	DOWN
ENSDARG00000036834	krt92	keratin 92 [Source:ZFIN;Acc:ZDB-GENE-050417-363]	protein_coding	GO:0005198|GO:0005623|GO:0005856|GO:0099513|GO:0045111|GO:0005882	structural molecule activity|cell|cytoskeleton|polymeric cytoskeletal fiber|intermediate filament cytoskeleton|intermediate filament	-	-	-	-	19:5349656-5352199	6	5	1078	30	17	8	0.082448	0.0828261	18.225	0.504238	0.318873	0.124171	6.13009	0.315761	4.279	0.00184282	0.0910567	UP
ENSDARG00000044129	si:ch211-214p16.1	si:ch211-214p16.1 [Source:NCBI gene;Acc:368901]	processed_transcript	-	-	-	-	-	-	17:25585487-25586858	417	326	505	1163	1818	581	36.5184	34.4166	54.4079	124.573	217.318	57.4698	41.781	133.12	-1.67181	0.00183052	0.0910567	DOWN
ENSDARG00000056279	ccdc157	coiled-coil domain containing 157 [Source:ZFIN;Acc:ZDB-GENE-030616-155]	protein_coding	-	-	-	-	-	-	8:36541949-36554732	237	199	190	96	55	113	2.73954	2.77306	2.70196	1.35727	0.867807	1.47535	2.73819	1.23348	1.15049	0.00186023	0.0910567	UP
ENSDARG00000058988	KCNJ15	potassium inwardly rectifying channel subfamily J member 15 [Source:NCBI gene;Acc:572476]	protein_coding	GO:0016020|GO:0022857|GO:0031224|GO:0016021|GO:0051049|GO:0043269|GO:0055085|GO:0015075|GO:0015267|GO:0006811|GO:0071805|GO:0034765|GO:0006812|GO:0008324|GO:0015276|GO:0005216|GO:0098739|GO:1990573|GO:0034220|GO:0022832|GO:0015672|GO:0005244|GO:0005261|GO:0030001|GO:0022890|GO:0098655|GO:0098662|GO:0005242|GO:0046873|GO:0006813|GO:0005267|GO:0015079|GO:0005249	membrane|transmembrane transporter activity|intrinsic component of membrane|integral component of membrane|regulation of transport|regulation of ion transport|transmembrane transport|ion transmembrane transporter activity|channel activity|ion transport|potassium ion transmembrane transport|regulation of ion transmembrane transport|cation transport|cation transmembrane transporter activity|ligand-…	-	-	-	-	10:158590-159597	338	186	287	855	1291	313	18.9112	12.5455	19.755	58.5107	98.5948	19.7803	17.0706	58.9619	-1.78827	0.0018226	0.0910567	DOWN
ENSDARG00000062688	gpnmb	glycoprotein (transmembrane) nmb [Source:ZFIN;Acc:ZDB-GENE-060503-106]	protein_coding	GO:0016020|GO:0005623|GO:0005886|GO:0071944|GO:0031224|GO:0031226|GO:0016021|GO:0005887	membrane|cell|plasma membrane|cell periphery|intrinsic component of membrane|intrinsic component of plasma membrane|integral component of membrane|integral component of plasma membrane	-	-	-	-	19:20247435-20270207	824	1281	1399	506	350	732	6.31324	11.8317	13.1867	4.7418	3.66032	6.33466	10.4439	4.91226	1.0882	0.00187009	0.0910567	UP
ENSDARG00000062865	mras	muscle RAS oncogene homolog [Source:ZFIN;Acc:ZDB-GENE-050208-495]	protein_coding	GO:0023052|GO:0050896|GO:0016020|GO:0005623|GO:0003824|GO:1901363|GO:0005886|GO:0007165|GO:0071944|GO:0016787|GO:0097367|GO:0007154|GO:0036094|GO:0000166|GO:0001882|GO:0016817|GO:0035556|GO:0017076|GO:0032549|GO:0019003|GO:0007264|GO:0016818|GO:0007265|GO:0019001|GO:0016462|GO:0005525|GO:0003924	signaling|response to stimulus|membrane|cell|catalytic activity|heterocyclic compound binding|plasma membrane|signal transduction|cell periphery|hydrolase activity|carbohydrate derivative binding|cell communication|small molecule binding|nucleotide binding|nucleoside binding|hydrolase activity, acting on acid anhydrides|intracellular signal transduction|purine nucleotide binding|ribonucleoside bi…	K07831	Ras-related protein M-Ras[-]	dre04010|dre04810|dre04218|dre04371|dre04140|dre04625|dre04137	MAPK signaling pathway - Danio rerio (zebrafish)|Regulation of actin cytoskeleton - Danio rerio (zebrafish)|Cellular senescence - Danio rerio (zebrafish)|Apelin signaling pathway - Danio rerio (zebrafish)|Autophagy - animal - Danio rerio (zebrafish)|C-type lectin receptor signaling pathway - Danio rerio (zebrafish)|Mitophagy - animal - Danio rerio (zebrafish)	22:11857356-11874688	109	65	113	290	425	153	1.3968	1.00416	1.78148	4.54544	7.43406	2.21456	1.39415	4.73136	-1.76287	0.00186515	0.0910567	DOWN
ENSDARG00000067916	lyn	LYN proto-oncogene, Src family tyrosine kinase [Source:ZFIN;Acc:ZDB-GENE-040912-7]	protein_coding	GO:0023052|GO:0050896|GO:0008152|GO:0040011|GO:0002376|GO:0016020|GO:0005623|GO:0032502|GO:0003824|GO:1901363|GO:0050900|GO:0071704|GO:0016740|GO:0005886|GO:0006807|GO:0040012|GO:0007165|GO:0071944|GO:0097367|GO:0007154|GO:0005515|GO:0008283|GO:0048870|GO:0002682|GO:0036094|GO:0044237|GO:0019898|GO:0050920|GO:0000166|GO:0019538|GO:0019897|GO:0009611|GO:2000145|GO:0005102|GO:0042127|GO:0030595|GO:…	signaling|response to stimulus|metabolic process|locomotion|immune system process|membrane|cell|developmental process|catalytic activity|heterocyclic compound binding|leukocyte migration|organic substance metabolic process|transferase activity|plasma membrane|nitrogen compound metabolic process|regulation of locomotion|signal transduction|cell periphery|carbohydrate derivative binding|cell commun…	-	-	-	-	2:27577470-27609189	381	255	429	908	1680	501	6.51137	5.25367	9.01985	18.9802	39.1908	9.67104	6.9283	22.614	-1.70664	0.00183734	0.0910567	DOWN
ENSDARG00000090052	si:dkey-165a24.9	si:dkey-165a24.9 [Source:ZFIN;Acc:ZDB-GENE-141209-1]	protein_coding	GO:0023052|GO:0050896|GO:0016020|GO:0005623|GO:0007165|GO:0007154|GO:0016043|GO:0031224|GO:0038023|GO:0005737|GO:0030030|GO:0004888|GO:0006996|GO:0016021|GO:0007186|GO:0044782|GO:0004930|GO:0030031|GO:0070925|GO:0060271	signaling|response to stimulus|membrane|cell|signal transduction|cell communication|cellular component organization|intrinsic component of membrane|signaling receptor activity|cytoplasm|cell projection organization|transmembrane signaling receptor activity|organelle organization|integral component of membrane|G-protein coupled receptor signaling pathway|cilium organization|G-protein coupled recep…	-	-	-	-	7:22702224-22712827	177	110	160	545	620	184	1.468	1.09982	1.63255	5.52862	7.01893	1.72369	1.40012	4.75708	-1.76452	0.00185177	0.0910567	DOWN
ENSDARG00000095648	BX545856.2	-	unprocessed_pseudogene	-	-	-	-	-	-	9:33244198-33245755	4	3	7	0	0	0	0.791501	0.715617	1.70424	0	0	0	1.07045	0	Inf	0.00186848	0.0910567	UP
ENSDARG00000096770	CU571074.2	-	lincRNA	-	-	-	-	-	-	20:46957091-46959768	76	82	129	300	404	171	1.60053	2.08181	3.34223	7.72751	11.6134	4.06758	2.34152	7.80283	-1.73655	0.00186441	0.0910567	DOWN
ENSDARG00000059049	zgc:174904	zgc:174904 [Source:ZFIN;Acc:ZDB-GENE-080204-76]	protein_coding	GO:0016020|GO:0030246|GO:0031224|GO:0016021	membrane|carbohydrate binding|intrinsic component of membrane|integral component of membrane	-	-	-	-	19:5690933-5699703	195	162	175	451	998	233	5.77906	5.78777	6.38052	16.3481	40.372	7.79949	5.98245	21.5065	-1.84596	0.00187521	0.0911393	DOWN
ENSDARG00000012593	col5a1	procollagen, type V, alpha 1 [Source:ZFIN;Acc:ZDB-GENE-041105-6]	protein_coding	GO:0005198|GO:0005576|GO:0032991|GO:0005615|GO:0007155|GO:0005201|GO:0097367|GO:0031012|GO:0016043|GO:0005581|GO:0005539|GO:0008201|GO:0097435|GO:0005588|GO:0030199|GO:0030198	structural molecule activity|extracellular region|macromolecular complex|extracellular space|cell adhesion|extracellular matrix structural constituent|carbohydrate derivative binding|extracellular matrix|cellular component organization|collagen trimer|glycosaminoglycan binding|heparin binding|supramolecular fiber organization|collagen type V trimer|collagen fibril organization|extracellular matri…	-	-	-	-	21:6556635-6725780	89	70	121	272	364	177	0.488837	0.463499	0.817628	1.82731	2.729	1.09809	0.589988	1.8848	-1.67565	0.00188058	0.0912339	DOWN
ENSDARG00000091835	si:ch73-264p11.1	si:ch73-264p11.1 [Source:ZFIN;Acc:ZDB-GENE-120703-35]	protein_coding	-	-	-	-	-	-	24:25191415-25205140	18	9	20	73	76	32	0.581088	0.350271	0.794309	2.88244	3.34897	1.16684	0.575223	2.46608	-2.10003	0.00188544	0.0913033	DOWN
ENSDARG00000069808	ostm1	osteoclastogenesis associated transmembrane protein 1 [Source:ZFIN;Acc:ZDB-GENE-081104-270]	protein_coding	GO:0016020|GO:0031224|GO:0016021	membrane|intrinsic component of membrane|integral component of membrane	-	-	-	-	20:32473584-32491036	137	89	145	347	395	245	1.42766	1.11807	1.85894	4.42284	5.61859	2.88374	1.46822	4.30839	-1.55308	0.00189276	0.0914914	DOWN
ENSDARG00000096406	ighv2-1	immunoglobulin heavy variable 2-1 [Source:ZFIN;Acc:ZDB-GENE-040514-2]	protein_coding	GO:0023052|GO:0005576|GO:0050896|GO:0008152|GO:0002376|GO:0016020|GO:0032991|GO:0005623|GO:0003823|GO:0009986|GO:0071704|GO:0005615|GO:0005886|GO:0006807|GO:0002253|GO:0007165|GO:0071944|GO:0007154|GO:0016043|GO:0005515|GO:0045321|GO:0002682|GO:0042571|GO:0006955|GO:0019538|GO:0005102|GO:0002757|GO:0006959|GO:0045087|GO:0061024|GO:0050776|GO:0009897|GO:0006952|GO:0006956|GO:0007166|GO:0009617|GO:…	signaling|extracellular region|response to stimulus|metabolic process|immune system process|membrane|macromolecular complex|cell|antigen binding|cell surface|organic substance metabolic process|extracellular space|plasma membrane|nitrogen compound metabolic process|activation of immune response|signal transduction|cell periphery|cell communication|cellular component organization|protein binding|l…	-	-	-	-	3:34061400-34061892	2	0	3	10	23	8	0.275095	0	0.507708	1.68237	4.31844	1.24292	0.260934	2.41458	-3.21001	0.00190253	0.091797	DOWN
ENSDARG00000074287	sptlc2b	serine palmitoyltransferase, long chain base subunit 2b [Source:ZFIN;Acc:ZDB-GENE-080305-8]	protein_coding	GO:0008152|GO:0016020|GO:0003824|GO:1901363|GO:0016740|GO:0009058|GO:0031224|GO:0036094|GO:0048037|GO:0030170|GO:0016021|GO:0019842	metabolic process|membrane|catalytic activity|heterocyclic compound binding|transferase activity|biosynthetic process|intrinsic component of membrane|small molecule binding|cofactor binding|pyridoxal phosphate binding|integral component of membrane|vitamin binding	K00654	serine palmitoyltransferase[2.3.1.50]	dre01100|dre00600	Metabolic pathways - Danio rerio (zebrafish)|Sphingolipid metabolism - Danio rerio (zebrafish)	20:5330540-5369105	414	306	330	843	1136	604	4.89798	4.36429	4.80313	12.1987	18.3452	8.07125	4.68847	12.8717	-1.45701	0.00191875	0.0924121	DOWN
ENSDARG00000004979	elovl5	ELOVL fatty acid elongase 5 [Source:ZFIN;Acc:ZDB-GENE-040407-2]	protein_coding	GO:0008152|GO:0016020|GO:0005623|GO:0003824|GO:0005789|GO:0012505|GO:0071704|GO:0016740|GO:0005886|GO:0042175|GO:0042995|GO:0006807|GO:0043227|GO:0071944|GO:0009058|GO:0031224|GO:0044237|GO:0044249|GO:0005783|GO:0043231|GO:0051186|GO:0031227|GO:0005737|GO:0006629|GO:0031226|GO:0016746|GO:0016021|GO:0006082|GO:0006790|GO:0043005|GO:0044255|GO:0030176|GO:0006665|GO:0030425|GO:0016747|GO:0006637|GO:…	metabolic process|membrane|cell|catalytic activity|endoplasmic reticulum membrane|endomembrane system|organic substance metabolic process|transferase activity|plasma membrane|nuclear outer membrane-endoplasmic reticulum membrane network|cell projection|nitrogen compound metabolic process|membrane-bounded organelle|cell periphery|biosynthetic process|intrinsic component of membrane|cellular metabo…	K10244	elongation of very long chain fatty acids protein 5[2.3.1.199]	dre01100|dre01212|dre00062|dre01040	Metabolic pathways - Danio rerio (zebrafish)|Fatty acid metabolism - Danio rerio (zebrafish)|Fatty acid elongation - Danio rerio (zebrafish)|Biosynthesis of unsaturated fatty acids - Danio rerio (zebrafish)	13:2394264-2417409	254	143	149	583	658	264	4.80867	3.26364	3.47034	13.4998	17.0037	5.64525	3.84755	12.0496	-1.64697	0.00193054	0.0925001	DOWN
ENSDARG00000061274	lss	lanosterol synthase (2,3-oxidosqualene-lanosterol cyclase) [Source:ZFIN;Acc:ZDB-GENE-050119-7]	protein_coding	GO:0008152|GO:0005623|GO:0003824|GO:0071704|GO:0009058|GO:0044237|GO:0016853|GO:0044249|GO:0006629|GO:0016866|GO:0044255|GO:0005811|GO:0016125|GO:0006066|GO:0008202|GO:0008299|GO:0008610|GO:0008203|GO:0042300|GO:0006694|GO:0000250|GO:0016126|GO:0016104|GO:0006695	metabolic process|cell|catalytic activity|organic substance metabolic process|biosynthetic process|cellular metabolic process|isomerase activity|cellular biosynthetic process|lipid metabolic process|intramolecular transferase activity|cellular lipid metabolic process|lipid particle|sterol metabolic process|alcohol metabolic process|steroid metabolic process|isoprenoid biosynthetic process|lipid b…	K01852	lanosterol synthase[5.4.99.7]	dre01100|dre00100	Metabolic pathways - Danio rerio (zebrafish)|Steroid biosynthesis - Danio rerio (zebrafish)	9:38481780-38500391	243	224	185	66	38	141	5.34295	5.93742	5.00426	1.77495	1.14046	3.50171	5.42821	2.13904	1.34351	0.00193099	0.0925001	UP
ENSDARG00000061543	ccdc85b	coiled-coil domain containing 85B [Source:ZFIN;Acc:ZDB-GENE-060130-56]	protein_coding	GO:0030054|GO:0005623|GO:0032502|GO:0048646|GO:0009653|GO:0043227|GO:0048856|GO:0007275|GO:0043231|GO:0005737|GO:0035148|GO:0005912|GO:0021915|GO:0048598|GO:0009888|GO:0007399|GO:0060429|GO:0072175|GO:0016331|GO:0005815|GO:0005856|GO:0005634|GO:0002009|GO:0001841|GO:0001843|GO:0009792|GO:0015630|GO:0043009	cell junction|cell|developmental process|anatomical structure formation involved in morphogenesis|anatomical structure morphogenesis|membrane-bounded organelle|anatomical structure development|multicellular organism development|intracellular membrane-bounded organelle|cytoplasm|tube formation|adherens junction|neural tube development|embryonic morphogenesis|tissue development|nervous system devel…	-	-	-	-	14:30730749-30734935	247	101	192	614	671	261	3.41595	1.68388	3.26671	10.3861	12.6667	4.07702	2.78884	9.04326	-1.69718	0.00193023	0.0925001	DOWN
ENSDARG00000024789	mxc	myxovirus (influenza virus) resistance C [Source:NCBI gene;Acc:360145]	protein_coding	GO:0045202|GO:0050896|GO:0008152|GO:0016020|GO:0005623|GO:0003824|GO:1901363|GO:0099572|GO:0071704|GO:0031090|GO:0005886|GO:0042995|GO:0098793|GO:0043227|GO:0071944|GO:0016787|GO:0097367|GO:0044327|GO:0098794|GO:0016043|GO:0005515|GO:0051641|GO:0036094|GO:0044237|GO:0097060|GO:0046907|GO:0098844|GO:0051649|GO:0043231|GO:0000166|GO:0008092|GO:0001882|GO:0050803|GO:0010033|GO:0032279|GO:0005737|GO:…	synapse|response to stimulus|metabolic process|membrane|cell|catalytic activity|heterocyclic compound binding|postsynaptic specialization|organic substance metabolic process|organelle membrane|plasma membrane|cell projection|presynapse|membrane-bounded organelle|cell periphery|hydrolase activity|carbohydrate derivative binding|dendritic spine head|postsynapse|cellular component organization|prote…	-	-	-	-	9:32805688-32813177	81	164	256	544	1175	238	1.8753	4.57725	7.29152	15.4046	37.1321	6.2237	4.58136	19.5868	-2.09603	0.00194645	0.0927352	DOWN
ENSDARG00000036107	txnipa	thioredoxin interacting protein a [Source:ZFIN;Acc:ZDB-GENE-030804-10]	protein_coding	-	-	K20910	thioredoxin-interacting protein[-]	dre04621	NOD-like receptor signaling pathway - Danio rerio (zebrafish)	19:24488403-24492326	6080	3999	6601	13048	27148	8159	124.554	98.7602	166.364	326.939	759.137	188.79	129.893	424.955	-1.70999	0.00194983	0.0927352	DOWN
ENSDARG00000043531	jun	Jun proto-oncogene, AP-1 transcription factor subunit [Source:ZFIN;Acc:ZDB-GENE-030131-7859]	protein_coding	GO:0023052|GO:0050896|GO:0008152|GO:0032991|GO:0005623|GO:0032502|GO:1901363|GO:0071704|GO:0019222|GO:0006807|GO:0003700|GO:0051094|GO:0007165|GO:0043227|GO:0048856|GO:0009058|GO:0007154|GO:0005515|GO:0008283|GO:0050793|GO:0044237|GO:0044249|GO:0009612|GO:0007275|GO:0045595|GO:0042493|GO:0007420|GO:0006725|GO:0043231|GO:0009725|GO:0045597|GO:0003712|GO:0009889|GO:0009890|GO:0009314|GO:0010033|GO:…	signaling|response to stimulus|metabolic process|macromolecular complex|cell|developmental process|heterocyclic compound binding|organic substance metabolic process|regulation of metabolic process|nitrogen compound metabolic process|transcription factor activity, sequence-specific DNA binding|positive regulation of developmental process|signal transduction|membrane-bounded organelle|anatomical st…	K04448	transcription factor AP-1[-]	dre04010|dre05132|dre04510|dre04530|dre04310|dre04210|dre04621|dre04625|dre04912|dre04012|dre04620|dre04137	MAPK signaling pathway - Danio rerio (zebrafish)|Salmonella infection - Danio rerio (zebrafish)|Focal adhesion - Danio rerio (zebrafish)|Tight junction - Danio rerio (zebrafish)|Wnt signaling pathway - Danio rerio (zebrafish)|Apoptosis - Danio rerio (zebrafish)|NOD-like receptor signaling pathway - Danio rerio (zebrafish)|C-type lectin receptor signaling pathway - Danio rerio (zebrafish)|GnRH sig…	20:15552657-15554606	392	252	566	1063	1871	630	7.69773	5.96559	13.6738	25.5316	50.1508	13.9735	9.11236	29.8853	-1.71354	0.00194038	0.0927352	DOWN
ENSDARG00000103336	si:dkey-77g12.4	si:dkey-77g12.4 [Source:ZFIN;Acc:ZDB-GENE-141216-153]	protein_coding	GO:0008152|GO:0030234|GO:0071704|GO:0019222|GO:0006807|GO:0005515|GO:0044237|GO:0004857|GO:0050790|GO:0019538|GO:0043086|GO:0006508|GO:0030414|GO:0051346|GO:0030162|GO:0004866|GO:0045861|GO:0004867|GO:0010466|GO:0010951	metabolic process|enzyme regulator activity|organic substance metabolic process|regulation of metabolic process|nitrogen compound metabolic process|protein binding|cellular metabolic process|enzyme inhibitor activity|regulation of catalytic activity|protein metabolic process|negative regulation of catalytic activity|proteolysis|peptidase inhibitor activity|negative regulation of hydrolase activit…	-	-	-	-	14:15257658-15258539	423	308	502	876	1795	718	43.773	38.423	63.9092	110.876	253.546	83.9222	48.7017	149.448	-1.6176	0.0019485	0.0927352	DOWN
ENSDARG00000005004	slc5a12	solute carrier family 5 member 12 [Source:NCBI gene;Acc:393339]	protein_coding	GO:0016020|GO:0022857|GO:0031224|GO:0016021|GO:0055085	membrane|transmembrane transporter activity|intrinsic component of membrane|integral component of membrane|transmembrane transport	-	-	-	-	25:35474987-35524166	2391	1198	1834	5076	7906	2378	49.2322	29.7373	46.4583	127.838	222.205	55.3056	41.8093	135.116	-1.6923	0.00200173	0.0928166	DOWN
ENSDARG00000010785	thbs1b	thrombospondin 1b [Source:ZFIN;Acc:ZDB-GENE-020708-1]	protein_coding	GO:0005576|GO:0050896|GO:0032502|GO:0048646|GO:0009653|GO:0005615|GO:0007155|GO:0048856|GO:0097367|GO:0050840|GO:0005515|GO:0050793|GO:0007275|GO:1901343|GO:0022603|GO:0043169|GO:0001525|GO:0005539|GO:0006952|GO:0008201|GO:0001568|GO:0048514|GO:0001944|GO:0016525|GO:0072359|GO:0006954|GO:0045765|GO:1901342|GO:0046872|GO:0072358|GO:0005509	extracellular region|response to stimulus|developmental process|anatomical structure formation involved in morphogenesis|anatomical structure morphogenesis|extracellular space|cell adhesion|anatomical structure development|carbohydrate derivative binding|extracellular matrix binding|protein binding|regulation of developmental process|multicellular organism development|negative regulation of vascu…	K16857	thrombospondin 1[-]	dre04510|dre04145|dre04350|dre04512|dre04115	Focal adhesion - Danio rerio (zebrafish)|Phagosome - Danio rerio (zebrafish)|TGF-beta signaling pathway - Danio rerio (zebrafish)|ECM-receptor interaction - Danio rerio (zebrafish)|p53 signaling pathway - Danio rerio (zebrafish)	20:29036328-29052391	406	225	342	971	1193	446	2.21189	1.47773	2.29222	6.4703	8.87165	2.74448	1.99395	6.02881	-1.59625	0.00200457	0.0928166	DOWN
ENSDARG00000025254	s100a10b	S100 calcium binding protein A10b [Source:ZFIN;Acc:ZDB-GENE-040426-1937]	protein_coding	GO:0043169|GO:0046872|GO:0005509	cation binding|metal ion binding|calcium ion binding	K17274	protein S100-A10[-]	dre05132	Salmonella infection - Danio rerio (zebrafish)	16:23397785-23399484	794	477	709	2062	2310	909	23.693	17.1591	26.028	75.2587	94.0889	30.6374	22.2933	66.6616	-1.58024	0.00199127	0.0928166	DOWN
ENSDARG00000033234	stmn2a	stathmin 2a [Source:ZFIN;Acc:ZDB-GENE-041010-85]	protein_coding	GO:0005623|GO:0032502|GO:0030427|GO:0042995|GO:0048856|GO:0016043|GO:0005515|GO:0007017|GO:0007275|GO:0048468|GO:0008092|GO:0030426|GO:0000226|GO:0005737|GO:0030030|GO:0006996|GO:0097435|GO:0032886|GO:0043005|GO:0007019|GO:0030154|GO:0007399|GO:0007010|GO:0070507|GO:0048666|GO:0015631|GO:0031109|GO:0031175|GO:0051493|GO:0031110|GO:0030182|GO:0022008|GO:0048699	cell|developmental process|site of polarized growth|cell projection|anatomical structure development|cellular component organization|protein binding|microtubule-based process|multicellular organism development|cell development|cytoskeletal protein binding|growth cone|microtubule cytoskeleton organization|cytoplasm|cell projection organization|organelle organization|supramolecular fiber organizati…	-	-	-	-	16:16165029-16182319	37	17	19	119	102	43	0.992743	0.549854	0.62715	3.90521	3.73555	1.30312	0.723249	2.98129	-2.04337	0.00199017	0.0928166	DOWN
ENSDARG00000033928	ndfip2	Nedd4 family interacting protein 2 [Source:ZFIN;Acc:ZDB-GENE-040426-2662]	protein_coding	GO:0008152|GO:0016020|GO:0005623|GO:0012505|GO:0071704|GO:0019222|GO:0006807|GO:0043227|GO:0005515|GO:0031224|GO:0009056|GO:0051641|GO:0044237|GO:0046907|GO:0051649|GO:0005783|GO:0043231|GO:0019538|GO:0005737|GO:0016021|GO:0005794|GO:0019904|GO:0048471|GO:0006508|GO:1901565|GO:0006811|GO:0007034|GO:0050699|GO:0030163|GO:0051603|GO:0006812|GO:0006464|GO:0030001|GO:0019941|GO:0031398|GO:0006511|GO:…	metabolic process|membrane|cell|endomembrane system|organic substance metabolic process|regulation of metabolic process|nitrogen compound metabolic process|membrane-bounded organelle|protein binding|intrinsic component of membrane|catabolic process|cellular localization|cellular metabolic process|intracellular transport|establishment of localization in cell|endoplasmic reticulum|intracellular mem…	-	-	-	-	1:5354489-5394791	435	257	448	1031	1439	572	4.29199	3.05687	5.43803	12.4422	19.3801	6.3746	4.2623	12.7323	-1.57879	0.00198209	0.0928166	DOWN
ENSDARG00000044802	aadacl4	arylacetamide deacetylase-like 4 [Source:ZFIN;Acc:ZDB-GENE-080919-2]	protein_coding	GO:0008152|GO:0016020|GO:0003824|GO:0016787|GO:0031224|GO:0009056|GO:0016021|GO:0016788|GO:0052689|GO:0034338	metabolic process|membrane|catalytic activity|hydrolase activity|intrinsic component of membrane|catabolic process|integral component of membrane|hydrolase activity, acting on ester bonds|carboxylic ester hydrolase activity|short-chain carboxylesterase activity	-	-	-	-	11:28617564-28619811	441	209	318	1164	938	468	15.7714	9.01056	13.9911	50.9156	45.7888	18.9044	12.9243	38.5363	-1.57613	0.00196957	0.0928166	DOWN
ENSDARG00000074698	sdsl	serine dehydratase-like [Source:ZFIN;Acc:ZDB-GENE-131121-410]	protein_coding	GO:0008152|GO:0003824|GO:0071704|GO:0006807|GO:0016829|GO:0009056|GO:0044237|GO:0006520|GO:0006082|GO:0009063|GO:1901565|GO:0016841|GO:1901605|GO:0003941|GO:0004794|GO:0019752|GO:0006567|GO:0006565	metabolic process|catalytic activity|organic substance metabolic process|nitrogen compound metabolic process|lyase activity|catabolic process|cellular metabolic process|cellular amino acid metabolic process|organic acid metabolic process|cellular amino acid catabolic process|organonitrogen compound catabolic process|ammonia-lyase activity|alpha-amino acid metabolic process|L-serine ammonia-lyase …	K17989	L-serine/L-threonine ammonia-lyase[4.3.1.17 4.3.1.19]	dre01100|dre01200|dre01230|dre00270|dre00260	Metabolic pathways - Danio rerio (zebrafish)|Carbon metabolism - Danio rerio (zebrafish)|Biosynthesis of amino acids - Danio rerio (zebrafish)|Cysteine and methionine metabolism - Danio rerio (zebrafish)|Glycine, serine and threonine metabolism - Danio rerio (zebrafish)	17:14605794-14613711	66	24	64	207	241	83	2.46345	1.07991	2.93879	9.4501	12.2784	3.49916	2.16072	8.40922	-1.96046	0.00198374	0.0928166	DOWN
[truncated: 3,675 more rows]
