# Supplementary material for: WhiB4 Is Required for the Reactivation of Persistent Infection of Mycobacterium marinum in Zebrafish
Source: Microbiol Spectr. 2022 Mar 10;10(2):e00443-21. doi: 10.1128/spectrum.00443-21 (PMC9045381; doi:10.1128/spectrum.00443-21)
Supplement: SUPPLEMENTAL FILE 3 — Supplemental material. Download SPECTRUM00443-21_Supp_3_seq10.xlsx, XLSX file, 0.1 MB [file spectrum00443-21_supp_3_seq10.xlsx]

## Sheet: kidney FC>1.5 GO q-value<0.05
GO_ID	GO_term	TYPE	diff_gene_in_this_GO	UP_GENE	DOWN_GENE	all_diff_gene_in_all_GO	all_gene_in_this_GO	all_gene_in_all_GO	gene_UP_list	gene_DOWN_list	rich_factor	Pvalue	Qvalue
GO:0002376	immune system process	biological_process	345	34	311	3596	1274	26945	ENSDARG00000113707(si:ch211-113a14.19),ENSDARG00000115875(si:ch211-113a14.19),ENSDARG00000098752(csf3b),ENSDARG00000029432(tph1a),ENSDARG00000103015(hist1h2a2),ENSDARG00000074656(ctss2.1),ENSDARG00000095741(si:ch1073-75o15.3),ENSDARG00000036292(cdx4),ENSDARG00000061385(haus3),ENSDARG00000036084(itln2),ENSDARG00000109458(hist1h2a1),ENSDARG00000071103(si:dkey-222p3.1),ENSDARG00000010420(ndrg1b),ENS…	ENSDARG00000041060(lgals9l3),ENSDARG00000068969(zgc:153759),ENSDARG00000096387(ighv1-1),ENSDARG00000116524(zgc:103700),ENSDARG00000036106(rgs18),ENSDARG00000004301(rhogb),ENSDARG00000017665(snrkb),ENSDARG00000012395(mmp13a),ENSDARG00000078147(il10),ENSDARG00000092381(zgc:153759),ENSDARG00000093857(si:dkey-79f11.10),ENSDARG00000019772(si:ch1073-280e3.1),ENSDARG00000053131(irak3),ENSDARG00000058226…	2.02912	1.3e-27	6.97e-24
GO:0006955	immune response	biological_process	200	21	179	3596	674	26945	ENSDARG00000105444(hist1h2a11),ENSDARG00000071103(si:dkey-222p3.1),ENSDARG00000077288(si:ch211-188c16.1),ENSDARG00000086552(hist1h2a11),ENSDARG00000003902(ctsl.1),ENSDARG00000058068(tnfsf10l4),ENSDARG00000112593(hist1h2a3),ENSDARG00000109458(hist1h2a1),ENSDARG00000036084(itln2),ENSDARG00000113399(FP236630.1),ENSDARG00000095741(si:ch1073-75o15.3),ENSDARG00000052747(gpatch3),ENSDARG00000098752(csf3…	ENSDARG00000086254(hhla2b.2),ENSDARG00000040076(pycard),ENSDARG00000045506(gramd4b),ENSDARG00000075045(cxcl18b),ENSDARG00000079315(lpxn),ENSDARG00000068275(ptx3a),ENSDARG00000057113(c6),ENSDARG00000099476(zgc:174863),ENSDARG00000096248(ighd),ENSDARG00000018569(tnfrsf1a),ENSDARG00000096406(ighv2-1),ENSDARG00000104795(cxcl8a),ENSDARG00000090890(cmklr1),ENSDARG00000070873(ccl25b),ENSDARG00000091734(…	2.22346	2.81e-20	7.49e-17
GO:0009617	response to bacterium	biological_process	95	15	80	3596	259	26945	ENSDARG00000113399(FP236630.1),ENSDARG00000086552(hist1h2a11),ENSDARG00000105444(hist1h2a11),ENSDARG00000036084(itln2),ENSDARG00000056462(crp2),ENSDARG00000113707(si:ch211-113a14.19),ENSDARG00000068910(nos1),ENSDARG00000109458(hist1h2a1),ENSDARG00000113481(si:ch211-113a14.19),ENSDARG00000115875(si:ch211-113a14.19),ENSDARG00000109755(hist1h2a3),ENSDARG00000103015(hist1h2a2),ENSDARG00000003570(hsp9…	ENSDARG00000092044(si:dkey-22f5.9),ENSDARG00000052322(tlr5b),ENSDARG00000079987(igl3v5),ENSDARG00000089901(si:ch211-261n11.8),ENSDARG00000018342(ggt1b),ENSDARG00000042725(cebpb),ENSDARG00000099562(lygl2),ENSDARG00000068966(si:ch211-261n11.7),ENSDARG00000102776(cxcl19),ENSDARG00000044023(nkl.4),ENSDARG00000056874(lygl1),ENSDARG00000031976(nos2b),ENSDARG00000074378(junba),ENSDARG00000095193(si:dkey…	2.74842	7.51e-15	1.34e-11
GO:0006952	defense response	biological_process	144	16	128	3596	508	26945	ENSDARG00000052747(gpatch3),ENSDARG00000095741(si:ch1073-75o15.3),ENSDARG00000086552(hist1h2a11),ENSDARG00000113399(FP236630.1),ENSDARG00000105444(hist1h2a11),ENSDARG00000036084(itln2),ENSDARG00000096645(si:ch211-131k2.2),ENSDARG00000113481(si:ch211-113a14.19),ENSDARG00000109458(hist1h2a1),ENSDARG00000113707(si:ch211-113a14.19),ENSDARG00000112593(hist1h2a3),ENSDARG00000003570(hsp90b1),ENSDARG0000…	ENSDARG00000096243(ighv1-3),ENSDARG00000035415(ptger4b),ENSDARG00000011434(ptger2a),ENSDARG00000078258(CABZ01049847.1),ENSDARG00000086173(relb),ENSDARG00000042904(foxo3b),ENSDARG00000016188(SBNO2),ENSDARG00000096280(ighz),ENSDARG00000033735(ncf1),ENSDARG00000095193(si:dkey-23c22.7),ENSDARG00000010423(npsn),ENSDARG00000074806(afap1l2),ENSDARG00000096355(ighv1-4),ENSDARG00000094706(cxcl11.6),ENSDAR…	2.12401	8.98e-14	1.2e-10
GO:0002682	regulation of immune system process	biological_process	123	6	117	3596	427	26945	ENSDARG00000029432(tph1a),ENSDARG00000077288(si:ch211-188c16.1),ENSDARG00000077620(cdca7a),ENSDARG00000052747(gpatch3),ENSDARG00000010420(ndrg1b),ENSDARG00000071103(si:dkey-222p3.1),	ENSDARG00000010610(sarm1),ENSDARG00000004301(rhogb),ENSDARG00000093272(igic1s1),ENSDARG00000078448(gpr137ba),ENSDARG00000096387(ighv1-1),ENSDARG00000051975(cd99),ENSDARG00000093052(c6),ENSDARG00000068969(zgc:153759),ENSDARG00000074501(tnip2),ENSDARG00000041060(lgals9l3),ENSDARG00000053136(b2m),ENSDARG00000039516(c8a),ENSDARG00000076148(si:ch211-1a19.2),ENSDARG00000026726(anxa1a),ENSDARG0000005575…	2.15842	2.16e-12	2.31e-09
GO:0005576	extracellular region	cellular_component	327	64	263	3596	1596	26945	ENSDARG00000059252(zpcx),ENSDARG00000038153(lgals2b),ENSDARG00000035873(fjx1),ENSDARG00000070178(zp3d.2),ENSDARG00000089966(si:zfos-1505d6.3),ENSDARG00000036445(serpinh2),ENSDARG00000071456(crp7),ENSDARG00000090768(zp3.2),ENSDARG00000115457(zp3.2),ENSDARG00000096645(si:ch211-131k2.2),ENSDARG00000090237(zp2.3),ENSDARG00000020084(tg),ENSDARG00000056462(crp2),ENSDARG00000109458(hist1h2a1),ENSDARG000…	ENSDARG00000104795(cxcl8a),ENSDARG00000096406(ighv2-1),ENSDARG00000092162(mhc1zaa),ENSDARG00000017676(mmp2),ENSDARG00000038794(zgc:113531),ENSDARG00000010312(cp),ENSDARG00000002235(mmp14a),ENSDARG00000078975(igl1c3),ENSDARG00000040944(ntd5),ENSDARG00000045224(glipr1a),ENSDARG00000096430(ighv9-1),ENSDARG00000010785(thbs1b),ENSDARG00000103519(adamts1),ENSDARG00000099351(igfbp1a),ENSDARG00000013838(…	1.53523	1.36e-11	1.21e-08
GO:0016477	cell migration	biological_process	181	13	168	3596	797	26945	ENSDARG00000098752(csf3b),ENSDARG00000022813(dnd1),ENSDARG00000039373(epha3),ENSDARG00000037238(smad5),ENSDARG00000035018(thy1),ENSDARG00000077090(si:ch211-127b11.1),ENSDARG00000104217(gpc2),ENSDARG00000060445(elp6),ENSDARG00000093886(tmsb5),ENSDARG00000087187(grip2a),ENSDARG00000044422(acvr2ba),ENSDARG00000059657(mks1),ENSDARG00000036985(plxnb2b),	ENSDARG00000102514(BX323596.2),ENSDARG00000002084(lamb2),ENSDARG00000070735(rnd2),ENSDARG00000044010(loxl2a),ENSDARG00000067916(lyn),ENSDARG00000077777(tmsb4x),ENSDARG00000100662(cxcl11.1),ENSDARG00000008660(coro1b),ENSDARG00000034700(vegfab),ENSDARG00000074851(s1pr4),ENSDARG00000045524(lamb1b),ENSDARG00000105521(si:ch73-40a2.1),ENSDARG00000109337(nanos1),ENSDARG00000031649(cort),ENSDARG000000546…	1.70168	8.31e-10	6.34e-07
GO:0042742	defense response to bacterium	biological_process	56	13	43	3596	152	26945	ENSDARG00000113481(si:ch211-113a14.19),ENSDARG00000113707(si:ch211-113a14.19),ENSDARG00000113399(FP236630.1),ENSDARG00000086552(hist1h2a11),ENSDARG00000109458(hist1h2a1),ENSDARG00000109755(hist1h2a3),ENSDARG00000103015(hist1h2a2),ENSDARG00000088686(hist1h2a11),ENSDARG00000003570(hsp90b1),ENSDARG00000112593(hist1h2a3),ENSDARG00000036084(itln2),ENSDARG00000105444(hist1h2a11),ENSDARG00000115875(si:c…	ENSDARG00000055290(mpeg1.1),ENSDARG00000024032(coch),ENSDARG00000096355(ighv1-4),ENSDARG00000010423(npsn),ENSDARG00000095193(si:dkey-23c22.7),ENSDARG00000096280(ighz),ENSDARG00000096342(ighv5-5),ENSDARG00000059294(marco),ENSDARG00000078147(il10),ENSDARG00000092381(zgc:153759),ENSDARG00000096243(ighv1-3),ENSDARG00000096387(ighv1-1),ENSDARG00000092044(si:dkey-22f5.9),ENSDARG00000079987(igl3v5),ENSD…	2.7606	1.72e-09	1.15e-06
GO:0050896	response to stimulus	biological_process	1186	176	1010	3596	7343	26945	ENSDARG00000112483(rnf168),ENSDARG00000062269(fan1),ENSDARG00000091768(dclre1a),ENSDARG00000062139(eif2ak3),ENSDARG00000025948(mlh1),ENSDARG00000089291(cenpx),ENSDARG00000070818(pax7b),ENSDARG00000061414(slx4),ENSDARG00000069920(cox17),ENSDARG00000089019(si:ch211-175m2.5),ENSDARG00000103523(nudt6),ENSDARG00000069980(lman1),ENSDARG00000004459(unc119.2),ENSDARG00000103846(hspa5),ENSDARG00000059891(…	ENSDARG00000101754(BX664622.1),ENSDARG00000041869(tnfrsf19),ENSDARG00000096430(ighv9-1),ENSDARG00000053624(csf1rb),ENSDARG00000018478(agxtb),ENSDARG00000076742(cyth1a),ENSDARG00000012353(vipr2),ENSDARG00000096406(ighv2-1),ENSDARG00000103937(ndrg4),ENSDARG00000099476(zgc:174863),ENSDARG00000112944(LO018564.1),ENSDARG00000068275(ptx3a),ENSDARG00000078523(ddr1),ENSDARG00000040684(plcd4b),ENSDARG0000…	1.21023	2.31e-09	1.37e-06
GO:0048870	cell motility	biological_process	187	15	172	3596	846	26945	ENSDARG00000115741(LO017974.1),ENSDARG00000044422(acvr2ba),ENSDARG00000059657(mks1),ENSDARG00000036985(plxnb2b),ENSDARG00000087187(grip2a),ENSDARG00000060445(elp6),ENSDARG00000096307(cacna1ib),ENSDARG00000093886(tmsb5),ENSDARG00000035018(thy1),ENSDARG00000104217(gpc2),ENSDARG00000077090(si:ch211-127b11.1),ENSDARG00000037238(smad5),ENSDARG00000039373(epha3),ENSDARG00000022813(dnd1),ENSDARG00000098…	ENSDARG00000090997(vegfba),ENSDARG00000100981(CCDC39),ENSDARG00000009021(chrna1),ENSDARG00000029072(klf6a),ENSDARG00000102776(cxcl19),ENSDARG00000103533(clec14a),ENSDARG00000008867(rap1b),ENSDARG00000012078(meis1b),ENSDARG00000022841(ptk2ba),ENSDARG00000010514(cxcr5),ENSDARG00000101919(foxj1a),ENSDARG00000076564(hspg2),ENSDARG00000061544(ano6),ENSDARG00000034801(mylka),ENSDARG00000006353(itga5),E…	1.65626	2.66e-09	1.42e-06
GO:0001944	vasculature development	biological_process	129	9	120	3596	523	26945	ENSDARG00000037238(smad5),ENSDARG00000070389(foxf2b),ENSDARG00000055655(birc5b),ENSDARG00000021996(ppp2r2aa),ENSDARG00000017230(fbxw11b),ENSDARG00000036043(znf408),ENSDARG00000038153(lgals2b),ENSDARG00000093129(si:rp71-45k5.2),ENSDARG00000104538(tmem184a),	ENSDARG00000062552(lpar6a),ENSDARG00000074378(junba),ENSDARG00000054942(lgals2a),ENSDARG00000040080(fli1b),ENSDARG00000059327(gata2a),ENSDARG00000086057(plxnd1),ENSDARG00000061796(rasgrp4),ENSDARG00000063572(perp),ENSDARG00000074635(abca1a),ENSDARG00000008186(syk),ENSDARG00000061231(tinagl1),ENSDARG00000061140(colec12),ENSDARG00000019815(fn1a),ENSDARG00000007412(slc2a1b),ENSDARG00000103542(vegfaa…	1.84819	3.43e-09	1.67e-06
GO:0072358	cardiovascular system development	biological_process	130	9	121	3596	531	26945	ENSDARG00000036043(znf408),ENSDARG00000038153(lgals2b),ENSDARG00000017230(fbxw11b),ENSDARG00000104538(tmem184a),ENSDARG00000093129(si:rp71-45k5.2),ENSDARG00000070389(foxf2b),ENSDARG00000037238(smad5),ENSDARG00000055655(birc5b),ENSDARG00000021996(ppp2r2aa),	ENSDARG00000011571(calcrlb),ENSDARG00000060410(thbs2a),ENSDARG00000057633(cxcr4a),ENSDARG00000076787(angpt4),ENSDARG00000020785(lama4),ENSDARG00000037895(ramp2),ENSDARG00000095019(lmo2),ENSDARG00000091481(foxc1a),ENSDARG00000087457(ecscr),ENSDARG00000076564(hspg2),ENSDARG00000061544(ano6),ENSDARG00000033327(unc5b),ENSDARG00000006353(itga5),ENSDARG00000090997(vegfba),ENSDARG00000061549(foxo1b),ENS…	1.83446	4.4e-09	1.96e-06
GO:0005615	extracellular space	cellular_component	218	32	186	3596	1041	26945	ENSDARG00000116005(zgc:171446),ENSDARG00000112593(hist1h2a3),ENSDARG00000074764(zgc:171426),ENSDARG00000003902(ctsl.1),ENSDARG00000089361(wu:fb59d01),ENSDARG00000095328(si:ch211-191i18.4),ENSDARG00000055120(ctsba),ENSDARG00000086552(hist1h2a11),ENSDARG00000078183(zgc:165453),ENSDARG00000105444(hist1h2a11),ENSDARG00000113481(si:ch211-113a14.19),ENSDARG00000008835(si:dkey-46g23.5),ENSDARG0000002029…	ENSDARG00000037495(rtn4rl2b),ENSDARG00000036558(col18a1a),ENSDARG00000034718(tfpia),ENSDARG00000026726(anxa1a),ENSDARG00000010556(mmp25b),ENSDARG00000101726(ces2b),ENSDARG00000041502(tgfb1a),ENSDARG00000095830(serpinb1l1),ENSDARG00000010434(clu),ENSDARG00000057992(fstb),ENSDARG00000070597(prelp),ENSDARG00000101138(BX323596.1),ENSDARG00000103775(thbs1a),ENSDARG00000015623(ada2b),ENSDARG00000109863…	1.56915	6.96e-09	2.86e-06
GO:0048514	blood vessel morphogenesis	biological_process	101	6	95	3596	387	26945	ENSDARG00000055655(birc5b),ENSDARG00000021996(ppp2r2aa),ENSDARG00000104538(tmem184a),ENSDARG00000037238(smad5),ENSDARG00000038153(lgals2b),ENSDARG00000017230(fbxw11b),	ENSDARG00000099465(rnf213a),ENSDARG00000098695(vclb),ENSDARG00000104808(jak2a),ENSDARG00000068369(angptl2b),ENSDARG00000034700(vegfab),ENSDARG00000075853(sh3kbp1),ENSDARG00000103775(thbs1a),ENSDARG00000009134(hlx1),ENSDARG00000053279(apln),ENSDARG00000002952(smo),ENSDARG00000063371(rasa3),ENSDARG00000038446(nrp2b),ENSDARG00000007804(gas6),ENSDARG00000033042(ptprja),ENSDARG00000024431(ets1),ENSDAR…	1.95555	1.5e-08	5.73e-06
GO:0045321	leukocyte activation	biological_process	62	1	61	3596	193	26945	ENSDARG00000010420(ndrg1b),	ENSDARG00000007370(dysf),ENSDARG00000043317(kita),ENSDARG00000010252(jak3),ENSDARG00000009087(cd74a),ENSDARG00000096430(ighv9-1),ENSDARG00000104691(cd79b),ENSDARG00000099539(dicp2.2),ENSDARG00000078975(igl1c3),ENSDARG00000058503(flt3),ENSDARG00000100809(g6fl),ENSDARG00000010619(themis),ENSDARG00000091411(si:ch211-214p13.9),ENSDARG00000092653(si:dkey-1h24.6),ENSDARG00000037473(cd79a),ENSDARG000000…	2.40709	1.95e-08	6.94e-06
GO:0016491	oxidoreductase activity	molecular_function	201	30	171	3596	962	26945	ENSDARG00000089019(si:ch211-175m2.5),ENSDARG00000068910(nos1),ENSDARG00000001169(hsd17b8),ENSDARG00000089260(dus1l),ENSDARG00000074791(aldh3a1),ENSDARG00000042982(cyp2p8),ENSDARG00000090822(zgc:171517),ENSDARG00000090118(qdprb2),ENSDARG00000039453(dhrs7ca),ENSDARG00000098639(pycr1b),ENSDARG00000032896(xgb),ENSDARG00000086859(qdprb2),ENSDARG00000060256(alkbh8),ENSDARG00000070061(gfer),ENSDARG00000…	ENSDARG00000098315(cyp1a),ENSDARG00000012016(hpgd),ENSDARG00000044803(dhrs3b),ENSDARG00000034048(zgc:92275),ENSDARG00000097209(cox8b),ENSDARG00000025436(msrb1a),ENSDARG00000086740(phyh),ENSDARG00000007347(degs1),ENSDARG00000079078(si:ch211-5k11.8),ENSDARG00000101861(cyp2k19),ENSDARG00000004964(cyp4t8),ENSDARG00000038176(cyb561),ENSDARG00000045190(ch25h),ENSDARG00000092976(si:ch211-127i16.2),ENSDA…	1.5656	3.04e-08	1.02e-05
GO:0045087	innate immune response	biological_process	74	13	61	3596	255	26945	ENSDARG00000109755(hist1h2a3),ENSDARG00000103015(hist1h2a2),ENSDARG00000088686(hist1h2a11),ENSDARG00000112593(hist1h2a3),ENSDARG00000105444(hist1h2a11),ENSDARG00000115875(si:ch211-113a14.19),ENSDARG00000052747(gpatch3),ENSDARG00000113481(si:ch211-113a14.19),ENSDARG00000113707(si:ch211-113a14.19),ENSDARG00000113399(FP236630.1),ENSDARG00000086552(hist1h2a11),ENSDARG00000095741(si:ch1073-75o15.3),EN…	ENSDARG00000041041(cxcr3.2),ENSDARG00000103747(cav1),ENSDARG00000070378(ccl35.2),ENSDARG00000075161(defbl1),ENSDARG00000070873(ccl25b),ENSDARG00000060542(lgr4),ENSDARG00000046148(tnfaip8l2b),ENSDARG00000096406(ighv2-1),ENSDARG00000069733(mavs),ENSDARG00000096430(ighv9-1),ENSDARG00000054968(cd40),ENSDARG00000104045(tlr22),ENSDARG00000105261(nfkb1),ENSDARG00000075592(tnfaip8l2a),ENSDARG00000078975(…	2.17445	3.41e-08	1.07e-05
GO:0001568	blood vessel development	biological_process	110	7	103	3596	448	26945	ENSDARG00000037238(smad5),ENSDARG00000017230(fbxw11b),ENSDARG00000038153(lgals2b),ENSDARG00000021996(ppp2r2aa),ENSDARG00000055655(birc5b),ENSDARG00000093129(si:rp71-45k5.2),ENSDARG00000104538(tmem184a),	ENSDARG00000103542(vegfaa),ENSDARG00000078624(arhgef9b),ENSDARG00000041449(spred1),ENSDARG00000008592(mtmr8),ENSDARG00000019815(fn1a),ENSDARG00000007412(slc2a1b),ENSDARG00000101367(si:ch73-193i22.1),ENSDARG00000104795(cxcl8a),ENSDARG00000019930(tal1),ENSDARG00000042667(klf2a),ENSDARG00000054632(fli1a),ENSDARG00000012071(angptl1a),ENSDARG00000052139(notch3),ENSDARG00000091419(nrarpa),ENSDARG000000…	1.83981	5.66e-08	1.68e-05
GO:0050776	regulation of immune response	biological_process	78	3	75	3596	280	26945	ENSDARG00000052747(gpatch3),ENSDARG00000077288(si:ch211-188c16.1),ENSDARG00000071103(si:dkey-222p3.1),	ENSDARG00000096355(ighv1-4),ENSDARG00000094012(si:dkey-192g7.3),ENSDARG00000042172(c7a),ENSDARG00000024032(coch),ENSDARG00000096280(ighz),ENSDARG00000095193(si:dkey-23c22.7),ENSDARG00000103276(fcer1g),ENSDARG00000096243(ighv1-3),ENSDARG00000105481(si:ch211-243a20.4),ENSDARG00000011449(fes),ENSDARG00000056725(hmgb3a),ENSDARG00000052322(tlr5b),ENSDARG00000079987(igl3v5),ENSDARG00000093198(c3a.4),EN…	2.08735	6.42e-08	1.81e-05
GO:0040011	locomotion	biological_process	217	22	195	3596	1073	26945	ENSDARG00000039373(epha3),ENSDARG00000022813(dnd1),ENSDARG00000035018(thy1),ENSDARG00000037238(smad5),ENSDARG00000104347(rtn4b),ENSDARG00000093886(tmsb5),ENSDARG00000059657(mks1),ENSDARG00000036985(plxnb2b),ENSDARG00000044422(acvr2ba),ENSDARG00000115741(LO017974.1),ENSDARG00000005625(maco1a),ENSDARG00000004459(unc119.2),ENSDARG00000028118(dscamb),ENSDARG00000098752(csf3b),ENSDARG00000077090(si:ch…	ENSDARG00000036548(s1pr2),ENSDARG00000004378(yrk),ENSDARG00000103479(ptprfa),ENSDARG00000042138(selp),ENSDARG00000104484(itgb1b),ENSDARG00000017321(kdr),ENSDARG00000031228(podxl),ENSDARG00000040985(itgbl1),ENSDARG00000037883(prcp),ENSDARG00000021789(myoc),ENSDARG00000055678(akap12b),ENSDARG00000040917(cbfb),ENSDARG00000058179(ackr3b),ENSDARG00000005479(tenm3),ENSDARG00000014796(wnt11),ENSDARG0000…	1.51537	7.98e-08	2.13e-05
GO:0006959	humoral immune response	biological_process	41	1	40	3596	107	26945	ENSDARG00000036084(itln2),	ENSDARG00000100662(cxcl11.1),ENSDARG00000042172(c7a),ENSDARG00000094706(cxcl11.6),ENSDARG00000096355(ighv1-4),ENSDARG00000019772(si:ch1073-280e3.1),ENSDARG00000091734(traf3ip2l),ENSDARG00000095627(c1qc),ENSDARG00000099169(cxcl8b.3),ENSDARG00000075163(cxcl20),ENSDARG00000096280(ighz),ENSDARG00000096342(ighv5-5),ENSDARG00000104795(cxcl8a),ENSDARG00000096406(ighv2-1),ENSDARG00000096430(ighv9-1),ENSD…	2.87117	9.45e-08	2.4e-05
GO:0072359	circulatory system development	biological_process	202	22	180	3596	997	26945	ENSDARG00000035957(gmnn),ENSDARG00000093129(si:rp71-45k5.2),ENSDARG00000015111(ddx39ab),ENSDARG00000069956(pdlim2),ENSDARG00000104538(tmem184a),ENSDARG00000017230(fbxw11b),ENSDARG00000043923(sox9b),ENSDARG00000038153(lgals2b),ENSDARG00000053535(lmo7b),ENSDARG00000034893(rarab),ENSDARG00000036043(znf408),ENSDARG00000055655(birc5b),ENSDARG00000021996(ppp2r2aa),ENSDARG00000055639(ruvbl2),ENSDARG0000…	ENSDARG00000043130(notch2),ENSDARG00000056831(gng2),ENSDARG00000069441(lpar6b),ENSDARG00000011941(bmpr2a),ENSDARG00000004372(fmnl3),ENSDARG00000035253(npr3),ENSDARG00000098573(sgcd),ENSDARG00000042259(tgfbr1b),ENSDARG00000037116(cxcl12a),ENSDARG00000052535(ubxn10),ENSDARG00000033042(ptprja),ENSDARG00000015623(ada2b),ENSDARG00000070565(adap2),ENSDARG00000038446(nrp2b),ENSDARG00000007804(gas6),ENSD…	1.51815	1.97e-07	4.77e-05
GO:0030155	regulation of cell adhesion	biological_process	45	6	39	3596	133	26945	ENSDARG00000010420(ndrg1b),ENSDARG00000103774(limch1b),ENSDARG00000053535(lmo7b),ENSDARG00000077090(si:ch211-127b11.1),ENSDARG00000074275(limch1a),ENSDARG00000036985(plxnb2b),	ENSDARG00000004830(flot2a),ENSDARG00000103542(vegfaa),ENSDARG00000086254(hhla2b.2),ENSDARG00000060012(f2r),ENSDARG00000100899(si:ch211-241b2.5),ENSDARG00000091419(nrarpa),ENSDARG00000015278(plxnc1),ENSDARG00000104795(cxcl8a),ENSDARG00000017211(plxnb1b),ENSDARG00000028533(macf1a),ENSDARG00000076928(tet2),ENSDARG00000074771(ifngr1),ENSDARG00000092653(si:dkey-1h24.6),ENSDARG00000019709(rhoua),ENSDAR…	2.53524	4.62e-07	0.000107294
GO:0001525	angiogenesis	biological_process	82	4	78	3596	318	26945	ENSDARG00000055655(birc5b),ENSDARG00000104538(tmem184a),ENSDARG00000038153(lgals2b),ENSDARG00000017230(fbxw11b),	ENSDARG00000053279(apln),ENSDARG00000103775(thbs1a),ENSDARG00000009134(hlx1),ENSDARG00000038446(nrp2b),ENSDARG00000007804(gas6),ENSDARG00000099465(rnf213a),ENSDARG00000068369(angptl2b),ENSDARG00000034700(vegfab),ENSDARG00000005185(cpn1),ENSDARG00000005368(mcamb),ENSDARG00000011941(bmpr2a),ENSDARG00000056831(gng2),ENSDARG00000038574(scg2b),ENSDARG00000044010(loxl2a),ENSDARG00000069441(lpar6b),ENSD…	1.93217	4.83e-07	0.00010753
GO:0030097	hemopoiesis	biological_process	111	13	98	3596	481	26945	ENSDARG00000104227(nop10),ENSDARG00000029432(tph1a),ENSDARG00000060645(sirt7),ENSDARG00000030789(ddx18),ENSDARG00000098752(csf3b),ENSDARG00000068910(nos1),ENSDARG00000070461(C17H15orf41),ENSDARG00000025071(brd8),ENSDARG00000010420(ndrg1b),ENSDARG00000061385(haus3),ENSDARG00000053558(rtkn2a),ENSDARG00000077620(cdca7a),ENSDARG00000036292(cdx4),	ENSDARG00000009134(hlx1),ENSDARG00000010619(themis),ENSDARG00000091411(si:ch211-214p13.9),ENSDARG00000063371(rasa3),ENSDARG00000097011(hbaa1),ENSDARG00000104691(cd79b),ENSDARG00000015623(ada2b),ENSDARG00000010252(jak3),ENSDARG00000055723(hsp70l),ENSDARG00000097238(hbba1),ENSDARG00000104808(jak2a),ENSDARG00000068369(angptl2b),ENSDARG00000025032(nr3c1),ENSDARG00000101096(cebp1),ENSDARG00000004537(k…	1.72916	7.13e-07	0.000152217
GO:0034097	response to cytokine	biological_process	78	0	78	3596	302	26945	-	ENSDARG00000075045(cxcl18b),ENSDARG00000075261(timp2b),ENSDARG00000031647(stat2),ENSDARG00000093465(si:ch73-7i4.3),ENSDARG00000018569(tnfrsf1a),ENSDARG00000078778(lrch1),ENSDARG00000087706(dicp3.3),ENSDARG00000043531(jun),ENSDARG00000079123(ikbkb),ENSDARG00000058244(il17ra1a),ENSDARG00000103747(cav1),ENSDARG00000053624(csf1rb),ENSDARG00000070378(ccl35.2),ENSDARG00000070873(ccl25b),ENSDARG00000074…	1.93529	8.56e-07	0.000169292
GO:0020037	heme binding	molecular_function	59	6	53	3596	204	26945	ENSDARG00000093185(GUCY1A2),ENSDARG00000053966(cyp17a2),ENSDARG00000068910(nos1),ENSDARG00000042990(cyp2p10),ENSDARG00000042982(cyp2p8),ENSDARG00000032896(xgb),	ENSDARG00000042953(cyp2n13),ENSDARG00000069018(cyp7a1),ENSDARG00000089177(cyp46a1.3),ENSDARG00000098315(cyp1a),ENSDARG00000101861(cyp2k19),ENSDARG00000098589(cyb5a),ENSDARG00000004051(CR354540.1),ENSDARG00000099371(cygb1),ENSDARG00000033594(ido1),ENSDARG00000088013(zgc:136333),ENSDARG00000079078(si:ch211-5k11.8),ENSDARG00000026907(slc48a1a),ENSDARG00000090063(fa2h),ENSDARG00000091574(suox),ENSDAR…	2.16711	8.45e-07	0.000173554
GO:0032496	response to lipopolysaccharide	biological_process	30	1	29	3596	73	26945	ENSDARG00000068910(nos1),	ENSDARG00000099169(cxcl8b.3),ENSDARG00000075163(cxcl20),ENSDARG00000096280(ighz),ENSDARG00000104795(cxcl8a),ENSDARG00000042698(si:dkey-15j16.6),ENSDARG00000041959(cxcr4b),ENSDARG00000100662(cxcl11.1),ENSDARG00000067850(jund),ENSDARG00000094706(cxcl11.6),ENSDARG00000078258(CABZ01049847.1),ENSDARG00000101138(BX323596.1),ENSDARG00000077308(gpr84),ENSDARG00000078147(il10),ENSDARG00000031046(nr1h5),EN…	3.07933	1.35e-06	0.000257417
GO:0048534	hematopoietic or lymphoid organ development	biological_process	111	13	98	3596	489	26945	ENSDARG00000061385(haus3),ENSDARG00000010420(ndrg1b),ENSDARG00000025071(brd8),ENSDARG00000036292(cdx4),ENSDARG00000077620(cdca7a),ENSDARG00000053558(rtkn2a),ENSDARG00000030789(ddx18),ENSDARG00000098752(csf3b),ENSDARG00000060645(sirt7),ENSDARG00000029432(tph1a),ENSDARG00000104227(nop10),ENSDARG00000068910(nos1),ENSDARG00000070461(C17H15orf41),	ENSDARG00000079947(gfi1b),ENSDARG00000103542(vegfaa),ENSDARG00000055106(znf148),ENSDARG00000089087(hbba1),ENSDARG00000060012(f2r),ENSDARG00000056929(kdm6bb),ENSDARG00000061233(abcc5),ENSDARG00000012071(angptl1a),ENSDARG00000070873(ccl25b),ENSDARG00000027279(numb),ENSDARG00000019930(tal1),ENSDARG00000104795(cxcl8a),ENSDARG00000012776(smarca1),ENSDARG00000053624(csf1rb),ENSDARG00000056920(tmem88a),…	1.70088	1.41e-06	0.000258843
GO:0055114	oxidation-reduction process	biological_process	211	32	179	3596	1089	26945	ENSDARG00000089260(dus1l),ENSDARG00000042982(cyp2p8),ENSDARG00000002197(pygl),ENSDARG00000068910(nos1),ENSDARG00000001169(hsd17b8),ENSDARG00000032896(xgb),ENSDARG00000098639(pycr1b),ENSDARG00000015657(zgc:77112),ENSDARG00000052247(alkbh4),ENSDARG00000039979(tecrl2b),ENSDARG00000033376(chchd4a),ENSDARG00000052030(akr1a1b),ENSDARG00000021849(si:dkey-256h2.1),ENSDARG00000030478(zgc:66484),ENSDARG000…	ENSDARG00000099563(inpp5ka),ENSDARG00000038297(aspdh),ENSDARG00000104593(cyp2k18),ENSDARG00000063922(mt-nd6),ENSDARG00000056615(cybb),ENSDARG00000101074(glud1b),ENSDARG00000088366(zgc:77938),ENSDARG00000103277(cyp24a1),ENSDARG00000009262(FAR2),ENSDARG00000009160(kmo),ENSDARG00000016607(echdc2),ENSDARG00000098315(cyp1a),ENSDARG00000012016(hpgd),ENSDARG00000044803(dhrs3b),ENSDARG00000025436(msrb1a)…	1.45182	1.68e-06	0.000298598
GO:0002253	activation of immune response	biological_process	62	3	59	3596	225	26945	ENSDARG00000052747(gpatch3),ENSDARG00000077288(si:ch211-188c16.1),ENSDARG00000071103(si:dkey-222p3.1),	ENSDARG00000042172(c7a),ENSDARG00000019772(si:ch1073-280e3.1),ENSDARG00000096355(ighv1-4),ENSDARG00000053131(irak3),ENSDARG00000094012(si:dkey-192g7.3),ENSDARG00000095627(c1qc),ENSDARG00000017565(itk),ENSDARG00000096342(ighv5-5),ENSDARG00000096280(ighz),ENSDARG00000069114(unc93b1),ENSDARG00000098477(tec),ENSDARG00000096243(ighv1-3),ENSDARG00000096387(ighv1-1),ENSDARG00000105481(si:ch211-243a20.4)…	2.06475	1.81e-06	0.000311701
GO:0035556	intracellular signal transduction	biological_process	355	36	319	3596	2010	26945	ENSDARG00000032769(slc38a9),ENSDARG00000025820(chek2),ENSDARG00000006299(arhgef7a),ENSDARG00000101171(FO704786.1),ENSDARG00000005828(faima),ENSDARG00000095741(si:ch1073-75o15.3),ENSDARG00000018165(depdc1a),ENSDARG00000068856(f2rl1.1),ENSDARG00000089428(rab12),ENSDARG00000070012(sesn2),ENSDARG00000045482(stk38l),ENSDARG00000006389(smad2),ENSDARG00000095328(si:ch211-191i18.4),ENSDARG00000103800(prk…	ENSDARG00000028676(nuak1b),ENSDARG00000103985(spry1),ENSDARG00000052088(cxcr1),ENSDARG00000090901(si:ch211-256e16.11),ENSDARG00000069282(bbc3),ENSDARG00000035858(cnn2),ENSDARG00000053272(RAP1GAP),ENSDARG00000025826(gna12a),ENSDARG00000074653(si:ch211-233m11.1),ENSDARG00000100620(taok2b),ENSDARG00000104571(gadd45ab),ENSDARG00000086214(ntrk3b),ENSDARG00000079317(dlc1),ENSDARG00000100654(si:dkey-207…	1.3234	2.15e-06	0.000358396
GO:0002040	sprouting angiogenesis	biological_process	41	2	39	3596	125	26945	ENSDARG00000017230(fbxw11b),ENSDARG00000038153(lgals2b),	ENSDARG00000020164(efnb2a),ENSDARG00000002172(aplnra),ENSDARG00000005185(cpn1),ENSDARG00000070425(dll4),ENSDARG00000090997(vegfba),ENSDARG00000011941(bmpr2a),ENSDARG00000027290(nrp1b),ENSDARG00000056831(gng2),ENSDARG00000038574(scg2b),ENSDARG00000054942(lgals2a),ENSDARG00000007412(slc2a1b),ENSDARG00000019815(fn1a),ENSDARG00000019579(ldb2a),ENSDARG00000044010(loxl2a),ENSDARG00000104138(igfbp7),ENS…	2.45772	2.77e-06	0.000422876
GO:0002520	immune system development	biological_process	111	13	98	3596	497	26945	ENSDARG00000104227(nop10),ENSDARG00000029432(tph1a),ENSDARG00000060645(sirt7),ENSDARG00000030789(ddx18),ENSDARG00000098752(csf3b),ENSDARG00000068910(nos1),ENSDARG00000070461(C17H15orf41),ENSDARG00000025071(brd8),ENSDARG00000010420(ndrg1b),ENSDARG00000061385(haus3),ENSDARG00000053558(rtkn2a),ENSDARG00000077620(cdca7a),ENSDARG00000036292(cdx4),	ENSDARG00000009134(hlx1),ENSDARG00000010619(themis),ENSDARG00000091411(si:ch211-214p13.9),ENSDARG00000063371(rasa3),ENSDARG00000097011(hbaa1),ENSDARG00000104691(cd79b),ENSDARG00000015623(ada2b),ENSDARG00000010252(jak3),ENSDARG00000055723(hsp70l),ENSDARG00000104808(jak2a),ENSDARG00000097238(hbba1),ENSDARG00000068369(angptl2b),ENSDARG00000025032(nr3c1),ENSDARG00000101096(cebp1),ENSDARG00000004537(k…	1.6735	2.71e-06	0.000425193
GO:0002237	response to molecule of bacterial origin	biological_process	30	1	29	3596	76	26945	ENSDARG00000068910(nos1),	ENSDARG00000074378(junba),ENSDARG00000031976(nos2b),ENSDARG00000100899(si:ch211-241b2.5),ENSDARG00000098439(nr1h3),ENSDARG00000096248(ighd),ENSDARG00000043531(jun),ENSDARG00000102776(cxcl19),ENSDARG00000018342(ggt1b),ENSDARG00000029766(nr1i2),ENSDARG00000075045(cxcl18b),ENSDARG00000086254(hhla2b.2),ENSDARG00000102514(BX323596.2),ENSDARG00000009511(tnfa),ENSDARG00000062646(tet3),ENSDARG00000116628…	2.95778	2.66e-06	0.000430892
GO:0009611	response to wounding	biological_process	72	6	66	3596	288	26945	ENSDARG00000068856(f2rl1.1),ENSDARG00000055120(ctsba),ENSDARG00000021794(hmmr),ENSDARG00000104347(rtn4b),ENSDARG00000086236(-),ENSDARG00000070818(pax7b),	ENSDARG00000056767(itgb3a),ENSDARG00000015955(cldnc),ENSDARG00000007370(dysf),ENSDARG00000105281(p2ry1),ENSDARG00000100809(g6fl),ENSDARG00000103747(cav1),ENSDARG00000037879(lfng),ENSDARG00000093079(proca),ENSDARG00000101858(DST),ENSDARG00000104795(cxcl8a),ENSDARG00000012513(sdcbp2),ENSDARG00000038010(rac2),ENSDARG00000018569(tnfrsf1a),ENSDARG00000042816(mmp9),ENSDARG00000060012(f2r),ENSDARG000000…	1.87326	5.91e-06	0.000876535
GO:0030414	peptidase inhibitor activity	molecular_function	49	11	38	3596	169	26945	ENSDARG00000036445(serpinh2),ENSDARG00000101340(CABZ01117840.1),ENSDARG00000075737(zgc:165518),ENSDARG00000055655(birc5b),ENSDARG00000102076(spink2.1),ENSDARG00000115817(si:dkey-46g23.2),ENSDARG00000116005(zgc:171446),ENSDARG00000089361(wu:fb59d01),ENSDARG00000008835(si:dkey-46g23.5),ENSDARG00000045378(pi15a),ENSDARG00000078183(zgc:165453),	ENSDARG00000005924(serpina10a),ENSDARG00000012896(anos1a),ENSDARG00000040944(ntd5),ENSDARG00000099811(si:dkey-203a12.7),ENSDARG00000112540(cst14b.2),ENSDARG00000099673(si:dkey-203a12.5),ENSDARG00000079388(agrn),ENSDARG00000069048(serpinf1),ENSDARG00000007795(cst3),ENSDARG00000063095(ctsf),ENSDARG00000102271(si:dkey-203a12.2),ENSDARG00000075261(timp2b),ENSDARG00000043102(lxn),ENSDARG00000012694(c3…	2.17254	6.36e-06	0.000918154
GO:0009897	external side of plasma membrane	cellular_component	68	1	67	3596	269	26945	ENSDARG00000071103(si:dkey-222p3.1),	ENSDARG00000096387(ighv1-1),ENSDARG00000058179(ackr3b),ENSDARG00000093272(igic1s1),ENSDARG00000076148(si:ch211-1a19.2),ENSDARG00000068969(zgc:153759),ENSDARG00000044561(ccr7),ENSDARG00000096342(ighv5-5),ENSDARG00000053702(il2rgb),ENSDARG00000035101(dicp2.1),ENSDARG00000041959(cxcr4b),ENSDARG00000092731(mhc1uka),ENSDARG00000092381(zgc:153759),ENSDARG00000113309(ighv9-2),ENSDARG00000068858(il2rga),…	1.89415	7.69e-06	0.000977247
GO:0042113	B cell activation	biological_process	27	0	27	3596	68	26945	-	ENSDARG00000076148(si:ch211-1a19.2),ENSDARG00000096248(ighd),ENSDARG00000093272(igic1s1),ENSDARG00000096259(ighv4-1),ENSDARG00000096301(ighv1-4),ENSDARG00000079987(igl3v5),ENSDARG00000096357(ighv3-2),ENSDARG00000105481(si:ch211-243a20.4),ENSDARG00000096387(ighv1-1),ENSDARG00000113309(ighv9-2),ENSDARG00000096394(ighv4-3),ENSDARG00000000906(skap2),ENSDARG00000078975(igl1c3),ENSDARG00000058503(flt3)…	2.97518	7.32e-06	0.000977303
GO:0009063	cellular amino acid catabolic process	biological_process	36	5	31	3596	108	26945	ENSDARG00000090822(zgc:171517),ENSDARG00000068910(nos1),ENSDARG00000086859(qdprb2),ENSDARG00000088740(hmgcll1),ENSDARG00000090118(qdprb2),	ENSDARG00000070394(uroc1),ENSDARG00000076544(aldh5a1),ENSDARG00000057429(arg1),ENSDARG00000079664(zgc:172341),ENSDARG00000017444(hal),ENSDARG00000023176(tdo2b),ENSDARG00000076487(haao),ENSDARG00000009160(kmo),ENSDARG00000035601(dao.3),ENSDARG00000002917(gls2b),ENSDARG00000020143(pah),ENSDARG00000105187(gcshb),ENSDARG00000062812(glsa),ENSDARG00000002219(si:dkey-103j14.5),ENSDARG00000031976(nos2b),…	2.49768	7.88e-06	0.000979142
GO:0033993	response to lipid	biological_process	62	5	57	3596	237	26945	ENSDARG00000077741(zgc:175135),ENSDARG00000068910(nos1),ENSDARG00000105499(zgc:175135),ENSDARG00000000796(nr4a1),ENSDARG00000034893(rarab),	ENSDARG00000029766(nr1i2),ENSDARG00000004697(rxrgb),ENSDARG00000098439(nr1h3),ENSDARG00000100899(si:ch211-241b2.5),ENSDARG00000096248(ighd),ENSDARG00000043531(jun),ENSDARG00000086254(hhla2b.2),ENSDARG00000067976(ar),ENSDARG00000092233(vtg1),ENSDARG00000009511(tnfa),ENSDARG00000102514(BX323596.2),ENSDARG00000075045(cxcl18b),ENSDARG00000003820(nr1d2a),ENSDARG00000001910(rorab),ENSDARG00000033172(nr…	1.96021	7.57e-06	0.00098597
GO:0010466	negative regulation of peptidase activity	biological_process	50	11	39	3596	175	26945	ENSDARG00000101340(CABZ01117840.1),ENSDARG00000036445(serpinh2),ENSDARG00000055655(birc5b),ENSDARG00000075737(zgc:165518),ENSDARG00000089361(wu:fb59d01),ENSDARG00000116005(zgc:171446),ENSDARG00000102076(spink2.1),ENSDARG00000115817(si:dkey-46g23.2),ENSDARG00000008835(si:dkey-46g23.5),ENSDARG00000045378(pi15a),ENSDARG00000078183(zgc:165453),	ENSDARG00000099673(si:dkey-203a12.5),ENSDARG00000079388(agrn),ENSDARG00000069048(serpinf1),ENSDARG00000012896(anos1a),ENSDARG00000005924(serpina10a),ENSDARG00000040944(ntd5),ENSDARG00000099811(si:dkey-203a12.7),ENSDARG00000112540(cst14b.2),ENSDARG00000012694(c3a.1),ENSDARG00000075261(timp2b),ENSDARG00000043102(lxn),ENSDARG00000103336(si:dkey-77g12.4),ENSDARG00000058082(birc7),ENSDARG00000100051(s…	2.14087	7.3e-06	0.000999066
GO:0050900	leukocyte migration	biological_process	48	1	47	3596	165	26945	ENSDARG00000098752(csf3b),	ENSDARG00000067916(lyn),ENSDARG00000044001(lgals3b),ENSDARG00000038010(rac2),ENSDARG00000018569(tnfrsf1a),ENSDARG00000078778(lrch1),ENSDARG00000105263(ccl36.1),ENSDARG00000075045(cxcl18b),ENSDARG00000103542(vegfaa),ENSDARG00000037116(cxcl12a),ENSDARG00000102514(BX323596.2),ENSDARG00000017757(pik3cg),ENSDARG00000026350(wasb),ENSDARG00000098602(CABZ01001434.1),ENSDARG00000101040(ccl20a.3),ENSDARG00…	2.1798	7.27e-06	0.00102165
GO:0006935	chemotaxis	biological_process	106	10	96	3596	483	26945	ENSDARG00000039373(epha3),ENSDARG00000005625(maco1a),ENSDARG00000062880(cntn3a.1),ENSDARG00000098752(csf3b),ENSDARG00000104347(rtn4b),ENSDARG00000004459(unc119.2),ENSDARG00000028118(dscamb),ENSDARG00000036985(plxnb2b),ENSDARG00000077090(si:ch211-127b11.1),ENSDARG00000098289(vstm2l),	ENSDARG00000027290(nrp1b),ENSDARG00000044561(ccr7),ENSDARG00000020164(efnb2a),ENSDARG00000070792(lrrc15),ENSDARG00000058179(ackr3b),ENSDARG00000011545(arrb2b),ENSDARG00000004301(rhogb),ENSDARG00000102908(il16),ENSDARG00000045190(ch25h),ENSDARG00000005479(tenm3),ENSDARG00000045483(lrtm2a),ENSDARG00000012395(mmp13a),ENSDARG00000075163(cxcl20),ENSDARG00000010556(mmp25b),ENSDARG00000026726(anxa1a),EN…	1.64444	8.71e-06	0.00105698
GO:0060326	cell chemotaxis	biological_process	52	1	51	3596	187	26945	ENSDARG00000098752(csf3b),	ENSDARG00000038010(rac2),ENSDARG00000044001(lgals3b),ENSDARG00000067916(lyn),ENSDARG00000018569(tnfrsf1a),ENSDARG00000075045(cxcl18b),ENSDARG00000105263(ccl36.1),ENSDARG00000102514(BX323596.2),ENSDARG00000037116(cxcl12a),ENSDARG00000103542(vegfaa),ENSDARG00000026350(wasb),ENSDARG00000017757(pik3cg),ENSDARG00000018283(cyba),ENSDARG00000101138(BX323596.1),ENSDARG00000101040(ccl20a.3),ENSDARG0000009…	2.08363	9.36e-06	0.001111
GO:0071310	cellular response to organic substance	biological_process	195	16	179	3596	1023	26945	ENSDARG00000103580(CABZ01110379.1),ENSDARG00000018871(henmt1),ENSDARG00000113525(fgf12b),ENSDARG00000031119(baiap2l1b),ENSDARG00000037238(smad5),ENSDARG00000070012(sesn2),ENSDARG00000089428(rab12),ENSDARG00000000796(nr4a1),ENSDARG00000006389(smad2),ENSDARG00000103846(hspa5),ENSDARG00000044422(acvr2ba),ENSDARG00000058030(hspa14),ENSDARG00000034893(rarab),ENSDARG00000032769(slc38a9),ENSDARG00000019…	ENSDARG00000100383(il10ra),ENSDARG00000074378(junba),ENSDARG00000036414(si:ch73-335l21.1),ENSDARG00000013522(pck1),ENSDARG00000069996(dnajb14),ENSDARG00000009594(nr1d2b),ENSDARG00000102945(ccl39.2),ENSDARG00000103679(bmp16),ENSDARG00000086616(cabz01093075.1),ENSDARG00000028389(rab44),ENSDARG00000062646(tet3),ENSDARG00000070914(dusp6),ENSDARG00000045955(prlrb),ENSDARG00000017780(rorcb),ENSDARG0000…	1.42829	9.89e-06	0.00112407
GO:0050853	B cell receptor signaling pathway	biological_process	25	0	25	3596	61	26945	-	ENSDARG00000079315(lpxn),ENSDARG00000078975(igl1c3),ENSDARG00000096243(ighv1-3),ENSDARG00000098477(tec),ENSDARG00000037473(cd79a),ENSDARG00000091411(si:ch211-214p13.9),ENSDARG00000076148(si:ch211-1a19.2),ENSDARG00000104691(cd79b),ENSDARG00000096430(ighv9-1),ENSDARG00000096248(ighd),ENSDARG00000093272(igic1s1),ENSDARG00000096259(ighv4-1),ENSDARG00000096406(ighv2-1),ENSDARG00000096342(ighv5-5),ENSD…	3.07092	9.8e-06	0.00113807
GO:0001945	lymph vessel development	biological_process	25	1	24	3596	62	26945	ENSDARG00000037238(smad5),	ENSDARG00000017676(mmp2),ENSDARG00000014098(pkd2),ENSDARG00000037116(cxcl12a),ENSDARG00000076484(stab1),ENSDARG00000041449(spred1),ENSDARG00000017121(mafba),ENSDARG00000057633(cxcr4a),ENSDARG00000053868(etv2),ENSDARG00000062479(vcam1b),ENSDARG00000058598(sox18),ENSDARG00000061796(rasgrp4),ENSDARG00000011941(bmpr2a),ENSDARG00000015752(zap70),ENSDARG00000005368(mcamb),ENSDARG00000008186(syk),ENSDAR…	3.02139	1.24e-05	0.00134693
GO:0045861	negative regulation of proteolysis	biological_process	50	11	39	3596	179	26945	ENSDARG00000075737(zgc:165518),ENSDARG00000055655(birc5b),ENSDARG00000036445(serpinh2),ENSDARG00000101340(CABZ01117840.1),ENSDARG00000008835(si:dkey-46g23.5),ENSDARG00000045378(pi15a),ENSDARG00000078183(zgc:165453),ENSDARG00000102076(spink2.1),ENSDARG00000115817(si:dkey-46g23.2),ENSDARG00000116005(zgc:171446),ENSDARG00000089361(wu:fb59d01),	ENSDARG00000007795(cst3),ENSDARG00000063095(ctsf),ENSDARG00000008363(mcl1b),ENSDARG00000102271(si:dkey-203a12.2),ENSDARG00000012694(c3a.1),ENSDARG00000043102(lxn),ENSDARG00000075261(timp2b),ENSDARG00000103336(si:dkey-77g12.4),ENSDARG00000058082(birc7),ENSDARG00000038424(c4b),ENSDARG00000100051(spink2.4),ENSDARG00000012896(anos1a),ENSDARG00000005924(serpina10a),ENSDARG00000040944(ntd5),ENSDARG0000…	2.09303	1.24e-05	0.00137482
GO:0010033	response to organic substance	biological_process	236	23	213	3596	1288	26945	ENSDARG00000077741(zgc:175135),ENSDARG00000089428(rab12),ENSDARG00000070012(sesn2),ENSDARG00000000796(nr4a1),ENSDARG00000006389(smad2),ENSDARG00000103846(hspa5),ENSDARG00000058030(hspa14),ENSDARG00000032769(slc38a9),ENSDARG00000019707(spout1),ENSDARG00000103580(CABZ01110379.1),ENSDARG00000113525(fgf12b),ENSDARG00000018871(henmt1),ENSDARG00000031119(baiap2l1b),ENSDARG00000037238(smad5),ENSDARG0000…	ENSDARG00000036414(si:ch73-335l21.1),ENSDARG00000100383(il10ra),ENSDARG00000074378(junba),ENSDARG00000102945(ccl39.2),ENSDARG00000069996(dnajb14),ENSDARG00000009594(nr1d2b),ENSDARG00000086616(cabz01093075.1),ENSDARG00000086173(relb),ENSDARG00000017780(rorcb),ENSDARG00000094706(cxcl11.6),ENSDARG00000045955(prlrb),ENSDARG00000015822(sesn3),ENSDARG00000078778(lrch1),ENSDARG00000058115(fgfr2),ENSDARG…	1.37295	1.36e-05	0.00144782
GO:0042060	wound healing	biological_process	61	5	56	3596	238	26945	ENSDARG00000086236(-),ENSDARG00000021794(hmmr),ENSDARG00000070818(pax7b),ENSDARG00000068856(f2rl1.1),ENSDARG00000055120(ctsba),	ENSDARG00000012513(sdcbp2),ENSDARG00000101858(DST),ENSDARG00000012405(col1a1a),ENSDARG00000027609(hpn),ENSDARG00000093079(proca),ENSDARG00000103747(cav1),ENSDARG00000037879(lfng),ENSDARG00000045453(f13a1a.1),ENSDARG00000100809(g6fl),ENSDARG00000105281(p2ry1),ENSDARG00000007370(dysf),ENSDARG00000015955(cldnc),ENSDARG00000056767(itgb3a),ENSDARG00000028533(macf1a),ENSDARG00000033307(igf2b),ENSDARG00…	1.92049	1.53e-05	0.00160137
GO:0043086	negative regulation of catalytic activity	biological_process	79	11	68	3596	337	26945	ENSDARG00000116005(zgc:171446),ENSDARG00000008835(si:dkey-46g23.5),ENSDARG00000101340(CABZ01117840.1),ENSDARG00000036445(serpinh2),ENSDARG00000055655(birc5b),ENSDARG00000089361(wu:fb59d01),ENSDARG00000102076(spink2.1),ENSDARG00000115817(si:dkey-46g23.2),ENSDARG00000045378(pi15a),ENSDARG00000078183(zgc:165453),ENSDARG00000075737(zgc:165518),	ENSDARG00000117107(CABZ01058647.1),ENSDARG00000040930(deptor),ENSDARG00000053131(irak3),ENSDARG00000095830(serpinb1l1),ENSDARG00000061383(serpinf2b),ENSDARG00000026726(anxa1a),ENSDARG00000099719(cdkn1d),ENSDARG00000034718(tfpia),ENSDARG00000061644(ensab),ENSDARG00000091539(ptprjb.1),ENSDARG00000076170(pcsk1nl),ENSDARG00000079752(col6a4a),ENSDARG00000029668(crim1),ENSDARG00000104279(appa),ENSDARG0…	1.75653	1.65e-05	0.0016627
GO:0019955	cytokine binding	molecular_function	30	0	30	3596	85	26945	-	ENSDARG00000044561(ccr7),ENSDARG00000055136(si:dkey-101k6.5),ENSDARG00000018569(tnfrsf1a),ENSDARG00000052157(il12rb2),ENSDARG00000010514(cxcr5),ENSDARG00000045959(csf3r),ENSDARG00000058179(ackr3b),ENSDARG00000068858(il2rga),ENSDARG00000102583(il4r.1),ENSDARG00000075045(cxcl18b),ENSDARG00000039863(lifrb),ENSDARG00000100738(osmr),ENSDARG00000086314(CU633991.1),ENSDARG00000055186(ccr9a),ENSDARG00000…	2.64461	1.68e-05	0.00166604
GO:0004866	endopeptidase inhibitor activity	molecular_function	45	10	35	3596	156	26945	ENSDARG00000055655(birc5b),ENSDARG00000075737(zgc:165518),ENSDARG00000101340(CABZ01117840.1),ENSDARG00000036445(serpinh2),ENSDARG00000008835(si:dkey-46g23.5),ENSDARG00000078183(zgc:165453),ENSDARG00000116005(zgc:171446),ENSDARG00000089361(wu:fb59d01),ENSDARG00000102076(spink2.1),ENSDARG00000115817(si:dkey-46g23.2),	ENSDARG00000043102(lxn),ENSDARG00000075261(timp2b),ENSDARG00000012694(c3a.1),ENSDARG00000038424(c4b),ENSDARG00000100051(spink2.4),ENSDARG00000058082(birc7),ENSDARG00000103336(si:dkey-77g12.4),ENSDARG00000063095(ctsf),ENSDARG00000007795(cst3),ENSDARG00000102271(si:dkey-203a12.2),ENSDARG00000099673(si:dkey-203a12.5),ENSDARG00000069048(serpinf1),ENSDARG00000079388(agrn),ENSDARG00000005924(serpina10a…	2.16146	1.64e-05	0.00168786
GO:0010951	negative regulation of endopeptidase activity	biological_process	46	10	36	3596	162	26945	ENSDARG00000102076(spink2.1),ENSDARG00000115817(si:dkey-46g23.2),ENSDARG00000116005(zgc:171446),ENSDARG00000089361(wu:fb59d01),ENSDARG00000008835(si:dkey-46g23.5),ENSDARG00000078183(zgc:165453),ENSDARG00000036445(serpinh2),ENSDARG00000101340(CABZ01117840.1),ENSDARG00000075737(zgc:165518),ENSDARG00000055655(birc5b),	ENSDARG00000034718(tfpia),ENSDARG00000061383(serpinf2b),ENSDARG00000095830(serpinb1l1),ENSDARG00000117107(CABZ01058647.1),ENSDARG00000054864(aplp2),ENSDARG00000102617(timp4.2),ENSDARG00000041645(sb:cb37),ENSDARG00000045517(itih5),ENSDARG00000070396(serpinb1l2),ENSDARG00000075954(serpinh1a),ENSDARG00000093198(c3a.4),ENSDARG00000104279(appa),ENSDARG00000103833(spink2.2),ENSDARG00000076170(pcsk1nl),…	2.12766	1.88e-05	0.00182606
GO:0030595	leukocyte chemotaxis	biological_process	38	1	37	3596	123	26945	ENSDARG00000098752(csf3b),	ENSDARG00000022841(ptk2ba),ENSDARG00000038010(rac2),ENSDARG00000044001(lgals3b),ENSDARG00000067916(lyn),ENSDARG00000102776(cxcl19),ENSDARG00000018569(tnfrsf1a),ENSDARG00000090997(vegfba),ENSDARG00000105263(ccl36.1),ENSDARG00000075045(cxcl18b),ENSDARG00000061544(ano6),ENSDARG00000045190(ch25h),ENSDARG00000103542(vegfaa),ENSDARG00000102514(BX323596.2),ENSDARG00000037116(cxcl12a),ENSDARG00000102945(…	2.31493	1.97e-05	0.00184693
GO:0040012	regulation of locomotion	biological_process	68	8	60	3596	278	26945	ENSDARG00000060445(elp6),ENSDARG00000022813(dnd1),ENSDARG00000093886(tmsb5),ENSDARG00000004459(unc119.2),ENSDARG00000035018(thy1),ENSDARG00000036985(plxnb2b),ENSDARG00000077090(si:ch211-127b11.1),ENSDARG00000037238(smad5),	ENSDARG00000026845(rhoaa),ENSDARG00000100897(pdgfrb),ENSDARG00000094673(rhoab),ENSDARG00000070425(dll4),ENSDARG00000068969(zgc:153759),ENSDARG00000020164(efnb2a),ENSDARG00000058543(lama5),ENSDARG00000051975(cd99),ENSDARG00000040085(ccsapb),ENSDARG00000102908(il16),ENSDARG00000004301(rhogb),ENSDARG00000011545(arrb2b),ENSDARG00000037883(prcp),ENSDARG00000021789(myoc),ENSDARG00000092381(zgc:153759),…	1.83283	1.94e-05	0.0018533
GO:0005328	neurotransmitter:sodium symporter activity	molecular_function	20	1	19	3596	44	26945	ENSDARG00000074002(slc6a11a),	ENSDARG00000068363(si:ch211-132b12.3),ENSDARG00000068387(slc6a18),ENSDARG00000056719(slc6a19b),ENSDARG00000061165(slc6a4a),ENSDARG00000018621(slc6a19a.1),ENSDARG00000091560(slc6a19a.2),ENSDARG00000016141(slc6a2),ENSDARG00000098438(slc6a6b),ENSDARG00000061480(si:ch211-132b12.1),ENSDARG00000043646(slc6a8),ENSDARG00000029866(slc6a14),ENSDARG00000094946(si:ch211-132b12.2),ENSDARG00000001354(slc6a22.2…	3.40593	2.05e-05	0.00188702
GO:0007162	negative regulation of cell adhesion	biological_process	27	2	25	3596	73	26945	ENSDARG00000036985(plxnb2b),ENSDARG00000077090(si:ch211-127b11.1),	ENSDARG00000062646(tet3),ENSDARG00000076928(tet2),ENSDARG00000074771(ifngr1),ENSDARG00000025903(lgals9l1),ENSDARG00000025826(gna12a),ENSDARG00000031228(podxl),ENSDARG00000001807(tnfrsf21),ENSDARG00000092381(zgc:153759),ENSDARG00000015278(plxnc1),ENSDARG00000055875(pag1),ENSDARG00000095193(si:dkey-23c22.7),ENSDARG00000026726(anxa1a),ENSDARG00000042698(si:dkey-15j16.6),ENSDARG00000017211(plxnb1b),E…	2.7714	2.13e-05	0.00192897
GO:2000145	regulation of cell motility	biological_process	63	7	56	3596	253	26945	ENSDARG00000036985(plxnb2b),ENSDARG00000077090(si:ch211-127b11.1),ENSDARG00000035018(thy1),ENSDARG00000093886(tmsb5),ENSDARG00000037238(smad5),ENSDARG00000060445(elp6),ENSDARG00000022813(dnd1),	ENSDARG00000021789(myoc),ENSDARG00000037883(prcp),ENSDARG00000092381(zgc:153759),ENSDARG00000035858(cnn2),ENSDARG00000008186(syk),ENSDARG00000020785(lama4),ENSDARG00000041502(tgfb1a),ENSDARG00000076799(rnd3a),ENSDARG00000011672(sema3b),ENSDARG00000036548(s1pr2),ENSDARG00000041959(cxcr4b),ENSDARG00000095193(si:dkey-23c22.7),ENSDARG00000026726(anxa1a),ENSDARG00000100897(pdgfrb),ENSDARG00000092970(t…	1.86586	2.42e-05	0.00215011
GO:0030334	regulation of cell migration	biological_process	59	6	53	3596	232	26945	ENSDARG00000093886(tmsb5),ENSDARG00000060445(elp6),ENSDARG00000037238(smad5),ENSDARG00000077090(si:ch211-127b11.1),ENSDARG00000036985(plxnb2b),ENSDARG00000035018(thy1),	ENSDARG00000034700(vegfab),ENSDARG00000079611(sema4c),ENSDARG00000015278(plxnc1),ENSDARG00000055373(sema3fb),ENSDARG00000070873(ccl25b),ENSDARG00000007396(rnd3b),ENSDARG00000017211(plxnb1b),ENSDARG00000104181(tmsb1),ENSDARG00000026350(wasb),ENSDARG00000031649(cort),ENSDARG00000012896(anos1a),ENSDARG00000041869(tnfrsf19),ENSDARG00000043317(kita),ENSDARG00000077103(sema4aa),ENSDARG00000030547(rnd1a…	1.90556	2.54e-05	0.00222511
GO:0019221	cytokine-mediated signaling pathway	biological_process	66	0	66	3596	270	26945	-	ENSDARG00000058179(ackr3b),ENSDARG00000076800(tnfrsf18),ENSDARG00000044561(ccr7),ENSDARG00000035101(dicp2.1),ENSDARG00000041959(cxcr4b),ENSDARG00000075163(cxcl20),ENSDARG00000053702(il2rgb),ENSDARG00000102986(csf1ra),ENSDARG00000053131(irak3),ENSDARG00000006266(stat1a),ENSDARG00000076182(stat1b),ENSDARG00000015902(stat6),ENSDARG00000074488(ifngr1l),ENSDARG00000019392(stat5a),ENSDARG00000102514(BX…	1.83163	2.6e-05	0.00223824
GO:0050830	defense response to Gram-positive bacterium	biological_process	20	12	8	3596	45	26945	ENSDARG00000086552(hist1h2a11),ENSDARG00000088686(hist1h2a11),ENSDARG00000003570(hsp90b1),ENSDARG00000112593(hist1h2a3),ENSDARG00000109458(hist1h2a1),ENSDARG00000115875(si:ch211-113a14.19),ENSDARG00000113707(si:ch211-113a14.19),ENSDARG00000105444(hist1h2a11),ENSDARG00000109755(hist1h2a3),ENSDARG00000113399(FP236630.1),ENSDARG00000103015(hist1h2a2),ENSDARG00000113481(si:ch211-113a14.19),	ENSDARG00000068966(si:ch211-261n11.7),ENSDARG00000056874(lygl1),ENSDARG00000068969(zgc:153759),ENSDARG00000089901(si:ch211-261n11.8),ENSDARG00000092381(zgc:153759),ENSDARG00000099562(lygl2),ENSDARG00000102175(hamp),ENSDARG00000095193(si:dkey-23c22.7),	3.33024	2.67e-05	0.00226578
GO:0006956	complement activation	biological_process	28	0	28	3596	79	26945	-	ENSDARG00000019772(si:ch1073-280e3.1),ENSDARG00000096355(ighv1-4),ENSDARG00000095627(c1qc),ENSDARG00000042172(c7a),ENSDARG00000096406(ighv2-1),ENSDARG00000096342(ighv5-5),ENSDARG00000096280(ighz),ENSDARG00000096430(ighv9-1),ENSDARG00000078975(igl1c3),ENSDARG00000096243(ighv1-3),ENSDARG00000044612(c1qb),ENSDARG00000012694(c3a.1),ENSDARG00000096387(ighv1-1),ENSDARG00000096357(ighv3-2),ENSDARG000001…	2.65576	2.93e-05	0.00244557
GO:0016705	oxidoreductase activity, acting on paired donors, with incorporation or reduction of molecular oxygen	molecular_function	61	6	55	3596	245	26945	ENSDARG00000042982(cyp2p8),ENSDARG00000042990(cyp2p10),ENSDARG00000029432(tph1a),ENSDARG00000021849(si:dkey-256h2.1),ENSDARG00000068910(nos1),ENSDARG00000053966(cyp17a2),	ENSDARG00000027529(hmox1a),ENSDARG00000010085(p4ha2),ENSDARG00000009160(kmo),ENSDARG00000103277(cyp24a1),ENSDARG00000002249(tbxas1),ENSDARG00000073764(si:ch211-113j14.1),ENSDARG00000018782(kdm4aa),ENSDARG00000075209(p4htm),ENSDARG00000059746(plod1a),ENSDARG00000105151(cyp2k21),ENSDARG00000031136(moxd1),ENSDARG00000101195(cyp1c1),ENSDARG00000022650(cyp2ad3),ENSDARG00000021172(cyp2ad2),ENSDARG00000…	1.86562	3.23e-05	0.00265498
GO:0008283	cell proliferation	biological_process	93	5	88	3596	426	26945	ENSDARG00000031316(six6b),ENSDARG00000098752(csf3b),ENSDARG00000076659(cdca7b),ENSDARG00000010420(ndrg1b),ENSDARG00000077620(cdca7a),	ENSDARG00000006202(erbb3a),ENSDARG00000034700(vegfab),ENSDARG00000018383(frzb),ENSDARG00000056027(hoxb8a),ENSDARG00000092653(si:dkey-1h24.6),ENSDARG00000094557(nupr1b),ENSDARG00000040319(CABZ01041494.1),ENSDARG00000015902(stat6),ENSDARG00000035253(npr3),ENSDARG00000019392(stat5a),ENSDARG00000037116(cxcl12a),ENSDARG00000007682(ppdpfa),ENSDARG00000100899(si:ch211-241b2.5),ENSDARG00000091003(il34),E…	1.63581	3.58e-05	0.00289947
GO:1905516	positive regulation of fertilization	biological_process	13	12	1	3596	21	26945	ENSDARG00000009653(lhfpl2a),ENSDARG00000016908(zp3e),ENSDARG00000042129(zp3a.1),ENSDARG00000092919(zp3c),ENSDARG00000038720(zp3f.1),ENSDARG00000059252(zpcx),ENSDARG00000115457(zp3.2),ENSDARG00000042130(zp3a.2),ENSDARG00000114958(zp3),ENSDARG00000039828(zp3b),ENSDARG00000090768(zp3.2),ENSDARG00000070178(zp3d.2),	ENSDARG00000019362(ptbp1a),	4.63855	4.02e-05	0.00320727
GO:0002757	immune response-activating signal transduction	biological_process	50	3	47	3596	189	26945	ENSDARG00000071103(si:dkey-222p3.1),ENSDARG00000052747(gpatch3),ENSDARG00000077288(si:ch211-188c16.1),	ENSDARG00000044694(fybb),ENSDARG00000104691(cd79b),ENSDARG00000096430(ighv9-1),ENSDARG00000069733(mavs),ENSDARG00000078975(igl1c3),ENSDARG00000104045(tlr22),ENSDARG00000054968(cd40),ENSDARG00000092653(si:dkey-1h24.6),ENSDARG00000037473(cd79a),ENSDARG00000091411(si:ch211-214p13.9),ENSDARG00000010619(themis),ENSDARG00000096406(ighv2-1),ENSDARG00000060542(lgr4),ENSDARG00000099476(zgc:174863),ENSDARG…	1.98229	4.24e-05	0.00328466
GO:0015293	symporter activity	molecular_function	44	4	40	3596	158	26945	ENSDARG00000074384(slc12a8),ENSDARG00000055313(slc12a10.1),ENSDARG00000074002(slc6a11a),ENSDARG00000030630(mfsd2aa),	ENSDARG00000056719(slc6a19b),ENSDARG00000068387(slc6a18),ENSDARG00000058731(slc2a6),ENSDARG00000077326(slc45a4b),ENSDARG00000068363(si:ch211-132b12.3),ENSDARG00000098438(slc6a6b),ENSDARG00000014378(slc12a4),ENSDARG00000020212(slc1a1),ENSDARG00000100919(slc5a2),ENSDARG00000043646(slc6a8),ENSDARG00000094946(si:ch211-132b12.2),ENSDARG00000104431(slc1a3a),ENSDARG00000018621(slc6a19a.1),ENSDARG0000007…	2.08667	4.2e-05	0.00329658
GO:0001666	response to hypoxia	biological_process	25	4	21	3596	68	26945	ENSDARG00000032896(xgb),ENSDARG00000003570(hsp90b1),ENSDARG00000062139(eif2ak3),ENSDARG00000103846(hspa5),	ENSDARG00000059836(ddit3),ENSDARG00000044010(loxl2a),ENSDARG00000027529(hmox1a),ENSDARG00000090997(vegfba),ENSDARG00000027290(nrp1b),ENSDARG00000089087(hbba1),ENSDARG00000056206(camk2g2),ENSDARG00000037618(ddit4),ENSDARG00000013997(ern1),ENSDARG00000099351(igfbp1a),ENSDARG00000103542(vegfaa),ENSDARG00000042904(foxo3b),ENSDARG00000053279(apln),ENSDARG00000097011(hbaa1),ENSDARG00000097238(hbba1),EN…	2.7548	4.52e-05	0.00344718
GO:0002768	immune response-regulating cell surface receptor signaling pathway	biological_process	41	2	39	3596	144	26945	ENSDARG00000077288(si:ch211-188c16.1),ENSDARG00000071103(si:dkey-222p3.1),	ENSDARG00000098477(tec),ENSDARG00000096243(ighv1-3),ENSDARG00000103276(fcer1g),ENSDARG00000017565(itk),ENSDARG00000096342(ighv5-5),ENSDARG00000096280(ighz),ENSDARG00000094012(si:dkey-192g7.3),ENSDARG00000096355(ighv1-4),ENSDARG00000058964(themis2),ENSDARG00000076148(si:ch211-1a19.2),ENSDARG00000079987(igl3v5),ENSDARG00000093272(igic1s1),ENSDARG00000096387(ighv1-1),ENSDARG00000105481(si:ch211-243a…	2.13344	4.88e-05	0.0036706
GO:0004497	monooxygenase activity	molecular_function	48	6	42	3596	180	26945	ENSDARG00000053966(cyp17a2),ENSDARG00000068910(nos1),ENSDARG00000021849(si:dkey-256h2.1),ENSDARG00000029432(tph1a),ENSDARG00000042990(cyp2p10),ENSDARG00000042982(cyp2p8),	ENSDARG00000098315(cyp1a),ENSDARG00000089177(cyp46a1.3),ENSDARG00000042953(cyp2n13),ENSDARG00000069018(cyp7a1),ENSDARG00000088013(zgc:136333),ENSDARG00000004051(CR354540.1),ENSDARG00000101861(cyp2k19),ENSDARG00000038728(ch25hl2),ENSDARG00000004964(cyp4t8),ENSDARG00000045190(ch25h),ENSDARG00000030621(th),ENSDARG00000033802(cyp27a7),ENSDARG00000053530(cyp4f3),ENSDARG00000101190(cyp2k8),ENSDARG00000…	1.99815	5.02e-05	0.00372627
GO:0005506	iron ion binding	molecular_function	59	5	54	3596	239	26945	ENSDARG00000053966(cyp17a2),ENSDARG00000042990(cyp2p10),ENSDARG00000019763(acp5a),ENSDARG00000029432(tph1a),ENSDARG00000042982(cyp2p8),	ENSDARG00000090063(fa2h),ENSDARG00000101861(cyp2k19),ENSDARG00000038728(ch25hl2),ENSDARG00000062646(tet3),ENSDARG00000088013(zgc:136333),ENSDARG00000079078(si:ch211-5k11.8),ENSDARG00000099371(cygb1),ENSDARG00000004051(CR354540.1),ENSDARG00000089177(cyp46a1.3),ENSDARG00000098315(cyp1a),ENSDARG00000069018(cyp7a1),ENSDARG00000042953(cyp2n13),ENSDARG00000101190(cyp2k8),ENSDARG00000033802(cyp27a7),ENS…	1.84975	5.32e-05	0.00389029
GO:0007155	cell adhesion	biological_process	134	16	118	3596	679	26945	ENSDARG00000006580(cldnd),ENSDARG00000103774(limch1b),ENSDARG00000062880(cntn3a.1),ENSDARG00000003701(cldng),ENSDARG00000068586(CU302253.1),ENSDARG00000098791(cdhr5b),ENSDARG00000053535(lmo7b),ENSDARG00000036985(plxnb2b),ENSDARG00000010420(ndrg1b),ENSDARG00000098289(vstm2l),ENSDARG00000074275(limch1a),ENSDARG00000060452(sdk2b),ENSDARG00000028118(dscamb),ENSDARG00000035018(thy1),ENSDARG00000095312…	ENSDARG00000042282(itga6a),ENSDARG00000096587(itgam),ENSDARG00000051975(cd99),ENSDARG00000098899(zmp:0000001082),ENSDARG00000075833(lyve1a),ENSDARG00000020164(efnb2a),ENSDARG00000003705(prnprs3),ENSDARG00000058543(lama5),ENSDARG00000005112(cdh17),ENSDARG00000071549(ecm2),ENSDARG00000026726(anxa1a),ENSDARG00000055750(foxp3a),ENSDARG00000055875(pag1),ENSDARG00000005754(ptprfb),ENSDARG00000023694(sp…	1.47875	6.14e-05	0.0044309
GO:0046982	protein heterodimerization activity	molecular_function	61	40	21	3596	252	26945	ENSDARG00000103167(si:dkey-245n4.2),ENSDARG00000112131(zgc:173552),ENSDARG00000105484(FP325123.2),ENSDARG00000070297(CR354435.1),ENSDARG00000113707(si:ch211-113a14.19),ENSDARG00000113399(FP236630.1),ENSDARG00000104501(FP236812.1),ENSDARG00000111964(zgc:171759),ENSDARG00000086552(hist1h2a11),ENSDARG00000111753(hist1h4l),ENSDARG00000110812(hist1h4l),ENSDARG00000112561(si:dkey-108k21.11),ENSDARG0000…	ENSDARG00000005479(tenm3),ENSDARG00000004714(tcf12),ENSDARG00000006353(itga5),ENSDARG00000087897(macroh2a2),ENSDARG00000018553(ifih1),ENSDARG00000059836(ddit3),ENSDARG00000089995(BX511080.1),ENSDARG00000068996(hist2h2l),ENSDARG00000040917(cbfb),ENSDARG00000034817(asah1b),ENSDARG00000104484(itgb1b),ENSDARG00000099329(macroh2a1),ENSDARG00000055276(rel),ENSDARG00000089129(baxa),ENSDARG00000010756(no…	1.81379	6.56e-05	0.0046737
GO:0050851	antigen receptor-mediated signaling pathway	biological_process	34	2	32	3596	112	26945	ENSDARG00000077288(si:ch211-188c16.1),ENSDARG00000071103(si:dkey-222p3.1),	ENSDARG00000096248(ighd),ENSDARG00000076148(si:ch211-1a19.2),ENSDARG00000099476(zgc:174863),ENSDARG00000079315(lpxn),ENSDARG00000058964(themis2),ENSDARG00000026990(klhl6),ENSDARG00000113309(ighv9-2),ENSDARG00000096394(ighv4-3),ENSDARG00000096387(ighv1-1),ENSDARG00000096357(ighv3-2),ENSDARG00000105481(si:ch211-243a20.4),ENSDARG00000053311(tespa1),ENSDARG00000096301(ighv1-4),ENSDARG00000079987(igl3…	2.27468	6.98e-05	0.00490732
GO:0048856	anatomical structure development	biological_process	734	133	601	3596	4689	26945	ENSDARG00000090768(zp3.2),ENSDARG00000062880(cntn3a.1),ENSDARG00000020482(nono),ENSDARG00000004169(stmn1a),ENSDARG00000102325(ehmt2),ENSDARG00000053535(lmo7b),ENSDARG00000098414(ninl),ENSDARG00000028118(dscamb),ENSDARG00000104246(exosc3),ENSDARG00000077090(si:ch211-127b11.1),ENSDARG00000075217(tdrd12),ENSDARG00000104199(si:dkey-43p13.5),ENSDARG00000060645(sirt7),ENSDARG00000068910(nos1),ENSDARG00…	ENSDARG00000033042(ptprja),ENSDARG00000007804(gas6),ENSDARG00000028533(macf1a),ENSDARG00000002952(smo),ENSDARG00000053279(apln),ENSDARG00000009134(hlx1),ENSDARG00000033234(stmn2a),ENSDARG00000091513(C1H3orf70),ENSDARG00000069441(lpar6b),ENSDARG00000060010(iqgap2),ENSDARG00000000767(spi1b),ENSDARG00000098834(sox4b),ENSDARG00000010630(hoxb6a),ENSDARG00000025428(socs3a),ENSDARG00000087897(macroh2a2)…	1.17294	7.45e-05	0.00516743
GO:0002250	adaptive immune response	biological_process	29	0	29	3596	89	26945	-	ENSDARG00000096430(ighv9-1),ENSDARG00000044612(c1qb),ENSDARG00000010619(themis),ENSDARG00000096243(ighv1-3),ENSDARG00000078975(igl1c3),ENSDARG00000098477(tec),ENSDARG00000001807(tnfrsf21),ENSDARG00000095627(c1qc),ENSDARG00000096355(ighv1-4),ENSDARG00000026726(anxa1a),ENSDARG00000096280(ighz),ENSDARG00000103077(si:rp71-81e14.2),ENSDARG00000096342(ighv5-5),ENSDARG00000017565(itk),ENSDARG00000096406…	2.44155	7.86e-05	0.0053813
GO:0007292	female gamete generation	biological_process	22	17	5	3596	58	26945	ENSDARG00000071450(tdrd5),ENSDARG00000042129(zp3a.1),ENSDARG00000092919(zp3c),ENSDARG00000059252(zpcx),ENSDARG00000018871(henmt1),ENSDARG00000055655(birc5b),ENSDARG00000070178(zp3d.2),ENSDARG00000042130(zp3a.2),ENSDARG00000114958(zp3),ENSDARG00000039828(zp3b),ENSDARG00000016908(zp3e),ENSDARG00000038720(zp3f.1),ENSDARG00000115457(zp3.2),ENSDARG00000051923(ccnb1),ENSDARG00000096095(buc),ENSDARG0000…	ENSDARG00000067976(ar),ENSDARG00000076060(diaph2),ENSDARG00000004227(pde3a),ENSDARG00000028533(macf1a),ENSDARG00000052688(paqr5b),	2.84219	8.33e-05	0.00563158
GO:0005326	neurotransmitter transporter activity	molecular_function	20	1	19	3596	50	26945	ENSDARG00000074002(slc6a11a),	ENSDARG00000030006(slc6a7),ENSDARG00000002405(si:ch211-225b11.1),ENSDARG00000068372(zgc:158427),ENSDARG00000012534(slc6a6a),ENSDARG00000094546(si:ch211-132b12.6),ENSDARG00000029866(slc6a14),ENSDARG00000061480(si:ch211-132b12.1),ENSDARG00000043646(slc6a8),ENSDARG00000094946(si:ch211-132b12.2),ENSDARG00000046091(si:ch211-283g2.1),ENSDARG00000001354(slc6a22.2),ENSDARG00000016141(slc6a2),ENSDARG00000…	2.99722	9.14e-05	0.00581117
GO:0048477	oogenesis	biological_process	20	16	4	3596	50	26945	ENSDARG00000051923(ccnb1),ENSDARG00000096095(buc),ENSDARG00000006389(smad2),ENSDARG00000090768(zp3.2),ENSDARG00000114958(zp3),ENSDARG00000042130(zp3a.2),ENSDARG00000039828(zp3b),ENSDARG00000016908(zp3e),ENSDARG00000115457(zp3.2),ENSDARG00000038720(zp3f.1),ENSDARG00000018871(henmt1),ENSDARG00000070178(zp3d.2),ENSDARG00000071450(tdrd5),ENSDARG00000042129(zp3a.1),ENSDARG00000059252(zpcx),ENSDARG0000…	ENSDARG00000052688(paqr5b),ENSDARG00000028533(macf1a),ENSDARG00000004227(pde3a),ENSDARG00000067976(ar),	2.99722	9.14e-05	0.00581117
GO:0000786	nucleosome	cellular_component	45	39	6	3596	169	26945	ENSDARG00000114169(CR354435.2),ENSDARG00000093022(selenoh),ENSDARG00000098739(h2af1al),ENSDARG00000105414(zgc:112234),ENSDARG00000112375(CR762436.1),ENSDARG00000113481(si:ch211-113a14.19),ENSDARG00000105359(FP325123.1),ENSDARG00000114334(zgc:173552),ENSDARG00000112561(si:dkey-108k21.11),ENSDARG00000110812(hist1h4l),ENSDARG00000086552(hist1h2a11),ENSDARG00000111753(hist1h4l),ENSDARG00000109458(his…	ENSDARG00000068996(hist2h2l),ENSDARG00000087897(macroh2a2),ENSDARG00000054058(h1-10),ENSDARG00000035519(histh1l),ENSDARG00000033009(h3f3c),ENSDARG00000099329(macroh2a1),	1.99519	8.72e-05	0.00581851
GO:0050790	regulation of catalytic activity	biological_process	233	39	194	3596	1313	26945	ENSDARG00000019660(rxfp2b),ENSDARG00000068910(nos1),ENSDARG00000116005(zgc:171446),ENSDARG00000089307(pmaip1),ENSDARG00000056080(si:dkey-191g9.5),ENSDARG00000103800(prkar1b),ENSDARG00000007657(ccnh),ENSDARG00000078183(zgc:165453),ENSDARG00000055120(ctsba),ENSDARG00000095328(si:ch211-191i18.4),ENSDARG00000089361(wu:fb59d01),ENSDARG00000058560(adrm1),ENSDARG00000036985(plxnb2b),ENSDARG00000019417(g…	ENSDARG00000104255(arhgap27),ENSDARG00000099203(atp1b2a),ENSDARG00000006978(zak),ENSDARG00000043102(lxn),ENSDARG00000012694(c3a.1),ENSDARG00000045929(oaz2a),ENSDARG00000044615(zak),ENSDARG00000006202(erbb3a),ENSDARG00000100529(sh3bp5a),ENSDARG00000079388(agrn),ENSDARG00000063371(rasa3),ENSDARG00000078448(gpr137ba),ENSDARG00000024874(dock4b),ENSDARG00000029668(crim1),ENSDARG00000008165(caspa),ENSD…	1.32969	9.12e-05	0.00586448
GO:0007275	multicellular organism development	biological_process	674	115	559	3596	4286	26945	ENSDARG00000028118(dscamb),ENSDARG00000104246(exosc3),ENSDARG00000077090(si:ch211-127b11.1),ENSDARG00000004169(stmn1a),ENSDARG00000020482(nono),ENSDARG00000062880(cntn3a.1),ENSDARG00000102325(ehmt2),ENSDARG00000098414(ninl),ENSDARG00000053535(lmo7b),ENSDARG00000053082(thada),ENSDARG00000055639(ruvbl2),ENSDARG00000016139(mkks),ENSDARG00000070461(C17H15orf41),ENSDARG00000044405(ttc4),ENSDARG0000003…	ENSDARG00000036096(smad3a),ENSDARG00000040623(fosl2),ENSDARG00000024431(ets1),ENSDARG00000017591(fat1a),ENSDARG00000040432(klf2b),ENSDARG00000010515(dvl1a),ENSDARG00000075748(NCKAP1L),ENSDARG00000062054(cpt1ab),ENSDARG00000019969(smarcd3b),ENSDARG00000105643(adgrg1),ENSDARG00000019260(dhrs9),ENSDARG00000067626(ywhag1),ENSDARG00000018643(igf2a),ENSDARG00000013539(ikzf1),ENSDARG00000043388(atraid),…	1.17833	9.5e-05	0.00589695
GO:0048646	anatomical structure formation involved in morphogenesis	biological_process	159	12	147	3596	841	26945	ENSDARG00000104538(tmem184a),ENSDARG00000017230(fbxw11b),ENSDARG00000043923(sox9b),ENSDARG00000008803(marcksb),ENSDARG00000038153(lgals2b),ENSDARG00000060452(sdk2b),ENSDARG00000055655(birc5b),ENSDARG00000039373(epha3),ENSDARG00000005355(larp6a),ENSDARG00000037238(smad5),ENSDARG00000036292(cdx4),ENSDARG00000059349(homer2),	ENSDARG00000011941(bmpr2a),ENSDARG00000043130(notch2),ENSDARG00000056831(gng2),ENSDARG00000069441(lpar6b),ENSDARG00000037116(cxcl12a),ENSDARG00000004372(fmnl3),ENSDARG00000021987(plecb),ENSDARG00000026990(klhl6),ENSDARG00000101209(lamb1a),ENSDARG00000053279(apln),ENSDARG00000002952(smo),ENSDARG00000043821(klf7b),ENSDARG00000009134(hlx1),ENSDARG00000103775(thbs1a),ENSDARG00000004588(sox4a),ENSDARG…	1.41664	9.09e-05	0.00591808
GO:0007281	germ cell development	biological_process	26	20	6	3596	76	26945	ENSDARG00000039828(zp3b),ENSDARG00000114958(zp3),ENSDARG00000042130(zp3a.2),ENSDARG00000016908(zp3e),ENSDARG00000022813(dnd1),ENSDARG00000090768(zp3.2),ENSDARG00000006389(smad2),ENSDARG00000041699(piwil1),ENSDARG00000042129(zp3a.1),ENSDARG00000018871(henmt1),ENSDARG00000070178(zp3d.2),ENSDARG00000075217(tdrd12),ENSDARG00000115457(zp3.2),ENSDARG00000038720(zp3f.1),ENSDARG00000096095(buc),ENSDARG00…	ENSDARG00000004227(pde3a),ENSDARG00000052688(paqr5b),ENSDARG00000067976(ar),ENSDARG00000028533(macf1a),ENSDARG00000109337(nanos1),ENSDARG00000041959(cxcr4b),	2.56341	9e-05	0.00593425
GO:0032502	developmental process	biological_process	759	138	621	3596	4875	26945	ENSDARG00000062880(cntn3a.1),ENSDARG00000020482(nono),ENSDARG00000004169(stmn1a),ENSDARG00000090768(zp3.2),ENSDARG00000053535(lmo7b),ENSDARG00000098414(ninl),ENSDARG00000102325(ehmt2),ENSDARG00000028118(dscamb),ENSDARG00000077090(si:ch211-127b11.1),ENSDARG00000104246(exosc3),ENSDARG00000060350(apoda.2),ENSDARG00000092464(si:dkeyp-20g2.1),ENSDARG00000068910(nos1),ENSDARG00000075217(tdrd12),ENSDARG…	ENSDARG00000000767(spi1b),ENSDARG00000010630(hoxb6a),ENSDARG00000098834(sox4b),ENSDARG00000025428(socs3a),ENSDARG00000087897(macroh2a2),ENSDARG00000004473(tbx21),ENSDARG00000027290(nrp1b),ENSDARG00000020164(efnb2a),ENSDARG00000058543(lama5),ENSDARG00000028533(macf1a),ENSDARG00000007804(gas6),ENSDARG00000033042(ptprja),ENSDARG00000009134(hlx1),ENSDARG00000002952(smo),ENSDARG00000053279(apln),ENSDA…	1.16661	9.8e-05	0.00601283
GO:0004857	enzyme inhibitor activity	molecular_function	61	11	50	3596	257	26945	ENSDARG00000116005(zgc:171446),ENSDARG00000008835(si:dkey-46g23.5),ENSDARG00000101340(CABZ01117840.1),ENSDARG00000036445(serpinh2),ENSDARG00000055655(birc5b),ENSDARG00000089361(wu:fb59d01),ENSDARG00000102076(spink2.1),ENSDARG00000115817(si:dkey-46g23.2),ENSDARG00000045378(pi15a),ENSDARG00000078183(zgc:165453),ENSDARG00000075737(zgc:165518),	ENSDARG00000117107(CABZ01058647.1),ENSDARG00000095830(serpinb1l1),ENSDARG00000061383(serpinf2b),ENSDARG00000026726(anxa1a),ENSDARG00000099719(cdkn1d),ENSDARG00000034718(tfpia),ENSDARG00000061644(ensab),ENSDARG00000076170(pcsk1nl),ENSDARG00000079752(col6a4a),ENSDARG00000029668(crim1),ENSDARG00000104279(appa),ENSDARG00000003216(anxa2a),ENSDARG00000079388(agrn),ENSDARG00000100529(sh3bp5a),ENSDARG000…	1.77851	0.000106409	0.00604493
GO:0022408	negative regulation of cell-cell adhesion	biological_process	22	0	22	3596	59	26945	-	ENSDARG00000104795(cxcl8a),ENSDARG00000042698(si:dkey-15j16.6),ENSDARG00000075549(cdh5),ENSDARG00000086254(hhla2b.2),ENSDARG00000095193(si:dkey-23c22.7),ENSDARG00000055875(pag1),ENSDARG00000026726(anxa1a),ENSDARG00000001807(tnfrsf21),ENSDARG00000031228(podxl),ENSDARG00000025826(gna12a),ENSDARG00000092381(zgc:153759),ENSDARG00000074771(ifngr1),ENSDARG00000076928(tet2),ENSDARG00000068969(zgc:153759…	2.79402	0.000102951	0.00624728
GO:0007339	binding of sperm to zona pellucida	biological_process	11	11	0	3596	17	26945	ENSDARG00000039828(zp3b),ENSDARG00000042130(zp3a.2),ENSDARG00000114958(zp3),ENSDARG00000038720(zp3f.1),ENSDARG00000092919(zp3c),ENSDARG00000115457(zp3.2),ENSDARG00000059252(zpcx),ENSDARG00000016908(zp3e),ENSDARG00000042129(zp3a.1),ENSDARG00000070178(zp3d.2),ENSDARG00000090768(zp3.2),	-	4.84844	0.000105574	0.00626405
GO:2000344	positive regulation of acrosome reaction	biological_process	11	11	0	3596	17	26945	ENSDARG00000070178(zp3d.2),ENSDARG00000090768(zp3.2),ENSDARG00000114958(zp3),ENSDARG00000042130(zp3a.2),ENSDARG00000039828(zp3b),ENSDARG00000016908(zp3e),ENSDARG00000042129(zp3a.1),ENSDARG00000115457(zp3.2),ENSDARG00000059252(zpcx),ENSDARG00000038720(zp3f.1),ENSDARG00000092919(zp3c),	-	4.84844	0.000105574	0.00626405
GO:0035803	egg coat formation	biological_process	11	11	0	3596	17	26945	ENSDARG00000038720(zp3f.1),ENSDARG00000092919(zp3c),ENSDARG00000115457(zp3.2),ENSDARG00000059252(zpcx),ENSDARG00000042129(zp3a.1),ENSDARG00000016908(zp3e),ENSDARG00000039828(zp3b),ENSDARG00000042130(zp3a.2),ENSDARG00000114958(zp3),ENSDARG00000070178(zp3d.2),ENSDARG00000090768(zp3.2),	-	4.84844	0.000105574	0.00626405
GO:0032190	acrosin binding	molecular_function	11	11	0	3596	17	26945	ENSDARG00000016908(zp3e),ENSDARG00000042129(zp3a.1),ENSDARG00000059252(zpcx),ENSDARG00000115457(zp3.2),ENSDARG00000038720(zp3f.1),ENSDARG00000092919(zp3c),ENSDARG00000114958(zp3),ENSDARG00000042130(zp3a.2),ENSDARG00000039828(zp3b),ENSDARG00000070178(zp3d.2),ENSDARG00000090768(zp3.2),	-	4.84844	0.000105574	0.00626405
GO:0042127	regulation of cell proliferation	biological_process	71	3	68	3596	313	26945	ENSDARG00000076659(cdca7b),ENSDARG00000077620(cdca7a),ENSDARG00000010420(ndrg1b),	ENSDARG00000105068(SMIM22),ENSDARG00000076853(areg),ENSDARG00000076182(stat1b),ENSDARG00000013847(egfra),ENSDARG00000059279(tfap2a),ENSDARG00000092381(zgc:153759),ENSDARG00000006266(stat1a),ENSDARG00000001807(tnfrsf21),ENSDARG00000004378(yrk),ENSDARG00000040284(si:dkey-79d12.5),ENSDARG00000041502(tgfb1a),ENSDARG00000038278(ptgir),ENSDARG00000055750(foxp3a),ENSDARG00000026726(anxa1a),ENSDARG000000…	1.6997	0.000105395	0.00632372
GO:0007340	acrosome reaction	biological_process	13	11	2	3596	24	26945	ENSDARG00000070178(zp3d.2),ENSDARG00000090768(zp3.2),ENSDARG00000059252(zpcx),ENSDARG00000115457(zp3.2),ENSDARG00000038720(zp3f.1),ENSDARG00000092919(zp3c),ENSDARG00000016908(zp3e),ENSDARG00000042129(zp3a.1),ENSDARG00000039828(zp3b),ENSDARG00000114958(zp3),ENSDARG00000042130(zp3a.2),	ENSDARG00000040684(plcd4b),ENSDARG00000004618(stx2a),	4.05873	0.000118899	0.00647876
GO:0007229	integrin-mediated signaling pathway	biological_process	23	1	22	3596	64	26945	ENSDARG00000077288(si:ch211-188c16.1),	ENSDARG00000044694(fybb),ENSDARG00000056767(itgb3a),ENSDARG00000040985(itgbl1),ENSDARG00000104484(itgb1b),ENSDARG00000074316(itga1),ENSDARG00000028507(itgb4),ENSDARG00000071863(itgb1a),ENSDARG00000002956(si:dkey-32n7.4),ENSDARG00000001452(adam8a),ENSDARG00000016939(itgb2),ENSDARG00000058543(lama5),ENSDARG00000079267(fermt3a),ENSDARG00000098899(zmp:0000001082),ENSDARG00000057787(itgae.2),ENSDARG00…	2.69281	0.00011741	0.00653095
GO:0009410	response to xenobiotic stimulus	biological_process	31	2	29	3596	101	26945	ENSDARG00000042982(cyp2p8),ENSDARG00000042990(cyp2p10),	ENSDARG00000056252(sort1b),ENSDARG00000021833(ahr2),ENSDARG00000092233(vtg1),ENSDARG00000105151(cyp2k21),ENSDARG00000071586(tgfbi),ENSDARG00000027529(hmox1a),ENSDARG00000040433(cyp2k22),ENSDARG00000098995(cyp2k6),ENSDARG00000004687(acaa1),ENSDARG00000092362(hsp70.2),ENSDARG00000010250(nqo1),ENSDARG00000101190(cyp2k8),ENSDARG00000034852(nt5c2l1),ENSDARG00000003475(sult1st5),ENSDARG00000042953(cyp2…	2.29985	0.000118801	0.00654016
GO:0008514	organic anion transmembrane transporter activity	molecular_function	50	3	47	3596	198	26945	ENSDARG00000032769(slc38a9),ENSDARG00000068193(tmem44),ENSDARG00000074002(slc6a11a),	ENSDARG00000043646(slc6a8),ENSDARG00000094946(si:ch211-132b12.2),ENSDARG00000020893(slc25a55a),ENSDARG00000078800(slc26a10),ENSDARG00000089192(zmp:0000001267),ENSDARG00000018726(slco3a1),ENSDARG00000102283(slco1f1),ENSDARG00000020984(slc16a10),ENSDARG00000063539(slc25a15a),ENSDARG00000068363(si:ch211-132b12.3),ENSDARG00000029832(slc26a1),ENSDARG00000005690(slc25a23a),ENSDARG00000036848(slc43a2a),…	1.89218	0.00011723	0.00658955
GO:0071466	cellular response to xenobiotic stimulus	biological_process	29	2	27	3596	92	26945	ENSDARG00000042990(cyp2p10),ENSDARG00000042982(cyp2p8),	ENSDARG00000022650(cyp2ad3),ENSDARG00000098589(cyb5a),ENSDARG00000101861(cyp2k19),ENSDARG00000104593(cyp2k18),ENSDARG00000016132(keap1a),ENSDARG00000021172(cyp2ad2),ENSDARG00000042953(cyp2n13),ENSDARG00000042978(cyp2p6),ENSDARG00000014488(ca2),ENSDARG00000006501(cyp2x10.2),ENSDARG00000068493(cyp2y3),ENSDARG00000098315(cyp1a),ENSDARG00000091996(tcnbb),ENSDARG00000042824(nfe2l2a),ENSDARG00000068283…	2.36194	0.000129435	0.00691181
GO:0015711	organic anion transport	biological_process	76	12	64	3596	344	26945	ENSDARG00000067520(zgc:158482),ENSDARG00000042285(atp8b3),ENSDARG00000032769(slc38a9),ENSDARG00000057110(slc25a1a),ENSDARG00000074002(slc6a11a),ENSDARG00000068193(tmem44),ENSDARG00000046053(slc27a6),ENSDARG00000103167(si:dkey-245n4.2),ENSDARG00000039490(pitpnaa),ENSDARG00000112579(cmss1),ENSDARG00000099260(PITPNC1),ENSDARG00000040180(slc35a1),	ENSDARG00000074635(abca1a),ENSDARG00000076002(osbpl5),ENSDARG00000068363(si:ch211-132b12.3),ENSDARG00000008413(atp11a),ENSDARG00000013926(slc16a9a),ENSDARG00000098438(slc6a6b),ENSDARG00000078800(slc26a10),ENSDARG00000043646(slc6a8),ENSDARG00000076381(slc25a1b),ENSDARG00000062502(si:ch73-196l6.5),ENSDARG00000018726(slco3a1),ENSDARG00000101014(slco1f4),ENSDARG00000055791(zgc:158423),ENSDARG00000005…	1.65544	0.000128631	0.00693826
GO:0002521	leukocyte differentiation	biological_process	31	2	29	3596	102	26945	ENSDARG00000010420(ndrg1b),ENSDARG00000098752(csf3b),	ENSDARG00000053666(myb),ENSDARG00000101096(cebp1),ENSDARG00000053868(etv2),ENSDARG00000053624(csf1rb),ENSDARG00000000767(spi1b),ENSDARG00000026726(anxa1a),ENSDARG00000013539(ikzf1),ENSDARG00000015623(ada2b),ENSDARG00000043317(kita),ENSDARG00000010252(jak3),ENSDARG00000052122(rag1),ENSDARG00000104691(cd79b),ENSDARG00000056407(irf8),ENSDARG00000058503(flt3),ENSDARG00000010619(themis),ENSDARG0000009…	2.2773	0.000138576	0.00732669
GO:0051346	negative regulation of hydrolase activity	biological_process	55	11	44	3596	227	26945	ENSDARG00000075737(zgc:165518),ENSDARG00000055655(birc5b),ENSDARG00000036445(serpinh2),ENSDARG00000101340(CABZ01117840.1),ENSDARG00000008835(si:dkey-46g23.5),ENSDARG00000045378(pi15a),ENSDARG00000078183(zgc:165453),ENSDARG00000102076(spink2.1),ENSDARG00000115817(si:dkey-46g23.2),ENSDARG00000089361(wu:fb59d01),ENSDARG00000116005(zgc:171446),	ENSDARG00000007795(cst3),ENSDARG00000063095(ctsf),ENSDARG00000032532(arpp19a),ENSDARG00000008363(mcl1b),ENSDARG00000102271(si:dkey-203a12.2),ENSDARG00000012694(c3a.1),ENSDARG00000075261(timp2b),ENSDARG00000043102(lxn),ENSDARG00000103336(si:dkey-77g12.4),ENSDARG00000058082(birc7),ENSDARG00000100051(spink2.4),ENSDARG00000038424(c4b),ENSDARG00000012896(anos1a),ENSDARG00000005924(serpina10a),ENSDARG0…	1.8155	0.000143025	0.00748778
GO:0035804	structural constituent of egg coat	molecular_function	8	8	0	3596	9	26945	ENSDARG00000042130(zp3a.2),ENSDARG00000114958(zp3),ENSDARG00000039828(zp3b),ENSDARG00000016908(zp3e),ENSDARG00000042129(zp3a.1),ENSDARG00000090768(zp3.2),ENSDARG00000059252(zpcx),ENSDARG00000115457(zp3.2),	-	6.66049	0.000155151	0.00804377
GO:0035036	sperm-egg recognition	biological_process	11	11	0	3596	18	26945	ENSDARG00000016908(zp3e),ENSDARG00000042129(zp3a.1),ENSDARG00000038720(zp3f.1),ENSDARG00000092919(zp3c),ENSDARG00000115457(zp3.2),ENSDARG00000059252(zpcx),ENSDARG00000042130(zp3a.2),ENSDARG00000114958(zp3),ENSDARG00000039828(zp3b),ENSDARG00000070178(zp3d.2),ENSDARG00000090768(zp3.2),	-	4.57908	0.000157099	0.00806642
GO:0015081	sodium ion transmembrane transporter activity	molecular_function	47	3	44	3596	185	26945	ENSDARG00000096307(cacna1ib),ENSDARG00000055313(slc12a10.1),ENSDARG00000074002(slc6a11a),	ENSDARG00000098438(slc6a6b),ENSDARG00000001870(atp1a1a.4),ENSDARG00000068363(si:ch211-132b12.3),ENSDARG00000056719(slc6a19b),ENSDARG00000068387(slc6a18),ENSDARG00000018259(atp1a3a),ENSDARG00000100919(slc5a2),ENSDARG00000013144(atp1b1a),ENSDARG00000043646(slc6a8),ENSDARG00000094946(si:ch211-132b12.2),ENSDARG00000058498(slc9a3.1),ENSDARG00000098096(slc12a1),ENSDARG00000015033(slc23a1),ENSDARG000000…	1.90364	0.000163184	0.00829905
GO:0071396	cellular response to lipid	biological_process	42	2	40	3596	159	26945	ENSDARG00000000796(nr4a1),ENSDARG00000034893(rarab),	ENSDARG00000067976(ar),ENSDARG00000086254(hhla2b.2),ENSDARG00000102514(BX323596.2),ENSDARG00000003820(nr1d2a),ENSDARG00000075045(cxcl18b),ENSDARG00000029766(nr1i2),ENSDARG00000100899(si:ch211-241b2.5),ENSDARG00000004697(rxrgb),ENSDARG00000098439(nr1h3),ENSDARG00000104795(cxcl8a),ENSDARG00000042824(nfe2l2a),ENSDARG00000023151(ucp1),ENSDARG00000099169(cxcl8b.3),ENSDARG00000002006(rxrbb),ENSDARG0000…	1.9793	0.000170746	0.00860175
GO:0006958	complement activation, classical pathway	biological_process	20	0	20	3596	53	26945	-	ENSDARG00000096387(ighv1-1),ENSDARG00000096355(ighv1-4),ENSDARG00000096357(ighv3-2),ENSDARG00000095627(c1qc),ENSDARG00000096394(ighv4-3),ENSDARG00000113309(ighv9-2),ENSDARG00000096406(ighv2-1),ENSDARG00000096259(ighv4-1),ENSDARG00000093272(igic1s1),ENSDARG00000044613(c1qa),ENSDARG00000096280(ighz),ENSDARG00000079987(igl3v5),ENSDARG00000096342(ighv5-5),ENSDARG00000096301(ighv1-4),ENSDARG0000007614…	2.82757	0.000178076	0.00888716
GO:0006820	anion transport	biological_process	99	16	83	3596	485	26945	ENSDARG00000112579(cmss1),ENSDARG00000099260(PITPNC1),ENSDARG00000055313(slc12a10.1),ENSDARG00000040180(slc35a1),ENSDARG00000039490(pitpnaa),ENSDARG00000103167(si:dkey-245n4.2),ENSDARG00000046053(slc27a6),ENSDARG00000068193(tmem44),ENSDARG00000074002(slc6a11a),ENSDARG00000015997(mfsd5),ENSDARG00000057110(slc25a1a),ENSDARG00000074384(slc12a8),ENSDARG00000060439(clcn2c),ENSDARG00000067520(zgc:15848…	ENSDARG00000014031(abcc2),ENSDARG00000054127(slc26a6l),ENSDARG00000079009(abca1b),ENSDARG00000036237(slc27a2a),ENSDARG00000020114(slc20a1a),ENSDARG00000008100(slc7a10a),ENSDARG00000036722(slc9a3.2),ENSDARG00000028173(slc4a2a),ENSDARG00000013775(si:dkey-246g23.4),ENSDARG00000055253(slc12a10.3),ENSDARG00000028824(slc34a1a),ENSDARG00000013855(slc12a3),ENSDARG00000022807(pitpnc1b),ENSDARG00000061120(…	1.52951	0.000191171	0.00945233
GO:0022407	regulation of cell-cell adhesion	biological_process	27	1	26	3596	85	26945	ENSDARG00000010420(ndrg1b),	ENSDARG00000062646(tet3),ENSDARG00000092381(zgc:153759),ENSDARG00000025826(gna12a),ENSDARG00000031228(podxl),ENSDARG00000001807(tnfrsf21),ENSDARG00000092653(si:dkey-1h24.6),ENSDARG00000025903(lgals9l1),ENSDARG00000076928(tet2),ENSDARG00000074771(ifngr1),ENSDARG00000091419(nrarpa),ENSDARG00000104795(cxcl8a),ENSDARG00000042698(si:dkey-15j16.6),ENSDARG00000026726(anxa1a),ENSDARG00000055750(foxp3a),E…	2.38014	0.000193119	0.00946107
GO:0030099	myeloid cell differentiation	biological_process	48	3	45	3596	192	26945	ENSDARG00000030789(ddx18),ENSDARG00000098752(csf3b),ENSDARG00000070461(C17H15orf41),	ENSDARG00000063371(rasa3),ENSDARG00000058503(flt3),ENSDARG00000076928(tet2),ENSDARG00000015623(ada2b),ENSDARG00000010252(jak3),ENSDARG00000070076(actr2b),ENSDARG00000019930(tal1),ENSDARG00000027279(numb),ENSDARG00000101096(cebp1),ENSDARG00000104808(jak2a),ENSDARG00000012776(smarca1),ENSDARG00000053624(csf1rb),ENSDARG00000053868(etv2),ENSDARG00000056920(tmem88a),ENSDARG00000030490(sptb),ENSDARG000…	1.87326	0.00019491	0.00946201
GO:1901605	alpha-amino acid metabolic process	biological_process	49	7	42	3596	198	26945	ENSDARG00000090118(qdprb2),ENSDARG00000088740(hmgcll1),ENSDARG00000086859(qdprb2),ENSDARG00000068910(nos1),ENSDARG00000016375(asns),ENSDARG00000098639(pycr1b),ENSDARG00000090822(zgc:171517),	ENSDARG00000058537(si:dkey-102c8.2),ENSDARG00000074301(cth),ENSDARG00000033594(ido1),ENSDARG00000018010(crtap),ENSDARG00000035603(dao.2),ENSDARG00000040705(glsb),ENSDARG00000078425(oat),ENSDARG00000005179(dglucy),ENSDARG00000031976(nos2b),ENSDARG00000076487(haao),ENSDARG00000002917(gls2b),ENSDARG00000020143(pah),ENSDARG00000032206(cthl),ENSDARG00000035601(dao.3),ENSDARG00000017444(hal),ENSDARG000…	1.85434	0.000207722	0.00999311
GO:0031012	extracellular matrix	cellular_component	62	12	50	3596	270	26945	ENSDARG00000042130(zp3a.2),ENSDARG00000115457(zp3.2),ENSDARG00000090768(zp3.2),ENSDARG00000114958(zp3),ENSDARG00000016908(zp3e),ENSDARG00000042129(zp3a.1),ENSDARG00000098294(col5a3a),ENSDARG00000070178(zp3d.2),ENSDARG00000092919(zp3c),ENSDARG00000059252(zpcx),ENSDARG00000039828(zp3b),ENSDARG00000038720(zp3f.1),	ENSDARG00000071549(ecm2),ENSDARG00000058543(lama5),ENSDARG00000074908(col6a1),ENSDARG00000090560(mfap5),ENSDARG00000068220(mbl2),ENSDARG00000036558(col18a1a),ENSDARG00000012395(mmp13a),ENSDARG00000037495(rtn4rl2b),ENSDARG00000061436(col6a2),ENSDARG00000059294(marco),ENSDARG00000023694(spon1b),ENSDARG00000114451(mmp13a),ENSDARG00000010556(mmp25b),ENSDARG00000044010(loxl2a),ENSDARG00000060893(col8a…	1.72063	0.000209748	0.0100005
GO:0000785	chromatin	cellular_component	78	47	31	3596	362	26945	ENSDARG00000068941(zgc:113983),ENSDARG00000109458(hist1h2a1),ENSDARG00000111753(hist1h4l),ENSDARG00000110812(hist1h4l),ENSDARG00000104501(FP236812.1),ENSDARG00000102892(h1m),ENSDARG00000113707(si:ch211-113a14.19),ENSDARG00000105484(FP325123.2),ENSDARG00000070297(CR354435.1),ENSDARG00000114169(CR354435.2),ENSDARG00000113481(si:ch211-113a14.19),ENSDARG00000105359(FP325123.1),ENSDARG00000114334(zgc:…	ENSDARG00000068996(hist2h2l),ENSDARG00000016994(ssrp1b),ENSDARG00000009418(mef2cb),ENSDARG00000087897(macroh2a2),ENSDARG00000061205(stag1a),ENSDARG00000036754(hmgn3),ENSDARG00000053666(myb),ENSDARG00000087636(hmgn6),ENSDARG00000044010(loxl2a),ENSDARG00000103919(si:ch73-1a9.3),ENSDARG00000035519(histh1l),ENSDARG00000078781(si:ch211-161c3.6),ENSDARG00000054058(h1-10),ENSDARG00000051955(brms1),ENSDA…	1.61452	0.000211943	0.0100157
GO:0030162	regulation of proteolysis	biological_process	66	15	51	3596	294	26945	ENSDARG00000075737(zgc:165518),ENSDARG00000076074(dda1),ENSDARG00000045378(pi15a),ENSDARG00000078183(zgc:165453),ENSDARG00000102458(hip1rb),ENSDARG00000058560(adrm1),ENSDARG00000089361(wu:fb59d01),ENSDARG00000102076(spink2.1),ENSDARG00000115817(si:dkey-46g23.2),ENSDARG00000055655(birc5b),ENSDARG00000101340(CABZ01117840.1),ENSDARG00000036445(serpinh2),ENSDARG00000008835(si:dkey-46g23.5),ENSDARG000…	ENSDARG00000045506(gramd4b),ENSDARG00000075261(timp2b),ENSDARG00000103336(si:dkey-77g12.4),ENSDARG00000007795(cst3),ENSDARG00000102271(si:dkey-203a12.2),ENSDARG00000008363(mcl1b),ENSDARG00000110963(trib1),ENSDARG00000099673(si:dkey-203a12.5),ENSDARG00000069048(serpinf1),ENSDARG00000040944(ntd5),ENSDARG00000005924(serpina10a),ENSDARG00000112540(cst14b.2),ENSDARG00000099811(si:dkey-203a12.7),ENSDAR…	1.68211	0.000234798	0.0109984
GO:0042110	T cell activation	biological_process	29	1	28	3596	96	26945	ENSDARG00000010420(ndrg1b),	ENSDARG00000093465(si:ch73-7i4.3),ENSDARG00000027063(arpc1b),ENSDARG00000086254(hhla2b.2),ENSDARG00000087706(dicp3.3),ENSDARG00000068966(si:ch211-261n11.7),ENSDARG00000041060(lgals9l3),ENSDARG00000100899(si:ch211-241b2.5),ENSDARG00000068969(zgc:153759),ENSDARG00000089901(si:ch211-261n11.8),ENSDARG00000091993(dicp1.1),ENSDARG00000055875(pag1),ENSDARG00000095193(si:dkey-23c22.7),ENSDARG00000055750(…	2.26352	0.00024271	0.0112702
GO:0006082	organic acid metabolic process	biological_process	142	20	122	3596	755	26945	ENSDARG00000098639(pycr1b),ENSDARG00000090118(qdprb2),ENSDARG00000042982(cyp2p8),ENSDARG00000090822(zgc:171517),ENSDARG00000100185(elovl7b),ENSDARG00000068910(nos1),ENSDARG00000001169(hsd17b8),ENSDARG00000046053(slc27a6),ENSDARG00000025012(tpi1a),ENSDARG00000088740(hmgcll1),ENSDARG00000042990(cyp2p10),ENSDARG00000053575(gpat2),ENSDARG00000016375(asns),ENSDARG00000067520(zgc:158482),ENSDARG0000003…	ENSDARG00000053684(aldob),ENSDARG00000058730(rdh10a),ENSDARG00000061248(xylt1),ENSDARG00000019702(aldocb),ENSDARG00000004687(acaa1),ENSDARG00000070394(uroc1),ENSDARG00000013838(sulf2b),ENSDARG00000069463(alox12),ENSDARG00000039452(hk1),ENSDARG00000023645(kyat1),ENSDARG00000022650(cyp2ad3),ENSDARG00000102254(pycr1a),ENSDARG00000103692(p4ha3),ENSDARG00000028000(pfkpa),ENSDARG00000068283(cyp2x10.2),…	1.40929	0.000259842	0.0119617
GO:0015296	anion:cation symporter activity	molecular_function	22	3	19	3596	64	26945	ENSDARG00000074384(slc12a8),ENSDARG00000055313(slc12a10.1),ENSDARG00000074002(slc6a11a),	ENSDARG00000098438(slc6a6b),ENSDARG00000013855(slc12a3),ENSDARG00000014378(slc12a4),ENSDARG00000062058(slc12a7b),ENSDARG00000028824(slc34a1a),ENSDARG00000068363(si:ch211-132b12.3),ENSDARG00000068372(zgc:158427),ENSDARG00000069478(slc13a3),ENSDARG00000012534(slc6a6a),ENSDARG00000045638(slc13a1),ENSDARG00000043646(slc6a8),ENSDARG00000094946(si:ch211-132b12.2),ENSDARG00000098096(slc12a1),ENSDARG0000…	2.57574	0.000277421	0.0126618
GO:0032993	protein-DNA complex	cellular_component	50	44	6	3596	207	26945	ENSDARG00000105359(FP325123.1),ENSDARG00000113481(si:ch211-113a14.19),ENSDARG00000114334(zgc:173552),ENSDARG00000112375(CR762436.1),ENSDARG00000105414(zgc:112234),ENSDARG00000015070(pola2),ENSDARG00000098739(h2af1al),ENSDARG00000114169(CR354435.2),ENSDARG00000093022(selenoh),ENSDARG00000111964(zgc:171759),ENSDARG00000104501(FP236812.1),ENSDARG00000113399(FP236630.1),ENSDARG00000113707(si:ch211-11…	ENSDARG00000087897(macroh2a2),ENSDARG00000068996(hist2h2l),ENSDARG00000054058(h1-10),ENSDARG00000099329(macroh2a1),ENSDARG00000033009(h3f3c),ENSDARG00000035519(histh1l),	1.80991	0.000298355	0.0135018
GO:0006536	glutamate metabolic process	biological_process	11	0	11	3596	20	26945	-	ENSDARG00000021154(zgc:92040),ENSDARG00000078425(oat),ENSDARG00000040705(glsb),ENSDARG00000058537(si:dkey-102c8.2),ENSDARG00000017444(hal),ENSDARG00000007366(AMDHD1),ENSDARG00000101074(glud1b),ENSDARG00000002917(gls2b),ENSDARG00000062812(glsa),ENSDARG00000038207(aldh4a1),ENSDARG00000005179(dglucy),	4.12118	0.000327029	0.0146751
GO:0051056	regulation of small GTPase mediated signal transduction	biological_process	39	2	37	3596	149	26945	ENSDARG00000068856(f2rl1.1),ENSDARG00000086236(-),	ENSDARG00000037554(arhgef3l),ENSDARG00000101979(eps8l3a),ENSDARG00000023868(si:dkey-172h23.2),ENSDARG00000079479(gpr4),ENSDARG00000068638(lpar5b),ENSDARG00000060012(f2r),ENSDARG00000069441(lpar6b),ENSDARG00000073822(IQSEC1),ENSDARG00000032765(net1),ENSDARG00000062009(gpr18),ENSDARG00000062811(p2ry10),ENSDARG00000056762(zgc:172079),ENSDARG00000076742(cyth1a),ENSDARG00000102912(gpr184),ENSDARG00000…	1.96127	0.000334848	0.0147776
GO:0008509	anion transmembrane transporter activity	molecular_function	67	7	60	3596	304	26945	ENSDARG00000015997(mfsd5),ENSDARG00000074002(slc6a11a),ENSDARG00000032769(slc38a9),ENSDARG00000060439(clcn2c),ENSDARG00000074384(slc12a8),ENSDARG00000055313(slc12a10.1),ENSDARG00000068193(tmem44),	ENSDARG00000055835(slc26a6),ENSDARG00000075831(slc7a8a),ENSDARG00000022995(clic4),ENSDARG00000069478(slc13a3),ENSDARG00000101156(slco1f2),ENSDARG00000019693(clcn5a),ENSDARG00000061566(slc7a3b),ENSDARG00000062058(slc12a7b),ENSDARG00000089837(slc35d2),ENSDARG00000054658(slc34a1b),ENSDARG00000061233(abcc5),ENSDARG00000086739(si:ch1073-513e17.1),ENSDARG00000018726(slco3a1),ENSDARG00000078800(slc26a10…	1.65143	0.00033344	0.0148381
GO:0060215	primitive hemopoiesis	biological_process	21	1	20	3596	61	26945	ENSDARG00000104227(nop10),	ENSDARG00000012776(smarca1),ENSDARG00000056920(tmem88a),ENSDARG00000053868(etv2),ENSDARG00000104808(jak2a),ENSDARG00000027279(numb),ENSDARG00000059327(gata2a),ENSDARG00000019930(tal1),ENSDARG00000031426(csrnp1a),ENSDARG00000036074(cebpa),ENSDARG00000017665(snrkb),ENSDARG00000012078(meis1b),ENSDARG00000017400(klf1),ENSDARG00000077495(ptpn9a),ENSDARG00000036096(smad3a),ENSDARG00000056929(kdm6bb),EN…	2.57957	0.00036804	0.0161093
GO:0009725	response to hormone	biological_process	71	8	63	3596	329	26945	ENSDARG00000000796(nr4a1),ENSDARG00000019660(rxfp2b),ENSDARG00000105499(zgc:175135),ENSDARG00000068910(nos1),ENSDARG00000089428(rab12),ENSDARG00000077741(zgc:175135),ENSDARG00000034893(rarab),ENSDARG00000031119(baiap2l1b),	ENSDARG00000094857(dio2),ENSDARG00000056783(raraa),ENSDARG00000017803(gsk3ba),ENSDARG00000035552(agtr2),ENSDARG00000026726(anxa1a),ENSDARG00000071565(hnf4g),ENSDARG00000031777(pparaa),ENSDARG00000021163(thrb),ENSDARG00000076182(stat1b),ENSDARG00000031046(nr1h5),ENSDARG00000006266(stat1a),ENSDARG00000019392(stat5a),ENSDARG00000029219(avpr2ab),ENSDARG00000015902(stat6),ENSDARG00000098439(nr1h3),ENS…	1.61704	0.000384488	0.0166924
GO:0035701	hematopoietic stem cell migration	biological_process	9	0	9	3596	14	26945	-	ENSDARG00000105023(selplg),ENSDARG00000053666(myb),ENSDARG00000042816(mmp9),ENSDARG00000029072(klf6a),ENSDARG00000042138(selp),ENSDARG00000070873(ccl25b),ENSDARG00000036074(cebpa),ENSDARG00000017676(mmp2),ENSDARG00000037116(cxcl12a),	4.81696	0.000416521	0.0176525
GO:0009986	cell surface	cellular_component	87	3	84	3596	425	26945	ENSDARG00000071103(si:dkey-222p3.1),ENSDARG00000104217(gpc2),ENSDARG00000096095(buc),	ENSDARG00000074850(il12rb2l),ENSDARG00000104474(il6r),ENSDARG00000090890(cmklr1),ENSDARG00000096406(ighv2-1),ENSDARG00000092162(mhc1zaa),ENSDARG00000101367(si:ch73-193i22.1),ENSDARG00000009087(cd74a),ENSDARG00000096430(ighv9-1),ENSDARG00000100809(g6fl),ENSDARG00000063097(scube1),ENSDARG00000037473(cd79a),ENSDARG00000039863(lifrb),ENSDARG00000099539(dicp2.2),ENSDARG00000086314(CU633991.1),ENSDARG0…	1.53387	0.000422516	0.0177656
GO:0009653	anatomical structure morphogenesis	biological_process	371	46	325	3596	2275	26945	ENSDARG00000062880(cntn3a.1),ENSDARG00000102325(ehmt2),ENSDARG00000098414(ninl),ENSDARG00000017230(fbxw11b),ENSDARG00000053535(lmo7b),ENSDARG00000038153(lgals2b),ENSDARG00000060452(sdk2b),ENSDARG00000004459(unc119.2),ENSDARG00000028118(dscamb),ENSDARG00000096095(buc),ENSDARG00000104246(exosc3),ENSDARG00000077090(si:ch211-127b11.1),ENSDARG00000068910(nos1),ENSDARG00000005619(nek2),ENSDARG000000760…	ENSDARG00000026990(klhl6),ENSDARG00000004372(fmnl3),ENSDARG00000069441(lpar6b),ENSDARG00000043130(notch2),ENSDARG00000099465(rnf213a),ENSDARG00000017882(rdh1),ENSDARG00000009134(hlx1),ENSDARG00000053279(apln),ENSDARG00000002952(smo),ENSDARG00000007804(gas6),ENSDARG00000004588(sox4a),ENSDARG00000033042(ptprja),ENSDARG00000027290(nrp1b),ENSDARG00000020164(efnb2a),ENSDARG00000058543(lama5),ENSDARG00…	1.22194	0.000426307	0.017785
GO:0004867	serine-type endopeptidase inhibitor activity	molecular_function	26	3	23	3596	85	26945	ENSDARG00000089361(wu:fb59d01),ENSDARG00000102076(spink2.1),ENSDARG00000036445(serpinh2),	ENSDARG00000061383(serpinf2b),ENSDARG00000095830(serpinb1l1),ENSDARG00000099673(si:dkey-203a12.5),ENSDARG00000054864(aplp2),ENSDARG00000079388(agrn),ENSDARG00000045517(itih5),ENSDARG00000069048(serpinf1),ENSDARG00000070396(serpinb1l2),ENSDARG00000075954(serpinh1a),ENSDARG00000005924(serpina10a),ENSDARG00000034718(tfpia),ENSDARG00000099811(si:dkey-203a12.7),ENSDARG00000076170(pcsk1nl),ENSDARG00000…	2.29199	0.000415016	0.0178725
GO:0015171	amino acid transmembrane transporter activity	molecular_function	26	3	23	3596	85	26945	ENSDARG00000068193(tmem44),ENSDARG00000032769(slc38a9),ENSDARG00000074002(slc6a11a),	ENSDARG00000089192(zmp:0000001267),ENSDARG00000075831(slc7a8a),ENSDARG00000068372(zgc:158427),ENSDARG00000020645(slc7a3a),ENSDARG00000063539(slc25a15a),ENSDARG00000020984(slc16a10),ENSDARG00000043646(slc6a8),ENSDARG00000061566(slc7a3b),ENSDARG00000094946(si:ch211-132b12.2),ENSDARG00000045886(slc38a2),ENSDARG00000061120(slc43a2b),ENSDARG00000009901(slc38a5a),ENSDARG00000012534(slc6a6a),ENSDARG0000…	2.29199	0.000415016	0.0178725
GO:0007166	cell surface receptor signaling pathway	biological_process	314	23	291	3596	1894	26945	ENSDARG00000077654(grm8a),ENSDARG00000094542(hwa),ENSDARG00000071103(si:dkey-222p3.1),ENSDARG00000097772(si:ch211-185a18.2),ENSDARG00000006389(smad2),ENSDARG00000077090(si:ch211-127b11.1),ENSDARG00000005828(faima),ENSDARG00000104217(gpc2),ENSDARG00000077288(si:ch211-188c16.1),ENSDARG00000044422(acvr2ba),ENSDARG00000036985(plxnb2b),ENSDARG00000058692(fzd3b),ENSDARG00000001888(ppm1ba),ENSDARG000000…	ENSDARG00000098899(zmp:0000001082),ENSDARG00000008697(epas1a),ENSDARG00000096587(itgam),ENSDARG00000042282(itga6a),ENSDARG00000097680(si:ch211-241f5.3),ENSDARG00000093272(igic1s1),ENSDARG00000105215(kdrl),ENSDARG00000027290(nrp1b),ENSDARG00000070425(dll4),ENSDARG00000045854(fgf23),ENSDARG00000058543(lama5),ENSDARG00000020164(efnb2a),ENSDARG00000075163(cxcl20),ENSDARG00000053702(il2rgb),ENSDARG000…	1.24225	0.000465304	0.0192614
GO:0007338	single fertilization	biological_process	16	13	3	3596	41	26945	ENSDARG00000090768(zp3.2),ENSDARG00000038720(zp3f.1),ENSDARG00000115457(zp3.2),ENSDARG00000016908(zp3e),ENSDARG00000039828(zp3b),ENSDARG00000042130(zp3a.2),ENSDARG00000114958(zp3),ENSDARG00000070178(zp3d.2),ENSDARG00000067730(trpc6b),ENSDARG00000092919(zp3c),ENSDARG00000059252(zpcx),ENSDARG00000042129(zp3a.1),ENSDARG00000009653(lhfpl2a),	ENSDARG00000004618(stx2a),ENSDARG00000040684(plcd4b),ENSDARG00000019362(ptbp1a),	2.92412	0.000529476	0.0217493
GO:0008305	integrin complex	cellular_component	16	0	16	3596	41	26945	-	ENSDARG00000056767(itgb3a),ENSDARG00000016939(itgb2),ENSDARG00000104484(itgb1b),ENSDARG00000074316(itga1),ENSDARG00000028507(itgb4),ENSDARG00000071863(itgb1a),ENSDARG00000103056(itga4),ENSDARG00000045070(itgb3b),ENSDARG00000006353(itga5),ENSDARG00000096587(itgam),ENSDARG00000057787(itgae.2),ENSDARG00000109929(CABZ01058721.1),ENSDARG00000098899(zmp:0000001082),ENSDARG00000042282(itga6a),ENSDARG000…	2.92412	0.000529476	0.0217493
GO:0005332	gamma-aminobutyric acid:sodium symporter activity	molecular_function	10	1	9	3596	18	26945	ENSDARG00000074002(slc6a11a),	ENSDARG00000001354(slc6a22.2),ENSDARG00000061480(si:ch211-132b12.1),ENSDARG00000043646(slc6a8),ENSDARG00000068363(si:ch211-132b12.3),ENSDARG00000094946(si:ch211-132b12.2),ENSDARG00000094546(si:ch211-132b12.6),ENSDARG00000012534(slc6a6a),ENSDARG00000068372(zgc:158427),ENSDARG00000098438(slc6a6b),	4.1628	0.000543178	0.0218088
GO:0007264	small GTPase mediated signal transduction	biological_process	92	8	84	3596	459	26945	ENSDARG00000052903(rtkn2b),ENSDARG00000040959(rabl3),ENSDARG00000068856(f2rl1.1),ENSDARG00000056479(rab1bb),ENSDARG00000074163(zgc:162879),ENSDARG00000086236(-),ENSDARG00000089428(rab12),ENSDARG00000045463(ralaa),	ENSDARG00000062485(dock11),ENSDARG00000079479(gpr4),ENSDARG00000068638(lpar5b),ENSDARG00000052783(cdc42ep3),ENSDARG00000073822(IQSEC1),ENSDARG00000032765(net1),ENSDARG00000075327(dock10),ENSDARG00000112944(LO018564.1),ENSDARG00000060012(f2r),ENSDARG00000038010(rac2),ENSDARG00000099205(CABZ01081908.1),ENSDARG00000007396(rnd3b),ENSDARG00000036252(rras2),ENSDARG00000062811(p2ry10),ENSDARG00000010945…	1.50187	0.000541428	0.0219032
GO:0018108	peptidyl-tyrosine phosphorylation	biological_process	47	4	43	3596	197	26945	ENSDARG00000044362(unc119b),ENSDARG00000004459(unc119.2),ENSDARG00000012718(wee2),ENSDARG00000039373(epha3),	ENSDARG00000103542(vegfaa),ENSDARG00000058115(fgfr2),ENSDARG00000074670(matk),ENSDARG00000078523(ddr1),ENSDARG00000020326(tyk2),ENSDARG00000020625(jak1),ENSDARG00000004105(tie1),ENSDARG00000067916(lyn),ENSDARG00000010155(abi1a),ENSDARG00000100529(sh3bp5a),ENSDARG00000006202(erbb3a),ENSDARG00000104808(jak2a),ENSDARG00000104693(il6st),ENSDARG00000053624(csf1rb),ENSDARG00000054340(sla1a),ENSDARG0000…	1.78768	0.000566002	0.0225556
GO:0035162	embryonic hemopoiesis	biological_process	27	1	26	3596	92	26945	ENSDARG00000104227(nop10),	ENSDARG00000017665(snrkb),ENSDARG00000036074(cebpa),ENSDARG00000059327(gata2a),ENSDARG00000045959(csf3r),ENSDARG00000056929(kdm6bb),ENSDARG00000036096(smad3a),ENSDARG00000077495(ptpn9a),ENSDARG00000012078(meis1b),ENSDARG00000087646(runx1),ENSDARG00000030490(sptb),ENSDARG00000104808(jak2a),ENSDARG00000053868(etv2),ENSDARG00000056920(tmem88a),ENSDARG00000012776(smarca1),ENSDARG00000053131(irak3),EN…	2.19905	0.000573682	0.0226923
GO:0061844	antimicrobial humoral immune response mediated by antimicrobial peptide	biological_process	9	0	9	3596	15	26945	-	ENSDARG00000100662(cxcl11.1),ENSDARG00000099169(cxcl8b.3),ENSDARG00000075163(cxcl20),ENSDARG00000075045(cxcl18b),ENSDARG00000102776(cxcl19),ENSDARG00000101138(BX323596.1),ENSDARG00000094706(cxcl11.6),ENSDARG00000102514(BX323596.2),ENSDARG00000104795(cxcl8a),	4.49583	0.000621053	0.0243854
GO:0032504	multicellular organism reproduction	biological_process	40	25	15	3596	160	26945	ENSDARG00000042130(zp3a.2),ENSDARG00000018871(henmt1),ENSDARG00000070178(zp3d.2),ENSDARG00000005774(ddx3xb),ENSDARG00000115457(zp3.2),ENSDARG00000004874(spata6l),ENSDARG00000013438(sycp3),ENSDARG00000092919(zp3c),ENSDARG00000059252(zpcx),ENSDARG00000090768(zp3.2),ENSDARG00000006389(smad2),ENSDARG00000039828(zp3b),ENSDARG00000114958(zp3),ENSDARG00000022813(dnd1),ENSDARG00000016908(zp3e),ENSDARG000…	ENSDARG00000004227(pde3a),ENSDARG00000018342(ggt1b),ENSDARG00000058179(ackr3b),ENSDARG00000078247(vip),ENSDARG00000078258(CABZ01049847.1),ENSDARG00000076060(diaph2),ENSDARG00000041959(cxcr4b),ENSDARG00000052688(paqr5b),ENSDARG00000021833(ahr2),ENSDARG00000098929(tex15),ENSDARG00000037116(cxcl12a),ENSDARG00000067976(ar),ENSDARG00000028533(macf1a),ENSDARG00000109337(nanos1),ENSDARG00000060542(lgr4),	1.87326	0.000636059	0.0247924
GO:0030154	cell differentiation	biological_process	390	72	318	3596	2419	26945	ENSDARG00000068910(nos1),ENSDARG00000060645(sirt7),ENSDARG00000075217(tdrd12),ENSDARG00000005619(nek2),ENSDARG00000011777(cttn),ENSDARG00000076055(rpgrip1),ENSDARG00000034893(rarab),ENSDARG00000070461(C17H15orf41),ENSDARG00000020749(caprin2),ENSDARG00000053082(thada),ENSDARG00000022813(dnd1),ENSDARG00000016908(zp3e),ENSDARG00000071450(tdrd5),ENSDARG00000051923(ccnb1),ENSDARG00000025071(brd8),ENSD…	ENSDARG00000002172(aplnra),ENSDARG00000030914(tmem120a),ENSDARG00000005754(ptprfb),ENSDARG00000017803(gsk3ba),ENSDARG00000010556(mmp25b),ENSDARG00000100657(egfl7),ENSDARG00000036558(col18a1a),ENSDARG00000031046(nr1h5),ENSDARG00000059279(tfap2a),ENSDARG00000021163(thrb),ENSDARG00000101209(lamb1a),ENSDARG00000037116(cxcl12a),ENSDARG00000098439(nr1h3),ENSDARG00000030490(sptb),ENSDARG00000101096(cebp…	1.20806	0.000640977	0.024803
GO:0098636	protein complex involved in cell adhesion	cellular_component	16	0	16	3596	42	26945	-	ENSDARG00000018687(itga2b),ENSDARG00000002956(si:dkey-32n7.4),ENSDARG00000042282(itga6a),ENSDARG00000098899(zmp:0000001082),ENSDARG00000096587(itgam),ENSDARG00000045070(itgb3b),ENSDARG00000006353(itga5),ENSDARG00000109929(CABZ01058721.1),ENSDARG00000057787(itgae.2),ENSDARG00000071863(itgb1a),ENSDARG00000103056(itga4),ENSDARG00000028507(itgb4),ENSDARG00000104484(itgb1b),ENSDARG00000074316(itga1),E…	2.85449	0.00066277	0.0254618
GO:0030183	B cell differentiation	biological_process	8	0	8	3596	12	26945	-	ENSDARG00000058503(flt3),ENSDARG00000043317(kita),ENSDARG00000105481(si:ch211-243a20.4),ENSDARG00000052122(rag1),ENSDARG00000104691(cd79b),ENSDARG00000037473(cd79a),ENSDARG00000091411(si:ch211-214p13.9),ENSDARG00000013539(ikzf1),	4.99537	0.000673353	0.0256836
GO:0048568	embryonic organ development	biological_process	112	10	102	3596	586	26945	ENSDARG00000104347(rtn4b),ENSDARG00000028159(tead1a),ENSDARG00000043923(sox9b),ENSDARG00000053535(lmo7b),ENSDARG00000034893(rarab),ENSDARG00000101986(irf6),ENSDARG00000016139(mkks),ENSDARG00000104227(nop10),ENSDARG00000044405(ttc4),ENSDARG00000037238(smad5),	ENSDARG00000031954(rbck1),ENSDARG00000101209(lamb1a),ENSDARG00000011941(bmpr2a),ENSDARG00000030490(sptb),ENSDARG00000040485(gsdmeb),ENSDARG00000042934(ccn2a),ENSDARG00000017882(rdh1),ENSDARG00000101831(irx1a),ENSDARG00000002952(smo),ENSDARG00000070565(adap2),ENSDARG00000004588(sox4a),ENSDARG00000002634(b4galt1),ENSDARG00000054438(fzd2),ENSDARG00000008165(caspa),ENSDARG00000013533(hoxb4a),ENSDARG0…	1.43212	0.000686044	0.0259821
GO:0006910	phagocytosis, recognition	biological_process	17	0	17	3596	47	26945	-	ENSDARG00000096243(ighv1-3),ENSDARG00000078975(igl1c3),ENSDARG00000076148(si:ch211-1a19.2),ENSDARG00000096248(ighd),ENSDARG00000096430(ighv9-1),ENSDARG00000093272(igic1s1),ENSDARG00000096406(ighv2-1),ENSDARG00000096259(ighv4-1),ENSDARG00000096280(ighz),ENSDARG00000079987(igl3v5),ENSDARG00000096301(ighv1-4),ENSDARG00000096342(ighv5-5),ENSDARG00000096357(ighv3-2),ENSDARG00000096355(ighv1-4),ENSDARG…	2.71025	0.000768579	0.0287008
GO:0005178	integrin binding	molecular_function	17	1	16	3596	47	26945	ENSDARG00000035018(thy1),	ENSDARG00000071586(tgfbi),ENSDARG00000056767(itgb3a),ENSDARG00000040985(itgbl1),ENSDARG00000016939(itgb2),ENSDARG00000019815(fn1a),ENSDARG00000058543(lama5),ENSDARG00000104484(itgb1b),ENSDARG00000028507(itgb4),ENSDARG00000101209(lamb1a),ENSDARG00000042934(ccn2a),ENSDARG00000071863(itgb1a),ENSDARG00000045070(itgb3b),ENSDARG00000023062(ccn1),ENSDARG00000002084(lamb2),ENSDARG00000045524(lamb1b),ENSD…	2.71025	0.000768579	0.0287008
GO:0042571	immunoglobulin complex, circulating	cellular_component	17	0	17	3596	47	26945	-	ENSDARG00000096357(ighv3-2),ENSDARG00000096387(ighv1-1),ENSDARG00000096355(ighv1-4),ENSDARG00000096394(ighv4-3),ENSDARG00000113309(ighv9-2),ENSDARG00000093272(igic1s1),ENSDARG00000096406(ighv2-1),ENSDARG00000096259(ighv4-1),ENSDARG00000079987(igl3v5),ENSDARG00000096280(ighz),ENSDARG00000096342(ighv5-5),ENSDARG00000096301(ighv1-4),ENSDARG00000076148(si:ch211-1a19.2),ENSDARG00000096248(ighd),ENSDAR…	2.71025	0.000768579	0.0287008
GO:0034987	immunoglobulin receptor binding	molecular_function	17	0	17	3596	47	26945	-	ENSDARG00000113309(ighv9-2),ENSDARG00000096394(ighv4-3),ENSDARG00000096357(ighv3-2),ENSDARG00000096387(ighv1-1),ENSDARG00000096355(ighv1-4),ENSDARG00000096342(ighv5-5),ENSDARG00000096301(ighv1-4),ENSDARG00000079987(igl3v5),ENSDARG00000096280(ighz),ENSDARG00000093272(igic1s1),ENSDARG00000096259(ighv4-1),ENSDARG00000096406(ighv2-1),ENSDARG00000096430(ighv9-1),ENSDARG00000096248(ighd),ENSDARG0000007…	2.71025	0.000768579	0.0287008
GO:0015812	gamma-aminobutyric acid transport	biological_process	10	1	9	3596	19	26945	ENSDARG00000074002(slc6a11a),	ENSDARG00000012534(slc6a6a),ENSDARG00000094546(si:ch211-132b12.6),ENSDARG00000094946(si:ch211-132b12.2),ENSDARG00000068363(si:ch211-132b12.3),ENSDARG00000061480(si:ch211-132b12.1),ENSDARG00000043646(slc6a8),ENSDARG00000001354(slc6a22.2),ENSDARG00000098438(slc6a6b),ENSDARG00000068372(zgc:158427),	3.94371	0.000766698	0.0288322
GO:0002685	regulation of leukocyte migration	biological_process	18	0	18	3596	52	26945	-	ENSDARG00000051975(cd99),ENSDARG00000034700(vegfab),ENSDARG00000041959(cxcr4b),ENSDARG00000103542(vegfaa),ENSDARG00000004301(rhogb),ENSDARG00000095193(si:dkey-23c22.7),ENSDARG00000037116(cxcl12a),ENSDARG00000026726(anxa1a),ENSDARG00000022841(ptk2ba),ENSDARG00000068966(si:ch211-261n11.7),ENSDARG00000078778(lrch1),ENSDARG00000026350(wasb),ENSDARG00000038010(rac2),ENSDARG00000067916(lyn),ENSDARG0000…	2.59375	0.000862391	0.031116
GO:0042098	T cell proliferation	biological_process	15	0	15	3596	39	26945	-	ENSDARG00000095193(si:dkey-23c22.7),ENSDARG00000026726(anxa1a),ENSDARG00000055750(foxp3a),ENSDARG00000042698(si:dkey-15j16.6),ENSDARG00000086254(hhla2b.2),ENSDARG00000068969(zgc:153759),ENSDARG00000089901(si:ch211-261n11.8),ENSDARG00000025903(lgals9l1),ENSDARG00000092653(si:dkey-1h24.6),ENSDARG00000001807(tnfrsf21),ENSDARG00000092381(zgc:153759),ENSDARG00000041060(lgals9l3),ENSDARG00000068966(si:…	2.88194	0.000871985	0.031251
GO:0060293	germ plasm	cellular_component	11	8	3	3596	23	26945	ENSDARG00000005774(ddx3xb),ENSDARG00000096095(buc),ENSDARG00000018871(henmt1),ENSDARG00000071450(tdrd5),ENSDARG00000041699(piwil1),ENSDARG00000022813(dnd1),ENSDARG00000069790(dynll2a),ENSDARG00000005172(dynll2b),	ENSDARG00000109337(nanos1),ENSDARG00000056065(mov10b.2),ENSDARG00000061177(mov10b.1),	3.58363	0.00086137	0.0312906
GO:0045236	CXCR chemokine receptor binding	molecular_function	9	0	9	3596	16	26945	-	ENSDARG00000104795(cxcl8a),ENSDARG00000102514(BX323596.2),ENSDARG00000099169(cxcl8b.3),ENSDARG00000101138(BX323596.1),ENSDARG00000075163(cxcl20),ENSDARG00000094706(cxcl11.6),ENSDARG00000100662(cxcl11.1),ENSDARG00000102776(cxcl19),ENSDARG00000075045(cxcl18b),	4.21484	0.000903005	0.032147
GO:0030246	carbohydrate binding	molecular_function	62	21	41	3596	288	26945	ENSDARG00000069980(lman1),ENSDARG00000110137(si:dkey-240e12.6),ENSDARG00000087583(zgc:171717),ENSDARG00000042063(si:ch211-145c1.1),ENSDARG00000088713(si:ch211-226h8.14),ENSDARG00000086408(zgc:171717),ENSDARG00000109390(si:ch211-66i15.5),ENSDARG00000089525(si:dkeyp-98a7.5),ENSDARG00000090929(si:dkeyp-98a7.3),ENSDARG00000087584(si:dkeyp-98a7.9),ENSDARG00000094674(si:dkeyp-98a7.8),ENSDARG00000096097…	ENSDARG00000088219(zmp:0000000924),ENSDARG00000032553(egln3),ENSDARG00000059060(lgalsla),ENSDARG00000092459(si:dkey-9i23.5),ENSDARG00000061121(adgrl3.1),ENSDARG00000079107(clec11a),ENSDARG00000063126(gusb),ENSDARG00000038703(hkdc1),ENSDARG00000061335(galnt1),ENSDARG00000042138(selp),ENSDARG00000008075(illr4),ENSDARG00000102680(CR847844.2),ENSDARG00000007534(itln1),ENSDARG00000079903(si:ch73-343l4…	1.61309	0.000927273	0.0327923
GO:0046578	regulation of Ras protein signal transduction	biological_process	33	2	31	3596	127	26945	ENSDARG00000086236(-),ENSDARG00000068856(f2rl1.1),	ENSDARG00000040853(shoc2),ENSDARG00000068732(spry4),ENSDARG00000103984(cyth4b),ENSDARG00000007807(cyth3a),ENSDARG00000021488(cyth1b),ENSDARG00000063371(rasa3),ENSDARG00000038011(cyth4a),ENSDARG00000055560(p2ry8),ENSDARG00000102912(gpr184),ENSDARG00000055678(akap12b),ENSDARG00000057984(eps8l1a),ENSDARG00000103985(spry1),ENSDARG00000076742(cyth1a),ENSDARG00000062811(p2ry10),ENSDARG00000056762(zgc:1…	1.94701	0.00102467	0.0353014
GO:0002761	regulation of myeloid leukocyte differentiation	biological_process	8	0	8	3596	13	26945	-	ENSDARG00000056407(irf8),ENSDARG00000101096(cebp1),ENSDARG00000053666(myb),ENSDARG00000000767(spi1b),ENSDARG00000087646(runx1),ENSDARG00000078448(gpr137ba),ENSDARG00000091003(il34),ENSDARG00000067797(spi1a),	4.61111	0.00102068	0.0353923
GO:0071222	cellular response to lipopolysaccharide	biological_process	16	0	16	3596	44	26945	-	ENSDARG00000100899(si:ch211-241b2.5),ENSDARG00000062646(tet3),ENSDARG00000098439(nr1h3),ENSDARG00000102776(cxcl19),ENSDARG00000031046(nr1h5),ENSDARG00000101138(BX323596.1),ENSDARG00000029766(nr1i2),ENSDARG00000094706(cxcl11.6),ENSDARG00000100662(cxcl11.1),ENSDARG00000075045(cxcl18b),ENSDARG00000086254(hhla2b.2),ENSDARG00000104795(cxcl8a),ENSDARG00000042698(si:dkey-15j16.6),ENSDARG00000102514(BX32…	2.72474	0.00101825	0.0357728
GO:0009566	fertilization	biological_process	16	13	3	3596	44	26945	ENSDARG00000090768(zp3.2),ENSDARG00000039828(zp3b),ENSDARG00000114958(zp3),ENSDARG00000042130(zp3a.2),ENSDARG00000115457(zp3.2),ENSDARG00000038720(zp3f.1),ENSDARG00000016908(zp3e),ENSDARG00000067730(trpc6b),ENSDARG00000070178(zp3d.2),ENSDARG00000059252(zpcx),ENSDARG00000092919(zp3c),ENSDARG00000009653(lhfpl2a),ENSDARG00000042129(zp3a.1),	ENSDARG00000004618(stx2a),ENSDARG00000040684(plcd4b),ENSDARG00000019362(ptbp1a),	2.72474	0.00101825	0.0357728
GO:0030198	extracellular matrix organization	biological_process	39	2	37	3596	160	26945	ENSDARG00000098294(col5a3a),ENSDARG00000051959(mmp15a),	ENSDARG00000012405(col1a1a),ENSDARG00000017676(mmp2),ENSDARG00000045524(lamb1b),ENSDARG00000002235(mmp14a),ENSDARG00000095901(col18a1b),ENSDARG00000104665(kirrel3l),ENSDARG00000075209(p4htm),ENSDARG00000002084(lamb2),ENSDARG00000101209(lamb1a),ENSDARG00000013838(sulf2b),ENSDARG00000043079(MMP23B),ENSDARG00000008388(mmp14b),ENSDARG00000015156(fbln2),ENSDARG00000031678(col5a2a),ENSDARG00000042816(m…	1.82643	0.00112703	0.0385792
GO:0045495	pole plasm	cellular_component	11	8	3	3596	24	26945	ENSDARG00000005774(ddx3xb),ENSDARG00000096095(buc),ENSDARG00000018871(henmt1),ENSDARG00000071450(tdrd5),ENSDARG00000041699(piwil1),ENSDARG00000022813(dnd1),ENSDARG00000069790(dynll2a),ENSDARG00000005172(dynll2b),	ENSDARG00000109337(nanos1),ENSDARG00000056065(mov10b.2),ENSDARG00000061177(mov10b.1),	3.43431	0.0011544	0.0387705
GO:0003823	antigen binding	molecular_function	17	0	17	3596	49	26945	-	ENSDARG00000096243(ighv1-3),ENSDARG00000078975(igl1c3),ENSDARG00000096248(ighd),ENSDARG00000096430(ighv9-1),ENSDARG00000076148(si:ch211-1a19.2),ENSDARG00000096280(ighz),ENSDARG00000079987(igl3v5),ENSDARG00000096342(ighv5-5),ENSDARG00000096301(ighv1-4),ENSDARG00000096406(ighv2-1),ENSDARG00000096259(ighv4-1),ENSDARG00000093272(igic1s1),ENSDARG00000096394(ighv4-3),ENSDARG00000113309(ighv9-2),ENSDARG…	2.59963	0.00114694	0.0390107
GO:0050871	positive regulation of B cell activation	biological_process	17	0	17	3596	49	26945	-	ENSDARG00000096243(ighv1-3),ENSDARG00000078975(igl1c3),ENSDARG00000096248(ighd),ENSDARG00000096430(ighv9-1),ENSDARG00000076148(si:ch211-1a19.2),ENSDARG00000079987(igl3v5),ENSDARG00000096280(ighz),ENSDARG00000096301(ighv1-4),ENSDARG00000096342(ighv5-5),ENSDARG00000096406(ighv2-1),ENSDARG00000096259(ighv4-1),ENSDARG00000093272(igic1s1),ENSDARG00000096394(ighv4-3),ENSDARG00000113309(ighv9-2),ENSDARG…	2.59963	0.00114694	0.0390107
GO:0043407	negative regulation of MAP kinase activity	biological_process	13	0	13	3596	32	26945	-	ENSDARG00000052435(spred2a),ENSDARG00000103985(spry1),ENSDARG00000009299(dusp8a),ENSDARG00000053131(irak3),ENSDARG00000019307(dusp5),ENSDARG00000041449(spred1),ENSDARG00000098108(dusp2),ENSDARG00000068732(spry4),ENSDARG00000091539(ptprjb.1),ENSDARG00000100515(dusp1),ENSDARG00000078308(spry2),ENSDARG00000033042(ptprja),ENSDARG00000070914(dusp6),	3.04405	0.00118341	0.0394963
GO:0002009	morphogenesis of an epithelium	biological_process	95	11	84	3596	491	26945	ENSDARG00000037238(smad5),ENSDARG00000059657(mks1),ENSDARG00000053535(lmo7b),ENSDARG00000055120(ctsba),ENSDARG00000043923(sox9b),ENSDARG00000008803(marcksb),ENSDARG00000052247(alkbh4),ENSDARG00000016139(mkks),ENSDARG00000096095(buc),ENSDARG00000016112(bbs12),ENSDARG00000021996(ppp2r2aa),	ENSDARG00000090444(ponzr1),ENSDARG00000061017(spns2),ENSDARG00000038011(cyth4a),ENSDARG00000012513(sdcbp2),ENSDARG00000076742(cyth1a),ENSDARG00000059048(mpzl1l),ENSDARG00000014098(pkd2),ENSDARG00000091419(nrarpa),ENSDARG00000002235(mmp14a),ENSDARG00000012066(dcn),ENSDARG00000105255(zbtb4),ENSDARG00000008388(mmp14b),ENSDARG00000019815(fn1a),ENSDARG00000103937(ndrg4),ENSDARG00000004246(slit2),ENSDA…	1.44978	0.0012227	0.0405541
GO:0007276	gamete generation	biological_process	38	25	13	3596	156	26945	ENSDARG00000018871(henmt1),ENSDARG00000070178(zp3d.2),ENSDARG00000042130(zp3a.2),ENSDARG00000092919(zp3c),ENSDARG00000059252(zpcx),ENSDARG00000004874(spata6l),ENSDARG00000013438(sycp3),ENSDARG00000115457(zp3.2),ENSDARG00000005774(ddx3xb),ENSDARG00000041699(piwil1),ENSDARG00000042129(zp3a.1),ENSDARG00000087187(grip2a),ENSDARG00000055655(birc5b),ENSDARG00000039828(zp3b),ENSDARG00000114958(zp3),ENSD…	ENSDARG00000058179(ackr3b),ENSDARG00000004227(pde3a),ENSDARG00000018342(ggt1b),ENSDARG00000041959(cxcr4b),ENSDARG00000076060(diaph2),ENSDARG00000078258(CABZ01049847.1),ENSDARG00000098929(tex15),ENSDARG00000037116(cxcl12a),ENSDARG00000067976(ar),ENSDARG00000052688(paqr5b),ENSDARG00000060542(lgr4),ENSDARG00000028533(macf1a),ENSDARG00000109337(nanos1),	1.82523	0.00130902	0.0423645
GO:0006865	amino acid transport	biological_process	28	3	25	3596	103	26945	ENSDARG00000074002(slc6a11a),ENSDARG00000032769(slc38a9),ENSDARG00000068193(tmem44),	ENSDARG00000094546(si:ch211-132b12.6),ENSDARG00000021250(slc25a48),ENSDARG00000001354(slc6a22.2),ENSDARG00000008100(slc7a10a),ENSDARG00000099111(zgc:175280),ENSDARG00000061480(si:ch211-132b12.1),ENSDARG00000005894(slc7a9),ENSDARG00000055791(zgc:158423),ENSDARG00000020893(slc25a55a),ENSDARG00000012534(slc6a6a),ENSDARG00000009901(slc38a5a),ENSDARG00000061120(slc43a2b),ENSDARG00000045886(slc38a2),EN…	2.03695	0.00130569	0.0425145
GO:0008395	steroid hydroxylase activity	molecular_function	22	3	19	3596	73	26945	ENSDARG00000042982(cyp2p8),ENSDARG00000053966(cyp17a2),ENSDARG00000042990(cyp2p10),	ENSDARG00000101190(cyp2k8),ENSDARG00000040433(cyp2k22),ENSDARG00000098995(cyp2k6),ENSDARG00000045190(ch25h),ENSDARG00000105151(cyp2k21),ENSDARG00000104593(cyp2k18),ENSDARG00000021172(cyp2ad2),ENSDARG00000004051(CR354540.1),ENSDARG00000101195(cyp1c1),ENSDARG00000038728(ch25hl2),ENSDARG00000101861(cyp2k19),ENSDARG00000022650(cyp2ad3),ENSDARG00000068493(cyp2y3),ENSDARG00000068283(cyp2x10.2),ENSDARG0…	2.25818	0.00129261	0.0426081
GO:0005581	collagen trimer	cellular_component	22	1	21	3596	73	26945	ENSDARG00000098294(col5a3a),	ENSDARG00000044612(c1qb),ENSDARG00000056134(c1qtnf5),ENSDARG00000009014(col11a1b),ENSDARG00000068220(mbl2),ENSDARG00000088878(c1qtnf1),ENSDARG00000036558(col18a1a),ENSDARG00000055009(col4a1),ENSDARG00000012405(col1a1a),ENSDARG00000052061(col4a6),ENSDARG00000095627(c1qc),ENSDARG00000095901(col18a1b),ENSDARG00000061140(colec12),ENSDARG00000006544(c1qtnf6b),ENSDARG00000020007(col1a2),ENSDARG00000035…	2.25818	0.00129261	0.0426081
GO:0042129	regulation of T cell proliferation	biological_process	14	0	14	3596	37	26945	-	ENSDARG00000100899(si:ch211-241b2.5),ENSDARG00000068966(si:ch211-261n11.7),ENSDARG00000041060(lgals9l3),ENSDARG00000092381(zgc:153759),ENSDARG00000001807(tnfrsf21),ENSDARG00000025903(lgals9l1),ENSDARG00000092653(si:dkey-1h24.6),ENSDARG00000089901(si:ch211-261n11.8),ENSDARG00000068969(zgc:153759),ENSDARG00000086254(hhla2b.2),ENSDARG00000042698(si:dkey-15j16.6),ENSDARG00000055750(foxp3a),ENSDARG000…	2.83521	0.0014369	0.0462233
GO:0042130	negative regulation of T cell proliferation	biological_process	11	0	11	3596	25	26945	-	ENSDARG00000042698(si:dkey-15j16.6),ENSDARG00000001807(tnfrsf21),ENSDARG00000092381(zgc:153759),ENSDARG00000086254(hhla2b.2),ENSDARG00000095193(si:dkey-23c22.7),ENSDARG00000068969(zgc:153759),ENSDARG00000089901(si:ch211-261n11.8),ENSDARG00000025903(lgals9l1),ENSDARG00000100899(si:ch211-241b2.5),ENSDARG00000041060(lgals9l3),ENSDARG00000068966(si:ch211-261n11.7),	3.29694	0.00152669	0.0479559
GO:0050731	positive regulation of peptidyl-tyrosine phosphorylation	biological_process	11	2	9	3596	25	26945	ENSDARG00000004459(unc119.2),ENSDARG00000044362(unc119b),	ENSDARG00000071437(ptprc),ENSDARG00000104693(il6st),ENSDARG00000068966(si:ch211-261n11.7),ENSDARG00000092381(zgc:153759),ENSDARG00000103542(vegfaa),ENSDARG00000089901(si:ch211-261n11.8),ENSDARG00000068969(zgc:153759),ENSDARG00000095193(si:dkey-23c22.7),ENSDARG00000010155(abi1a),	3.29694	0.00152669	0.0479559
GO:0051673	membrane disruption in other organism	biological_process	11	11	0	3596	25	26945	ENSDARG00000086552(hist1h2a11),ENSDARG00000113707(si:ch211-113a14.19),ENSDARG00000088686(hist1h2a11),ENSDARG00000113399(FP236630.1),ENSDARG00000109755(hist1h2a3),ENSDARG00000105444(hist1h2a11),ENSDARG00000112593(hist1h2a3),ENSDARG00000113481(si:ch211-113a14.19),ENSDARG00000115875(si:ch211-113a14.19),ENSDARG00000103015(hist1h2a2),ENSDARG00000109458(hist1h2a1),	-	3.29694	0.00152669	0.0479559
GO:0048246	macrophage chemotaxis	biological_process	8	0	8	3596	14	26945	-	ENSDARG00000041041(cxcr3.2),ENSDARG00000004378(yrk),ENSDARG00000012395(mmp13a),ENSDARG00000026350(wasb),ENSDARG00000038010(rac2),ENSDARG00000018283(cyba),ENSDARG00000044001(lgals3b),ENSDARG00000114451(mmp13a),	4.28174	0.00150221	0.0480347
GO:0051057	positive regulation of small GTPase mediated signal transduction	biological_process	16	2	14	3596	46	26945	ENSDARG00000068856(f2rl1.1),ENSDARG00000086236(-),	ENSDARG00000040853(shoc2),ENSDARG00000032765(net1),ENSDARG00000062552(lpar6a),ENSDARG00000055560(p2ry8),ENSDARG00000069441(lpar6b),ENSDARG00000102912(gpr184),ENSDARG00000079826(gpr174),ENSDARG00000060012(f2r),ENSDARG00000079479(gpr4),ENSDARG00000068638(lpar5b),ENSDARG00000062811(p2ry10),ENSDARG00000056762(zgc:172079),ENSDARG00000062009(gpr18),ENSDARG00000037554(arhgef3l),	2.60628	0.00152649	0.0485206
GO:0046579	positive regulation of Ras protein signal transduction	biological_process	16	2	14	3596	46	26945	ENSDARG00000086236(-),ENSDARG00000068856(f2rl1.1),	ENSDARG00000062009(gpr18),ENSDARG00000037554(arhgef3l),ENSDARG00000062811(p2ry10),ENSDARG00000056762(zgc:172079),ENSDARG00000079479(gpr4),ENSDARG00000068638(lpar5b),ENSDARG00000102912(gpr184),ENSDARG00000060012(f2r),ENSDARG00000079826(gpr174),ENSDARG00000055560(p2ry8),ENSDARG00000069441(lpar6b),ENSDARG00000062552(lpar6a),ENSDARG00000040853(shoc2),ENSDARG00000032765(net1),	2.60628	0.00152649	0.0485206
