# Supplementary material for: WhiB4 Is Required for the Reactivation of Persistent Infection of Mycobacterium marinum in Zebrafish
Source: Microbiol Spectr. 2022 Mar 10;10(2):e00443-21. doi: 10.1128/spectrum.00443-21 (PMC9045381; doi:10.1128/spectrum.00443-21)
Supplement: SUPPLEMENTAL FILE 4 — Supplemental material. Download SPECTRUM00443-21_Supp_4_seq11.xlsx, XLSX file, 0.05 MB [file spectrum00443-21_supp_4_seq11.xlsx]

## Sheet: kidney FC>1.5
pathway_ID	PATHWAY_DES	diff_gene_in_this_pathway	UP_GENES	DOWN_GENES	diff_gene_in_all_pathway	all_gene_in_this_pathway	all_gene_in_all_pathway	all_gene_list	gene_UP_list	gene_DOWN_list	rich_factor	Pvalue	Qvalue
dre04060	Cytokine-cytokine receptor interaction	65	1	64	1186	205	7955	ENSDARG00000079403(si:dkey-204l11.1),ENSDARG00000060498(tnfrsf9a),ENSDARG00000039863(lifrb),ENSDARG00000018569(tnfrsf1a),ENSDARG00000037116(cxcl12a),ENSDARG00000095193(si:dkey-23c22.7),ENSDARG00000042259(tgfbr1b),ENSDARG00000012945(tnfsf13b),ENSDARG00000090834(epor),ENSDARG00000076800(tnfrsf18),ENSDARG00000016570(prlra),ENSDARG00000041502(tgfb1a),ENSDARG00000068858(il2rga),ENSDARG00000100662(cxcl…	ENSDARG00000044422(acvr2ba),	ENSDARG00000079403(si:dkey-204l11.1),ENSDARG00000060498(tnfrsf9a),ENSDARG00000039863(lifrb),ENSDARG00000018569(tnfrsf1a),ENSDARG00000037116(cxcl12a),ENSDARG00000095193(si:dkey-23c22.7),ENSDARG00000042259(tgfbr1b),ENSDARG00000012945(tnfsf13b),ENSDARG00000090834(epor),ENSDARG00000076800(tnfrsf18),ENSDARG00000016570(prlra),ENSDARG00000041502(tgfb1a),ENSDARG00000068858(il2rga),ENSDARG00000100662(cxcl…	2.12674	6.44e-08	1.06e-05
dre04512	ECM-receptor interaction	37	1	36	1186	96	7955	ENSDARG00000074316(itga1),ENSDARG00000079388(agrn),ENSDARG00000018687(itga2b),ENSDARG00000020007(col1a2),ENSDARG00000071863(itgb1a),ENSDARG00000074441(gp1bb),ENSDARG00000089892(cd44b),ENSDARG00000074908(col6a1),ENSDARG00000102626(frem2b),ENSDARG00000076564(hspg2),ENSDARG00000055009(col4a1),ENSDARG00000020785(lama4),ENSDARG00000103056(itga4),ENSDARG00000045524(lamb1b),ENSDARG00000035809(col1a1b),E…	ENSDARG00000021794(hmmr),	ENSDARG00000074316(itga1),ENSDARG00000079388(agrn),ENSDARG00000018687(itga2b),ENSDARG00000020007(col1a2),ENSDARG00000071863(itgb1a),ENSDARG00000074441(gp1bb),ENSDARG00000089892(cd44b),ENSDARG00000074908(col6a1),ENSDARG00000102626(frem2b),ENSDARG00000076564(hspg2),ENSDARG00000055009(col4a1),ENSDARG00000020785(lama4),ENSDARG00000103056(itga4),ENSDARG00000045524(lamb1b),ENSDARG00000035809(col1a1b),E…	2.58515	3.86e-07	3.17e-05
dre01100	Metabolic pathways	349	63	286	1186	1726	7955	ENSDARG00000019260(dhrs9),ENSDARG00000038293(zgc:103559),ENSDARG00000058992(cers2b),ENSDARG00000032862(ugt5g1),ENSDARG00000023645(kyat1),ENSDARG00000030598(nampta),ENSDARG00000031657(fahd1),ENSDARG00000077804(hgsnat),ENSDARG00000078399(acsl2),ENSDARG00000063924(mt-cyb),ENSDARG00000005565(entpd8),ENSDARG00000053010(lpcat2),ENSDARG00000009160(kmo),ENSDARG00000014572(chpt1),ENSDARG00000002917(gls2b)…	ENSDARG00000038293(zgc:103559),ENSDARG00000078399(acsl2),ENSDARG00000039979(tecrl2b),ENSDARG00000024277(pigm),ENSDARG00000013704(cers2a),ENSDARG00000012840(alg9),ENSDARG00000044514(st6gal1),ENSDARG00000079271(dcxr),ENSDARG00000025233(lipt1),ENSDARG00000062893(si:dkey-103i16.6),ENSDARG00000030357(zgc:66313),ENSDARG00000001442(inppl1b),ENSDARG00000068503(gbgt1l4),ENSDARG00000090822(zgc:171517),ENSD…	ENSDARG00000019260(dhrs9),ENSDARG00000058992(cers2b),ENSDARG00000032862(ugt5g1),ENSDARG00000023645(kyat1),ENSDARG00000030598(nampta),ENSDARG00000031657(fahd1),ENSDARG00000077804(hgsnat),ENSDARG00000063924(mt-cyb),ENSDARG00000005565(entpd8),ENSDARG00000053010(lpcat2),ENSDARG00000009160(kmo),ENSDARG00000014572(chpt1),ENSDARG00000002917(gls2b),ENSDARG00000017444(hal),ENSDARG00000025679(comtb),ENSDAR…	1.35625	1.02e-06	5.56e-05
dre04068	FoxO signaling pathway	53	6	47	1186	177	7955	ENSDARG00000045836(mapk11),ENSDARG00000068380(foxg1c),ENSDARG00000063370(sgk2a),ENSDARG00000055792(foxo4),ENSDARG00000019417(gadd45ga),ENSDARG00000045636(rbl2),ENSDARG00000034610(insb),ENSDARG00000042259(tgfbr1b),ENSDARG00000042904(foxo3b),ENSDARG00000036180(ccnb2),ENSDARG00000059349(homer2),ENSDARG00000041502(tgfb1a),ENSDARG00000038524(pik3r1),ENSDARG00000042667(klf2a),ENSDARG00000078147(il10),E…	ENSDARG00000019417(gadd45ga),ENSDARG00000034610(insb),ENSDARG00000036180(ccnb2),ENSDARG00000059349(homer2),ENSDARG00000051923(ccnb1),ENSDARG00000058471(plk1),	ENSDARG00000045836(mapk11),ENSDARG00000068380(foxg1c),ENSDARG00000063370(sgk2a),ENSDARG00000055792(foxo4),ENSDARG00000045636(rbl2),ENSDARG00000042259(tgfbr1b),ENSDARG00000042904(foxo3b),ENSDARG00000041502(tgfb1a),ENSDARG00000038524(pik3r1),ENSDARG00000042667(klf2a),ENSDARG00000078147(il10),ENSDARG00000099874(agap2),ENSDARG00000042021(mapk12a),ENSDARG00000054533(araf),ENSDARG00000027744(gadd45ba),…	2.00844	4.53e-06	0.00018592
dre04672	Intestinal immune network for IgA production	19	0	19	1186	39	7955	ENSDARG00000103716(si:busm1-194e12.11),ENSDARG00000037116(cxcl12a),ENSDARG00000012945(tnfsf13b),ENSDARG00000104635(mhc2b),ENSDARG00000041502(tgfb1a),ENSDARG00000116524(zgc:103700),ENSDARG00000078147(il10),ENSDARG00000031745(mhc2a),ENSDARG00000054968(cd40),ENSDARG00000103056(itga4),ENSDARG00000041959(cxcr4b),ENSDARG00000092653(si:dkey-1h24.6),ENSDARG00000055186(ccr9a),ENSDARG00000052361(il15),ENSD…	-	ENSDARG00000103716(si:busm1-194e12.11),ENSDARG00000037116(cxcl12a),ENSDARG00000012945(tnfsf13b),ENSDARG00000104635(mhc2b),ENSDARG00000041502(tgfb1a),ENSDARG00000116524(zgc:103700),ENSDARG00000078147(il10),ENSDARG00000031745(mhc2a),ENSDARG00000054968(cd40),ENSDARG00000103056(itga4),ENSDARG00000041959(cxcr4b),ENSDARG00000092653(si:dkey-1h24.6),ENSDARG00000055186(ccr9a),ENSDARG00000052361(il15),ENSD…	3.26772	7.21e-06	0.000197153
dre05168	Herpes simplex virus 1 infection	54	3	51	1186	184	7955	ENSDARG00000008186(syk),ENSDARG00000078114(si:ch73-237c6.1),ENSDARG00000103716(si:busm1-194e12.11),ENSDARG00000045011(tapbp.2),ENSDARG00000104808(jak2a),ENSDARG00000006266(stat1a),ENSDARG00000018569(tnfrsf1a),ENSDARG00000018106(eif2b3),ENSDARG00000062139(eif2ak3),ENSDARG00000095193(si:dkey-23c22.7),ENSDARG00000036787(tap2a),ENSDARG00000089129(baxa),ENSDARG00000104635(mhc2b),ENSDARG00000100815(srs…	ENSDARG00000018106(eif2b3),ENSDARG00000062139(eif2ak3),ENSDARG00000077732(alyref),	ENSDARG00000008186(syk),ENSDARG00000078114(si:ch73-237c6.1),ENSDARG00000103716(si:busm1-194e12.11),ENSDARG00000045011(tapbp.2),ENSDARG00000104808(jak2a),ENSDARG00000006266(stat1a),ENSDARG00000018569(tnfrsf1a),ENSDARG00000095193(si:dkey-23c22.7),ENSDARG00000036787(tap2a),ENSDARG00000089129(baxa),ENSDARG00000104635(mhc2b),ENSDARG00000100815(srsf3a),ENSDARG00000005481(nfkbiaa),ENSDARG00000036588(mhc…	1.96848	6.58e-06	0.00021598
dre04625	C-type lectin receptor signaling pathway	40	1	39	1186	127	7955	ENSDARG00000008186(syk),ENSDARG00000089156(egr3),ENSDARG00000045836(mapk11),ENSDARG00000105141(FO704635.1),ENSDARG00000040076(pycard),ENSDARG00000006266(stat1a),ENSDARG00000104077(fcer1gl),ENSDARG00000005481(nfkbiaa),ENSDARG00000038524(pik3r1),ENSDARG00000016457(irf9),ENSDARG00000036252(rras2),ENSDARG00000078147(il10),ENSDARG00000042021(mapk12a),ENSDARG00000062865(mras),ENSDARG00000015050(calm3a)…	ENSDARG00000054162(nfatc4),	ENSDARG00000008186(syk),ENSDARG00000089156(egr3),ENSDARG00000045836(mapk11),ENSDARG00000105141(FO704635.1),ENSDARG00000040076(pycard),ENSDARG00000006266(stat1a),ENSDARG00000104077(fcer1gl),ENSDARG00000005481(nfkbiaa),ENSDARG00000038524(pik3r1),ENSDARG00000016457(irf9),ENSDARG00000036252(rras2),ENSDARG00000078147(il10),ENSDARG00000042021(mapk12a),ENSDARG00000062865(mras),ENSDARG00000015050(calm3a)…	2.11257	1.86e-05	0.000435507
dre04510	Focal adhesion	67	1	66	1186	259	7955	ENSDARG00000074316(itga1),ENSDARG00000091699(capn2a),ENSDARG00000018687(itga2b),ENSDARG00000020007(col1a2),ENSDARG00000019117(parvb),ENSDARG00000071863(itgb1a),ENSDARG00000056525(bcar1),ENSDARG00000100897(pdgfrb),ENSDARG00000074908(col6a1),ENSDARG00000055592(capn2b),ENSDARG00000098695(vclb),ENSDARG00000040158(cdc42l),ENSDARG00000038524(pik3r1),ENSDARG00000008867(rap1b),ENSDARG00000055009(col4a1),…	ENSDARG00000027391(ccnd3),	ENSDARG00000074316(itga1),ENSDARG00000091699(capn2a),ENSDARG00000018687(itga2b),ENSDARG00000020007(col1a2),ENSDARG00000019117(parvb),ENSDARG00000071863(itgb1a),ENSDARG00000056525(bcar1),ENSDARG00000100897(pdgfrb),ENSDARG00000074908(col6a1),ENSDARG00000055592(capn2b),ENSDARG00000098695(vclb),ENSDARG00000040158(cdc42l),ENSDARG00000038524(pik3r1),ENSDARG00000008867(rap1b),ENSDARG00000055009(col4a1),…	1.73512	3.52e-05	0.000720875
dre04621	NOD-like receptor signaling pathway	46	1	45	1186	163	7955	ENSDARG00000045836(mapk11),ENSDARG00000030598(nampta),ENSDARG00000105141(FO704635.1),ENSDARG00000040076(pycard),ENSDARG00000090965(ripk3),ENSDARG00000018283(cyba),ENSDARG00000006266(stat1a),ENSDARG00000006677(ripk1l),ENSDARG00000005481(nfkbiaa),ENSDARG00000016457(irf9),ENSDARG00000044125(txn),ENSDARG00000060184(pkn1a),ENSDARG00000020326(tyk2),ENSDARG00000103095(tbk1),ENSDARG00000042021(mapk12a),E…	ENSDARG00000055120(ctsba),	ENSDARG00000045836(mapk11),ENSDARG00000030598(nampta),ENSDARG00000105141(FO704635.1),ENSDARG00000040076(pycard),ENSDARG00000090965(ripk3),ENSDARG00000018283(cyba),ENSDARG00000006266(stat1a),ENSDARG00000006677(ripk1l),ENSDARG00000005481(nfkbiaa),ENSDARG00000016457(irf9),ENSDARG00000044125(txn),ENSDARG00000060184(pkn1a),ENSDARG00000020326(tyk2),ENSDARG00000103095(tbk1),ENSDARG00000042021(mapk12a),E…	1.89289	7.2e-05	0.00131193
dre03320	PPAR signaling pathway	30	4	26	1186	92	7955	ENSDARG00000044566(fabp6),ENSDARG00000078399(acsl2),ENSDARG00000033802(cyp27a7),ENSDARG00000103435(sorbs1),ENSDARG00000004051(CR354540.1),ENSDARG00000004697(rxrgb),ENSDARG00000069186(cyp27a1.2),ENSDARG00000005593(rxrga),ENSDARG00000088013(zgc:136333),ENSDARG00000046053(slc27a6),ENSDARG00000031777(pparaa),ENSDARG00000020956(pck2),ENSDARG00000036237(slc27a2a),ENSDARG00000035859(angptl4),ENSDARG0000…	ENSDARG00000044566(fabp6),ENSDARG00000078399(acsl2),ENSDARG00000046053(slc27a6),ENSDARG00000067520(zgc:158482),	ENSDARG00000033802(cyp27a7),ENSDARG00000103435(sorbs1),ENSDARG00000004051(CR354540.1),ENSDARG00000004697(rxrgb),ENSDARG00000069186(cyp27a1.2),ENSDARG00000005593(rxrga),ENSDARG00000088013(zgc:136333),ENSDARG00000031777(pparaa),ENSDARG00000020956(pck2),ENSDARG00000036237(slc27a2a),ENSDARG00000035859(angptl4),ENSDARG00000093313(ubb),ENSDARG00000100731(zgc:101540),ENSDARG00000073764(si:ch211-113j14.1…	2.1872	9.53e-05	0.00156287
dre04810	Regulation of actin cytoskeleton	70	5	65	1186	287	7955	ENSDARG00000060010(iqgap2),ENSDARG00000074316(itga1),ENSDARG00000006299(arhgef7a),ENSDARG00000036375(cyfip2),ENSDARG00000018687(itga2b),ENSDARG00000088091(pfn1),ENSDARG00000002956(si:dkey-32n7.4),ENSDARG00000076060(diaph2),ENSDARG00000071863(itgb1a),ENSDARG00000003022(limk1b),ENSDARG00000010728(scin),ENSDARG00000075748(NCKAP1L),ENSDARG00000056525(bcar1),ENSDARG00000100897(pdgfrb),ENSDARG000000346…	ENSDARG00000006299(arhgef7a),ENSDARG00000034610(insb),ENSDARG00000028740(msnb),ENSDARG00000086236(-),ENSDARG00000045262(gsnb),	ENSDARG00000060010(iqgap2),ENSDARG00000074316(itga1),ENSDARG00000036375(cyfip2),ENSDARG00000018687(itga2b),ENSDARG00000088091(pfn1),ENSDARG00000002956(si:dkey-32n7.4),ENSDARG00000076060(diaph2),ENSDARG00000071863(itgb1a),ENSDARG00000003022(limk1b),ENSDARG00000010728(scin),ENSDARG00000075748(NCKAP1L),ENSDARG00000056525(bcar1),ENSDARG00000100897(pdgfrb),ENSDARG00000037116(cxcl12a),ENSDARG0000001693…	1.63596	0.000139607	0.00208141
dre00330	Arginine and proline metabolism	23	3	20	1186	66	7955	ENSDARG00000031976(nos2b),ENSDARG00000035603(dao.2),ENSDARG00000039269(arg2),ENSDARG00000059700(agmat),ENSDARG00000010085(p4ha2),ENSDARG00000103692(p4ha3),ENSDARG00000021154(zgc:92040),ENSDARG00000078425(oat),ENSDARG00000029381(aldh3a2b),ENSDARG00000098639(pycr1b),ENSDARG00000023712(mao),ENSDARG00000036967(smox),ENSDARG00000057429(arg1),ENSDARG00000035652(sat1a.1),ENSDARG00000068910(nos1),ENSDARG…	ENSDARG00000098639(pycr1b),ENSDARG00000068910(nos1),ENSDARG00000074791(aldh3a1),	ENSDARG00000031976(nos2b),ENSDARG00000035603(dao.2),ENSDARG00000039269(arg2),ENSDARG00000059700(agmat),ENSDARG00000010085(p4ha2),ENSDARG00000103692(p4ha3),ENSDARG00000021154(zgc:92040),ENSDARG00000078425(oat),ENSDARG00000029381(aldh3a2b),ENSDARG00000023712(mao),ENSDARG00000036967(smox),ENSDARG00000057429(arg1),ENSDARG00000035652(sat1a.1),ENSDARG00000035601(dao.3),ENSDARG00000018944(hoga1),ENSDARG…	2.33743	0.000208032	0.0028431
dre04514	Cell adhesion molecules (CAMs)	42	3	39	1186	153	7955	ENSDARG00000051975(cd99),ENSDARG00000014059(cldn5b),ENSDARG00000103716(si:busm1-194e12.11),ENSDARG00000038609(mpz),ENSDARG00000026531(alcama),ENSDARG00000005754(ptprfb),ENSDARG00000002956(si:dkey-32n7.4),ENSDARG00000068784(vsir),ENSDARG00000071863(itgb1a),ENSDARG00000060263(pecam1),ENSDARG00000016939(itgb2),ENSDARG00000059048(mpzl1l),ENSDARG00000104635(mhc2b),ENSDARG00000036588(mhc1zba),ENSDARG00…	ENSDARG00000016081(cldn15la),ENSDARG00000003701(cldng),ENSDARG00000006580(cldnd),	ENSDARG00000051975(cd99),ENSDARG00000014059(cldn5b),ENSDARG00000103716(si:busm1-194e12.11),ENSDARG00000038609(mpz),ENSDARG00000026531(alcama),ENSDARG00000005754(ptprfb),ENSDARG00000002956(si:dkey-32n7.4),ENSDARG00000068784(vsir),ENSDARG00000071863(itgb1a),ENSDARG00000060263(pecam1),ENSDARG00000016939(itgb2),ENSDARG00000059048(mpzl1l),ENSDARG00000104635(mhc2b),ENSDARG00000036588(mhc1zba),ENSDARG00…	1.84125	0.000251763	0.00317608
dre04010	MAPK signaling pathway	89	7	82	1186	398	7955	ENSDARG00000045836(mapk11),ENSDARG00000016809(prkacab),ENSDARG00000033307(igf2b),ENSDARG00000060348(map3k3),ENSDARG00000098680(si:zfos-2326c3.2),ENSDARG00000030326(efna1a),ENSDARG00000006978(zak),ENSDARG00000059836(ddit3),ENSDARG00000018569(tnfrsf1a),ENSDARG00000001888(ppm1ba),ENSDARG00000019417(gadd45ga),ENSDARG00000100897(pdgfrb),ENSDARG00000034610(insb),ENSDARG00000000796(nr4a1),ENSDARG0000004…	ENSDARG00000001888(ppm1ba),ENSDARG00000019417(gadd45ga),ENSDARG00000034610(insb),ENSDARG00000000796(nr4a1),ENSDARG00000006923(cacna1ab),ENSDARG00000004169(stmn1a),ENSDARG00000023110(mapk7),	ENSDARG00000045836(mapk11),ENSDARG00000016809(prkacab),ENSDARG00000033307(igf2b),ENSDARG00000060348(map3k3),ENSDARG00000098680(si:zfos-2326c3.2),ENSDARG00000030326(efna1a),ENSDARG00000006978(zak),ENSDARG00000059836(ddit3),ENSDARG00000018569(tnfrsf1a),ENSDARG00000100897(pdgfrb),ENSDARG00000042259(tgfbr1b),ENSDARG00000077864(rasgrp3),ENSDARG00000001782(prkacba),ENSDARG00000069105(fgfr4),ENSDARG0000…	1.4999	0.000380536	0.00445771
dre04218	Cellular senescence	48	10	38	1186	191	7955	ENSDARG00000045836(mapk11),ENSDARG00000091699(capn2a),ENSDARG00000040503(sb:cb81),ENSDARG00000019417(gadd45ga),ENSDARG00000045636(rbl2),ENSDARG00000042259(tgfbr1b),ENSDARG00000042904(foxo3b),ENSDARG00000036180(ccnb2),ENSDARG00000055592(capn2b),ENSDARG00000070601(RASSF5),ENSDARG00000041502(tgfb1a),ENSDARG00000036588(mhc1zba),ENSDARG00000038524(pik3r1),ENSDARG00000045695(myca),ENSDARG00000036252(rr…	ENSDARG00000019417(gadd45ga),ENSDARG00000036180(ccnb2),ENSDARG00000104765(chek1),ENSDARG00000025820(chek2),ENSDARG00000017230(fbxw11b),ENSDARG00000006389(smad2),ENSDARG00000051923(ccnb1),ENSDARG00000027391(ccnd3),ENSDARG00000054162(nfatc4),ENSDARG00000101611(HUS1B),	ENSDARG00000045836(mapk11),ENSDARG00000091699(capn2a),ENSDARG00000040503(sb:cb81),ENSDARG00000045636(rbl2),ENSDARG00000042259(tgfbr1b),ENSDARG00000042904(foxo3b),ENSDARG00000055592(capn2b),ENSDARG00000070601(RASSF5),ENSDARG00000041502(tgfb1a),ENSDARG00000036588(mhc1zba),ENSDARG00000038524(pik3r1),ENSDARG00000045695(myca),ENSDARG00000036252(rras2),ENSDARG00000024431(ets1),ENSDARG00000042021(mapk12…	1.68563	0.000717585	0.0078456
dre05132	Salmonella infection	64	6	58	1186	274	7955	ENSDARG00000045836(mapk11),ENSDARG00000105141(FO704635.1),ENSDARG00000036375(cyfip2),ENSDARG00000037425(s100a10a),ENSDARG00000040076(pycard),ENSDARG00000090965(ripk3),ENSDARG00000055550(casp21),ENSDARG00000088091(pfn1),ENSDARG00000018569(tnfrsf1a),ENSDARG00000075748(NCKAP1L),ENSDARG00000052322(tlr5b),ENSDARG00000089129(baxa),ENSDARG00000069790(dynll2a),ENSDARG00000006677(ripk1l),ENSDARG0000007674…	ENSDARG00000037425(s100a10a),ENSDARG00000069790(dynll2a),ENSDARG00000005172(dynll2b),ENSDARG00000062948(wasf3b),ENSDARG00000003570(hsp90b1),ENSDARG00000045463(ralaa),	ENSDARG00000045836(mapk11),ENSDARG00000105141(FO704635.1),ENSDARG00000036375(cyfip2),ENSDARG00000040076(pycard),ENSDARG00000090965(ripk3),ENSDARG00000055550(casp21),ENSDARG00000088091(pfn1),ENSDARG00000018569(tnfrsf1a),ENSDARG00000075748(NCKAP1L),ENSDARG00000052322(tlr5b),ENSDARG00000089129(baxa),ENSDARG00000006677(ripk1l),ENSDARG00000076742(cyth1a),ENSDARG00000005481(nfkbiaa),ENSDARG00000040158(…	1.5667	0.000774737	0.00794105
dre00120	Primary bile acid biosynthesis	12	0	12	1186	28	7955	ENSDARG00000033802(cyp27a7),ENSDARG00000113820(cyp46a1.4),ENSDARG00000004051(CR354540.1),ENSDARG00000069186(cyp27a1.2),ENSDARG00000088013(zgc:136333),ENSDARG00000073764(si:ch211-113j14.1),ENSDARG00000057262(si:dkey-91i10.3),ENSDARG00000069018(cyp7a1),ENSDARG00000004262(cyp46a1.2),ENSDARG00000045190(ch25h),ENSDARG00000038728(ch25hl2),ENSDARG00000089177(cyp46a1.3),	-	ENSDARG00000033802(cyp27a7),ENSDARG00000113820(cyp46a1.4),ENSDARG00000004051(CR354540.1),ENSDARG00000069186(cyp27a1.2),ENSDARG00000088013(zgc:136333),ENSDARG00000073764(si:ch211-113j14.1),ENSDARG00000057262(si:dkey-91i10.3),ENSDARG00000069018(cyp7a1),ENSDARG00000004262(cyp46a1.2),ENSDARG00000045190(ch25h),ENSDARG00000038728(ch25hl2),ENSDARG00000089177(cyp46a1.3),	2.87461	0.00084576	0.00815909
dre04110	Cell cycle	39	24	15	1186	149	7955	ENSDARG00000012718(wee2),ENSDARG00000019417(gadd45ga),ENSDARG00000022493(rad21l1),ENSDARG00000045636(rbl2),ENSDARG00000039217(orc1),ENSDARG00000036180(ccnb2),ENSDARG00000041502(tgfb1a),ENSDARG00000045695(myca),ENSDARG00000101161(orc4),ENSDARG00000101180(mcm7),ENSDARG00000017014(ywhae2),ENSDARG00000007657(ccnh),ENSDARG00000027744(gadd45ba),ENSDARG00000040041(mcm4),ENSDARG00000104765(chek1),ENSDARG…	ENSDARG00000012718(wee2),ENSDARG00000019417(gadd45ga),ENSDARG00000022493(rad21l1),ENSDARG00000039217(orc1),ENSDARG00000036180(ccnb2),ENSDARG00000101161(orc4),ENSDARG00000101180(mcm7),ENSDARG00000007657(ccnh),ENSDARG00000040041(mcm4),ENSDARG00000104765(chek1),ENSDARG00000025820(chek2),ENSDARG00000006389(smad2),ENSDARG00000075883(bub3),ENSDARG00000032237(anapc4),ENSDARG00000051923(ccnb1),ENSDARG000…	ENSDARG00000045636(rbl2),ENSDARG00000041502(tgfb1a),ENSDARG00000045695(myca),ENSDARG00000017014(ywhae2),ENSDARG00000027744(gadd45ba),ENSDARG00000029018(cdkn1ba),ENSDARG00000024204(mcm3),ENSDARG00000017803(gsk3ba),ENSDARG00000104571(gadd45ab),ENSDARG00000067626(ywhag1),ENSDARG00000036096(smad3a),ENSDARG00000061205(stag1a),ENSDARG00000043581(gadd45aa),ENSDARG00000034895(tgfb1b),ENSDARG00000070228(c…	1.75563	0.000993375	0.00905075
dre04145	Phagosome	43	4	39	1186	170	7955	ENSDARG00000103716(si:busm1-194e12.11),ENSDARG00000018283(cyba),ENSDARG00000036940(ctss1),ENSDARG00000002956(si:dkey-32n7.4),ENSDARG00000071863(itgb1a),ENSDARG00000045014(tuba2),ENSDARG00000036787(tap2a),ENSDARG00000016939(itgb2),ENSDARG00000104635(mhc2b),ENSDARG00000013771(ctss2.2),ENSDARG00000040812(ncf4),ENSDARG00000036588(mhc1zba),ENSDARG00000116524(zgc:103700),ENSDARG00000102100(mrc1a),ENSDA…	ENSDARG00000074289(tuba4l),ENSDARG00000068910(nos1),ENSDARG00000003902(ctsl.1),ENSDARG00000074656(ctss2.1),	ENSDARG00000103716(si:busm1-194e12.11),ENSDARG00000018283(cyba),ENSDARG00000036940(ctss1),ENSDARG00000002956(si:dkey-32n7.4),ENSDARG00000071863(itgb1a),ENSDARG00000045014(tuba2),ENSDARG00000036787(tap2a),ENSDARG00000016939(itgb2),ENSDARG00000104635(mhc2b),ENSDARG00000013771(ctss2.2),ENSDARG00000040812(ncf4),ENSDARG00000036588(mhc1zba),ENSDARG00000116524(zgc:103700),ENSDARG00000102100(mrc1a),ENSDA…	1.69658	0.00113878	0.00982949
dre04217	Necroptosis	47	13	34	1186	193	7955	ENSDARG00000091699(capn2a),ENSDARG00000105141(FO704635.1),ENSDARG00000040076(pycard),ENSDARG00000104808(jak2a),ENSDARG00000090965(ripk3),ENSDARG00000006266(stat1a),ENSDARG00000018569(tnfrsf1a),ENSDARG00000099329(macroh2a1),ENSDARG00000077360(fthl30),ENSDARG00000115875(si:ch211-113a14.19),ENSDARG00000089129(baxa),ENSDARG00000105444(hist1h2a11),ENSDARG00000055592(capn2b),ENSDARG00000006677(ripk1l),…	ENSDARG00000115875(si:ch211-113a14.19),ENSDARG00000105444(hist1h2a11),ENSDARG00000103015(hist1h2a2),ENSDARG00000113707(si:ch211-113a14.19),ENSDARG00000112593(hist1h2a3),ENSDARG00000109755(hist1h2a3),ENSDARG00000113399(FP236630.1),ENSDARG00000002197(pygl),ENSDARG00000098739(h2af1al),ENSDARG00000113481(si:ch211-113a14.19),ENSDARG00000088686(hist1h2a11),ENSDARG00000086552(hist1h2a11),ENSDARG00000109…	ENSDARG00000091699(capn2a),ENSDARG00000105141(FO704635.1),ENSDARG00000040076(pycard),ENSDARG00000104808(jak2a),ENSDARG00000090965(ripk3),ENSDARG00000006266(stat1a),ENSDARG00000018569(tnfrsf1a),ENSDARG00000099329(macroh2a1),ENSDARG00000077360(fthl30),ENSDARG00000089129(baxa),ENSDARG00000055592(capn2b),ENSDARG00000006677(ripk1l),ENSDARG00000016457(irf9),ENSDARG00000020326(tyk2),ENSDARG00000031954(r…	1.63341	0.00153478	0.0119859
dre00140	Steroid hormone biosynthesis	23	3	20	1186	76	7955	ENSDARG00000032862(ugt5g1),ENSDARG00000053241(sts),ENSDARG00000025679(comtb),ENSDARG00000097491(ugt1b1),ENSDARG00000031336(hsd20b2),ENSDARG00000031299(dhrs11b),ENSDARG00000004051(CR354540.1),ENSDARG00000098315(cyp1a),ENSDARG00000007769(sult5a1),ENSDARG00000054835(ugt5f1),ENSDARG00000097024(ugt1b4),ENSDARG00000101495(ugt5b2),ENSDARG00000019747(hsd3b2),ENSDARG00000091916(ugt5b4),ENSDARG00000089507(…	ENSDARG00000019747(hsd3b2),ENSDARG00000053966(cyp17a2),ENSDARG00000001169(hsd17b8),	ENSDARG00000032862(ugt5g1),ENSDARG00000053241(sts),ENSDARG00000025679(comtb),ENSDARG00000097491(ugt1b1),ENSDARG00000031336(hsd20b2),ENSDARG00000031299(dhrs11b),ENSDARG00000004051(CR354540.1),ENSDARG00000098315(cyp1a),ENSDARG00000007769(sult5a1),ENSDARG00000054835(ugt5f1),ENSDARG00000097024(ugt1b4),ENSDARG00000101495(ugt5b2),ENSDARG00000091916(ugt5b4),ENSDARG00000089507(ugt1b5),ENSDARG00000043587(…	2.02988	0.00149686	0.0122743
dre00600	Sphingolipid metabolism	21	2	19	1186	68	7955	ENSDARG00000058992(cers2b),ENSDARG00000059933(plpp3),ENSDARG00000074287(sptlc2b),ENSDARG00000013704(cers2a),ENSDARG00000007347(degs1),ENSDARG00000060534(sgpp1),ENSDARG00000052701(smpd2b),ENSDARG00000062711(gal3st1a),ENSDARG00000058221(ugcg),ENSDARG00000078245(gal3st1b),ENSDARG00000053381(plpp1a),ENSDARG00000029955(glb1l),ENSDARG00000034817(asah1b),ENSDARG00000069940(ppap2d),ENSDARG00000077782(ace…	ENSDARG00000013704(cers2a),ENSDARG00000020730(smpd4),	ENSDARG00000058992(cers2b),ENSDARG00000059933(plpp3),ENSDARG00000074287(sptlc2b),ENSDARG00000007347(degs1),ENSDARG00000060534(sgpp1),ENSDARG00000052701(smpd2b),ENSDARG00000062711(gal3st1a),ENSDARG00000058221(ugcg),ENSDARG00000078245(gal3st1b),ENSDARG00000053381(plpp1a),ENSDARG00000029955(glb1l),ENSDARG00000034817(asah1b),ENSDARG00000069940(ppap2d),ENSDARG00000077782(acer2),ENSDARG00000057677(neu4…	2.07141	0.00178008	0.0126928
dre04910	Insulin signaling pathway	43	5	38	1186	174	7955	ENSDARG00000016809(prkacab),ENSDARG00000005754(ptprfb),ENSDARG00000039452(hk1),ENSDARG00000067829(ppargc1a),ENSDARG00000062190(pde3b),ENSDARG00000103435(sorbs1),ENSDARG00000034610(insb),ENSDARG00000004830(flot2a),ENSDARG00000001782(prkacba),ENSDARG00000001442(inppl1b),ENSDARG00000038524(pik3r1),ENSDARG00000030687(phka2),ENSDARG00000038703(hkdc1),ENSDARG00000025428(socs3a),ENSDARG00000054533(araf)…	ENSDARG00000034610(insb),ENSDARG00000001442(inppl1b),ENSDARG00000103800(prkar1b),ENSDARG00000015657(zgc:77112),ENSDARG00000002197(pygl),	ENSDARG00000016809(prkacab),ENSDARG00000005754(ptprfb),ENSDARG00000039452(hk1),ENSDARG00000067829(ppargc1a),ENSDARG00000062190(pde3b),ENSDARG00000103435(sorbs1),ENSDARG00000004830(flot2a),ENSDARG00000001782(prkacba),ENSDARG00000038524(pik3r1),ENSDARG00000030687(phka2),ENSDARG00000038703(hkdc1),ENSDARG00000025428(socs3a),ENSDARG00000054533(araf),ENSDARG00000075282(irs2b),ENSDARG00000015164(mknk2b)…	1.65758	0.00177793	0.0132537
dre00250	Alanine, aspartate and glutamate metabolism	16	2	14	1186	47	7955	ENSDARG00000002917(gls2b),ENSDARG00000055642(si:ch211-217a12.1),ENSDARG00000052099(agxta),ENSDARG00000016375(asns),ENSDARG00000079664(zgc:172341),ENSDARG00000100709(agxt2),ENSDARG00000002219(si:dkey-103j14.5),ENSDARG00000101074(glud1b),ENSDARG00000040705(glsb),ENSDARG00000038207(aldh4a1),ENSDARG00000062812(glsa),ENSDARG00000018478(agxtb),ENSDARG00000017590(nit2),ENSDARG00000076544(aldh5a1),ENSDAR…	ENSDARG00000055642(si:ch211-217a12.1),ENSDARG00000016375(asns),	ENSDARG00000002917(gls2b),ENSDARG00000052099(agxta),ENSDARG00000079664(zgc:172341),ENSDARG00000100709(agxt2),ENSDARG00000002219(si:dkey-103j14.5),ENSDARG00000101074(glud1b),ENSDARG00000040705(glsb),ENSDARG00000038207(aldh4a1),ENSDARG00000062812(glsa),ENSDARG00000018478(agxtb),ENSDARG00000017590(nit2),ENSDARG00000076544(aldh5a1),ENSDARG00000056804(si:dkey-40g16.6),ENSDARG00000019541(gpt2l),	2.28338	0.00203368	0.0138968
dre00983	Drug metabolism - other enzymes	27	3	24	1186	98	7955	ENSDARG00000032862(ugt5g1),ENSDARG00000022218(uck1),ENSDARG00000097491(ugt1b1),ENSDARG00000022165(mgst1.2),ENSDARG00000029524(impdh1b),ENSDARG00000063126(gusb),ENSDARG00000005176(zgc:101040),ENSDARG00000032618(mgst1.1),ENSDARG00000079543(dpys),ENSDARG00000006900(impdh2),ENSDARG00000040869(upp1),ENSDARG00000071345(mgst2),ENSDARG00000042620(gstr),ENSDARG00000111188(cdaa),ENSDARG00000054835(ugt5f1),…	ENSDARG00000006900(impdh2),ENSDARG00000071345(mgst2),ENSDARG00000088390(nme4),	ENSDARG00000032862(ugt5g1),ENSDARG00000022218(uck1),ENSDARG00000097491(ugt1b1),ENSDARG00000022165(mgst1.2),ENSDARG00000029524(impdh1b),ENSDARG00000063126(gusb),ENSDARG00000005176(zgc:101040),ENSDARG00000032618(mgst1.1),ENSDARG00000079543(dpys),ENSDARG00000040869(upp1),ENSDARG00000042620(gstr),ENSDARG00000111188(cdaa),ENSDARG00000054835(ugt5f1),ENSDARG00000097024(ugt1b4),ENSDARG00000101495(ugt5b2)…	1.84796	0.00257776	0.0169101
dre00471	D-Glutamine and D-glutamate metabolism	5	0	5	1186	8	7955	ENSDARG00000002917(gls2b),ENSDARG00000101074(glud1b),ENSDARG00000040705(glsb),ENSDARG00000062812(glsa),ENSDARG00000005179(dglucy),	-	ENSDARG00000002917(gls2b),ENSDARG00000101074(glud1b),ENSDARG00000040705(glsb),ENSDARG00000062812(glsa),ENSDARG00000005179(dglucy),	4.19214	0.00294619	0.0185837
dre04920	Adipocytokine signaling pathway	25	1	24	1186	91	7955	ENSDARG00000078399(acsl2),ENSDARG00000104808(jak2a),ENSDARG00000018569(tnfrsf1a),ENSDARG00000067829(ppargc1a),ENSDARG00000007412(slc2a1b),ENSDARG00000005481(nfkbiaa),ENSDARG00000004697(rxrgb),ENSDARG00000005593(rxrga),ENSDARG00000025428(socs3a),ENSDARG00000031777(pparaa),ENSDARG00000075282(irs2b),ENSDARG00000020956(pck2),ENSDARG00000001933(prkag2b),ENSDARG00000009511(tnfa),ENSDARG00000062054(cpt1…	ENSDARG00000078399(acsl2),	ENSDARG00000104808(jak2a),ENSDARG00000018569(tnfrsf1a),ENSDARG00000067829(ppargc1a),ENSDARG00000007412(slc2a1b),ENSDARG00000005481(nfkbiaa),ENSDARG00000004697(rxrgb),ENSDARG00000005593(rxrga),ENSDARG00000025428(socs3a),ENSDARG00000031777(pparaa),ENSDARG00000075282(irs2b),ENSDARG00000020956(pck2),ENSDARG00000001933(prkag2b),ENSDARG00000009511(tnfa),ENSDARG00000062054(cpt1ab),ENSDARG00000061660(CAB…	1.8427	0.00371783	0.021025
dre04622	RIG-I-like receptor signaling pathway	19	1	18	1186	63	7955	ENSDARG00000045836(mapk11),ENSDARG00000089463(dhx58),ENSDARG00000006677(ripk1l),ENSDARG00000005481(nfkbiaa),ENSDARG00000098405(map3k1),ENSDARG00000103095(tbk1),ENSDARG00000042021(mapk12a),ENSDARG00000104795(cxcl8a),ENSDARG00000005774(ddx3xb),ENSDARG00000058470(mapk13),ENSDARG00000009511(tnfa),ENSDARG00000102776(cxcl19),ENSDARG00000091926(casp22),ENSDARG00000018553(ifih1),ENSDARG00000099169(cxcl8b…	ENSDARG00000005774(ddx3xb),	ENSDARG00000045836(mapk11),ENSDARG00000089463(dhx58),ENSDARG00000006677(ripk1l),ENSDARG00000005481(nfkbiaa),ENSDARG00000098405(map3k1),ENSDARG00000103095(tbk1),ENSDARG00000042021(mapk12a),ENSDARG00000104795(cxcl8a),ENSDARG00000058470(mapk13),ENSDARG00000009511(tnfa),ENSDARG00000102776(cxcl19),ENSDARG00000091926(casp22),ENSDARG00000018553(ifih1),ENSDARG00000099169(cxcl8b.3),ENSDARG00000105261(nfkb…	2.02287	0.0036468	0.0213598
dre00220	Arginine biosynthesis	11	2	9	1186	29	7955	ENSDARG00000002917(gls2b),ENSDARG00000031976(nos2b),ENSDARG00000039269(arg2),ENSDARG00000055642(si:ch211-217a12.1),ENSDARG00000038475(acy1),ENSDARG00000057429(arg1),ENSDARG00000068910(nos1),ENSDARG00000101074(glud1b),ENSDARG00000040705(glsb),ENSDARG00000062812(glsa),ENSDARG00000019541(gpt2l),	ENSDARG00000055642(si:ch211-217a12.1),ENSDARG00000068910(nos1),	ENSDARG00000002917(gls2b),ENSDARG00000031976(nos2b),ENSDARG00000039269(arg2),ENSDARG00000038475(acy1),ENSDARG00000057429(arg1),ENSDARG00000101074(glud1b),ENSDARG00000040705(glsb),ENSDARG00000062812(glsa),ENSDARG00000019541(gpt2l),	2.54419	0.00358842	0.0217963
dre00830	Retinol metabolism	24	1	23	1186	88	7955	ENSDARG00000019260(dhrs9),ENSDARG00000032862(ugt5g1),ENSDARG00000021135(dhrs4),ENSDARG00000097491(ugt1b1),ENSDARG00000098315(cyp1a),ENSDARG00000044803(dhrs3b),ENSDARG00000058730(rdh10a),ENSDARG00000054835(ugt5f1),ENSDARG00000097024(ugt1b4),ENSDARG00000101495(ugt5b2),ENSDARG00000017794(sdr16c5b),ENSDARG00000091916(ugt5b4),ENSDARG00000070140(RETSAT),ENSDARG00000103659(bco1l),ENSDARG00000089507(ugt1…	ENSDARG00000034989(retsatl),	ENSDARG00000019260(dhrs9),ENSDARG00000032862(ugt5g1),ENSDARG00000021135(dhrs4),ENSDARG00000097491(ugt1b1),ENSDARG00000098315(cyp1a),ENSDARG00000044803(dhrs3b),ENSDARG00000058730(rdh10a),ENSDARG00000054835(ugt5f1),ENSDARG00000097024(ugt1b4),ENSDARG00000101495(ugt5b2),ENSDARG00000017794(sdr16c5b),ENSDARG00000091916(ugt5b4),ENSDARG00000070140(RETSAT),ENSDARG00000103659(bco1l),ENSDARG00000089507(ugt1…	1.8293	0.00480507	0.0254204
dre00982	Drug metabolism - cytochrome P450	20	1	19	1186	69	7955	ENSDARG00000032862(ugt5g1),ENSDARG00000097491(ugt1b1),ENSDARG00000056510(gstk1),ENSDARG00000022165(mgst1.2),ENSDARG00000032618(mgst1.1),ENSDARG00000071345(mgst2),ENSDARG00000023712(mao),ENSDARG00000042620(gstr),ENSDARG00000054835(ugt5f1),ENSDARG00000097024(ugt1b4),ENSDARG00000101495(ugt5b2),ENSDARG00000091916(ugt5b4),ENSDARG00000089507(ugt1b5),ENSDARG00000088366(zgc:77938),ENSDARG00000104995(ugt5…	ENSDARG00000071345(mgst2),	ENSDARG00000032862(ugt5g1),ENSDARG00000097491(ugt1b1),ENSDARG00000056510(gstk1),ENSDARG00000022165(mgst1.2),ENSDARG00000032618(mgst1.1),ENSDARG00000023712(mao),ENSDARG00000042620(gstr),ENSDARG00000054835(ugt5f1),ENSDARG00000097024(ugt1b4),ENSDARG00000101495(ugt5b2),ENSDARG00000091916(ugt5b4),ENSDARG00000089507(ugt1b5),ENSDARG00000088366(zgc:77938),ENSDARG00000104995(ugt5b1),ENSDARG00000099276(ugt…	1.94418	0.00466904	0.0255241
dre04210	Apoptosis	45	8	37	1186	195	7955	ENSDARG00000091699(capn2a),ENSDARG00000055550(casp21),ENSDARG00000036940(ctss1),ENSDARG00000059836(ddit3),ENSDARG00000018569(tnfrsf1a),ENSDARG00000019417(gadd45ga),ENSDARG00000045014(tuba2),ENSDARG00000021444(prf1.2),ENSDARG00000062139(eif2ak3),ENSDARG00000089129(baxa),ENSDARG00000055655(birc5b),ENSDARG00000013771(ctss2.2),ENSDARG00000003961(parp3),ENSDARG00000055592(capn2b),ENSDARG00000006677(ri…	ENSDARG00000019417(gadd45ga),ENSDARG00000062139(eif2ak3),ENSDARG00000055655(birc5b),ENSDARG00000074289(tuba4l),ENSDARG00000003902(ctsl.1),ENSDARG00000074656(ctss2.1),ENSDARG00000089307(pmaip1),ENSDARG00000055120(ctsba),	ENSDARG00000091699(capn2a),ENSDARG00000055550(casp21),ENSDARG00000036940(ctss1),ENSDARG00000059836(ddit3),ENSDARG00000018569(tnfrsf1a),ENSDARG00000045014(tuba2),ENSDARG00000021444(prf1.2),ENSDARG00000089129(baxa),ENSDARG00000013771(ctss2.2),ENSDARG00000003961(parp3),ENSDARG00000055592(capn2b),ENSDARG00000006677(ripk1l),ENSDARG00000005481(nfkbiaa),ENSDARG00000038524(pik3r1),ENSDARG00000027744(gadd…	1.54787	0.00515672	0.0264282
dre00380	Tryptophan metabolism	16	2	14	1186	53	7955	ENSDARG00000023645(kyat1),ENSDARG00000009160(kmo),ENSDARG00000023176(tdo2b),ENSDARG00000098315(cyp1a),ENSDARG00000029381(aldh3a2b),ENSDARG00000062549(acmsd),ENSDARG00000023712(mao),ENSDARG00000099546(kynu),ENSDARG00000076487(haao),ENSDARG00000029432(tph1a),ENSDARG00000016494(ddc),ENSDARG00000070029(ehhadh),ENSDARG00000092976(si:ch211-127i16.2),ENSDARG00000074791(aldh3a1),ENSDARG00000033594(ido1),…	ENSDARG00000029432(tph1a),ENSDARG00000074791(aldh3a1),	ENSDARG00000023645(kyat1),ENSDARG00000009160(kmo),ENSDARG00000023176(tdo2b),ENSDARG00000098315(cyp1a),ENSDARG00000029381(aldh3a2b),ENSDARG00000062549(acmsd),ENSDARG00000023712(mao),ENSDARG00000099546(kynu),ENSDARG00000076487(haao),ENSDARG00000016494(ddc),ENSDARG00000070029(ehhadh),ENSDARG00000092976(si:ch211-127i16.2),ENSDARG00000033594(ido1),ENSDARG00000056804(si:dkey-40g16.6),	2.02488	0.00686945	0.0341391
dre04914	Progesterone-mediated oocyte maturation	27	12	15	1186	106	7955	ENSDARG00000045836(mapk11),ENSDARG00000016809(prkacab),ENSDARG00000062190(pde3b),ENSDARG00000034610(insb),ENSDARG00000036180(ccnb2),ENSDARG00000001782(prkacba),ENSDARG00000038524(pik3r1),ENSDARG00000042021(mapk12a),ENSDARG00000054533(araf),ENSDARG00000045932(cpeb1a),ENSDARG00000021647(gnai1),ENSDARG00000014588(adcy2b),ENSDARG00000075253(pik3cb),ENSDARG00000058470(mapk13),ENSDARG00000100499(cpeb4b…	ENSDARG00000034610(insb),ENSDARG00000036180(ccnb2),ENSDARG00000045932(cpeb1a),ENSDARG00000032237(anapc4),ENSDARG00000051923(ccnb1),ENSDARG00000063005(anapc7),ENSDARG00000055470(cdc16),ENSDARG00000012485(aurka),ENSDARG00000077029(bub1),ENSDARG00000056258(cdc27),ENSDARG00000090152(anapc10),ENSDARG00000058471(plk1),	ENSDARG00000045836(mapk11),ENSDARG00000016809(prkacab),ENSDARG00000062190(pde3b),ENSDARG00000001782(prkacba),ENSDARG00000038524(pik3r1),ENSDARG00000042021(mapk12a),ENSDARG00000054533(araf),ENSDARG00000021647(gnai1),ENSDARG00000014588(adcy2b),ENSDARG00000075253(pik3cb),ENSDARG00000058470(mapk13),ENSDARG00000100499(cpeb4b),ENSDARG00000060070(adcy7),ENSDARG00000024746(hsp90aa1.2),ENSDARG00000003250(…	1.70849	0.00750218	0.036187
dre00565	Ether lipid metabolism	16	3	13	1186	54	7955	ENSDARG00000053010(lpcat2),ENSDARG00000014572(chpt1),ENSDARG00000059933(plpp3),ENSDARG00000096445(si:ch211-214p16.3),ENSDARG00000062711(gal3st1a),ENSDARG00000042732(tmem189),ENSDARG00000074466(gdpd3a),ENSDARG00000035028(lpcat4),ENSDARG00000078245(gal3st1b),ENSDARG00000053381(plpp1a),ENSDARG00000069940(ppap2d),ENSDARG00000033355(zgc:101699),ENSDARG00000040469(enpp6),ENSDARG00000017141(pla2g4ab),EN…	ENSDARG00000096445(si:ch211-214p16.3),ENSDARG00000035028(lpcat4),ENSDARG00000011506(lpcat1),	ENSDARG00000053010(lpcat2),ENSDARG00000014572(chpt1),ENSDARG00000059933(plpp3),ENSDARG00000062711(gal3st1a),ENSDARG00000042732(tmem189),ENSDARG00000074466(gdpd3a),ENSDARG00000078245(gal3st1b),ENSDARG00000053381(plpp1a),ENSDARG00000069940(ppap2d),ENSDARG00000033355(zgc:101699),ENSDARG00000040469(enpp6),ENSDARG00000017141(pla2g4ab),ENSDARG00000079790(LO018102.1),	1.98738	0.0082304	0.0385653
dre00340	Histidine metabolism	9	2	7	1186	25	7955	ENSDARG00000017444(hal),ENSDARG00000012796(hnmt),ENSDARG00000029381(aldh3a2b),ENSDARG00000007366(AMDHD1),ENSDARG00000023712(mao),ENSDARG00000092976(si:ch211-127i16.2),ENSDARG00000074791(aldh3a1),ENSDARG00000070394(uroc1),ENSDARG00000007421(ftcd),	ENSDARG00000012796(hnmt),ENSDARG00000074791(aldh3a1),	ENSDARG00000017444(hal),ENSDARG00000029381(aldh3a2b),ENSDARG00000007366(AMDHD1),ENSDARG00000023712(mao),ENSDARG00000092976(si:ch211-127i16.2),ENSDARG00000070394(uroc1),ENSDARG00000007421(ftcd),	2.41467	0.0103996	0.0473761
dre00531	Glycosaminoglycan degradation	9	1	8	1186	25	7955	ENSDARG00000077804(hgsnat),ENSDARG00000034368(hexb),ENSDARG00000063126(gusb),ENSDARG00000098296(gnsb),ENSDARG00000059916(hyal1),ENSDARG00000062997(hyal2b),ENSDARG00000091212(si:dkey-192p21.6),ENSDARG00000029955(glb1l),ENSDARG00000036818(hyal3),	ENSDARG00000091212(si:dkey-192p21.6),	ENSDARG00000077804(hgsnat),ENSDARG00000034368(hexb),ENSDARG00000063126(gusb),ENSDARG00000098296(gnsb),ENSDARG00000059916(hyal1),ENSDARG00000062997(hyal2b),ENSDARG00000029955(glb1l),ENSDARG00000036818(hyal3),	2.41467	0.0103996	0.0473761
dre00350	Tyrosine metabolism	12	0	12	1186	38	7955	ENSDARG00000031657(fahd1),ENSDARG00000025679(comtb),ENSDARG00000069446(dbh),ENSDARG00000027984(gstz1),ENSDARG00000023712(mao),ENSDARG00000016494(ddc),ENSDARG00000088366(zgc:77938),ENSDARG00000030621(th),ENSDARG00000092976(si:ch211-127i16.2),ENSDARG00000014646(aoc2),ENSDARG00000056151(tyrp1b),ENSDARG00000056804(si:dkey-40g16.6),	-	ENSDARG00000031657(fahd1),ENSDARG00000025679(comtb),ENSDARG00000069446(dbh),ENSDARG00000027984(gstz1),ENSDARG00000023712(mao),ENSDARG00000016494(ddc),ENSDARG00000088366(zgc:77938),ENSDARG00000030621(th),ENSDARG00000092976(si:ch211-127i16.2),ENSDARG00000014646(aoc2),ENSDARG00000056151(tyrp1b),ENSDARG00000056804(si:dkey-40g16.6),	2.11813	0.0116022	0.0500727
dre00010	Glycolysis / Gluconeogenesis	21	3	18	1186	81	7955	ENSDARG00000019702(aldocb),ENSDARG00000039452(hk1),ENSDARG00000012801(pfkpb),ENSDARG00000018178(pgm2),ENSDARG00000038703(hkdc1),ENSDARG00000020956(pck2),ENSDARG00000025012(tpi1a),ENSDARG00000029381(aldh3a2b),ENSDARG00000101251(ldha),ENSDARG00000053684(aldob),ENSDARG00000052030(akr1a1b),ENSDARG00000088366(zgc:77938),ENSDARG00000013522(pck1),ENSDARG00000020364(fbp1b),ENSDARG00000013721(g6pca.2),ENS…	ENSDARG00000025012(tpi1a),ENSDARG00000052030(akr1a1b),ENSDARG00000074791(aldh3a1),	ENSDARG00000019702(aldocb),ENSDARG00000039452(hk1),ENSDARG00000012801(pfkpb),ENSDARG00000018178(pgm2),ENSDARG00000038703(hkdc1),ENSDARG00000020956(pck2),ENSDARG00000029381(aldh3a2b),ENSDARG00000101251(ldha),ENSDARG00000053684(aldob),ENSDARG00000088366(zgc:77938),ENSDARG00000013522(pck1),ENSDARG00000020364(fbp1b),ENSDARG00000013721(g6pca.2),ENSDARG00000028000(pfkpa),ENSDARG00000021366(fbp1a),ENSDA…	1.73896	0.0136571	0.0574299
dre01230	Biosynthesis of amino acids	22	5	17	1186	87	7955	ENSDARG00000019702(aldocb),ENSDARG00000039269(arg2),ENSDARG00000074698(sdsl),ENSDARG00000026376(aco1),ENSDARG00000012801(pfkpb),ENSDARG00000051939(pcxb),ENSDARG00000055642(si:ch211-217a12.1),ENSDARG00000038475(acy1),ENSDARG00000025012(tpi1a),ENSDARG00000098639(pycr1b),ENSDARG00000016375(asns),ENSDARG00000039605(mat1a),ENSDARG00000057429(arg1),ENSDARG00000020143(pah),ENSDARG00000053684(aldob),ENSD…	ENSDARG00000055642(si:ch211-217a12.1),ENSDARG00000025012(tpi1a),ENSDARG00000098639(pycr1b),ENSDARG00000016375(asns),ENSDARG00000056640(rpia),	ENSDARG00000019702(aldocb),ENSDARG00000039269(arg2),ENSDARG00000074698(sdsl),ENSDARG00000026376(aco1),ENSDARG00000012801(pfkpb),ENSDARG00000051939(pcxb),ENSDARG00000038475(acy1),ENSDARG00000039605(mat1a),ENSDARG00000057429(arg1),ENSDARG00000020143(pah),ENSDARG00000053684(aldob),ENSDARG00000102254(pycr1a),ENSDARG00000032206(cthl),ENSDARG00000074301(cth),ENSDARG00000028000(pfkpa),ENSDARG00000019541…	1.69613	0.0156433	0.0641373
dre00980	Metabolism of xenobiotics by cytochrome P450	19	1	18	1186	74	7955	ENSDARG00000032862(ugt5g1),ENSDARG00000097491(ugt1b1),ENSDARG00000056510(gstk1),ENSDARG00000022165(mgst1.2),ENSDARG00000098315(cyp1a),ENSDARG00000032618(mgst1.1),ENSDARG00000071345(mgst2),ENSDARG00000042620(gstr),ENSDARG00000054835(ugt5f1),ENSDARG00000097024(ugt1b4),ENSDARG00000101495(ugt5b2),ENSDARG00000091916(ugt5b4),ENSDARG00000089507(ugt1b5),ENSDARG00000088366(zgc:77938),ENSDARG00000104995(ug…	ENSDARG00000071345(mgst2),	ENSDARG00000032862(ugt5g1),ENSDARG00000097491(ugt1b1),ENSDARG00000056510(gstk1),ENSDARG00000022165(mgst1.2),ENSDARG00000098315(cyp1a),ENSDARG00000032618(mgst1.1),ENSDARG00000042620(gstr),ENSDARG00000054835(ugt5f1),ENSDARG00000097024(ugt1b4),ENSDARG00000101495(ugt5b2),ENSDARG00000091916(ugt5b4),ENSDARG00000089507(ugt1b5),ENSDARG00000088366(zgc:77938),ENSDARG00000104995(ugt5b1),ENSDARG00000099276(u…	1.72218	0.0199369	0.0778489
dre04620	Toll-like receptor signaling pathway	24	0	24	1186	99	7955	ENSDARG00000045836(mapk11),ENSDARG00000073675(tlr8b),ENSDARG00000006266(stat1a),ENSDARG00000052322(tlr5b),ENSDARG00000006677(ripk1l),ENSDARG00000005481(nfkbiaa),ENSDARG00000038524(pik3r1),ENSDARG00000100662(cxcl11.1),ENSDARG00000103095(tbk1),ENSDARG00000042021(mapk12a),ENSDARG00000054968(cd40),ENSDARG00000104795(cxcl8a),ENSDARG00000075253(pik3cb),ENSDARG00000043531(jun),ENSDARG00000058470(mapk13)…	-	ENSDARG00000045836(mapk11),ENSDARG00000073675(tlr8b),ENSDARG00000006266(stat1a),ENSDARG00000052322(tlr5b),ENSDARG00000006677(ripk1l),ENSDARG00000005481(nfkbiaa),ENSDARG00000038524(pik3r1),ENSDARG00000100662(cxcl11.1),ENSDARG00000103095(tbk1),ENSDARG00000042021(mapk12a),ENSDARG00000054968(cd40),ENSDARG00000104795(cxcl8a),ENSDARG00000075253(pik3cb),ENSDARG00000043531(jun),ENSDARG00000058470(mapk13)…	1.62604	0.0196339	0.0785357
dre00360	Phenylalanine metabolism	6	0	6	1186	16	7955	ENSDARG00000023712(mao),ENSDARG00000020143(pah),ENSDARG00000016494(ddc),ENSDARG00000092976(si:ch211-127i16.2),ENSDARG00000014646(aoc2),ENSDARG00000056804(si:dkey-40g16.6),	-	ENSDARG00000023712(mao),ENSDARG00000020143(pah),ENSDARG00000016494(ddc),ENSDARG00000092976(si:ch211-127i16.2),ENSDARG00000014646(aoc2),ENSDARG00000056804(si:dkey-40g16.6),	2.51528	0.0227603	0.0794189
dre04115	p53 signaling pathway	21	8	13	1186	85	7955	ENSDARG00000020693(sesn1),ENSDARG00000019417(gadd45ga),ENSDARG00000089129(baxa),ENSDARG00000036180(ccnb2),ENSDARG00000063572(perp),ENSDARG00000070012(sesn2),ENSDARG00000015822(sesn3),ENSDARG00000027744(gadd45ba),ENSDARG00000010785(thbs1b),ENSDARG00000043586(fas),ENSDARG00000104765(chek1),ENSDARG00000019098(cd82a),ENSDARG00000025820(chek2),ENSDARG00000091926(casp22),ENSDARG00000051923(ccnb1),ENSDA…	ENSDARG00000019417(gadd45ga),ENSDARG00000036180(ccnb2),ENSDARG00000070012(sesn2),ENSDARG00000104765(chek1),ENSDARG00000025820(chek2),ENSDARG00000051923(ccnb1),ENSDARG00000027391(ccnd3),ENSDARG00000089307(pmaip1),	ENSDARG00000020693(sesn1),ENSDARG00000089129(baxa),ENSDARG00000063572(perp),ENSDARG00000015822(sesn3),ENSDARG00000027744(gadd45ba),ENSDARG00000010785(thbs1b),ENSDARG00000043586(fas),ENSDARG00000019098(cd82a),ENSDARG00000091926(casp22),ENSDARG00000017602(ccng2),ENSDARG00000104571(gadd45ab),ENSDARG00000043581(gadd45aa),ENSDARG00000070228(cdk6),	1.65713	0.022682	0.0808662
dre00260	Glycine, serine and threonine metabolism	13	0	13	1186	46	7955	ENSDARG00000035603(dao.2),ENSDARG00000074698(sdsl),ENSDARG00000052099(agxta),ENSDARG00000023712(mao),ENSDARG00000100709(agxt2),ENSDARG00000035601(dao.3),ENSDARG00000019986(grhprb),ENSDARG00000032206(cthl),ENSDARG00000074301(cth),ENSDARG00000092976(si:ch211-127i16.2),ENSDARG00000014646(aoc2),ENSDARG00000018478(agxtb),ENSDARG00000105187(gcshb),	-	ENSDARG00000035603(dao.2),ENSDARG00000074698(sdsl),ENSDARG00000052099(agxta),ENSDARG00000023712(mao),ENSDARG00000100709(agxt2),ENSDARG00000035601(dao.3),ENSDARG00000019986(grhprb),ENSDARG00000032206(cthl),ENSDARG00000074301(cth),ENSDARG00000092976(si:ch211-127i16.2),ENSDARG00000014646(aoc2),ENSDARG00000018478(agxtb),ENSDARG00000105187(gcshb),	1.89558	0.0224275	0.0817358
dre00472	D-Arginine and D-ornithine metabolism	2	0	2	1186	3	7955	ENSDARG00000035603(dao.2),ENSDARG00000035601(dao.3),	-	ENSDARG00000035603(dao.2),ENSDARG00000035601(dao.3),	4.47161	0.021493	0.0819735
dre00785	Lipoic acid metabolism	2	2	0	1186	3	7955	ENSDARG00000025233(lipt1),ENSDARG00000069852(lipt2),	ENSDARG00000025233(lipt1),ENSDARG00000069852(lipt2),	-	4.47161	0.021493	0.0819735
dre00040	Pentose and glucuronate interconversions	14	2	12	1186	52	7955	ENSDARG00000032862(ugt5g1),ENSDARG00000097491(ugt1b1),ENSDARG00000079271(dcxr),ENSDARG00000063126(gusb),ENSDARG00000054835(ugt5f1),ENSDARG00000097024(ugt1b4),ENSDARG00000101495(ugt5b2),ENSDARG00000091916(ugt5b4),ENSDARG00000089507(ugt1b5),ENSDARG00000052030(akr1a1b),ENSDARG00000079862(kl),ENSDARG00000104995(ugt5b1),ENSDARG00000099276(ugt5b2),ENSDARG00000006220(ugt1a1),	ENSDARG00000079271(dcxr),ENSDARG00000052030(akr1a1b),	ENSDARG00000032862(ugt5g1),ENSDARG00000097491(ugt1b1),ENSDARG00000063126(gusb),ENSDARG00000054835(ugt5f1),ENSDARG00000097024(ugt1b4),ENSDARG00000101495(ugt5b2),ENSDARG00000091916(ugt5b4),ENSDARG00000089507(ugt1b5),ENSDARG00000079862(kl),ENSDARG00000104995(ugt5b1),ENSDARG00000099276(ugt5b2),ENSDARG00000006220(ugt1a1),	1.80584	0.0276449	0.0944533
dre04371	Apelin signaling pathway	39	2	37	1186	184	7955	ENSDARG00000013168(jag1b),ENSDARG00000016809(prkacab),ENSDARG00000031976(nos2b),ENSDARG00000067829(ppargc1a),ENSDARG00000062190(pde3b),ENSDARG00000056831(gng2),ENSDARG00000042259(tgfbr1b),ENSDARG00000100336(pik3r6a),ENSDARG00000001782(prkacba),ENSDARG00000036252(rras2),ENSDARG00000042667(klf2a),ENSDARG00000053279(apln),ENSDARG00000002172(aplnra),ENSDARG00000097339(slc9a1b),ENSDARG00000021647(gnai…	ENSDARG00000006389(smad2),ENSDARG00000068910(nos1),	ENSDARG00000013168(jag1b),ENSDARG00000016809(prkacab),ENSDARG00000031976(nos2b),ENSDARG00000067829(ppargc1a),ENSDARG00000062190(pde3b),ENSDARG00000056831(gng2),ENSDARG00000042259(tgfbr1b),ENSDARG00000100336(pik3r6a),ENSDARG00000001782(prkacba),ENSDARG00000036252(rras2),ENSDARG00000042667(klf2a),ENSDARG00000053279(apln),ENSDARG00000002172(aplnra),ENSDARG00000097339(slc9a1b),ENSDARG00000021647(gnai…	1.42168	0.030872	0.103327
dre03460	Fanconi anemia pathway	13	12	1	1186	49	7955	ENSDARG00000062269(fan1),ENSDARG00000069326(mus81),ENSDARG00000056414(usp1),ENSDARG00000026224(fanci),ENSDARG00000006514(her6),ENSDARG00000055232(fancc),ENSDARG00000063285(ube2t),ENSDARG00000061414(slx4),ENSDARG00000051731(faap24),ENSDARG00000025948(mlh1),ENSDARG00000089291(cenpx),ENSDARG00000068870(fance),ENSDARG00000076716(palb2),	ENSDARG00000062269(fan1),ENSDARG00000069326(mus81),ENSDARG00000056414(usp1),ENSDARG00000026224(fanci),ENSDARG00000055232(fancc),ENSDARG00000063285(ube2t),ENSDARG00000061414(slx4),ENSDARG00000051731(faap24),ENSDARG00000025948(mlh1),ENSDARG00000089291(cenpx),ENSDARG00000068870(fance),ENSDARG00000076716(palb2),	ENSDARG00000006514(her6),	1.77952	0.0363517	0.112484
dre00760	Nicotinate and nicotinamide metabolism	12	3	9	1186	44	7955	ENSDARG00000030598(nampta),ENSDARG00000078619(pnp5a),ENSDARG00000011488(sirt2),ENSDARG00000034852(nt5c2l1),ENSDARG00000062893(si:dkey-103i16.6),ENSDARG00000038297(aspdh),ENSDARG00000079353(si:ch211-165d12.4),ENSDARG00000040942(pnp6),ENSDARG00000099802(pnp5b),ENSDARG00000105748(nmnat1),ENSDARG00000027930(naprt),ENSDARG00000060645(sirt7),	ENSDARG00000062893(si:dkey-103i16.6),ENSDARG00000105748(nmnat1),ENSDARG00000060645(sirt7),	ENSDARG00000030598(nampta),ENSDARG00000078619(pnp5a),ENSDARG00000011488(sirt2),ENSDARG00000034852(nt5c2l1),ENSDARG00000038297(aspdh),ENSDARG00000079353(si:ch211-165d12.4),ENSDARG00000040942(pnp6),ENSDARG00000099802(pnp5b),ENSDARG00000027930(naprt),	1.8293	0.0350226	0.112622
dre04623	Cytosolic DNA-sensing pathway	12	1	11	1186	44	7955	ENSDARG00000040076(pycard),ENSDARG00000090965(ripk3),ENSDARG00000013734(polr3glb),ENSDARG00000006677(ripk1l),ENSDARG00000005481(nfkbiaa),ENSDARG00000103095(tbk1),ENSDARG00000008165(caspa),ENSDARG00000105261(nfkb1),ENSDARG00000069733(mavs),ENSDARG00000021572(cgas),ENSDARG00000024687(polr3g),ENSDARG00000079123(ikbkb),	ENSDARG00000024687(polr3g),	ENSDARG00000040076(pycard),ENSDARG00000090965(ripk3),ENSDARG00000013734(polr3glb),ENSDARG00000006677(ripk1l),ENSDARG00000005481(nfkbiaa),ENSDARG00000103095(tbk1),ENSDARG00000008165(caspa),ENSDARG00000105261(nfkb1),ENSDARG00000069733(mavs),ENSDARG00000021572(cgas),ENSDARG00000079123(ikbkb),	1.8293	0.0350226	0.112622
dre04370	VEGF signaling pathway	19	0	19	1186	79	7955	ENSDARG00000045836(mapk11),ENSDARG00000040158(cdc42l),ENSDARG00000038524(pik3r1),ENSDARG00000042021(mapk12a),ENSDARG00000004561(prkcg),ENSDARG00000100927(nfatc2a),ENSDARG00000075253(pik3cb),ENSDARG00000017321(kdr),ENSDARG00000058470(mapk13),ENSDARG00000079972(nfatc2b),ENSDARG00000103542(vegfaa),ENSDARG00000008723(prkcba),ENSDARG00000079315(lpxn),ENSDARG00000038010(rac2),ENSDARG00000033355(zgc:101…	-	ENSDARG00000045836(mapk11),ENSDARG00000040158(cdc42l),ENSDARG00000038524(pik3r1),ENSDARG00000042021(mapk12a),ENSDARG00000004561(prkcg),ENSDARG00000100927(nfatc2a),ENSDARG00000075253(pik3cb),ENSDARG00000017321(kdr),ENSDARG00000058470(mapk13),ENSDARG00000079972(nfatc2b),ENSDARG00000103542(vegfaa),ENSDARG00000008723(prkcba),ENSDARG00000079315(lpxn),ENSDARG00000038010(rac2),ENSDARG00000033355(zgc:101…	1.61318	0.0371488	0.112822
dre04146	Peroxisome	23	4	19	1186	99	7955	ENSDARG00000078399(acsl2),ENSDARG00000031976(nos2b),ENSDARG00000021135(dhrs4),ENSDARG00000035603(dao.2),ENSDARG00000056510(gstk1),ENSDARG00000025559(pex11g),ENSDARG00000086740(phyh),ENSDARG00000003380(si:dkey-275b16.2),ENSDARG00000088740(hmgcll1),ENSDARG00000036237(slc27a2a),ENSDARG00000052099(agxta),ENSDARG00000100731(zgc:101540),ENSDARG00000079664(zgc:172341),ENSDARG00000067520(zgc:158482),ENSD…	ENSDARG00000078399(acsl2),ENSDARG00000088740(hmgcll1),ENSDARG00000067520(zgc:158482),ENSDARG00000035149(pex12),	ENSDARG00000031976(nos2b),ENSDARG00000021135(dhrs4),ENSDARG00000035603(dao.2),ENSDARG00000056510(gstk1),ENSDARG00000025559(pex11g),ENSDARG00000086740(phyh),ENSDARG00000003380(si:dkey-275b16.2),ENSDARG00000036237(slc27a2a),ENSDARG00000052099(agxta),ENSDARG00000100731(zgc:101540),ENSDARG00000079664(zgc:172341),ENSDARG00000016545(zgc:154046),ENSDARG00000035601(dao.3),ENSDARG00000009262(FAR2),ENSDARG…	1.55829	0.034443	0.112973
dre00051	Fructose and mannose metabolism	12	1	11	1186	45	7955	ENSDARG00000019702(aldocb),ENSDARG00000039452(hk1),ENSDARG00000012801(pfkpb),ENSDARG00000001953(pfkfb3),ENSDARG00000038359(enosf1),ENSDARG00000038703(hkdc1),ENSDARG00000025012(tpi1a),ENSDARG00000053684(aldob),ENSDARG00000029874(khk),ENSDARG00000020364(fbp1b),ENSDARG00000028000(pfkpa),ENSDARG00000021366(fbp1a),	ENSDARG00000025012(tpi1a),	ENSDARG00000019702(aldocb),ENSDARG00000039452(hk1),ENSDARG00000012801(pfkpb),ENSDARG00000001953(pfkfb3),ENSDARG00000038359(enosf1),ENSDARG00000038703(hkdc1),ENSDARG00000053684(aldob),ENSDARG00000029874(khk),ENSDARG00000020364(fbp1b),ENSDARG00000028000(pfkpa),ENSDARG00000021366(fbp1a),	1.78865	0.0410752	0.122479
dre00053	Ascorbate and aldarate metabolism	13	1	12	1186	50	7955	ENSDARG00000032862(ugt5g1),ENSDARG00000097491(ugt1b1),ENSDARG00000029381(aldh3a2b),ENSDARG00000098645(rgn),ENSDARG00000054835(ugt5f1),ENSDARG00000097024(ugt1b4),ENSDARG00000101495(ugt5b2),ENSDARG00000091916(ugt5b4),ENSDARG00000089507(ugt1b5),ENSDARG00000104995(ugt5b1),ENSDARG00000099276(ugt5b2),ENSDARG00000006220(ugt1a1),ENSDARG00000074791(aldh3a1),	ENSDARG00000074791(aldh3a1),	ENSDARG00000032862(ugt5g1),ENSDARG00000097491(ugt1b1),ENSDARG00000029381(aldh3a2b),ENSDARG00000098645(rgn),ENSDARG00000054835(ugt5f1),ENSDARG00000097024(ugt1b4),ENSDARG00000101495(ugt5b2),ENSDARG00000091916(ugt5b4),ENSDARG00000089507(ugt1b5),ENSDARG00000104995(ugt5b1),ENSDARG00000099276(ugt5b2),ENSDARG00000006220(ugt1a1),	1.74393	0.0422096	0.123614
dre04530	Tight junction	44	6	38	1186	217	7955	ENSDARG00000014059(cldn5b),ENSDARG00000016809(prkacab),ENSDARG00000040380(arhgef1a),ENSDARG00000071863(itgb1a),ENSDARG00000021996(ppp2r2aa),ENSDARG00000045014(tuba2),ENSDARG00000020944(ezra),ENSDARG00000061398(epb41l4b),ENSDARG00000001782(prkacba),ENSDARG00000040158(cdc42l),ENSDARG00000078430(tiam1a),ENSDARG00000070076(actr2b),ENSDARG00000009544(cldnb),ENSDARG00000098405(map3k1),ENSDARG0000002635…	ENSDARG00000021996(ppp2r2aa),ENSDARG00000016081(cldn15la),ENSDARG00000028740(msnb),ENSDARG00000003701(cldng),ENSDARG00000074289(tuba4l),ENSDARG00000006580(cldnd),	ENSDARG00000014059(cldn5b),ENSDARG00000016809(prkacab),ENSDARG00000040380(arhgef1a),ENSDARG00000071863(itgb1a),ENSDARG00000045014(tuba2),ENSDARG00000020944(ezra),ENSDARG00000061398(epb41l4b),ENSDARG00000001782(prkacba),ENSDARG00000040158(cdc42l),ENSDARG00000078430(tiam1a),ENSDARG00000070076(actr2b),ENSDARG00000009544(cldnb),ENSDARG00000098405(map3k1),ENSDARG00000026350(wasb),ENSDARG00000009782(my…	1.36003	0.0440779	0.126821
dre00524	Neomycin, kanamycin and gentamicin biosynthesis	2	0	2	1186	4	7955	ENSDARG00000039452(hk1),ENSDARG00000038703(hkdc1),	-	ENSDARG00000039452(hk1),ENSDARG00000038703(hkdc1),	3.35371	0.0456811	0.129167
dre04142	Lysosome	36	6	30	1186	174	7955	ENSDARG00000077804(hgsnat),ENSDARG00000013500(abca2),ENSDARG00000036940(ctss1),ENSDARG00000025147(cd63),ENSDARG00000013628(cd164),ENSDARG00000013771(ctss2.2),ENSDARG00000034368(hexb),ENSDARG00000063126(gusb),ENSDARG00000098312(scarb2a),ENSDARG00000098296(gnsb),ENSDARG00000059916(hyal1),ENSDARG00000062997(hyal2b),ENSDARG00000077918(dnase2b),ENSDARG00000041108(ctsh),ENSDARG00000063095(ctsf),ENSDARG…	ENSDARG00000019763(acp5a),ENSDARG00000091212(si:dkey-192p21.6),ENSDARG00000003902(ctsl.1),ENSDARG00000074656(ctss2.1),ENSDARG00000014208(zgc:55413),ENSDARG00000055120(ctsba),	ENSDARG00000077804(hgsnat),ENSDARG00000013500(abca2),ENSDARG00000036940(ctss1),ENSDARG00000025147(cd63),ENSDARG00000013628(cd164),ENSDARG00000013771(ctss2.2),ENSDARG00000034368(hexb),ENSDARG00000063126(gusb),ENSDARG00000098312(scarb2a),ENSDARG00000098296(gnsb),ENSDARG00000059916(hyal1),ENSDARG00000062997(hyal2b),ENSDARG00000077918(dnase2b),ENSDARG00000041108(ctsh),ENSDARG00000063095(ctsf),ENSDARG…	1.38774	0.0504826	0.140325
dre00030	Pentose phosphate pathway	9	1	8	1186	33	7955	ENSDARG00000019702(aldocb),ENSDARG00000012801(pfkpb),ENSDARG00000018178(pgm2),ENSDARG00000098645(rgn),ENSDARG00000053684(aldob),ENSDARG00000020364(fbp1b),ENSDARG00000056640(rpia),ENSDARG00000028000(pfkpa),ENSDARG00000021366(fbp1a),	ENSDARG00000056640(rpia),	ENSDARG00000019702(aldocb),ENSDARG00000012801(pfkpb),ENSDARG00000018178(pgm2),ENSDARG00000098645(rgn),ENSDARG00000053684(aldob),ENSDARG00000020364(fbp1b),ENSDARG00000028000(pfkpa),ENSDARG00000021366(fbp1a),	1.8293	0.0588911	0.160969
dre03030	DNA replication	10	9	1	1186	38	7955	ENSDARG00000042458(rfc4),ENSDARG00000101180(mcm7),ENSDARG00000040041(mcm4),ENSDARG00000058533(pole),ENSDARG00000100028(pole2),ENSDARG00000076169(pold3),ENSDARG00000015070(pola2),ENSDARG00000024204(mcm3),ENSDARG00000037532(mcm3l),ENSDARG00000033231(mcm6l),	ENSDARG00000042458(rfc4),ENSDARG00000101180(mcm7),ENSDARG00000040041(mcm4),ENSDARG00000058533(pole),ENSDARG00000100028(pole2),ENSDARG00000076169(pold3),ENSDARG00000015070(pola2),ENSDARG00000037532(mcm3l),ENSDARG00000033231(mcm6l),	ENSDARG00000024204(mcm3),	1.76511	0.0615757	0.165548
dre04114	Oocyte meiosis	30	14	16	1186	146	7955	ENSDARG00000045836(mapk11),ENSDARG00000016809(prkacab),ENSDARG00000034610(insb),ENSDARG00000036180(ccnb2),ENSDARG00000001782(prkacba),ENSDARG00000059083(ppp2r5ca),ENSDARG00000042021(mapk12a),ENSDARG00000017014(ywhae2),ENSDARG00000045932(cpeb1a),ENSDARG00000014588(adcy2b),ENSDARG00000015050(calm3a),ENSDARG00000017230(fbxw11b),ENSDARG00000058470(mapk13),ENSDARG00000057328(cth1),ENSDARG00000100499(c…	ENSDARG00000034610(insb),ENSDARG00000036180(ccnb2),ENSDARG00000045932(cpeb1a),ENSDARG00000017230(fbxw11b),ENSDARG00000057328(cth1),ENSDARG00000032237(anapc4),ENSDARG00000051923(ccnb1),ENSDARG00000063005(anapc7),ENSDARG00000055470(cdc16),ENSDARG00000012485(aurka),ENSDARG00000077029(bub1),ENSDARG00000056258(cdc27),ENSDARG00000090152(anapc10),ENSDARG00000058471(plk1),	ENSDARG00000045836(mapk11),ENSDARG00000016809(prkacab),ENSDARG00000001782(prkacba),ENSDARG00000059083(ppp2r5ca),ENSDARG00000042021(mapk12a),ENSDARG00000017014(ywhae2),ENSDARG00000014588(adcy2b),ENSDARG00000015050(calm3a),ENSDARG00000058470(mapk13),ENSDARG00000100499(cpeb4b),ENSDARG00000034187(calm1b),ENSDARG00000056206(camk2g2),ENSDARG00000060070(adcy7),ENSDARG00000043010(camk2d1),ENSDARG00000067…	1.37824	0.0756342	0.200065
dre04912	GnRH signaling pathway	26	1	25	1186	125	7955	ENSDARG00000045836(mapk11),ENSDARG00000016809(prkacab),ENSDARG00000060348(map3k3),ENSDARG00000001782(prkacba),ENSDARG00000040158(cdc42l),ENSDARG00000098405(map3k1),ENSDARG00000042021(mapk12a),ENSDARG00000014588(adcy2b),ENSDARG00000015050(calm3a),ENSDARG00000013847(egfra),ENSDARG00000070651(prkcdb),ENSDARG00000043531(jun),ENSDARG00000058470(mapk13),ENSDARG00000034187(calm1b),ENSDARG00000008723(prk…	ENSDARG00000023110(mapk7),	ENSDARG00000045836(mapk11),ENSDARG00000016809(prkacab),ENSDARG00000060348(map3k3),ENSDARG00000001782(prkacba),ENSDARG00000040158(cdc42l),ENSDARG00000098405(map3k1),ENSDARG00000042021(mapk12a),ENSDARG00000014588(adcy2b),ENSDARG00000015050(calm3a),ENSDARG00000013847(egfra),ENSDARG00000070651(prkcdb),ENSDARG00000043531(jun),ENSDARG00000058470(mapk13),ENSDARG00000034187(calm1b),ENSDARG00000008723(prk…	1.39514	0.0835595	0.21752
dre00564	Glycerophospholipid metabolism	22	4	18	1186	107	7955	ENSDARG00000053010(lpcat2),ENSDARG00000014572(chpt1),ENSDARG00000100482(pmt),ENSDARG00000059933(plpp3),ENSDARG00000036942(gpd1c),ENSDARG00000019420(etnk1),ENSDARG00000016048(gpat3),ENSDARG00000096445(si:ch211-214p16.3),ENSDARG00000035028(lpcat4),ENSDARG00000062430(gpd2),ENSDARG00000043180(gpd1b),ENSDARG00000053381(plpp1a),ENSDARG00000074183(si:dkey-172j4.3),ENSDARG00000069940(ppap2d),ENSDARG00000…	ENSDARG00000096445(si:ch211-214p16.3),ENSDARG00000035028(lpcat4),ENSDARG00000011506(lpcat1),ENSDARG00000053575(gpat2),	ENSDARG00000053010(lpcat2),ENSDARG00000014572(chpt1),ENSDARG00000100482(pmt),ENSDARG00000059933(plpp3),ENSDARG00000036942(gpd1c),ENSDARG00000019420(etnk1),ENSDARG00000016048(gpat3),ENSDARG00000062430(gpd2),ENSDARG00000043180(gpd1b),ENSDARG00000053381(plpp1a),ENSDARG00000074183(si:dkey-172j4.3),ENSDARG00000069940(ppap2d),ENSDARG00000033355(zgc:101699),ENSDARG00000017141(pla2g4ab),ENSDARG0000001601…	1.3791	0.116859	0.29945
dre00052	Galactose metabolism	8	0	8	1186	33	7955	ENSDARG00000039452(hk1),ENSDARG00000012801(pfkpb),ENSDARG00000018178(pgm2),ENSDARG00000038703(hkdc1),ENSDARG00000029955(glb1l),ENSDARG00000013721(g6pca.2),ENSDARG00000028000(pfkpa),ENSDARG00000020371(g6pc3),	-	ENSDARG00000039452(hk1),ENSDARG00000012801(pfkpb),ENSDARG00000018178(pgm2),ENSDARG00000038703(hkdc1),ENSDARG00000029955(glb1l),ENSDARG00000013721(g6pca.2),ENSDARG00000028000(pfkpa),ENSDARG00000020371(g6pc3),	1.62604	0.127294	0.321172
dre00920	Sulfur metabolism	3	0	3	1186	10	7955	ENSDARG00000056600(papss2b),ENSDARG00000017034(sqor),ENSDARG00000091574(suox),	-	ENSDARG00000056600(papss2b),ENSDARG00000017034(sqor),ENSDARG00000091574(suox),	2.01223	0.129556	0.321928
dre00561	Glycerolipid metabolism	15	3	12	1186	70	7955	ENSDARG00000059933(plpp3),ENSDARG00000089390(pnpla2),ENSDARG00000016048(gpat3),ENSDARG00000029381(aldh3a2b),ENSDARG00000087697(lpl),ENSDARG00000053381(plpp1a),ENSDARG00000052030(akr1a1b),ENSDARG00000074183(si:dkey-172j4.3),ENSDARG00000069940(ppap2d),ENSDARG00000074791(aldh3a1),ENSDARG00000103503(dgat1a),ENSDARG00000076025(dgkzb),ENSDARG00000079790(LO018102.1),ENSDARG00000036820(mgll),ENSDARG00000…	ENSDARG00000052030(akr1a1b),ENSDARG00000074791(aldh3a1),ENSDARG00000053575(gpat2),	ENSDARG00000059933(plpp3),ENSDARG00000089390(pnpla2),ENSDARG00000016048(gpat3),ENSDARG00000029381(aldh3a2b),ENSDARG00000087697(lpl),ENSDARG00000053381(plpp1a),ENSDARG00000074183(si:dkey-172j4.3),ENSDARG00000069940(ppap2d),ENSDARG00000103503(dgat1a),ENSDARG00000076025(dgkzb),ENSDARG00000079790(LO018102.1),ENSDARG00000036820(mgll),	1.4373	0.13362	0.327069
dre00860	Porphyrin and chlorophyll metabolism	13	0	13	1186	60	7955	ENSDARG00000032862(ugt5g1),ENSDARG00000097491(ugt1b1),ENSDARG00000063126(gusb),ENSDARG00000010312(cp),ENSDARG00000027529(hmox1a),ENSDARG00000054835(ugt5f1),ENSDARG00000097024(ugt1b4),ENSDARG00000101495(ugt5b2),ENSDARG00000091916(ugt5b4),ENSDARG00000089507(ugt1b5),ENSDARG00000104995(ugt5b1),ENSDARG00000099276(ugt5b2),ENSDARG00000006220(ugt1a1),	-	ENSDARG00000032862(ugt5g1),ENSDARG00000097491(ugt1b1),ENSDARG00000063126(gusb),ENSDARG00000010312(cp),ENSDARG00000027529(hmox1a),ENSDARG00000054835(ugt5f1),ENSDARG00000097024(ugt1b4),ENSDARG00000101495(ugt5b2),ENSDARG00000091916(ugt5b4),ENSDARG00000089507(ugt1b5),ENSDARG00000104995(ugt5b1),ENSDARG00000099276(ugt5b2),ENSDARG00000006220(ugt1a1),	1.45327	0.144503	0.348507
dre04270	Vascular smooth muscle contraction	31	1	30	1186	163	7955	ENSDARG00000058488(adora2ab),ENSDARG00000052948(nppal),ENSDARG00000016809(prkacab),ENSDARG00000038278(ptgir),ENSDARG00000001782(prkacba),ENSDARG00000009782(myh11a),ENSDARG00000054533(araf),ENSDARG00000008030(myl9b),ENSDARG00000014588(adcy2b),ENSDARG00000004561(prkcg),ENSDARG00000015050(calm3a),ENSDARG00000011571(calcrlb),ENSDARG00000011876(ednraa),ENSDARG00000036912(edn1),ENSDARG00000070651(prkcd…	ENSDARG00000093185(GUCY1A2),	ENSDARG00000058488(adora2ab),ENSDARG00000052948(nppal),ENSDARG00000016809(prkacab),ENSDARG00000038278(ptgir),ENSDARG00000001782(prkacba),ENSDARG00000009782(myh11a),ENSDARG00000054533(araf),ENSDARG00000008030(myl9b),ENSDARG00000014588(adcy2b),ENSDARG00000004561(prkcg),ENSDARG00000015050(calm3a),ENSDARG00000011571(calcrlb),ENSDARG00000011876(ednraa),ENSDARG00000036912(edn1),ENSDARG00000070651(prkcd…	1.27564	0.158649	0.377079
dre00270	Cysteine and methionine metabolism	12	1	11	1186	56	7955	ENSDARG00000023645(kyat1),ENSDARG00000074698(sdsl),ENSDARG00000101251(ldha),ENSDARG00000039605(mat1a),ENSDARG00000005394(dnmt3aa),ENSDARG00000100709(agxt2),ENSDARG00000008155(sms),ENSDARG00000032206(cthl),ENSDARG00000074301(cth),ENSDARG00000015566(dnmt3ab),ENSDARG00000037706(gss),ENSDARG00000056804(si:dkey-40g16.6),	ENSDARG00000037706(gss),	ENSDARG00000023645(kyat1),ENSDARG00000074698(sdsl),ENSDARG00000101251(ldha),ENSDARG00000039605(mat1a),ENSDARG00000005394(dnmt3aa),ENSDARG00000100709(agxt2),ENSDARG00000008155(sms),ENSDARG00000032206(cthl),ENSDARG00000074301(cth),ENSDARG00000015566(dnmt3ab),ENSDARG00000056804(si:dkey-40g16.6),	1.4373	0.166402	0.389857
dre00400	Phenylalanine, tyrosine and tryptophan biosynthesis	2	0	2	1186	7	7955	ENSDARG00000020143(pah),ENSDARG00000056804(si:dkey-40g16.6),	-	ENSDARG00000020143(pah),ENSDARG00000056804(si:dkey-40g16.6),	1.91641	0.177494	0.409985
dre00500	Starch and sucrose metabolism	8	3	5	1186	36	7955	ENSDARG00000039452(hk1),ENSDARG00000018178(pgm2),ENSDARG00000030357(zgc:66313),ENSDARG00000038703(hkdc1),ENSDARG00000002197(pygl),ENSDARG00000013721(g6pca.2),ENSDARG00000011934(gyg1a),ENSDARG00000020371(g6pc3),	ENSDARG00000030357(zgc:66313),ENSDARG00000002197(pygl),ENSDARG00000011934(gyg1a),	ENSDARG00000039452(hk1),ENSDARG00000018178(pgm2),ENSDARG00000038703(hkdc1),ENSDARG00000013721(g6pca.2),ENSDARG00000020371(g6pc3),	1.49054	0.191097	0.435277
dre04330	Notch signaling pathway	14	1	13	1186	69	7955	ENSDARG00000002787(tle3a),ENSDARG00000013168(jag1b),ENSDARG00000043213(adam17a),ENSDARG00000006514(her6),ENSDARG00000043130(notch2),ENSDARG00000052094(notch1b),ENSDARG00000010515(dvl1a),ENSDARG00000093093(adam17b),ENSDARG00000002336(dlc),ENSDARG00000027279(numb),ENSDARG00000052139(notch3),ENSDARG00000070425(dll4),ENSDARG00000037879(lfng),ENSDARG00000042925(mfng),	ENSDARG00000002787(tle3a),	ENSDARG00000013168(jag1b),ENSDARG00000043213(adam17a),ENSDARG00000006514(her6),ENSDARG00000043130(notch2),ENSDARG00000052094(notch1b),ENSDARG00000010515(dvl1a),ENSDARG00000093093(adam17b),ENSDARG00000002336(dlc),ENSDARG00000027279(numb),ENSDARG00000052139(notch3),ENSDARG00000070425(dll4),ENSDARG00000037879(lfng),ENSDARG00000042925(mfng),	1.36093	0.201417	0.440433
dre02010	ABC transporters	10	0	10	1186	47	7955	ENSDARG00000079009(abca1b),ENSDARG00000013500(abca2),ENSDARG00000011573(abcb11a),ENSDARG00000036787(tap2a),ENSDARG00000104719(abcc1),ENSDARG00000014031(abcc2),ENSDARG00000015985(abcc9),ENSDARG00000096662(abcc3),ENSDARG00000074635(abca1a),ENSDARG00000061233(abcc5),	-	ENSDARG00000079009(abca1b),ENSDARG00000013500(abca2),ENSDARG00000011573(abcb11a),ENSDARG00000036787(tap2a),ENSDARG00000104719(abcc1),ENSDARG00000014031(abcc2),ENSDARG00000015985(abcc9),ENSDARG00000096662(abcc3),ENSDARG00000074635(abca1a),ENSDARG00000061233(abcc5),	1.42711	0.200158	0.443594
dre00230	Purine metabolism	30	6	24	1186	161	7955	ENSDARG00000038293(zgc:103559),ENSDARG00000005565(entpd8),ENSDARG00000078619(pnp5a),ENSDARG00000062190(pde3b),ENSDARG00000029524(impdh1b),ENSDARG00000032868(pde4ba),ENSDARG00000034852(nt5c2l1),ENSDARG00000018178(pgm2),ENSDARG00000104491(ampd2a),ENSDARG00000003113(ada),ENSDARG00000002411(pde4cb),ENSDARG00000015623(ada2b),ENSDARG00000061301(gmpr2),ENSDARG00000006546(ak4),ENSDARG00000006900(impdh2),…	ENSDARG00000038293(zgc:103559),ENSDARG00000006900(impdh2),ENSDARG00000026820(gucy2d),ENSDARG00000093185(GUCY1A2),ENSDARG00000088390(nme4),ENSDARG00000016706(atic),	ENSDARG00000005565(entpd8),ENSDARG00000078619(pnp5a),ENSDARG00000062190(pde3b),ENSDARG00000029524(impdh1b),ENSDARG00000032868(pde4ba),ENSDARG00000034852(nt5c2l1),ENSDARG00000018178(pgm2),ENSDARG00000104491(ampd2a),ENSDARG00000003113(ada),ENSDARG00000002411(pde4cb),ENSDARG00000015623(ada2b),ENSDARG00000061301(gmpr2),ENSDARG00000006546(ak4),ENSDARG00000014588(adcy2b),ENSDARG00000045066(entpd1),ENSD…	1.24983	0.197782	0.444333
dre00513	Various types of N-glycan biosynthesis	10	3	7	1186	48	7955	ENSDARG00000012840(alg9),ENSDARG00000034368(hexb),ENSDARG00000054374(alg13),ENSDARG00000063330(mgat4a),ENSDARG00000054963(alg1),ENSDARG00000036065(mgat1b),ENSDARG00000067912(MAN1C1),ENSDARG00000102200(man2a1),ENSDARG00000015449(fut8a),ENSDARG00000005652(man1a1),	ENSDARG00000012840(alg9),ENSDARG00000054374(alg13),ENSDARG00000054963(alg1),	ENSDARG00000034368(hexb),ENSDARG00000063330(mgat4a),ENSDARG00000036065(mgat1b),ENSDARG00000067912(MAN1C1),ENSDARG00000102200(man2a1),ENSDARG00000015449(fut8a),ENSDARG00000005652(man1a1),	1.39738	0.222175	0.479429
dre00750	Vitamin B6 metabolism	2	0	2	1186	8	7955	ENSDARG00000036546(pdxkb),ENSDARG00000102202(phospho2),	-	ENSDARG00000036546(pdxkb),ENSDARG00000102202(phospho2),	1.67685	0.23848	0.507932
dre00590	Arachidonic acid metabolism	12	2	10	1186	60	7955	ENSDARG00000018342(ggt1b),ENSDARG00000002249(tbxas1),ENSDARG00000096445(si:ch211-214p16.3),ENSDARG00000057273(alox5a),ENSDARG00000053530(cyp4f3),ENSDARG00000069463(alox12),ENSDARG00000018146(gpx1a),ENSDARG00000043089(alox5b.2),ENSDARG00000033355(zgc:101699),ENSDARG00000042982(cyp2p8),ENSDARG00000078258(CABZ01049847.1),ENSDARG00000017141(pla2g4ab),	ENSDARG00000096445(si:ch211-214p16.3),ENSDARG00000042982(cyp2p8),	ENSDARG00000018342(ggt1b),ENSDARG00000002249(tbxas1),ENSDARG00000057273(alox5a),ENSDARG00000053530(cyp4f3),ENSDARG00000069463(alox12),ENSDARG00000018146(gpx1a),ENSDARG00000043089(alox5b.2),ENSDARG00000033355(zgc:101699),ENSDARG00000078258(CABZ01049847.1),ENSDARG00000017141(pla2g4ab),	1.34148	0.243285	0.511523
dre01200	Carbon metabolism	25	3	22	1186	136	7955	ENSDARG00000019702(aldocb),ENSDARG00000039452(hk1),ENSDARG00000074698(sdsl),ENSDARG00000026376(aco1),ENSDARG00000012801(pfkpb),ENSDARG00000038703(hkdc1),ENSDARG00000051939(pcxb),ENSDARG00000044914(suclg2),ENSDARG00000055642(si:ch211-217a12.1),ENSDARG00000025012(tpi1a),ENSDARG00000052099(agxta),ENSDARG00000098645(rgn),ENSDARG00000053684(aldob),ENSDARG00000024160(hao1),ENSDARG00000101074(glud1b),EN…	ENSDARG00000055642(si:ch211-217a12.1),ENSDARG00000025012(tpi1a),ENSDARG00000056640(rpia),	ENSDARG00000019702(aldocb),ENSDARG00000039452(hk1),ENSDARG00000074698(sdsl),ENSDARG00000026376(aco1),ENSDARG00000012801(pfkpb),ENSDARG00000038703(hkdc1),ENSDARG00000051939(pcxb),ENSDARG00000044914(suclg2),ENSDARG00000052099(agxta),ENSDARG00000098645(rgn),ENSDARG00000053684(aldob),ENSDARG00000024160(hao1),ENSDARG00000101074(glud1b),ENSDARG00000088366(zgc:77938),ENSDARG00000070029(ehhadh),ENSDARG00…	1.23298	0.255284	0.529957
dre00480	Glutathione metabolism	13	2	11	1186	67	7955	ENSDARG00000056510(gstk1),ENSDARG00000022165(mgst1.2),ENSDARG00000018342(ggt1b),ENSDARG00000032618(mgst1.1),ENSDARG00000089706(si:ch211-276a23.5),ENSDARG00000071345(mgst2),ENSDARG00000042620(gstr),ENSDARG00000018146(gpx1a),ENSDARG00000008155(sms),ENSDARG00000029473(gstm.2),ENSDARG00000078258(CABZ01049847.1),ENSDARG00000037706(gss),ENSDARG00000095464(gstt2),	ENSDARG00000071345(mgst2),ENSDARG00000037706(gss),	ENSDARG00000056510(gstk1),ENSDARG00000022165(mgst1.2),ENSDARG00000018342(ggt1b),ENSDARG00000032618(mgst1.1),ENSDARG00000089706(si:ch211-276a23.5),ENSDARG00000042620(gstr),ENSDARG00000018146(gpx1a),ENSDARG00000008155(sms),ENSDARG00000029473(gstm.2),ENSDARG00000078258(CABZ01049847.1),ENSDARG00000095464(gstt2),	1.30144	0.272519	0.545038
dre04137	Mitophagy - animal	17	1	16	1186	90	7955	ENSDARG00000062139(eif2ak3),ENSDARG00000077297(nbr1a),ENSDARG00000042904(foxo3b),ENSDARG00000100826(hif1al),ENSDARG00000010794(tfeb),ENSDARG00000036252(rras2),ENSDARG00000103095(tbk1),ENSDARG00000062865(mras),ENSDARG00000026098(si:dkey-13a21.4),ENSDARG00000037833(mitfb),ENSDARG00000093313(ubb),ENSDARG00000052515(calcoco2),ENSDARG00000043531(jun),ENSDARG00000040971(zgc:92606),ENSDARG00000021287(ra…	ENSDARG00000062139(eif2ak3),	ENSDARG00000077297(nbr1a),ENSDARG00000042904(foxo3b),ENSDARG00000100826(hif1al),ENSDARG00000010794(tfeb),ENSDARG00000036252(rras2),ENSDARG00000103095(tbk1),ENSDARG00000062865(mras),ENSDARG00000026098(si:dkey-13a21.4),ENSDARG00000037833(mitfb),ENSDARG00000093313(ubb),ENSDARG00000052515(calcoco2),ENSDARG00000043531(jun),ENSDARG00000040971(zgc:92606),ENSDARG00000021287(rab7b),ENSDARG00000052082(gaba…	1.26696	0.271863	0.55044
dre00450	Selenocompound metabolism	4	0	4	1186	18	7955	ENSDARG00000023645(kyat1),ENSDARG00000056600(papss2b),ENSDARG00000032206(cthl),ENSDARG00000074301(cth),	-	ENSDARG00000023645(kyat1),ENSDARG00000056600(papss2b),ENSDARG00000032206(cthl),ENSDARG00000074301(cth),	1.49054	0.270428	0.554378
dre00650	Butanoate metabolism	5	1	4	1186	24	7955	ENSDARG00000088740(hmgcll1),ENSDARG00000004880(acsm3),ENSDARG00000059388(bdh1),ENSDARG00000070029(ehhadh),ENSDARG00000076544(aldh5a1),	ENSDARG00000088740(hmgcll1),	ENSDARG00000004880(acsm3),ENSDARG00000059388(bdh1),ENSDARG00000070029(ehhadh),ENSDARG00000076544(aldh5a1),	1.39738	0.307173	0.59972
dre00072	Synthesis and degradation of ketone bodies	2	1	1	1186	9	7955	ENSDARG00000088740(hmgcll1),ENSDARG00000059388(bdh1),	ENSDARG00000088740(hmgcll1),	ENSDARG00000059388(bdh1),	1.49054	0.305945	0.604518
dre00410	beta-Alanine metabolism	7	1	6	1186	35	7955	ENSDARG00000079543(dpys),ENSDARG00000029381(aldh3a2b),ENSDARG00000036967(smox),ENSDARG00000070029(ehhadh),ENSDARG00000074791(aldh3a1),ENSDARG00000043403(paox1),ENSDARG00000014646(aoc2),	ENSDARG00000074791(aldh3a1),	ENSDARG00000079543(dpys),ENSDARG00000029381(aldh3a2b),ENSDARG00000036967(smox),ENSDARG00000070029(ehhadh),ENSDARG00000043403(paox1),ENSDARG00000014646(aoc2),	1.34148	0.316125	0.609934
dre04350	TGF-beta signaling pathway	23	3	20	1186	130	7955	ENSDARG00000037238(smad5),ENSDARG00000057992(fstb),ENSDARG00000054823(id3),ENSDARG00000031763(smad6b),ENSDARG00000042259(tgfbr1b),ENSDARG00000012066(dcn),ENSDARG00000041502(tgfb1a),ENSDARG00000045695(myca),ENSDARG00000016858(smad7),ENSDARG00000010785(thbs1b),ENSDARG00000011941(bmpr2a),ENSDARG00000040777(inhbb),ENSDARG00000055136(si:dkey-101k6.5),ENSDARG00000006389(smad2),ENSDARG00000009511(tnfa),…	ENSDARG00000037238(smad5),ENSDARG00000006389(smad2),ENSDARG00000044422(acvr2ba),	ENSDARG00000057992(fstb),ENSDARG00000054823(id3),ENSDARG00000031763(smad6b),ENSDARG00000042259(tgfbr1b),ENSDARG00000012066(dcn),ENSDARG00000041502(tgfb1a),ENSDARG00000045695(myca),ENSDARG00000016858(smad7),ENSDARG00000010785(thbs1b),ENSDARG00000011941(bmpr2a),ENSDARG00000040777(inhbb),ENSDARG00000055136(si:dkey-101k6.5),ENSDARG00000009511(tnfa),ENSDARG00000026845(rhoaa),ENSDARG00000102175(hamp),E…	1.1867	0.351787	0.663139
dre04916	Melanogenesis	25	2	23	1186	142	7955	ENSDARG00000016809(prkacab),ENSDARG00000089334(ednrba),ENSDARG00000104117(fzd4),ENSDARG00000001782(prkacba),ENSDARG00000058692(fzd3b),ENSDARG00000021647(gnai1),ENSDARG00000014588(adcy2b),ENSDARG00000004561(prkcg),ENSDARG00000015050(calm3a),ENSDARG00000037833(mitfb),ENSDARG00000014796(wnt11),ENSDARG00000045444(fzd8a),ENSDARG00000036912(edn1),ENSDARG00000010515(dvl1a),ENSDARG00000034187(calm1b),ENS…	ENSDARG00000058692(fzd3b),ENSDARG00000052910(wnt8a),	ENSDARG00000016809(prkacab),ENSDARG00000089334(ednrba),ENSDARG00000104117(fzd4),ENSDARG00000001782(prkacba),ENSDARG00000021647(gnai1),ENSDARG00000014588(adcy2b),ENSDARG00000004561(prkcg),ENSDARG00000015050(calm3a),ENSDARG00000037833(mitfb),ENSDARG00000014796(wnt11),ENSDARG00000045444(fzd8a),ENSDARG00000036912(edn1),ENSDARG00000010515(dvl1a),ENSDARG00000034187(calm1b),ENSDARG00000008723(prkcba),EN…	1.18088	0.349774	0.66701
dre00510	N-Glycan biosynthesis	11	4	7	1186	59	7955	ENSDARG00000012840(alg9),ENSDARG00000044514(st6gal1),ENSDARG00000036619(mgat3b),ENSDARG00000054374(alg13),ENSDARG00000063330(mgat4a),ENSDARG00000054963(alg1),ENSDARG00000036065(mgat1b),ENSDARG00000067912(MAN1C1),ENSDARG00000102200(man2a1),ENSDARG00000015449(fut8a),ENSDARG00000005652(man1a1),	ENSDARG00000012840(alg9),ENSDARG00000044514(st6gal1),ENSDARG00000054374(alg13),ENSDARG00000054963(alg1),	ENSDARG00000036619(mgat3b),ENSDARG00000063330(mgat4a),ENSDARG00000036065(mgat1b),ENSDARG00000067912(MAN1C1),ENSDARG00000102200(man2a1),ENSDARG00000015449(fut8a),ENSDARG00000005652(man1a1),	1.25054	0.358235	0.66762
dre00603	Glycosphingolipid biosynthesis - globo and isoglobo series	4	1	3	1186	20	7955	ENSDARG00000034368(hexb),ENSDARG00000068503(gbgt1l4),ENSDARG00000019207(abo),ENSDARG00000074362(zgc:165582),	ENSDARG00000068503(gbgt1l4),	ENSDARG00000034368(hexb),ENSDARG00000019207(abo),ENSDARG00000074362(zgc:165582),	1.34148	0.364633	0.671907
dre00620	Pyruvate metabolism	9	1	8	1186	48	7955	ENSDARG00000051939(pcxb),ENSDARG00000020956(pck2),ENSDARG00000029381(aldh3a2b),ENSDARG00000101251(ldha),ENSDARG00000019986(grhprb),ENSDARG00000025338(hagh),ENSDARG00000013522(pck1),ENSDARG00000074791(aldh3a1),ENSDARG00000042010(pklr),	ENSDARG00000074791(aldh3a1),	ENSDARG00000051939(pcxb),ENSDARG00000020956(pck2),ENSDARG00000029381(aldh3a2b),ENSDARG00000101251(ldha),ENSDARG00000019986(grhprb),ENSDARG00000025338(hagh),ENSDARG00000013522(pck1),ENSDARG00000042010(pklr),	1.25764	0.373839	0.673732
dre04520	Adherens junction	20	1	19	1186	113	7955	ENSDARG00000005754(ptprfb),ENSDARG00000103435(sorbs1),ENSDARG00000042259(tgfbr1b),ENSDARG00000098695(vclb),ENSDARG00000040158(cdc42l),ENSDARG00000026350(wasb),ENSDARG00000089043(ptpn6),ENSDARG00000033042(ptprja),ENSDARG00000013847(egfra),ENSDARG00000015149(wasa),ENSDARG00000062948(wasf3b),ENSDARG00000007219(actn1),ENSDARG00000055136(si:dkey-101k6.5),ENSDARG00000076624(ptprb),ENSDARG00000078888(iq…	ENSDARG00000062948(wasf3b),	ENSDARG00000005754(ptprfb),ENSDARG00000103435(sorbs1),ENSDARG00000042259(tgfbr1b),ENSDARG00000098695(vclb),ENSDARG00000040158(cdc42l),ENSDARG00000026350(wasb),ENSDARG00000089043(ptpn6),ENSDARG00000033042(ptprja),ENSDARG00000013847(egfra),ENSDARG00000015149(wasa),ENSDARG00000007219(actn1),ENSDARG00000055136(si:dkey-101k6.5),ENSDARG00000076624(ptprb),ENSDARG00000078888(iqgap1),ENSDARG00000026845(rh…	1.18715	0.373058	0.679795
dre00630	Glyoxylate and dicarboxylate metabolism	7	0	7	1186	37	7955	ENSDARG00000026376(aco1),ENSDARG00000052099(agxta),ENSDARG00000019986(grhprb),ENSDARG00000018944(hoga1),ENSDARG00000024160(hao1),ENSDARG00000018478(agxtb),ENSDARG00000105187(gcshb),	-	ENSDARG00000026376(aco1),ENSDARG00000052099(agxta),ENSDARG00000019986(grhprb),ENSDARG00000018944(hoga1),ENSDARG00000024160(hao1),ENSDARG00000018478(agxtb),ENSDARG00000105187(gcshb),	1.26897	0.387063	0.689981
dre04144	Endocytosis	53	2	51	1186	319	7955	ENSDARG00000016490(rab11fip3),ENSDARG00000097193(si:dkey-28n18.9),ENSDARG00000042259(tgfbr1b),ENSDARG00000058820(bin1b),ENSDARG00000002607(unm_sa1614),ENSDARG00000040362(ehd2b),ENSDARG00000069105(fgfr4),ENSDARG00000076742(cyth1a),ENSDARG00000040158(cdc42l),ENSDARG00000036588(mhc1zba),ENSDARG00000097055(si:ch211-284f22.3),ENSDARG00000073822(IQSEC1),ENSDARG00000075853(sh3kbp1),ENSDARG00000068858(il…	ENSDARG00000058820(bin1b),ENSDARG00000006389(smad2),	ENSDARG00000016490(rab11fip3),ENSDARG00000097193(si:dkey-28n18.9),ENSDARG00000042259(tgfbr1b),ENSDARG00000002607(unm_sa1614),ENSDARG00000040362(ehd2b),ENSDARG00000069105(fgfr4),ENSDARG00000076742(cyth1a),ENSDARG00000040158(cdc42l),ENSDARG00000036588(mhc1zba),ENSDARG00000097055(si:ch211-284f22.3),ENSDARG00000073822(IQSEC1),ENSDARG00000075853(sh3kbp1),ENSDARG00000068858(il2rga),ENSDARG00000007869(e…	1.1144	0.397187	0.700416
dre00310	Lysine degradation	14	3	11	1186	79	7955	ENSDARG00000073974(colgalt1),ENSDARG00000102325(ehmt2),ENSDARG00000059746(plod1a),ENSDARG00000004537(kmt2a),ENSDARG00000029381(aldh3a2b),ENSDARG00000104114(kmt5ab),ENSDARG00000075560(kmt2cb),ENSDARG00000011821(plod2),ENSDARG00000070029(ehhadh),ENSDARG00000060697(kmt2bb),ENSDARG00000074791(aldh3a1),ENSDARG00000079312(kmt2ca),ENSDARG00000074341(hykk.2),ENSDARG00000037894(ezh1),	ENSDARG00000102325(ehmt2),ENSDARG00000104114(kmt5ab),ENSDARG00000074791(aldh3a1),	ENSDARG00000073974(colgalt1),ENSDARG00000059746(plod1a),ENSDARG00000004537(kmt2a),ENSDARG00000029381(aldh3a2b),ENSDARG00000075560(kmt2cb),ENSDARG00000011821(plod2),ENSDARG00000070029(ehhadh),ENSDARG00000060697(kmt2bb),ENSDARG00000079312(kmt2ca),ENSDARG00000074341(hykk.2),ENSDARG00000037894(ezh1),	1.18866	0.42017	0.71779
dre00430	Taurine and hypotaurine metabolism	3	0	3	1186	16	7955	ENSDARG00000018342(ggt1b),ENSDARG00000078258(CABZ01049847.1),ENSDARG00000026348(csad),	-	ENSDARG00000018342(ggt1b),ENSDARG00000078258(CABZ01049847.1),ENSDARG00000026348(csad),	1.25764	0.437564	0.724853
dre00770	Pantothenate and CoA biosynthesis	4	1	3	1186	21	7955	ENSDARG00000061638(dcakd),ENSDARG00000079543(dpys),ENSDARG00000029381(aldh3a2b),ENSDARG00000074791(aldh3a1),	ENSDARG00000074791(aldh3a1),	ENSDARG00000061638(dcakd),ENSDARG00000079543(dpys),ENSDARG00000029381(aldh3a2b),	1.2776	0.415691	0.725248
dre00061	Fatty acid biosynthesis	4	2	2	1186	21	7955	ENSDARG00000078399(acsl2),ENSDARG00000033587(CABZ01088134.1),ENSDARG00000059503(ACSF3),ENSDARG00000001169(hsd17b8),	ENSDARG00000078399(acsl2),ENSDARG00000001169(hsd17b8),	ENSDARG00000033587(CABZ01088134.1),ENSDARG00000059503(ACSF3),	1.2776	0.415691	0.725248
dre04140	Autophagy - animal	31	6	25	1186	184	7955	ENSDARG00000016809(prkacab),ENSDARG00000014531(atg4a),ENSDARG00000097205(ulk2),ENSDARG00000006279(rragd),ENSDARG00000034610(insb),ENSDARG00000062139(eif2ak3),ENSDARG00000100826(hif1al),ENSDARG00000001782(prkacba),ENSDARG00000038524(pik3r1),ENSDARG00000036252(rras2),ENSDARG00000103095(tbk1),ENSDARG00000052818(smcr8a),ENSDARG00000075282(irs2b),ENSDARG00000062865(mras),ENSDARG00000040930(deptor),ENS…	ENSDARG00000034610(insb),ENSDARG00000062139(eif2ak3),ENSDARG00000052818(smcr8a),ENSDARG00000043238(atg16l2),ENSDARG00000003902(ctsl.1),ENSDARG00000055120(ctsba),	ENSDARG00000016809(prkacab),ENSDARG00000014531(atg4a),ENSDARG00000097205(ulk2),ENSDARG00000006279(rragd),ENSDARG00000100826(hif1al),ENSDARG00000001782(prkacba),ENSDARG00000038524(pik3r1),ENSDARG00000036252(rras2),ENSDARG00000103095(tbk1),ENSDARG00000075282(irs2b),ENSDARG00000062865(mras),ENSDARG00000040930(deptor),ENSDARG00000026098(si:dkey-13a21.4),ENSDARG00000086996(si:ch73-234b20.5),ENSDARG000…	1.13005	0.436961	0.731242
dre04540	Gap junction	21	3	18	1186	122	7955	ENSDARG00000016809(prkacab),ENSDARG00000041799(cx43),ENSDARG00000100897(pdgfrb),ENSDARG00000045014(tuba2),ENSDARG00000001782(prkacba),ENSDARG00000039522(tubb2),ENSDARG00000021647(gnai1),ENSDARG00000014588(adcy2b),ENSDARG00000004561(prkcg),ENSDARG00000016301(zgc:65894),ENSDARG00000013847(egfra),ENSDARG00000074289(tuba4l),ENSDARG00000001889(tuba1a),ENSDARG00000008723(prkcba),ENSDARG00000070155(tuba…	ENSDARG00000074289(tuba4l),ENSDARG00000093185(GUCY1A2),ENSDARG00000023110(mapk7),	ENSDARG00000016809(prkacab),ENSDARG00000041799(cx43),ENSDARG00000100897(pdgfrb),ENSDARG00000045014(tuba2),ENSDARG00000001782(prkacba),ENSDARG00000039522(tubb2),ENSDARG00000021647(gnai1),ENSDARG00000014588(adcy2b),ENSDARG00000004561(prkcg),ENSDARG00000016301(zgc:65894),ENSDARG00000013847(egfra),ENSDARG00000001889(tuba1a),ENSDARG00000008723(prkcba),ENSDARG00000070155(tuba8l3),ENSDARG00000014232(prk…	1.15456	0.433147	0.73233
dre00790	Folate biosynthesis	6	3	3	1186	33	7955	ENSDARG00000057148(mocos),ENSDARG00000090822(zgc:171517),ENSDARG00000020143(pah),ENSDARG00000029432(tph1a),ENSDARG00000030621(th),ENSDARG00000105118(zgc:171566),	ENSDARG00000090822(zgc:171517),ENSDARG00000029432(tph1a),ENSDARG00000105118(zgc:171566),	ENSDARG00000057148(mocos),ENSDARG00000020143(pah),ENSDARG00000030621(th),	1.21953	0.454241	0.744956
dre00601	Glycosphingolipid biosynthesis - lacto and neolacto series	6	0	6	1186	33	7955	ENSDARG00000044775(fut7),ENSDARG00000091902(b3gnt2b),ENSDARG00000018971(b3gnt5a),ENSDARG00000074362(zgc:165582),ENSDARG00000041006(st3gal4),ENSDARG00000058100(b3gnt3.4),	-	ENSDARG00000044775(fut7),ENSDARG00000091902(b3gnt2b),ENSDARG00000018971(b3gnt5a),ENSDARG00000074362(zgc:165582),ENSDARG00000041006(st3gal4),ENSDARG00000058100(b3gnt3.4),	1.21953	0.454241	0.744956
dre03410	Base excision repair	7	5	2	1186	39	7955	ENSDARG00000003749(polb),ENSDARG00000003961(parp3),ENSDARG00000058533(pole),ENSDARG00000086450(tdg.2),ENSDARG00000100028(pole2),ENSDARG00000076169(pold3),ENSDARG00000020079(neil3),	ENSDARG00000003749(polb),ENSDARG00000058533(pole),ENSDARG00000100028(pole2),ENSDARG00000076169(pold3),ENSDARG00000020079(neil3),	ENSDARG00000003961(parp3),ENSDARG00000086450(tdg.2),	1.2039	0.463861	0.745816
dre00592	alpha-Linolenic acid metabolism	4	1	3	1186	22	7955	ENSDARG00000096445(si:ch211-214p16.3),ENSDARG00000033355(zgc:101699),ENSDARG00000017141(pla2g4ab),ENSDARG00000004687(acaa1),	ENSDARG00000096445(si:ch211-214p16.3),	ENSDARG00000033355(zgc:101699),ENSDARG00000017141(pla2g4ab),ENSDARG00000004687(acaa1),	1.21953	0.46889	0.746582
dre01210	2-Oxocarboxylic acid metabolism	4	1	3	1186	22	7955	ENSDARG00000026376(aco1),ENSDARG00000055642(si:ch211-217a12.1),ENSDARG00000038475(acy1),ENSDARG00000019541(gpt2l),	ENSDARG00000055642(si:ch211-217a12.1),	ENSDARG00000026376(aco1),ENSDARG00000038475(acy1),ENSDARG00000019541(gpt2l),	1.21953	0.46889	0.746582
dre00591	Linoleic acid metabolism	4	2	2	1186	22	7955	ENSDARG00000096445(si:ch211-214p16.3),ENSDARG00000033355(zgc:101699),ENSDARG00000042982(cyp2p8),ENSDARG00000017141(pla2g4ab),	ENSDARG00000096445(si:ch211-214p16.3),ENSDARG00000042982(cyp2p8),	ENSDARG00000033355(zgc:101699),ENSDARG00000017141(pla2g4ab),	1.21953	0.46889	0.746582
dre00240	Pyrimidine metabolism	12	1	11	1186	70	7955	ENSDARG00000005565(entpd8),ENSDARG00000022218(uck1),ENSDARG00000078619(pnp5a),ENSDARG00000054334(dctpp1),ENSDARG00000034852(nt5c2l1),ENSDARG00000079543(dpys),ENSDARG00000045066(entpd1),ENSDARG00000040869(upp1),ENSDARG00000040942(pnp6),ENSDARG00000099802(pnp5b),ENSDARG00000111188(cdaa),ENSDARG00000088390(nme4),	ENSDARG00000088390(nme4),	ENSDARG00000005565(entpd8),ENSDARG00000022218(uck1),ENSDARG00000078619(pnp5a),ENSDARG00000054334(dctpp1),ENSDARG00000034852(nt5c2l1),ENSDARG00000079543(dpys),ENSDARG00000045066(entpd1),ENSDARG00000040869(upp1),ENSDARG00000040942(pnp6),ENSDARG00000099802(pnp5b),ENSDARG00000111188(cdaa),	1.14984	0.506153	0.768602
dre01040	Biosynthesis of unsaturated fatty acids	6	2	4	1186	34	7955	ENSDARG00000039979(tecrl2b),ENSDARG00000031336(hsd20b2),ENSDARG00000069279(elovl7a),ENSDARG00000018653(acot7),ENSDARG00000004687(acaa1),ENSDARG00000004979(elovl5),	ENSDARG00000039979(tecrl2b),ENSDARG00000069279(elovl7a),	ENSDARG00000031336(hsd20b2),ENSDARG00000018653(acot7),ENSDARG00000004687(acaa1),ENSDARG00000004979(elovl5),	1.18366	0.497804	0.770187
dre01212	Fatty acid metabolism	13	5	8	1186	76	7955	ENSDARG00000078399(acsl2),ENSDARG00000039979(tecrl2b),ENSDARG00000031336(hsd20b2),ENSDARG00000069279(elovl7a),ENSDARG00000033587(CABZ01088134.1),ENSDARG00000062054(cpt1ab),ENSDARG00000061660(CABZ01055347.1),ENSDARG00000059503(ACSF3),ENSDARG00000070029(ehhadh),ENSDARG00000001169(hsd17b8),ENSDARG00000004687(acaa1),ENSDARG00000014208(zgc:55413),ENSDARG00000004979(elovl5),	ENSDARG00000078399(acsl2),ENSDARG00000039979(tecrl2b),ENSDARG00000069279(elovl7a),ENSDARG00000001169(hsd17b8),ENSDARG00000014208(zgc:55413),	ENSDARG00000031336(hsd20b2),ENSDARG00000033587(CABZ01088134.1),ENSDARG00000062054(cpt1ab),ENSDARG00000061660(CABZ01055347.1),ENSDARG00000059503(ACSF3),ENSDARG00000070029(ehhadh),ENSDARG00000004687(acaa1),ENSDARG00000004979(elovl5),	1.14732	0.503832	0.772228
dre00062	Fatty acid elongation	7	3	4	1186	41	7955	ENSDARG00000039979(tecrl2b),ENSDARG00000031336(hsd20b2),ENSDARG00000069279(elovl7a),ENSDARG00000018653(acot7),ENSDARG00000033587(CABZ01088134.1),ENSDARG00000014208(zgc:55413),ENSDARG00000004979(elovl5),	ENSDARG00000039979(tecrl2b),ENSDARG00000069279(elovl7a),ENSDARG00000014208(zgc:55413),	ENSDARG00000031336(hsd20b2),ENSDARG00000018653(acot7),ENSDARG00000033587(CABZ01088134.1),ENSDARG00000004979(elovl5),	1.14517	0.545414	0.820623
dre00532	Glycosaminoglycan biosynthesis - chondroitin sulfate / dermatan sulfate	4	0	4	1186	24	7955	ENSDARG00000061248(xylt1),ENSDARG00000040535(csgalnact1a),ENSDARG00000044341(chst7),ENSDARG00000017988(dse),	-	ENSDARG00000061248(xylt1),ENSDARG00000040535(csgalnact1a),ENSDARG00000044341(chst7),ENSDARG00000017988(dse),	1.1179	0.58016	0.864965
dre04150	mTOR signaling pathway	32	5	27	1186	199	7955	ENSDARG00000018569(tnfrsf1a),ENSDARG00000097205(ulk2),ENSDARG00000006279(rragd),ENSDARG00000034610(insb),ENSDARG00000104117(fzd4),ENSDARG00000102171(fnip1),ENSDARG00000058692(fzd3b),ENSDARG00000038524(pik3r1),ENSDARG00000070012(sesn2),ENSDARG00000075977(prr5a),ENSDARG00000004561(prkcg),ENSDARG00000040930(deptor),ENSDARG00000014085(atp6v1e1a),ENSDARG00000014796(wnt11),ENSDARG00000045444(fzd8a),ENS…	ENSDARG00000034610(insb),ENSDARG00000058692(fzd3b),ENSDARG00000070012(sesn2),ENSDARG00000052910(wnt8a),ENSDARG00000032769(slc38a9),	ENSDARG00000018569(tnfrsf1a),ENSDARG00000097205(ulk2),ENSDARG00000006279(rragd),ENSDARG00000104117(fzd4),ENSDARG00000102171(fnip1),ENSDARG00000038524(pik3r1),ENSDARG00000075977(prr5a),ENSDARG00000004561(prkcg),ENSDARG00000040930(deptor),ENSDARG00000014085(atp6v1e1a),ENSDARG00000014796(wnt11),ENSDARG00000045444(fzd8a),ENSDARG00000075253(pik3cb),ENSDARG00000006598(sgk2b),ENSDARG00000010515(dvl1a),E…	1.07858	0.59462	0.878538
dre04070	Phosphatidylinositol signaling system	18	2	16	1186	111	7955	ENSDARG00000019613(ip6k2b),ENSDARG00000001442(inppl1b),ENSDARG00000038524(pik3r1),ENSDARG00000042856(itpka),ENSDARG00000004561(prkcg),ENSDARG00000015050(calm3a),ENSDARG00000075253(pik3cb),ENSDARG00000034187(calm1b),ENSDARG00000008592(mtmr8),ENSDARG00000008723(prkcba),ENSDARG00000074183(si:dkey-172j4.3),ENSDARG00000070995(inpp4ab),ENSDARG00000076001(pip5k1ca),ENSDARG00000059806(sacm1lb),ENSDARG000…	ENSDARG00000001442(inppl1b),ENSDARG00000059806(sacm1lb),	ENSDARG00000019613(ip6k2b),ENSDARG00000038524(pik3r1),ENSDARG00000042856(itpka),ENSDARG00000004561(prkcg),ENSDARG00000015050(calm3a),ENSDARG00000075253(pik3cb),ENSDARG00000034187(calm1b),ENSDARG00000008592(mtmr8),ENSDARG00000008723(prkcba),ENSDARG00000074183(si:dkey-172j4.3),ENSDARG00000070995(inpp4ab),ENSDARG00000076001(pip5k1ca),ENSDARG00000078441(ppip5k2),ENSDARG00000044295(pip5k1ba),ENSDARG00…	1.08769	0.613484	0.898315
dre03020	RNA polymerase	5	4	1	1186	31	7955	ENSDARG00000013734(polr3glb),ENSDARG00000077469(polr1b),ENSDARG00000024416(twistnb),ENSDARG00000006434(polr1e),ENSDARG00000024687(polr3g),	ENSDARG00000077469(polr1b),ENSDARG00000024416(twistnb),ENSDARG00000006434(polr1e),ENSDARG00000024687(polr3g),	ENSDARG00000013734(polr3glb),	1.08184	0.63759	0.917235
dre04310	Wnt signaling pathway	33	7	26	1186	208	7955	ENSDARG00000002787(tle3a),ENSDARG00000016809(prkacab),ENSDARG00000104117(fzd4),ENSDARG00000001782(prkacba),ENSDARG00000058692(fzd3b),ENSDARG00000045695(myca),ENSDARG00000004561(prkcg),ENSDARG00000014796(wnt11),ENSDARG00000058696(tbl1xr1a),ENSDARG00000100927(nfatc2a),ENSDARG00000045444(fzd8a),ENSDARG00000017230(fbxw11b),ENSDARG00000043531(jun),ENSDARG00000079972(nfatc2b),ENSDARG00000010515(dvl1a),…	ENSDARG00000002787(tle3a),ENSDARG00000058692(fzd3b),ENSDARG00000017230(fbxw11b),ENSDARG00000062573(znrf3),ENSDARG00000052910(wnt8a),ENSDARG00000027391(ccnd3),ENSDARG00000054162(nfatc4),	ENSDARG00000016809(prkacab),ENSDARG00000104117(fzd4),ENSDARG00000001782(prkacba),ENSDARG00000045695(myca),ENSDARG00000004561(prkcg),ENSDARG00000014796(wnt11),ENSDARG00000058696(tbl1xr1a),ENSDARG00000100927(nfatc2a),ENSDARG00000045444(fzd8a),ENSDARG00000043531(jun),ENSDARG00000079972(nfatc2b),ENSDARG00000010515(dvl1a),ENSDARG00000039041(sfrp5),ENSDARG00000060542(lgr4),ENSDARG00000008723(prkcba),EN…	1.06416	0.644381	0.918943
dre00511	Other glycan degradation	4	0	4	1186	25	7955	ENSDARG00000034368(hexb),ENSDARG00000044073(fuca2),ENSDARG00000029955(glb1l),ENSDARG00000057677(neu4),	-	ENSDARG00000034368(hexb),ENSDARG00000044073(fuca2),ENSDARG00000029955(glb1l),ENSDARG00000057677(neu4),	1.07319	0.637461	0.925164
dre04216	Ferroptosis	9	2	7	1186	56	7955	ENSDARG00000078399(acsl2),ENSDARG00000077360(fthl30),ENSDARG00000010312(cp),ENSDARG00000027529(hmox1a),ENSDARG00000000241(slc40a1),ENSDARG00000035652(sat1a.1),ENSDARG00000055791(zgc:158423),ENSDARG00000037706(gss),ENSDARG00000056615(cybb),	ENSDARG00000078399(acsl2),ENSDARG00000037706(gss),	ENSDARG00000077360(fthl30),ENSDARG00000010312(cp),ENSDARG00000027529(hmox1a),ENSDARG00000000241(slc40a1),ENSDARG00000035652(sat1a.1),ENSDARG00000055791(zgc:158423),ENSDARG00000056615(cybb),	1.07798	0.657404	0.929433
dre04136	Autophagy - other	5	0	5	1186	32	7955	ENSDARG00000014531(atg4a),ENSDARG00000097205(ulk2),ENSDARG00000040971(zgc:92606),ENSDARG00000052082(gabarapb),ENSDARG00000044373(atg4c),	-	ENSDARG00000014531(atg4a),ENSDARG00000097205(ulk2),ENSDARG00000040971(zgc:92606),ENSDARG00000052082(gabarapb),ENSDARG00000044373(atg4c),	1.04803	0.689362	0.958097
dre00520	Amino sugar and nucleotide sugar metabolism	10	3	7	1186	63	7955	ENSDARG00000039452(hk1),ENSDARG00000051925(cyb5r2),ENSDARG00000018178(pgm2),ENSDARG00000034368(hexb),ENSDARG00000009390(npl),ENSDARG00000038703(hkdc1),ENSDARG00000101164(nansb),ENSDARG00000093193(chia.6),ENSDARG00000068515(chs1),ENSDARG00000008541(chia.4),	ENSDARG00000101164(nansb),ENSDARG00000068515(chs1),ENSDARG00000008541(chia.4),	ENSDARG00000039452(hk1),ENSDARG00000051925(cyb5r2),ENSDARG00000018178(pgm2),ENSDARG00000034368(hexb),ENSDARG00000009390(npl),ENSDARG00000038703(hkdc1),ENSDARG00000093193(chia.6),	1.06467	0.685414	0.960751
dre00562	Inositol phosphate metabolism	14	5	9	1186	90	7955	ENSDARG00000001442(inppl1b),ENSDARG00000042856(itpka),ENSDARG00000025012(tpi1a),ENSDARG00000107912(FIG4),ENSDARG00000075253(pik3cb),ENSDARG00000099563(inpp5ka),ENSDARG00000017757(pik3cg),ENSDARG00000008592(mtmr8),ENSDARG00000105043(si:dkey-152b24.6),ENSDARG00000070995(inpp4ab),ENSDARG00000076001(pip5k1ca),ENSDARG00000059806(sacm1lb),ENSDARG00000044295(pip5k1ba),ENSDARG00000003250(pik3cd),	ENSDARG00000001442(inppl1b),ENSDARG00000025012(tpi1a),ENSDARG00000107912(FIG4),ENSDARG00000105043(si:dkey-152b24.6),ENSDARG00000059806(sacm1lb),	ENSDARG00000042856(itpka),ENSDARG00000075253(pik3cb),ENSDARG00000099563(inpp5ka),ENSDARG00000017757(pik3cg),ENSDARG00000008592(mtmr8),ENSDARG00000070995(inpp4ab),ENSDARG00000076001(pip5k1ca),ENSDARG00000044295(pip5k1ba),ENSDARG00000003250(pik3cd),	1.04338	0.739294	1
dre03440	Homologous recombination	6	6	0	1186	39	7955	ENSDARG00000069326(mus81),ENSDARG00000037046(rad51b),ENSDARG00000005274(rad52),ENSDARG00000013438(sycp3),ENSDARG00000076169(pold3),ENSDARG00000076716(palb2),	ENSDARG00000069326(mus81),ENSDARG00000037046(rad51b),ENSDARG00000005274(rad52),ENSDARG00000013438(sycp3),ENSDARG00000076169(pold3),ENSDARG00000076716(palb2),	-	1.03191	0.729558	1
dre00190	Oxidative phosphorylation	22	1	21	1186	143	7955	ENSDARG00000063924(mt-cyb),ENSDARG00000095273(cox8a),ENSDARG00000103114(ndufa4l2a),ENSDARG00000063917(mt-nd4),ENSDARG00000063921(mt-nd5),ENSDARG00000097209(cox8b),ENSDARG00000063895(mt-nd1),ENSDARG00000063910(mt-atp8),ENSDARG00000022509(cox4i2),ENSDARG00000063899(mt-nd2),ENSDARG00000014085(atp6v1e1a),ENSDARG00000063912(mt-co3),ENSDARG00000063908(mt-co2),ENSDARG00000069464(cox7a1),ENSDARG000000545…	ENSDARG00000069920(cox17),	ENSDARG00000063924(mt-cyb),ENSDARG00000095273(cox8a),ENSDARG00000103114(ndufa4l2a),ENSDARG00000063917(mt-nd4),ENSDARG00000063921(mt-nd5),ENSDARG00000097209(cox8b),ENSDARG00000063895(mt-nd1),ENSDARG00000063910(mt-atp8),ENSDARG00000022509(cox4i2),ENSDARG00000063899(mt-nd2),ENSDARG00000014085(atp6v1e1a),ENSDARG00000063912(mt-co3),ENSDARG00000063908(mt-co2),ENSDARG00000069464(cox7a1),ENSDARG000000545…	1.03191	0.776362	1
dre00280	Valine, leucine and isoleucine degradation	9	2	7	1186	59	7955	ENSDARG00000016607(echdc2),ENSDARG00000088740(hmgcll1),ENSDARG00000029381(aldh3a2b),ENSDARG00000100709(agxt2),ENSDARG00000059503(ACSF3),ENSDARG00000070029(ehhadh),ENSDARG00000074791(aldh3a1),ENSDARG00000004687(acaa1),ENSDARG00000056804(si:dkey-40g16.6),	ENSDARG00000088740(hmgcll1),ENSDARG00000074791(aldh3a1),	ENSDARG00000016607(echdc2),ENSDARG00000029381(aldh3a2b),ENSDARG00000100709(agxt2),ENSDARG00000059503(ACSF3),ENSDARG00000070029(ehhadh),ENSDARG00000004687(acaa1),ENSDARG00000056804(si:dkey-40g16.6),	1.02317	0.773668	1
dre04012	ErbB signaling pathway	16	0	16	1186	107	7955	ENSDARG00000006202(erbb3a),ENSDARG00000038524(pik3r1),ENSDARG00000045695(myca),ENSDARG00000054533(araf),ENSDARG00000004561(prkcg),ENSDARG00000019392(stat5a),ENSDARG00000075253(pik3cb),ENSDARG00000013847(egfra),ENSDARG00000029018(cdkn1ba),ENSDARG00000043531(jun),ENSDARG00000008723(prkcba),ENSDARG00000056206(camk2g2),ENSDARG00000043010(camk2d1),ENSDARG00000017803(gsk3ba),ENSDARG00000003250(pik3cd),…	-	ENSDARG00000006202(erbb3a),ENSDARG00000038524(pik3r1),ENSDARG00000045695(myca),ENSDARG00000054533(araf),ENSDARG00000004561(prkcg),ENSDARG00000019392(stat5a),ENSDARG00000075253(pik3cb),ENSDARG00000013847(egfra),ENSDARG00000029018(cdkn1ba),ENSDARG00000043531(jun),ENSDARG00000008723(prkcba),ENSDARG00000056206(camk2g2),ENSDARG00000043010(camk2d1),ENSDARG00000017803(gsk3ba),ENSDARG00000003250(pik3cd),…	1.00298	0.861357	1
dre00740	Riboflavin metabolism	1	1	0	1186	8	7955	ENSDARG00000019763(acp5a),	ENSDARG00000019763(acp5a),	-	0.838427	1	1
dre00130	Ubiquinone and other terpenoid-quinone biosynthesis	1	0	1	1186	11	7955	ENSDARG00000010250(nqo1),	-	ENSDARG00000010250(nqo1),	0.609765	1	1
dre03060	Protein export	1	1	0	1186	22	7955	ENSDARG00000103846(hspa5),	ENSDARG00000103846(hspa5),	-	0.304883	1	1
dre00232	Caffeine metabolism	1	0	1	1186	4	7955	ENSDARG00000005176(zgc:101040),	-	ENSDARG00000005176(zgc:101040),	1.67685	1	1
dre00290	Valine, leucine and isoleucine biosynthesis	1	0	1	1186	3	7955	ENSDARG00000074698(sdsl),	-	ENSDARG00000074698(sdsl),	2.23581	1	1
dre00515	Mannose type O-glycan biosynthesis	1	0	1	1186	30	7955	ENSDARG00000074362(zgc:165582),	-	ENSDARG00000074362(zgc:165582),	0.223581	1	1
dre00440	Phosphonate and phosphinate metabolism	1	0	1	1186	9	7955	ENSDARG00000014572(chpt1),	-	ENSDARG00000014572(chpt1),	0.745269	1	1
dre04122	Sulfur relay system	1	1	0	1186	8	7955	ENSDARG00000008239(mocs3),	ENSDARG00000008239(mocs3),	-	0.838427	1	1
dre00071	Fatty acid degradation	8	2	6	1186	54	7955	ENSDARG00000078399(acsl2),ENSDARG00000029381(aldh3a2b),ENSDARG00000062054(cpt1ab),ENSDARG00000061660(CABZ01055347.1),ENSDARG00000088366(zgc:77938),ENSDARG00000070029(ehhadh),ENSDARG00000074791(aldh3a1),ENSDARG00000004687(acaa1),	ENSDARG00000078399(acsl2),ENSDARG00000074791(aldh3a1),	ENSDARG00000029381(aldh3a2b),ENSDARG00000062054(cpt1ab),ENSDARG00000061660(CABZ01055347.1),ENSDARG00000088366(zgc:77938),ENSDARG00000070029(ehhadh),ENSDARG00000004687(acaa1),	0.993692	1	1
dre03450	Non-homologous end-joining	2	1	1	1186	14	7955	ENSDARG00000104792(dntt),ENSDARG00000103470(polm),	ENSDARG00000103470(polm),	ENSDARG00000104792(dntt),	0.958203	1	1
dre00020	Citrate cycle (TCA cycle)	5	0	5	1186	35	7955	ENSDARG00000026376(aco1),ENSDARG00000051939(pcxb),ENSDARG00000044914(suclg2),ENSDARG00000020956(pck2),ENSDARG00000013522(pck1),	-	ENSDARG00000026376(aco1),ENSDARG00000051939(pcxb),ENSDARG00000044914(suclg2),ENSDARG00000020956(pck2),ENSDARG00000013522(pck1),	0.958203	1	1
dre00910	Nitrogen metabolism	3	0	3	1186	21	7955	ENSDARG00000014488(ca2),ENSDARG00000044512(ca4c),ENSDARG00000101074(glud1b),	-	ENSDARG00000014488(ca2),ENSDARG00000044512(ca4c),ENSDARG00000101074(glud1b),	0.958203	1	1
dre04261	Adrenergic signaling in cardiomyocytes	32	1	31	1186	234	7955	ENSDARG00000045836(mapk11),ENSDARG00000016809(prkacab),ENSDARG00000021996(ppp2r2aa),ENSDARG00000013144(atp1b1a),ENSDARG00000100336(pik3r6a),ENSDARG00000001782(prkacba),ENSDARG00000059083(ppp2r5ca),ENSDARG00000097339(slc9a1b),ENSDARG00000042021(mapk12a),ENSDARG00000021647(gnai1),ENSDARG00000079291(rapgef3),ENSDARG00000014588(adcy2b),ENSDARG00000015050(calm3a),ENSDARG00000099203(atp1b2a),ENSDARG000…	ENSDARG00000021996(ppp2r2aa),	ENSDARG00000045836(mapk11),ENSDARG00000016809(prkacab),ENSDARG00000013144(atp1b1a),ENSDARG00000100336(pik3r6a),ENSDARG00000001782(prkacba),ENSDARG00000059083(ppp2r5ca),ENSDARG00000097339(slc9a1b),ENSDARG00000042021(mapk12a),ENSDARG00000021647(gnai1),ENSDARG00000079291(rapgef3),ENSDARG00000014588(adcy2b),ENSDARG00000015050(calm3a),ENSDARG00000099203(atp1b2a),ENSDARG00000058470(mapk13),ENSDARG00000…	0.917254	1	1
dre00563	Glycosylphosphatidylinositol (GPI)-anchor biosynthesis	3	2	1	1186	22	7955	ENSDARG00000024277(pigm),ENSDARG00000038348(pigh),ENSDARG00000041040(piga),	ENSDARG00000024277(pigm),ENSDARG00000041040(piga),	ENSDARG00000038348(pigh),	0.914648	1	1
dre03430	Mismatch repair	3	3	0	1186	22	7955	ENSDARG00000042458(rfc4),ENSDARG00000076169(pold3),ENSDARG00000025948(mlh1),	ENSDARG00000042458(rfc4),ENSDARG00000076169(pold3),ENSDARG00000025948(mlh1),	-	0.914648	1	1
dre00100	Steroid biosynthesis	3	1	2	1186	22	7955	ENSDARG00000062297(soat1),ENSDARG00000103277(cyp24a1),ENSDARG00000061274(lss),	ENSDARG00000061274(lss),	ENSDARG00000062297(soat1),ENSDARG00000103277(cyp24a1),	0.914648	1	1
dre04260	Cardiac muscle contraction	19	0	19	1186	143	7955	ENSDARG00000063924(mt-cyb),ENSDARG00000095273(cox8a),ENSDARG00000013144(atp1b1a),ENSDARG00000097209(cox8b),ENSDARG00000097339(slc9a1b),ENSDARG00000022509(cox4i2),ENSDARG00000099203(atp1b2a),ENSDARG00000063912(mt-co3),ENSDARG00000063908(mt-co2),ENSDARG00000069464(cox7a1),ENSDARG00000018259(atp1a3a),ENSDARG00000094561(si:ch211-139a5.9),ENSDARG00000023963(tpm4a),ENSDARG00000054588(cox6a2),ENSDARG000…	-	ENSDARG00000063924(mt-cyb),ENSDARG00000095273(cox8a),ENSDARG00000013144(atp1b1a),ENSDARG00000097209(cox8b),ENSDARG00000097339(slc9a1b),ENSDARG00000022509(cox4i2),ENSDARG00000099203(atp1b2a),ENSDARG00000063912(mt-co3),ENSDARG00000063908(mt-co2),ENSDARG00000069464(cox7a1),ENSDARG00000018259(atp1a3a),ENSDARG00000094561(si:ch211-139a5.9),ENSDARG00000023963(tpm4a),ENSDARG00000054588(cox6a2),ENSDARG000…	0.891196	1	1
dre00533	Glycosaminoglycan biosynthesis - keratan sulfate	3	1	2	1186	23	7955	ENSDARG00000075007(chst2a),ENSDARG00000091902(b3gnt2b),ENSDARG00000015449(fut8a),	ENSDARG00000075007(chst2a),	ENSDARG00000091902(b3gnt2b),ENSDARG00000015449(fut8a),	0.874881	1	1
dre03018	RNA degradation	11	6	5	1186	85	7955	ENSDARG00000012801(pfkpb),ENSDARG00000040284(si:dkey-79d12.5),ENSDARG00000058528(cnot10),ENSDARG00000037708(exosc10),ENSDARG00000054597(cnot6l),ENSDARG00000089567(patl2),ENSDARG00000007755(wdr61),ENSDARG00000027249(btg1),ENSDARG00000104246(exosc3),ENSDARG00000028000(pfkpa),ENSDARG00000002597(pabpc1l),	ENSDARG00000058528(cnot10),ENSDARG00000037708(exosc10),ENSDARG00000089567(patl2),ENSDARG00000007755(wdr61),ENSDARG00000104246(exosc3),ENSDARG00000002597(pabpc1l),	ENSDARG00000012801(pfkpb),ENSDARG00000040284(si:dkey-79d12.5),ENSDARG00000054597(cnot6l),ENSDARG00000027249(btg1),ENSDARG00000028000(pfkpa),	0.868019	1	1
dre04340	Hedgehog signaling pathway	8	1	7	1186	62	7955	ENSDARG00000102506(lrp2a),ENSDARG00000016809(prkacab),ENSDARG00000001782(prkacba),ENSDARG00000017230(fbxw11b),ENSDARG00000002952(smo),ENSDARG00000017803(gsk3ba),ENSDARG00000011545(arrb2b),ENSDARG00000037062(dhh),	ENSDARG00000017230(fbxw11b),	ENSDARG00000102506(lrp2a),ENSDARG00000016809(prkacab),ENSDARG00000001782(prkacba),ENSDARG00000002952(smo),ENSDARG00000017803(gsk3ba),ENSDARG00000011545(arrb2b),ENSDARG00000037062(dhh),	0.865474	1	1
dre03050	Proteasome	7	1	6	1186	55	7955	ENSDARG00000058560(adrm1),ENSDARG00000033144(psme2),ENSDARG00000043899(psma6l),ENSDARG00000031885(psmb12),ENSDARG00000000656(psmb9a),ENSDARG00000001656(psmb13a),ENSDARG00000001303(psmb8a),	ENSDARG00000058560(adrm1),	ENSDARG00000033144(psme2),ENSDARG00000043899(psma6l),ENSDARG00000031885(psmb12),ENSDARG00000000656(psmb9a),ENSDARG00000001656(psmb13a),ENSDARG00000001303(psmb8a),	0.853672	1	1
dre00730	Thiamine metabolism	2	0	2	1186	16	7955	ENSDARG00000006546(ak4),ENSDARG00000038040(tpk1),	-	ENSDARG00000006546(ak4),ENSDARG00000038040(tpk1),	0.838427	1	1
dre04020	Calcium signaling pathway	37	4	33	1186	299	7955	ENSDARG00000058488(adora2ab),ENSDARG00000016809(prkacab),ENSDARG00000089334(ednrba),ENSDARG00000031976(nos2b),ENSDARG00000058246(cysltr1),ENSDARG00000100897(pdgfrb),ENSDARG00000042370(ptafr),ENSDARG00000001782(prkacba),ENSDARG00000006202(erbb3a),ENSDARG00000104717(tbxa2r),ENSDARG00000042856(itpka),ENSDARG00000060012(f2r),ENSDARG00000030687(phka2),ENSDARG00000102050(MCOLN3),ENSDARG00000017446(camk…	ENSDARG00000102050(MCOLN3),ENSDARG00000006923(cacna1ab),ENSDARG00000068910(nos1),ENSDARG00000086236(-),	ENSDARG00000058488(adora2ab),ENSDARG00000016809(prkacab),ENSDARG00000089334(ednrba),ENSDARG00000031976(nos2b),ENSDARG00000058246(cysltr1),ENSDARG00000100897(pdgfrb),ENSDARG00000042370(ptafr),ENSDARG00000001782(prkacba),ENSDARG00000006202(erbb3a),ENSDARG00000104717(tbxa2r),ENSDARG00000042856(itpka),ENSDARG00000060012(f2r),ENSDARG00000030687(phka2),ENSDARG00000017446(camk1db),ENSDARG00000041959(cxc…	0.830015	1	1
dre04120	Ubiquitin mediated proteolysis	19	11	8	1186	158	7955	ENSDARG00000038473(ube2d3),ENSDARG00000016132(keap1a),ENSDARG00000098405(map3k1),ENSDARG00000002016(ppil2),ENSDARG00000042215(pias4b),ENSDARG00000025428(socs3a),ENSDARG00000034670(ube2e2),ENSDARG00000093313(ubb),ENSDARG00000075785(si:ch73-190m4.1),ENSDARG00000017230(fbxw11b),ENSDARG00000058082(birc7),ENSDARG00000032237(anapc4),ENSDARG00000074136(slc47a2.2),ENSDARG00000063005(anapc7),ENSDARG000000…	ENSDARG00000038473(ube2d3),ENSDARG00000002016(ppil2),ENSDARG00000042215(pias4b),ENSDARG00000017230(fbxw11b),ENSDARG00000032237(anapc4),ENSDARG00000074136(slc47a2.2),ENSDARG00000063005(anapc7),ENSDARG00000055470(cdc16),ENSDARG00000056258(cdc27),ENSDARG00000090152(anapc10),ENSDARG00000100766(ube2q1),	ENSDARG00000016132(keap1a),ENSDARG00000098405(map3k1),ENSDARG00000025428(socs3a),ENSDARG00000034670(ube2e2),ENSDARG00000093313(ubb),ENSDARG00000075785(si:ch73-190m4.1),ENSDARG00000058082(birc7),ENSDARG00000061222(uba7),	0.806588	1	1
dre00512	Mucin type O-glycan biosynthesis	4	0	4	1186	34	7955	ENSDARG00000060471(gcnt3),ENSDARG00000061335(galnt1),ENSDARG00000035198(gcnt4a),ENSDARG00000023448(galnt14),	-	ENSDARG00000060471(gcnt3),ENSDARG00000061335(galnt1),ENSDARG00000035198(gcnt4a),ENSDARG00000023448(galnt14),	0.789108	1	1
dre03013	RNA transport	19	18	1	1186	164	7955	ENSDARG00000053452(pop5),ENSDARG00000036375(cyfip2),ENSDARG00000018106(eif2b3),ENSDARG00000057854(sap18),ENSDARG00000043404(rpp21),ENSDARG00000029043(nup42),ENSDARG00000055113(pom121),ENSDARG00000001777(nup155),ENSDARG00000043884(nup43),ENSDARG00000077732(alyref),ENSDARG00000007196(rae1),ENSDARG00000035993(sumo3b),ENSDARG00000098868(XPO5),ENSDARG00000071727(si:dkey-37o8.1),ENSDARG00000037966(thoc…	ENSDARG00000053452(pop5),ENSDARG00000018106(eif2b3),ENSDARG00000057854(sap18),ENSDARG00000043404(rpp21),ENSDARG00000029043(nup42),ENSDARG00000055113(pom121),ENSDARG00000001777(nup155),ENSDARG00000043884(nup43),ENSDARG00000077732(alyref),ENSDARG00000007196(rae1),ENSDARG00000035993(sumo3b),ENSDARG00000098868(XPO5),ENSDARG00000071727(si:dkey-37o8.1),ENSDARG00000037966(thoc6),ENSDARG00000017605(rpp40…	ENSDARG00000036375(cyfip2),	0.777079	1	1
dre03420	Nucleotide excision repair	5	5	0	1186	44	7955	ENSDARG00000042458(rfc4),ENSDARG00000007657(ccnh),ENSDARG00000058533(pole),ENSDARG00000100028(pole2),ENSDARG00000076169(pold3),	ENSDARG00000042458(rfc4),ENSDARG00000007657(ccnh),ENSDARG00000058533(pole),ENSDARG00000100028(pole2),ENSDARG00000076169(pold3),	-	0.762207	1	1
dre04080	Neuroactive ligand-receptor interaction	56	7	49	1186	531	7955	ENSDARG00000058488(adora2ab),ENSDARG00000089334(ednrba),ENSDARG00000031649(cort),ENSDARG00000038278(ptgir),ENSDARG00000069441(lpar6b),ENSDARG00000069944(p2ry13),ENSDARG00000059891(AL929217.1),ENSDARG00000058246(cysltr1),ENSDARG00000042370(ptafr),ENSDARG00000032631(ltb4r),ENSDARG00000062811(p2ry10),ENSDARG00000035415(ptger4b),ENSDARG00000029219(avpr2ab),ENSDARG00000016570(prlra),ENSDARG00000104717…	ENSDARG00000059891(AL929217.1),ENSDARG00000019660(rxfp2b),ENSDARG00000068856(f2rl1.1),ENSDARG00000086236(-),ENSDARG00000006678(pth2ra),ENSDARG00000077654(grm8a),ENSDARG00000044061(adora4a),	ENSDARG00000058488(adora2ab),ENSDARG00000089334(ednrba),ENSDARG00000031649(cort),ENSDARG00000038278(ptgir),ENSDARG00000069441(lpar6b),ENSDARG00000069944(p2ry13),ENSDARG00000058246(cysltr1),ENSDARG00000042370(ptafr),ENSDARG00000032631(ltb4r),ENSDARG00000062811(p2ry10),ENSDARG00000035415(ptger4b),ENSDARG00000029219(avpr2ab),ENSDARG00000016570(prlra),ENSDARG00000104717(tbxa2r),ENSDARG00000060012(f2r…	0.707374	1	1
dre04141	Protein processing in endoplasmic reticulum	20	7	13	1186	193	7955	ENSDARG00000091699(capn2a),ENSDARG00000059836(ddit3),ENSDARG00000038473(ube2d3),ENSDARG00000062139(eif2ak3),ENSDARG00000103846(hspa5),ENSDARG00000089129(baxa),ENSDARG00000055592(capn2b),ENSDARG00000004836(dnajc5ab),ENSDARG00000020301(os9),ENSDARG00000042824(nfe2l2a),ENSDARG00000014634(mbtps1),ENSDARG00000069980(lman1),ENSDARG00000024746(hsp90aa1.2),ENSDARG00000067912(MAN1C1),ENSDARG00000021924(hs…	ENSDARG00000038473(ube2d3),ENSDARG00000062139(eif2ak3),ENSDARG00000103846(hspa5),ENSDARG00000020301(os9),ENSDARG00000014634(mbtps1),ENSDARG00000069980(lman1),ENSDARG00000003570(hsp90b1),	ENSDARG00000091699(capn2a),ENSDARG00000059836(ddit3),ENSDARG00000089129(baxa),ENSDARG00000055592(capn2b),ENSDARG00000004836(dnajc5ab),ENSDARG00000042824(nfe2l2a),ENSDARG00000024746(hsp90aa1.2),ENSDARG00000067912(MAN1C1),ENSDARG00000021924(hsp70.3),ENSDARG00000055723(hsp70l),ENSDARG00000005416(map3k5),ENSDARG00000005652(man1a1),ENSDARG00000092362(hsp70.2),	0.695069	1	1
dre00514	Other types of O-glycan biosynthesis	6	1	5	1186	58	7955	ENSDARG00000044514(st6gal1),ENSDARG00000073974(colgalt1),ENSDARG00000061335(galnt1),ENSDARG00000023448(galnt14),ENSDARG00000037879(lfng),ENSDARG00000042925(mfng),	ENSDARG00000044514(st6gal1),	ENSDARG00000073974(colgalt1),ENSDARG00000061335(galnt1),ENSDARG00000023448(galnt14),ENSDARG00000037879(lfng),ENSDARG00000042925(mfng),	0.693871	1	1
dre00604	Glycosphingolipid biosynthesis - ganglio series	2	0	2	1186	20	7955	ENSDARG00000034368(hexb),ENSDARG00000029955(glb1l),	-	ENSDARG00000034368(hexb),ENSDARG00000029955(glb1l),	0.670742	1	1
dre00670	One carbon pool by folate	2	1	1	1186	20	7955	ENSDARG00000016706(atic),ENSDARG00000007421(ftcd),	ENSDARG00000016706(atic),	ENSDARG00000007421(ftcd),	0.670742	1	1
dre03015	mRNA surveillance pathway	9	8	1	1186	91	7955	ENSDARG00000043328(fip1l1a),ENSDARG00000021996(ppp2r2aa),ENSDARG00000057854(sap18),ENSDARG00000059083(ppp2r5ca),ENSDARG00000087996(pabpn1l),ENSDARG00000077732(alyref),ENSDARG00000028971(cpsf2),ENSDARG00000002597(pabpc1l),ENSDARG00000116743(rnps1),	ENSDARG00000043328(fip1l1a),ENSDARG00000021996(ppp2r2aa),ENSDARG00000057854(sap18),ENSDARG00000087996(pabpn1l),ENSDARG00000077732(alyref),ENSDARG00000028971(cpsf2),ENSDARG00000002597(pabpc1l),ENSDARG00000116743(rnps1),	ENSDARG00000059083(ppp2r5ca),	0.663371	1	1
dre04130	SNARE interactions in vesicular transport	4	1	3	1186	42	7955	ENSDARG00000034885(bet1),ENSDARG00000004618(stx2a),ENSDARG00000086996(si:ch73-234b20.5),ENSDARG00000055252(snap23.2),	ENSDARG00000034885(bet1),	ENSDARG00000004618(stx2a),ENSDARG00000086996(si:ch73-234b20.5),ENSDARG00000055252(snap23.2),	0.638802	1	1
dre03040	Spliceosome	13	6	7	1186	141	7955	ENSDARG00000007092(xab2),ENSDARG00000100815(srsf3a),ENSDARG00000077732(alyref),ENSDARG00000027734(srsf5b),ENSDARG00000029724(pqbp1),ENSDARG00000098942(rp9),ENSDARG00000029818(srsf5a),ENSDARG00000021924(hsp70.3),ENSDARG00000007034(hnrpkl),ENSDARG00000055723(hsp70l),ENSDARG00000041887(sf3a1),ENSDARG00000092362(hsp70.2),ENSDARG00000041226(cdc40),	ENSDARG00000007092(xab2),ENSDARG00000077732(alyref),ENSDARG00000029724(pqbp1),ENSDARG00000098942(rp9),ENSDARG00000041887(sf3a1),ENSDARG00000041226(cdc40),	ENSDARG00000100815(srsf3a),ENSDARG00000027734(srsf5b),ENSDARG00000029818(srsf5a),ENSDARG00000021924(hsp70.3),ENSDARG00000007034(hnrpkl),ENSDARG00000055723(hsp70l),ENSDARG00000092362(hsp70.2),	0.618415	1	1
dre00640	Propanoate metabolism	3	0	3	1186	33	7955	ENSDARG00000044914(suclg2),ENSDARG00000101251(ldha),ENSDARG00000070029(ehhadh),	-	ENSDARG00000044914(suclg2),ENSDARG00000101251(ldha),ENSDARG00000070029(ehhadh),	0.609765	1	1
dre03022	Basal transcription factors	3	3	0	1186	40	7955	ENSDARG00000006816(gtf2f2b),ENSDARG00000063670(gtf2a1l),ENSDARG00000007657(ccnh),	ENSDARG00000006816(gtf2f2b),ENSDARG00000063670(gtf2a1l),ENSDARG00000007657(ccnh),	-	0.503056	1	1
dre00534	Glycosaminoglycan biosynthesis - heparan sulfate / heparin	2	0	2	1186	29	7955	ENSDARG00000061248(xylt1),ENSDARG00000086645(hs3st3b1b),	-	ENSDARG00000061248(xylt1),ENSDARG00000086645(hs3st3b1b),	0.462581	1	1
dre03008	Ribosome biogenesis in eukaryotes	5	5	0	1186	73	7955	ENSDARG00000053452(pop5),ENSDARG00000104227(nop10),ENSDARG00000079672(efl1),ENSDARG00000017605(rpp40),ENSDARG00000112256(rpp25b),	ENSDARG00000053452(pop5),ENSDARG00000104227(nop10),ENSDARG00000079672(efl1),ENSDARG00000017605(rpp40),ENSDARG00000112256(rpp25b),	-	0.459412	1	1
dre04744	Phototransduction	3	1	2	1186	49	7955	ENSDARG00000015050(calm3a),ENSDARG00000026820(gucy2d),ENSDARG00000034187(calm1b),	ENSDARG00000026820(gucy2d),	ENSDARG00000015050(calm3a),ENSDARG00000034187(calm1b),	0.410658	1	1
dre03010	Ribosome	4	2	2	1186	131	7955	ENSDARG00000060199(mrpl18),ENSDARG00000020197(rpl5a),ENSDARG00000024465(mrps18a),ENSDARG00000070849(rps15),	ENSDARG00000060199(mrpl18),ENSDARG00000024465(mrps18a),	ENSDARG00000020197(rpl5a),ENSDARG00000070849(rps15),	0.204807	1	1
