# Supplementary material for: WhiB4 Is Required for the Reactivation of Persistent Infection of Mycobacterium marinum in Zebrafish
Source: Microbiol Spectr. 2022 Mar 10;10(2):e00443-21. doi: 10.1128/spectrum.00443-21 (PMC9045381; doi:10.1128/spectrum.00443-21)
Supplement: SUPPLEMENTAL FILE 5 — Supplemental material. Download SPECTRUM00443-21_Supp_5_seq12.xlsx, XLSX file, 0.01 MB [file spectrum00443-21_supp_5_seq12.xlsx]

## Sheet: 1_map_stat
Sample	Total Reads	mapped reads	Pair mapped reads	Single mapped reads	Mapped ratio
WT_0_rep1	26090132	25812391	25741014	71377	0.9894
WT_0_rep2	25667618	25206648	25071544	135104	0.982
WT_0_rep3	24461374	24025951	23875630	150321	0.9822
WT_0.5_rep1	30297708	29932976	29826896	106080	0.988
WT_0.5_rep2	27750348	27226045	27037288	188757	0.9811
WT_0.5_rep3	29227286	28693463	28508636	184827	0.9817
WT_4_rep1	38971034	38397767	38203254	194513	0.9853
WT_4_rep2	28399172	27857378	27662324	195054	0.9809
WT_4_rep3	31131638	30539305	30334952	204353	0.981
WT_24_rep1	36119396	35629406	35453566	175840	0.9864
WT_24_rep2	20056374	19435700	19294860	140840	0.9691
WT_24_rep3	25849366	25305478	25143598	161880	0.979
WT_48_rep1	37697054	37144508	36907440	237068	0.9853
WT_48_rep2	28813928	28353514	28145540	207974	0.984
WT_48_rep3	27427442	26995636	26807948	187688	0.9843
whiB4::Tn::Tn_0_rep1	26811254	26573905	26495462	78443	0.9911
whiB4::Tn_0_rep2	24249052	23487858	23181136	306722	0.9686
whiB4::Tn_0_rep3	26997950	26274453	25963076	311377	0.9732
whiB4::Tn_0.5_rep1	31633548	31238889	31107422	131467	0.9875
whiB4::Tn_0.5_rep2	24788506	24081070	23795870	285200	0.9715
whiB4::Tn_0.5_rep3	26960148	26291856	26030334	261522	0.9752
whiB4::Tn_4_rep1	41901794	41372611	41204200	168411	0.9874
whiB4::Tn_4_rep2	66545014	64533690	64009364	524326	0.9698
whiB4::Tn_4_rep3	57468152	55840948	55401724	439224	0.9717
whiB4::Tn_24_rep1	40809456	40179395	40004106	175289	0.9846
whiB4::Tn_24_rep2	67490538	65660449	65206874	453575	0.9729
whiB4::Tn_24_rep3	51796398	50261100	49846878	414222	0.9704
whiB4::Tn_48_rep1	39416538	38841612	38672394	169218	0.9854
whiB4::Tn_48_rep2	65605640	63658018	63182518	475500	0.9703
whiB4::Tn_48_rep3	40852766	40020320	39768160	252160	0.9796
Complement_0_rep1	42310912	41697602	41494182	203420	0.985505
Complement_0_rep2	34382408	33876881	33712358	164523	0.985297
Complement_0_rep3	39429196	38884985	38707838	177147	0.986198
Complement_0.5_rep1	45992160	45177281	44909998	267283	0.982282
Complement_0.5_rep2	46357868	45408387	45012284	396103	0.979518
Complement_0.5_rep3	36708686	35971742	35656370	315372	0.979925
Complement_4_rep1	41192598	40361895	39983208	378687	0.979834
Complement_4_rep2	35639398	34914406	34589154	325252	0.979658
Complement_4_rep3	60282686	59178791	58797286	381505	0.981688
Complement_24_rep1	44571216	43885798	43676534	209264	0.984622
Complement_24_rep2	49295632	48535524	48261538	273986	0.984581
Complement_24_rep3	46847852	46018434	45775034	243400	0.982295
Complement_48_rep1	33963750	33488287	33290134	198153	0.986001
Complement_48_rep2	40764332	40116049	39893732	222317	0.984097
Complement_48_rep3	44707134	43979951	43732342	247609	0.983735
WT_0_rep1	42764562	42077213	41889214	187999	0.983927
WT_0_rep2	40220276	39564077	39374124	189953	0.983685
WT_0.5_rep1	42813188	42297785	42085596	212189	0.987962
WT_0.5_rep2	43822726	43204815	42964762	240053	0.9859
WT_4_rep1	37511176	36886984	36569300	317684	0.98336
WT_4_rep2	37727062	37048174	36734176	313998	0.982005
WT_24_rep1	46556714	45861759	45677268	184491	0.985073
WT_24_rep2	40022128	39401762	39194960	206802	0.984499
WT_48_rep1	52552856	51814723	51548262	266461	0.985954
WT_48_rep2	35258638	34756287	34586070	170217	0.985752
