# Supplementary material for: WhiB4 Is Required for the Reactivation of Persistent Infection of Mycobacterium marinum in Zebrafish
Source: Microbiol Spectr. 2022 Mar 10;10(2):e00443-21. doi: 10.1128/spectrum.00443-21 (PMC9045381; doi:10.1128/spectrum.00443-21)
Supplement: SUPPLEMENTAL FILE 6 — Supplemental material. Download SPECTRUM00443-21_Supp_6_seq13.xlsx, XLSX file, 0.2 MB [file spectrum00443-21_supp_6_seq13.xlsx]

## Sheet: 0 hr
gene id	gene name	description	gene_type	GO_id	GO_term	KO_ID	KO_Description	kegg_id	kegg_term	locus	whiB4::Tn_0_rep1_count	whiB4::Tn_0_rep2_count	whiB4::Tn_0_rep3_count	WT_0_rep1_count	WT_0_rep2_count	WT_0_rep3_count	whiB4::Tn_0_rep1_FPKM	whiB4::Tn_0_rep2_FPKM	whiB4::Tn_0_rep3_FPKM	WT_0_rep1_FPKM	WT_0_rep2_FPKM	WT_0_rep3_FPKM	whiB4:Tn_0_mean_FPKM	WT_0_mean_FPKM	log2FC (whiB4::Tn/WT)	Pvalue	Qvalue	updown
MMAR_1402	ppe12	Uncharacterized PPE family protein PPE12	NA	GO:0040007	growth	-	-	-	-	NC_010612.1:1702638-1704536	60	16	32	1048	507	438	2.47255	0.838117	1.47745	51.4525	21.5854	22.5813	1.59604	31.8731	-4.31977	6.19453e-09	1.56381e-05	DOWN
MMAR_1129	ppe12	Uncharacterized PPE family protein PPE12	NA	GO:0040007	growth	-	-	-	-	NC_010612.1:1353163-1354878	13	19	37	482	114	219	0.592853	1.10142	1.89048	26.1879	5.37111	12.4947	1.19492	14.6846	-3.61932	4.57759e-07	0.000770408	DOWN
MMAR_0415	mce1D	Mammalian cell entry protein	NA	GO:0005623|GO:0040007|GO:0005576|GO:0044110|GO:0005618|GO:0044117	cell|growth|extracellular region|growth involved in symbiotic interaction|cell wall|growth of symbiont in host	-	-	-	-	NC_010612.1:480871-482478	151	171	161	2148	774	1098	7.34869	10.5785	8.77867	124.543	38.9163	66.8522	8.90195	76.7704	-3.10836	1.45363e-06	0.00183484	DOWN
MMAR_0218	MMAR_RS01065	-	NA	-	-	-	-	-	-	NC_010612.1:251170-252468	455	203	643	257	64	201	27.4108	15.5454	43.4001	18.4457	3.98334	15.1491	28.7854	12.526	1.20041	7.83999e-06	0.00791682	UP
MMAR_4533	accD2	Probable acetyl-/propionyl-CoA carboxylase (Beta subunit) AccD2	NA	GO:0008152|GO:0009058|GO:0006629|GO:0008610|GO:0009273|GO:0044283|GO:0044038|GO:0006631|GO:0071766|GO:0006633|GO:0071768|GO:0072330	metabolic process|biosynthetic process|lipid metabolic process|lipid biosynthetic process|peptidoglycan-based cell wall biogenesis|small molecule biosynthetic process|cell wall macromolecule biosynthetic process|fatty acid metabolic process|Actinobacterium-type cell wall biogenesis|fatty acid biosynthetic process|mycolic acid biosynthetic process|monocarboxylic acid biosynthetic process	-	-	-	-	NC_010612.1:5561945-5563540	11	10	20	106	67	225	0.539355	0.623288	1.09872	6.19217	3.39406	13.8022	0.753789	7.79615	-3.37053	9.66772e-06	0.00813539	DOWN
MMAR_2459	MT3920	PE_PGRS family protein	NA	GO:0040007|GO:0044110|GO:0044117|GO:0044119	growth|growth involved in symbiotic interaction|growth of symbiont in host|growth of symbiont in host cell	-	-	-	-	NC_010612.1:2971419-2973089	18	14	24	253	81	125	0.842982	0.833412	1.25929	14.1161	3.9191	7.32373	0.97856	8.45298	-3.11073	1.89523e-05	0.01367	DOWN
MMAR_0412	mce1A	MCE-family protein MCE1A	NA	GO:0005488|GO:0005623|GO:0016020|GO:0040007|GO:0005576|GO:0005515|GO:0022611|GO:0044110|GO:0009607|GO:0044406|GO:0005886|GO:0075136|GO:0005618|GO:0085014|GO:0051701|GO:0044117|GO:0003779|GO:0052572|GO:0044119|GO:0007157|GO:0008017|GO:0044409|GO:0044413|GO:0020012|GO:0044121|GO:0030260|GO:0042783|GO:0042785	binding|cell|membrane|growth|extracellular region|protein binding|dormancy process|growth involved in symbiotic interaction|response to biotic stimulus|adhesion of symbiont to host|plasma membrane|response to host|cell wall|dormancy entry of symbiont in host|interaction with host|growth of symbiont in host|actin binding|response to host immune response|growth of symbiont in host cell|heterophilic…	-	-	-	-	NC_010612.1:476971-478275	191	211	223	2221	630	1412	11.4536	16.0837	14.9825	158.675	39.0307	105.931	14.1733	101.212	-2.83614	4.11367e-05	0.019764	DOWN
MMAR_0413	mce1B	Mammalian cell entry protein	NA	GO:0005623|GO:0016020|GO:0040007|GO:0005576|GO:0044110|GO:0005886|GO:0044117|GO:0044119|GO:0044121	cell|membrane|growth|extracellular region|growth involved in symbiotic interaction|plasma membrane|growth of symbiont in host|growth of symbiont in host cell|growth of symbiont in host organelle	-	-	-	-	NC_010612.1:478272-479312	118	159	220	1937	467	1026	8.87054	15.1936	18.5294	173.48	36.2696	96.4931	14.1978	102.081	-2.84597	4.30588e-05	0.019764	DOWN
MMAR_0414	mce1C	Mammalian cell entry protein	NA	GO:0040007|GO:0005576|GO:0044110|GO:0044117	growth|extracellular region|growth involved in symbiotic interaction|growth of symbiont in host	-	-	-	-	NC_010612.1:479309-480874	143	201	196	2382	533	1150	7.14601	12.7679	10.9737	141.814	27.5177	71.8961	10.2959	80.4094	-2.9653	3.87706e-05	0.019764	DOWN
MMAR_1581	Rv1132	Conserved membrane protein	NA	GO:0005623|GO:0016020|GO:0005886	cell|membrane|plasma membrane	-	-	-	-	NC_010612.1:1901469-1903286	12	22	16	633	38	172	0.516542	1.20377	0.771651	32.4624	1.68993	9.26265	0.830653	14.4716	-4.12284	3.49258e-05	0.019764	DOWN
MMAR_0369	PE2	PE family protein	NA	GO:0005623|GO:0016020|GO:0005886	cell|membrane|plasma membrane	-	-	-	-	NC_010612.1:430989-432758	14	11	5	149	79	72	0.618983	0.618205	0.247679	7.84842	3.60852	3.98253	0.494955	5.14649	-3.37822	5.07659e-05	0.0206135	DOWN
MMAR_RS27960	rnpB	-	NA	-	-	-	-	-	-	NC_010612.1:4078577-4079002	328537	776897	647063	366006	236462	253707	60352.3	181413	133176	80103	44877.5	58307.2	124980	61095.9	1.03255	5.30749e-05	0.0206135	UP
MMAR_2327	Rv1508c	Probable membrane protein	NA	GO:0005623|GO:0016020|GO:0005886	cell|membrane|plasma membrane	-	-	-	-	NC_010612.1:2795598-2797166	65	39	123	902	207	532	3.24197	2.47261	6.87339	53.5986	10.6665	33.1962	4.19599	32.4871	-2.95278	6.94674e-05	0.0241401	DOWN
MMAR_2822	ppe24	Uncharacterized PPE family protein PPE24	NA	GO:0040007	growth	-	-	-	-	NC_010612.1:3420742-3423807	9	12	21	134	63	97	0.229717	0.389327	0.600539	4.07477	1.66128	3.09742	0.406528	2.94449	-2.85659	7.17175e-05	0.0241401	DOWN
MMAR_3554	PA5510	Probable transporter	NA	GO:0005215|GO:0005623|GO:0016020|GO:0022857|GO:0005886|GO:0016021|GO:0015075|GO:0005887|GO:0005342|GO:0015297|GO:0015171|GO:0015179	transporter activity|cell|membrane|transmembrane transporter activity|plasma membrane|integral component of membrane|ion transmembrane transporter activity|integral component of plasma membrane|organic acid transmembrane transporter activity|antiporter activity|amino acid transmembrane transporter activity|L-amino acid transmembrane transporter activity	-	-	-	-	NC_010612.1:4371087-4372862	106	39	52	1603	197	487	4.6707	2.18442	2.56714	84.1513	8.96809	26.8464	3.14075	39.9886	-3.67041	8.82797e-05	0.0278577	DOWN
MMAR_0416	lprK	Possible Mce-family lipoprotein LprK (Mce-family lipoprotein Mce1E)	NA	GO:0005623|GO:0040007|GO:0005576|GO:0044110|GO:0005618|GO:0044117	cell|growth|extracellular region|growth involved in symbiotic interaction|cell wall|growth of symbiont in host	-	-	-	-	NC_010612.1:482550-483701	102	122	83	1064	363	604	6.92894	10.5347	6.31703	86.1111	25.476	51.3315	7.92688	54.3062	-2.77629	0.000122676	0.0364347	DOWN
MMAR_3557	VC_0071	transcriptional regulator AsnC	NA	GO:0008152|GO:0003700|GO:0009058|GO:0006807|GO:0006725|GO:0019438|GO:0010468|GO:0044271|GO:0006355	metabolic process|transcription factor activity, sequence-specific DNA binding|biosynthetic process|nitrogen compound metabolic process|cellular aromatic compound metabolic process|aromatic compound biosynthetic process|regulation of gene expression|cellular nitrogen compound biosynthetic process|regulation of transcription, DNA-templated	-	-	-	-	NC_010612.1:4376065-4376580	5	8	5	89	18	105	0.758309	1.54228	0.849595	16.0809	2.82031	19.9223	1.05006	12.9412	-3.62342	0.000157028	0.0417281	DOWN
MMAR_0607	PE_PGRS33	Uncharacterized PE-PGRS family protein PE_PGRS33	NA	GO:0005488|GO:0005623|GO:0005515|GO:0006950|GO:0046812|GO:0009607|GO:0075136|GO:0046789|GO:0005102|GO:0042594|GO:0070482|GO:0009405|GO:0005618|GO:0051701|GO:0052572|GO:0052553|GO:0052167	binding|cell|protein binding|response to stress|host cell surface binding|response to biotic stimulus|response to host|host cell surface receptor binding|receptor binding|response to starvation|response to oxygen levels|pathogenesis|cell wall|interaction with host|response to host immune response|modulation by symbiont of host immune response|modulation by symbiont of host innate immune response	-	-	-	-	NC_010612.1:708134-709567	36	40	38	396	129	201	1.96459	2.77474	2.3234	25.7464	7.27307	13.7229	2.35424	15.5808	-2.72643	0.000234827	0.0474257	DOWN
MMAR_2354	MMAR_RS11725	-	NA	-	-	-	-	-	-	NC_010612.1:2839552-2840925	75	167	96	1276	485	553	4.27164	12.0905	6.12596	86.5832	28.5385	39.4037	7.49602	51.5085	-2.78061	0.000208605	0.0474257	DOWN
MMAR_3556	SCO5666	Putative aldehyde dehydrogenase	NA	GO:0003824|GO:0016491|GO:0016903|GO:0016620|GO:0033737|GO:0004029|GO:0019145	catalytic activity|oxidoreductase activity|oxidoreductase activity, acting on the aldehyde or oxo group of donors|oxidoreductase activity, acting on the aldehyde or oxo group of donors, NAD or NADP as acceptor|1-pyrroline dehydrogenase activity|aldehyde dehydrogenase (NAD) activity|aminobutyraldehyde dehydrogenase activity	K00130	betaine-aldehyde dehydrogenase[1.2.1.8]	ko01100|ko00260	Metabolic pathways|Glycine, serine and threonine metabolism	NC_010612.1:4374453-4375943	71	30	21	660	107	560	3.7265	2.00152	1.23491	41.2702	5.80207	36.7714	2.32097	27.9479	-3.58994	0.000193856	0.0474257	DOWN
MMAR_3654	esxK	ESAT-6-like protein EsxK	NA	GO:0005576	extracellular region	-	-	-	-	NC_010612.1:4500985-4501281	311	234	388	2636	1031	1440	81.9451	78.3742	114.542	827.483	280.659	474.685	91.6204	527.609	-2.52573	0.000228796	0.0474257	DOWN
MMAR_5007	TRIADDRAFT_59384	Putative uncharacterized protein	NA	GO:0005488|GO:0005215|GO:0008152|GO:0009058|GO:0006629|GO:0006810|GO:0005319|GO:0006869|GO:0006811|GO:0015248|GO:0008610|GO:0008202|GO:0032934|GO:0015914|GO:0006694|GO:0006820|GO:0030301|GO:0032385	binding|transporter activity|metabolic process|biosynthetic process|lipid metabolic process|transport|lipid transporter activity|lipid transport|ion transport|sterol transporter activity|lipid biosynthetic process|steroid metabolic process|sterol binding|phospholipid transport|steroid biosynthetic process|anion transport|cholesterol transport|positive regulation of intracellular cholesterol trans…	-	-	-	-	NC_010612.1:6080935-6081996	26	16	20	118	329	88	1.91589	1.49867	1.65119	10.3592	25.0465	8.11259	1.68858	14.5061	-3.10278	0.000229883	0.0474257	DOWN
MMAR_5047	ppe12	Uncharacterized PPE family protein PPE12	NA	GO:0040007	growth	-	-	-	-	NC_010612.1:6127439-6129052	66	21	33	444	140	363	3.20007	1.29429	1.79267	25.6477	7.01295	22.0193	2.09568	18.2266	-3.12056	0.000217086	0.0474257	DOWN

## Sheet: 0.5 hr
gene id	gene name	description	gene_type	GO_id	GO_term	KO_ID	KO_Description	kegg_id	kegg_term	locus	whiB4::Tn_0.5_rep1_count	whiB4::Tn_0.5_rep2_count	whiB4::Tn_0.5_rep3_count	WT_0.5_rep1_count	WT_0.5_rep2_count	WT_0.5_rep3_count	whiB4::Tn_0.5_rep1_FPKM	whiB4::Tn_0.5_rep2_FPKM	whiB4::Tn_0.5_rep3_FPKM	WT_0.5_rep1_FPKM	WT_0.5_rep2_FPKM	WT_0.5_rep3_FPKM	whiB4:Tn_0.5_mean_FPKM	WT_0.5_mean_FPKM	log2FC	Pvalue	Qvalue	updown
MMAR_1402	ppe12	Uncharacterized PPE family protein PPE12	NA	GO:0040007	growth	-	-	-	-	NC_010612.1:1702638-1704536	111	30	54	1119	952	979	4.04335	1.5294	2.50583	50.6662	35.9105	42.3949	2.69286	42.9905	-3.99681	6.12137e-13	1.54963e-09	DOWN
MMAR_1129	ppe12	Uncharacterized PPE family protein PPE12	NA	GO:0040007	growth	-	-	-	-	NC_010612.1:1353163-1354878	57	49	34	509	248	395	2.29775	2.76446	1.74598	25.5043	10.3525	18.9293	2.2694	18.2621	-3.00847	7.14451e-07	0.00120576	DOWN
MMAR_2327	Rv1508c	Probable membrane protein	NA	GO:0005623|GO:0016020|GO:0005886	cell|membrane|plasma membrane	-	-	-	-	NC_010612.1:2795598-2797166	103	80	100	1317	284	982	4.54106	4.93624	5.6164	72.1732	12.966	51.4688	5.03124	45.536	-3.17802	2.03583e-06	0.00257685	DOWN
MMAR_1657	Rv0085	Uncharacterized protein Rv0085	NA	GO:0040007	growth	-	-	-	-	NC_010612.1:2003693-2004355	564	419	745	224	221	341	58.8448	61.1829	99.0201	29.0502	23.8775	42.2957	73.0159	31.7411	1.20186	6.75231e-06	0.00683739	UP
MMAR_0607	PE_PGRS33	Uncharacterized PE-PGRS family protein PE_PGRS33	NA	GO:0005488|GO:0005623|GO:0005515|GO:0006950|GO:0046812|GO:0009607|GO:0075136|GO:0046789|GO:0005102|GO:0042594|GO:0070482|GO:0009405|GO:0005618|GO:0051701|GO:0052572|GO:0052553|GO:0052167	binding|cell|protein binding|response to stress|host cell surface binding|response to biotic stimulus|response to host|host cell surface receptor binding|receptor binding|response to starvation|response to oxygen levels|pathogenesis|cell wall|interaction with host|response to host immune response|modulation by symbiont of host immune response|modulation by symbiont of host innate immune response	-	-	-	-	NC_010612.1:708134-709567	85	56	89	613	303	394	4.10027	3.78068	5.46916	36.7557	15.1357	22.5945	4.45004	24.8286	-2.48012	2.41673e-05	0.0173502	DOWN
MMAR_3961	GSU_1803	holo-(acyl-carrier-protein) synthase	NA	GO:0003824|GO:0008152|GO:0009058|GO:0016740|GO:0006629|GO:0016772|GO:0016780|GO:0008610|GO:0008897	catalytic activity|metabolic process|biosynthetic process|transferase activity|lipid metabolic process|transferase activity, transferring phosphorus-containing groups|phosphotransferase activity, for other substituted phosphate groups|lipid biosynthetic process|holo-[acyl-carrier-protein] synthase activity	K00997	holo-[acyl-carrier protein] synthase[2.7.8.7]	ko00770	Pantothenate and CoA biosynthesis	NC_010612.1:4879229-4879621	503	560	929	365	256	217	88.5356	137.951	208.307	79.8571	46.6613	45.407	144.931	57.3085	1.33855	2.45012e-05	0.0173502	UP
MMAR_4786	lipX	PE family protein	NA	GO:0003824|GO:0040007|GO:0016787|GO:0009607|GO:0075136|GO:0016788|GO:0051701|GO:0052689|GO:0016298|GO:0052572|GO:0004806	catalytic activity|growth|hydrolase activity|response to biotic stimulus|response to host|hydrolase activity, acting on ester bonds|interaction with host|carboxylic ester hydrolase activity|lipase activity|response to host immune response|triglyceride lipase activity	-	-	-	-	NC_010612.1:5841215-5841514	94	800	737	120	46	203	21.6744	258.166	216.484	34.3932	10.9837	55.6456	165.441	33.6741	2.29661	2.74149e-05	0.0173502	UP
MMAR_1581	Rv1132	Conserved membrane protein	NA	GO:0005623|GO:0016020|GO:0005886	cell|membrane|plasma membrane	-	-	-	-	NC_010612.1:1901469-1903286	33	22	16	228	90	200	1.25563	1.17155	0.775555	10.7834	3.54616	9.04674	1.06758	7.79209	-2.86767	3.10127e-05	0.0174464	DOWN
MMAR_1006	mmpS5	Siderophore export accessory protein MmpS5	NA	GO:0005576	extracellular region	-	-	-	-	NC_010612.1:1233255-1233683	35	26	29	252	77	290	5.64357	5.86739	5.9569	50.5076	12.8571	55.59	5.82262	39.6515	-2.76764	9.21027e-05	0.0466316	DOWN

## Sheet: 4 hr
gene id	gene name	description	gene_type	GO_id	GO_term	KO_ID	KO_Description	kegg_id	kegg_term	locus	whiB4::Tn_4_rep1_count	whiB4:Tn_4_rep2_count	whiB4:Tn_4_rep3_count	WT_4_rep1_count	WT_4_rep2_count	WT_4_rep3_count	whiB4::Tn_4_rep1_FPKM	whiB4:Tn_4_rep2_FPKM	whiB4:Tn_4_rep3_FPKM	WT_4_rep1_FPKM	WT_4_rep2_FPKM	WT_4_rep3_FPKM	whiB4:Tn_4_mean_FPKM	WT_4_mean_FPKM	log2FC	Pvalue	Qvalue	updown
MMAR_1402	ppe12	Uncharacterized PPE family protein PPE12	NA	GO:0040007	growth	-	-	-	-	NC_010612.1:1702638-1704536	70	65	110	1281	1132	976	1.35177	1.42115	3.05866	57.6734	34.3139	40.2594	1.94386	44.0822	-4.5032	3.80838e-19	1.93237e-15	DOWN
MMAR_2327	Rv1508c	Probable membrane protein	NA	GO:0005623|GO:0016020|GO:0005886	cell|membrane|plasma membrane	-	-	-	-	NC_010612.1:2795598-2797166	294	226	191	1425	606	1350	6.8716	5.98053	6.42793	77.6504	22.233	67.3989	6.42669	55.7608	-3.1171	4.79539e-10	8.1106e-07	DOWN
MMAR_RS18210	MMAR_RS18210	-	NA	-	-	-	-	-	-	NC_010612.1:4501414-4501731	280	369	317	1470	954	1493	32.2897	48.1784	52.6373	395.223	172.691	367.769	44.3684	311.894	-2.81345	1.89206e-09	2.40008e-06	DOWN
MMAR_1129	ppe12	Uncharacterized PPE family protein PPE12	NA	GO:0040007	growth	-	-	-	-	NC_010612.1:1353163-1354878	153	100	94	479	296	519	3.26969	2.41955	2.89249	23.8654	9.92942	23.6915	2.86058	19.1621	-2.74388	5.29865e-08	5.37707e-05	DOWN
MMAR_0369	PE2	PE family protein	NA	GO:0005623|GO:0016020|GO:0005886	cell|membrane|plasma membrane	-	-	-	-	NC_010612.1:430989-432758	69	62	78	313	227	279	1.42959	1.45437	2.32691	15.119	7.38248	12.3473	1.73696	11.6163	-2.74151	8.72091e-08	5.53124e-05	DOWN
MMAR_2061	MT2716	Anti-sigma factor antagonist	NA	GO:0005488|GO:0005623|GO:0016020|GO:0008152|GO:0005515|GO:0009058|GO:0006807|GO:0005886|GO:0006725|GO:0019438|GO:0010468|GO:0044271|GO:0006355	binding|cell|membrane|metabolic process|protein binding|biosynthetic process|nitrogen compound metabolic process|plasma membrane|cellular aromatic compound metabolic process|aromatic compound biosynthetic process|regulation of gene expression|cellular nitrogen compound biosynthetic process|regulation of transcription, DNA-templated	-	-	-	-	NC_010612.1:2483778-2484218	2697	1217	1811	335	378	443	224.272	114.579	216.841	64.9468	49.3403	78.6879	185.231	64.325	1.52587	8.66244e-08	5.53124e-05	UP
MMAR_2459	MT3920	PE_PGRS family protein	NA	GO:0040007|GO:0044110|GO:0044117|GO:0044119	growth|growth involved in symbiotic interaction|growth of symbiont in host|growth of symbiont in host cell	-	-	-	-	NC_010612.1:2971419-2973089	91	71	67	469	186	367	1.9971	1.76415	2.11718	23.9965	6.40744	17.2041	1.95948	15.8693	-3.0177	7.0134e-08	5.53124e-05	DOWN
MMAR_3654	esxK	ESAT-6-like protein EsxK	NA	GO:0005576	extracellular region	-	-	-	-	NC_010612.1:4500985-4501281	784	907	1020	3005	2587	3154	96.8039	126.796	181.345	865.047	501.405	831.854	134.981	732.769	-2.4406	1.71912e-07	9.69204e-05	DOWN
MMAR_1581	Rv1132	Conserved membrane protein	NA	GO:0005623|GO:0016020|GO:0005886	cell|membrane|plasma membrane	-	-	-	-	NC_010612.1:1901469-1903286	54	41	34	108	262	119	1.08926	0.93635	0.987514	5.07902	8.29576	5.12739	1.00437	6.16739	-2.61836	2.45422e-06	0.00124527	DOWN
MMAR_3961	GSU_1803	holo-(acyl-carrier-protein) synthase	NA	GO:0003824|GO:0008152|GO:0009058|GO:0016740|GO:0006629|GO:0016772|GO:0016780|GO:0008610|GO:0008897	catalytic activity|metabolic process|biosynthetic process|transferase activity|lipid metabolic process|transferase activity, transferring phosphorus-containing groups|phosphotransferase activity, for other substituted phosphate groups|lipid biosynthetic process|holo-[acyl-carrier-protein] synthase activity	K00997	holo-[acyl-carrier protein] synthase[2.7.8.7]	ko00770	Pantothenate and CoA biosynthesis	NC_010612.1:4879229-4879621	3961	3669	1569	470	911	535	369.612	387.622	210.81	102.248	133.436	106.636	322.681	114.107	1.49972	2.97829e-06	0.0013738	UP
MMAR_0607	PE_PGRS33	Uncharacterized PE-PGRS family protein PE_PGRS33	NA	GO:0005488|GO:0005623|GO:0005515|GO:0006950|GO:0046812|GO:0009607|GO:0075136|GO:0046789|GO:0005102|GO:0042594|GO:0070482|GO:0009405|GO:0005618|GO:0051701|GO:0052572|GO:0052553|GO:0052167	binding|cell|protein binding|response to stress|host cell surface binding|response to biotic stimulus|response to host|host cell surface receptor binding|receptor binding|response to starvation|response to oxygen levels|pathogenesis|cell wall|interaction with host|response to host immune response|modulation by symbiont of host immune response|modulation by symbiont of host innate immune response	-	-	-	-	NC_010612.1:708134-709567	228	158	175	550	359	572	5.83068	4.57467	6.44393	32.7918	14.411	31.2456	5.61643	26.1495	-2.21906	1.02266e-05	0.00406344	DOWN
MMAR_2591	ppe12	Uncharacterized PPE family protein PPE12	NA	GO:0040007	growth	-	-	-	-	NC_010612.1:3153310-3159585	414	242	261	914	580	831	2.41908	1.60098	2.19593	12.4513	5.31978	10.3719	2.072	9.38101	-2.17872	1.04109e-05	0.00406344	DOWN
MMAR_0384	PE2	PE family protein	NA	GO:0005623|GO:0016020|GO:0005886	cell|membrane|plasma membrane	-	-	-	-	NC_010612.1:449637-451154	59	47	52	121	183	144	1.42532	1.28552	1.80881	6.81501	6.93948	7.43077	1.50655	7.06176	-2.22878	1.84673e-05	0.00624687	DOWN
MMAR_2352	MMAR_RS11715	-	NA	-	-	-	-	-	-	NC_010612.1:2837485-2838219	643	344	189	1554	553	1392	32.0817	19.4323	13.578	180.765	43.3098	148.352	21.6973	124.142	-2.51641	1.74003e-05	0.00624687	DOWN
MMAR_4187	ppe12	Uncharacterized PPE family protein PPE12	NA	GO:0040007	growth	-	-	-	-	NC_010612.1:5155313-5156086	46	23	26	133	52	134	2.17948	1.23379	1.77372	14.6914	3.86734	13.5614	1.729	10.7067	-2.63051	4.37987e-05	0.0131852	DOWN
MMAR_5393	bfrB	Ferritin BfrB	NA	GO:0003824|GO:0005623|GO:0016020|GO:0005576|GO:0006950|GO:0016491|GO:0005886|GO:0005622|GO:0001666|GO:0051409|GO:0070482|GO:0005737|GO:0016722|GO:0005618|GO:0005829|GO:0006880|GO:0004322|GO:0046916|GO:0006879|GO:0055072|GO:0033212|GO:0033214	catalytic activity|cell|membrane|extracellular region|response to stress|oxidoreductase activity|plasma membrane|intracellular|response to hypoxia|response to nitrosative stress|response to oxygen levels|cytoplasm|oxidoreductase activity, oxidizing metal ions|cell wall|cytosol|intracellular sequestering of iron ion|ferroxidase activity|cellular transition metal ion homeostasis|cellular iron ion h…	K22336	[]	ko00860	Porphyrin and chlorophyll metabolism	NC_010612.1:6527070-6527615	32938	25997	11774	5721	4124	7645	2212.27	1976.9	1138.66	895.841	434.785	1096.8	1775.94	809.142	1.13412	4.4176e-05	0.0131852	UP
MMAR_3653	esxN	ESAT-6-like protein EsxN	NA	GO:0005623|GO:0016020|GO:0005576|GO:0005886	cell|membrane|extracellular region|plasma membrane	-	-	-	-	NC_010612.1:4500638-4500922	401	486	131	2005	297	2032	51.5979	70.8018	24.2711	601.48	59.9875	558.497	48.8903	406.655	-3.05618	5.39696e-05	0.0152134	DOWN
MMAR_2354	MMAR_RS11725	-	NA	-	-	-	-	-	-	NC_010612.1:2839552-2840925	1562	1003	1105	2418	2674	2372	41.6896	30.3087	42.4656	150.46	112.027	135.229	38.1546	132.572	-1.79685	8.416e-05	0.0203346	DOWN
MMAR_4629	cysM	O-phosphoserine sulfhydrylase	NA	GO:0005488|GO:0003824|GO:0005623|GO:0008152|GO:0005515|GO:0009058|GO:0016740|GO:0006807|GO:0016829|GO:0005622|GO:0016835|GO:0016765|GO:0030170|GO:0005737|GO:0006520|GO:0006790|GO:0008652|GO:0005829|GO:0000096|GO:0004124|GO:0033847|GO:0044283|GO:0000097|GO:0009070|GO:0006563|GO:0019344|GO:0006535	binding|catalytic activity|cell|metabolic process|protein binding|biosynthetic process|transferase activity|nitrogen compound metabolic process|lyase activity|intracellular|carbon-oxygen lyase activity|transferase activity, transferring alkyl or aryl (other than methyl) groups|pyridoxal phosphate binding|cytoplasm|cellular amino acid metabolic process|sulfur compound metabolic process|cellular am…	K21148	[]	ko04122	Sulfur relay system	NC_010612.1:5680819-5681763	45	53	53	105	224	119	1.74629	2.32859	2.96145	9.49969	13.6448	9.86413	2.34544	11.0029	-2.22994	7.84796e-05	0.0203346	DOWN
MMAR_4786	lipX	PE family protein	NA	GO:0003824|GO:0040007|GO:0016787|GO:0009607|GO:0075136|GO:0016788|GO:0051701|GO:0052689|GO:0016298|GO:0052572|GO:0004806	catalytic activity|growth|hydrolase activity|response to biotic stimulus|response to host|hydrolase activity, acting on ester bonds|interaction with host|carboxylic ester hydrolase activity|lipase activity|response to host immune response|triglyceride lipase activity	-	-	-	-	NC_010612.1:5841215-5841514	1170	797	146	77	29	170	143.02	110.304	25.6976	21.9444	5.56454	44.3885	93.0073	23.9658	1.95637	8.3077e-05	0.0203346	UP
MMAR_1725	Rv2989	Probable transcriptional regulatory protein	NA	GO:0005488|GO:0005623|GO:0016020|GO:0008152|GO:0003700|GO:0009058|GO:0006807|GO:0005886|GO:0003676|GO:0006725|GO:0019438|GO:0003677|GO:0010468|GO:0044271|GO:0010629|GO:0045892|GO:0006355	binding|cell|membrane|metabolic process|transcription factor activity, sequence-specific DNA binding|biosynthetic process|nitrogen compound metabolic process|plasma membrane|nucleic acid binding|cellular aromatic compound metabolic process|aromatic compound biosynthetic process|DNA binding|regulation of gene expression|cellular nitrogen compound biosynthetic process|negative regulation of gene ex…	-	-	-	-	NC_010612.1:2077795-2078496	1373	1188	114	94	167	124	71.7244	70.264	8.57491	11.4484	13.6939	13.8365	50.1878	12.9929	1.94961	0.000115414	0.0266186	UP
MMAR_1469	ppe12	Uncharacterized PPE family protein PPE12	NA	GO:0040007	growth	-	-	-	-	NC_010612.1:1779568-1781451	96	92	115	221	290	224	1.86864	2.02749	3.22314	10.0291	8.86066	9.31342	2.37309	9.40107	-1.98606	0.0001634	0.0360474	DOWN
MMAR_1726	leuC	3-isopropylmalate dehydratase large subunit	NA	GO:0005623|GO:0005618	cell|cell wall	K01703	3-isopropylmalate/(R)-2-methylmalate dehydratase large subunit[4.2.1.35]	ko01100|ko01110|ko01230|ko01210|ko00290|ko00660	Metabolic pathways|Biosynthesis of secondary metabolites|Biosynthesis of amino acids|2-Oxocarboxylic acid metabolism|Valine, leucine and isoleucine biosynthesis|C5-Branched dibasic acid metabolism	NC_010612.1:2078579-2080000	5675	5201	782	738	770	820	146.352	151.859	29.0381	44.372	31.1702	45.1707	109.083	40.2376	1.43881	0.000192694	0.0405148	UP
MMAR_5047	ppe12	Uncharacterized PPE family protein PPE12	NA	GO:0040007	growth	-	-	-	-	NC_010612.1:6127439-6129052	110	73	88	218	139	311	2.49932	1.87791	2.87898	11.548	4.95746	15.0938	2.41874	10.5331	-2.1226	0.00019962	0.0405148	DOWN
MMAR_2876	BA_1457	DNA-binding response regulator	NA	GO:0008152|GO:0003700|GO:0007165|GO:0009058|GO:0006807|GO:0000156|GO:0006725|GO:0019438|GO:0000160|GO:0010468|GO:0044271|GO:0006355	metabolic process|transcription factor activity, sequence-specific DNA binding|signal transduction|biosynthetic process|nitrogen compound metabolic process|phosphorelay response regulator activity|cellular aromatic compound metabolic process|aromatic compound biosynthetic process|phosphorelay signal transduction system|regulation of gene expression|cellular nitrogen compound biosynthetic process|…	-	-	-	-	NC_010612.1:3482412-3483608	33	20	8	58	44	68	1.011	0.693718	0.352915	4.14276	2.11595	4.45	0.685879	3.56957	-2.37972	0.000212523	0.0414746	DOWN
MMAR_2342	mmpL12	Probable transport protein MmpL12	NA	GO:0005623|GO:0009607|GO:0005622|GO:0075136|GO:0005737|GO:0005618|GO:0051701|GO:0005829|GO:0052572	cell|response to biotic stimulus|intracellular|response to host|cytoplasm|cell wall|interaction with host|cytosol|response to host immune response	-	-	-	-	NC_010612.1:2819321-2823694	3075	2718	1792	4487	5011	4851	25.781	25.8003	21.6332	87.7059	65.9469	86.875	24.4048	80.1759	-1.716	0.000226062	0.0424829	DOWN
MMAR_0704	mmpL1	Probable transport protein MmpL1	NA	GO:0005623|GO:0016020|GO:0005576|GO:0005886|GO:0005618	cell|membrane|extracellular region|plasma membrane|cell wall	-	-	-	-	NC_010612.1:839111-841987	110	97	57	216	161	206	1.40212	1.39987	1.04615	6.41899	3.22132	5.60878	1.28271	5.08303	-1.98649	0.000235109	0.0426052	DOWN
MMAR_3832	erg3	C-5 sterol desaturase	NA	GO:0003824|GO:0008152|GO:0016491|GO:0006629|GO:0004497|GO:0006643|GO:0050479	catalytic activity|metabolic process|oxidoreductase activity|lipid metabolic process|monooxygenase activity|membrane lipid metabolic process|glyceryl-ether monooxygenase activity	-	-	-	-	NC_010612.1:4763392-4764321	107	57	71	191	152	185	4.21925	2.54475	4.03124	17.5591	9.40828	15.5822	3.59841	14.1832	-1.97875	0.00024469	0.0428124	DOWN

## Sheet: 24 hr
gene id	gene name	description	gene_type	GO_id	GO_term	KO_ID	KO_Description	kegg_id	kegg_term	locus	whiB4::Tn_24_rep1_count	whiB4::Tn_24_rep2_count	whiB4::Tn_24_rep3_count	WT_24_rep1_count	WT_24_rep2_count	WT_24_rep3_count	whiB4::Tn_24_rep1_FPKM	whiB4::Tn_24_rep2_FPKM	whiB4::Tn_24_rep3_FPKM	WT_24_rep1_FPKM	WT_24_rep2_FPKM	WT_24_rep3_FPKM	whiB4:Tn_24_mean_FPKM	WT_24_mean_FPKM	log2FC	Pvalue	Qvalue	updown
MMAR_2327	Rv1508c	Probable membrane protein	NA	GO:0005623|GO:0016020|GO:0005886	cell|membrane|plasma membrane	-	-	-	-	NC_010612.1:2795598-2797166	509	445	301	2866	3773	3203	11.4282	13.0246	10.511	222.822	147.502	191.919	11.6546	187.414	-4.00726	2.96121e-20	7.51852e-17	DOWN
MMAR_1129	ppe12	Uncharacterized PPE family protein PPE12	NA	GO:0040007	growth	-	-	-	-	NC_010612.1:1353163-1354878	280	216	282	1446	2888	1410	5.74807	5.78048	9.00391	102.791	103.232	77.2476	6.84415	94.4235	-3.7862	3.97742e-17	6.73245e-14	DOWN
MMAR_2352	MMAR_RS11715	-	NA	-	-	-	-	-	-	NC_010612.1:2837485-2838219	396	291	94	2164	2010	2677	18.9797	18.1816	7.00716	359.149	167.742	342.409	14.7228	289.767	-4.29876	7.31274e-16	9.28352e-13	DOWN
MMAR_2459	MT3920	PE_PGRS family protein	NA	GO:0040007|GO:0044110|GO:0044117|GO:0044119	growth|growth involved in symbiotic interaction|growth of symbiont in host|growth of symbiont in host cell	-	-	-	-	NC_010612.1:2971419-2973089	138	103	146	1056	780	860	2.90927	2.83067	4.78715	77.0889	28.632	48.3844	3.50903	51.3684	-3.87174	1.00763e-14	1.02335e-11	DOWN
MMAR_1402	ppe12	Uncharacterized PPE family protein PPE12	NA	GO:0040007	growth	-	-	-	-	NC_010612.1:1702638-1704536	256	237	516	2834	8091	2750	4.74894	5.73126	14.8876	182.045	261.343	136.142	8.45592	193.177	-4.51381	2.33499e-14	1.97618e-11	DOWN
MMAR_3832	erg3	C-5 sterol desaturase	NA	GO:0003824|GO:0008152|GO:0016491|GO:0006629|GO:0004497|GO:0006643|GO:0050479	catalytic activity|metabolic process|oxidoreductase activity|lipid metabolic process|monooxygenase activity|membrane lipid metabolic process|glyceryl-ether monooxygenase activity	-	-	-	-	NC_010612.1:4763392-4764321	128	68	85	421	615	460	4.84851	3.35776	5.00767	55.2209	40.5626	46.5006	4.40465	47.428	-3.42864	4.26823e-14	3.09629e-11	DOWN
MMAR_4187	ppe12	Uncharacterized PPE family protein PPE12	NA	GO:0040007	growth	-	-	-	-	NC_010612.1:5155313-5156086	80	59	78	286	413	513	3.64107	3.50058	5.52148	45.0743	32.7298	62.3104	4.22104	46.7048	-3.4679	3.28723e-13	2.08657e-10	DOWN
MMAR_2354	MMAR_RS11725	-	NA	-	-	-	-	-	-	NC_010612.1:2839552-2840925	858	580	640	2279	8317	3088	21.998	19.3851	25.5207	202.331	371.29	211.288	22.3013	261.636	-3.55237	7.60279e-13	4.28966e-10	DOWN
MMAR_RS18210	MMAR_RS18210	-	NA	-	-	-	-	-	-	NC_010612.1:4501414-4501731	629	554	752	2654	4599	2451	69.6795	80.0037	129.566	1018.07	887.095	724.602	93.0829	876.59	-3.23531	3.33967e-12	1.69588e-09	DOWN
MMAR_1601	P77909	Esterase/lipase	NA	GO:0003824|GO:0005623|GO:0008152|GO:0006950|GO:0016787|GO:0009056|GO:0006629|GO:0016788|GO:0042594|GO:0005618|GO:0052689|GO:0016042|GO:0016298|GO:0004806	catalytic activity|cell|metabolic process|response to stress|hydrolase activity|catabolic process|lipid metabolic process|hydrolase activity, acting on ester bonds|response to starvation|cell wall|carboxylic ester hydrolase activity|lipid catabolic process|lipase activity|triglyceride lipase activity	-	-	-	-	NC_010612.1:1936366-1936956	115	77	30	346	418	398	6.85473	5.98316	2.78126	71.4157	43.3833	63.3111	5.20638	59.37	-3.51138	8.38352e-12	3.54763e-09	DOWN
MMAR_2353	Rv1524	Uncharacterized glycosyltransferase Rv1524	NA	GO:0003824|GO:0005623|GO:0016740|GO:0005622|GO:0016757|GO:0043231|GO:0008194	catalytic activity|cell|transferase activity|intracellular|transferase activity, transferring glycosyl groups|intracellular membrane-bounded organelle|UDP-glycosyltransferase activity	-	-	-	-	NC_010612.1:2838244-2839488	131	135	79	316	750	511	3.70667	4.97958	3.4766	30.9615	36.9509	38.5864	4.05428	35.4996	-3.13029	8.14868e-12	3.54763e-09	DOWN
MMAR_0384	PE2	PE family protein	NA	GO:0005623|GO:0016020|GO:0005886	cell|membrane|plasma membrane	-	-	-	-	NC_010612.1:449637-451154	114	78	86	221	466	394	2.64554	2.35966	3.10405	17.7593	18.8299	24.4011	2.70308	20.3301	-2.91094	1.59614e-10	6.23475e-08	DOWN
MMAR_0692	PFL_5756	Gamma-butyrobetaine dioxygenase	NA	GO:0003824|GO:0008152|GO:0009058|GO:0006807|GO:0016491|GO:0051213|GO:0044271|GO:0008336|GO:0045329	catalytic activity|metabolic process|biosynthetic process|nitrogen compound metabolic process|oxidoreductase activity|dioxygenase activity|cellular nitrogen compound biosynthetic process|gamma-butyrobetaine dioxygenase activity|carnitine biosynthetic process	-	-	-	-	NC_010612.1:826765-827898	97	59	65	330	358	234	3.01328	2.38928	3.14051	35.4981	19.3643	19.3994	2.84769	24.7539	-3.11979	1.96724e-10	7.13546e-08	DOWN
MMAR_0607	PE_PGRS33	Uncharacterized PE-PGRS family protein PE_PGRS33	NA	GO:0005488|GO:0005623|GO:0005515|GO:0006950|GO:0046812|GO:0009607|GO:0075136|GO:0046789|GO:0005102|GO:0042594|GO:0070482|GO:0009405|GO:0005618|GO:0051701|GO:0052572|GO:0052553|GO:0052167	binding|cell|protein binding|response to stress|host cell surface binding|response to biotic stimulus|response to host|host cell surface receptor binding|receptor binding|response to starvation|response to oxygen levels|pathogenesis|cell wall|interaction with host|response to host immune response|modulation by symbiont of host immune response|modulation by symbiont of host innate immune response	-	-	-	-	NC_010612.1:708134-709567	423	417	320	1110	1743	1059	10.3914	13.3541	12.2265	94.4232	74.5559	69.4273	11.9906	79.4688	-2.72848	2.24395e-10	7.5965e-08	DOWN
MMAR_3750	MCA2850	Uncharacterized protein	NA	-	-	-	-	-	-	NC_010612.1:4615556-4616602	269	253	418	1073	2289	1035	9.05081	11.0969	21.874	125.014	134.101	92.9345	14.0072	117.35	-3.06657	5.86002e-10	1.85982e-07	DOWN
MMAR_2591	ppe12	Uncharacterized PPE family protein PPE12	NA	GO:0040007	growth	-	-	-	-	NC_010612.1:3153310-3159585	925	580	726	2425	2551	2222	5.19207	4.24396	6.33801	47.1339	24.9322	33.2847	5.25802	35.117	-2.73958	6.23827e-10	1.86341e-07	DOWN
MMAR_0691	cpt1ab	carnitine palmitoyltransferase 1Ab (liver)	NA	GO:0003824|GO:0016020|GO:0016740|GO:0016746|GO:0016021	catalytic activity|membrane|transferase activity|transferase activity, transferring acyl groups|integral component of membrane	K08765	carnitine O-palmitoyltransferase 1, liver isoform[2.3.1.21]	ko01212|ko00071|ko04922|ko04714|ko04152	Fatty acid metabolism|Fatty acid degradation|Glucagon signaling pathway|Thermogenesis|AMPK signaling pathway	NC_010612.1:824795-826768	184	117	103	437	555	386	3.28361	2.72187	2.85882	27.0047	17.2456	18.3833	2.95477	20.8779	-2.82086	6.81435e-10	1.9224e-07	DOWN
MMAR_0707	pks6	Polyketide synthase	NA	GO:0008152|GO:0040007|GO:0044110|GO:0009058|GO:0006629|GO:0009405|GO:0044117|GO:0008610|GO:0044119	metabolic process|growth|growth involved in symbiotic interaction|biosynthetic process|lipid metabolic process|pathogenesis|growth of symbiont in host|lipid biosynthetic process|growth of symbiont in host cell	-	-	-	-	NC_010612.1:844705-851949	787	453	568	1424	2064	1786	3.82664	2.87135	4.29546	23.976	17.4745	23.1754	3.66448	21.542	-2.55547	2.32008e-09	6.20072e-07	DOWN
MMAR_0952	CPS_2650	alpha-1,2-mannosidase family protein	NA	GO:0003824|GO:0008152|GO:0016787|GO:0005975|GO:0016798|GO:0009311	catalytic activity|metabolic process|hydrolase activity|carbohydrate metabolic process|hydrolase activity, acting on glycosyl bonds|oligosaccharide metabolic process	-	-	-	-	NC_010612.1:1159708-1162347	77	107	64	217	340	370	1.02746	1.86126	1.32823	10.0268	7.89968	13.1759	1.40565	10.3675	-2.88275	2.76376e-09	6.91284e-07	DOWN
MMAR_4166	espA	ESX-1 secretion-associated protein EspA	NA	GO:0005488|GO:0005623|GO:0016020|GO:0005576|GO:0005515|GO:0005615|GO:0005886|GO:0006810|GO:0009405|GO:0071705|GO:0046903|GO:0009306|GO:0015031|GO:0055085|GO:0009273|GO:0071766|GO:0044315	binding|cell|membrane|extracellular region|protein binding|extracellular space|plasma membrane|transport|pathogenesis|nitrogen compound transport|secretion|protein secretion|protein transport|transmembrane transport|peptidoglycan-based cell wall biogenesis|Actinobacterium-type cell wall biogenesis|protein secretion by the type VII secretion system	-	-	-	-	NC_010612.1:5128562-5129731	1697	1642	1117	184	176	230	51.0949	64.4487	52.3078	19.1839	9.22702	18.4811	55.9505	15.6307	1.83977	2.85879e-09	6.91284e-07	UP
MMAR_0705	mmpS1	Probable transport accessory protein MmpS1	NA	GO:0005576	extracellular region	-	-	-	-	NC_010612.1:841984-842412	179	105	80	272	560	347	14.6987	11.2398	10.2172	77.3421	80.0689	76.0423	12.0519	77.8178	-2.69084	5.83339e-09	1.27646e-06	DOWN
MMAR_1469	ppe12	Uncharacterized PPE family protein PPE12	NA	GO:0040007	growth	-	-	-	-	NC_010612.1:1779568-1781451	180	116	207	435	1204	509	3.36568	2.8275	6.01991	28.1652	39.1994	25.3992	4.07103	30.9213	-2.92513	6.03292e-09	1.27646e-06	DOWN
MMAR_1669	mhpC	Predicted hydrolase or acyltransferase	NA	GO:0003824|GO:0016787	catalytic activity|hydrolase activity	-	-	-	-	NC_010612.1:2015482-2016261	145	106	84	262	448	316	6.5487	6.24078	5.90042	40.9744	35.2304	38.087	6.22997	38.0973	-2.61239	6.02512e-09	1.27646e-06	DOWN
MMAR_RS11735	MMAR_RS11735	-	NA	-	-	-	-	-	-	NC_010612.1:2842436-2842642	96	55	21	220	228	269	16.3374	12.2018	5.55845	129.646	67.5614	122.17	11.3659	106.459	-3.22751	1.16479e-08	2.36593e-06	DOWN
MMAR_4489	Rv1004c	Membrane protein	NA	GO:0005576	extracellular region	-	-	-	-	NC_010612.1:5514880-5516226	1494	1533	1454	3774	5795	3957	39.0719	52.2638	59.142	341.774	263.888	276.174	50.1593	293.945	-2.55096	1.21153e-08	2.36622e-06	DOWN
MMAR_0382	PE2	PE family protein	NA	GO:0005623|GO:0016020|GO:0005886	cell|membrane|plasma membrane	-	-	-	-	NC_010612.1:446304-447785	86	42	97	179	354	506	2.04424	1.30146	3.58611	14.7336	14.6517	32.0986	2.3106	20.4947	-3.14891	1.63111e-08	3.0677e-06	DOWN
MMAR_2315	MMAR_RS11535	-	NA	-	-	-	-	-	-	NC_010612.1:2783701-2784486	1125	524	677	2346	2113	2183	50.421	30.6151	47.1917	364.091	164.896	261.105	42.7426	263.364	-2.62331	1.83549e-08	3.3288e-06	DOWN
MMAR_0693	BA_1564	aspartate 1-decarboxylase	NA	GO:0003824|GO:0008152|GO:0009058|GO:0006807|GO:0016829|GO:0006575|GO:0016831|GO:0044283|GO:0044271|GO:0015940|GO:0009108|GO:0004068|GO:0072330	catalytic activity|metabolic process|biosynthetic process|nitrogen compound metabolic process|lyase activity|cellular modified amino acid metabolic process|carboxy-lyase activity|small molecule biosynthetic process|cellular nitrogen compound biosynthetic process|pantothenate biosynthetic process|coenzyme biosynthetic process|aspartate 1-decarboxylase activity|monocarboxylic acid biosynthetic proc…	K01579	aspartate 1-decarboxylase[4.1.1.11]	ko01100|ko01110|ko00770|ko00410	Metabolic pathways|Biosynthesis of secondary metabolites|Pantothenate and CoA biosynthesis|beta-Alanine metabolism	NC_010612.1:827898-828386	37	13	37	150	257	103	2.6655	1.22087	4.14567	37.4187	32.2372	19.8022	2.67735	29.8194	-3.47737	2.04269e-08	3.45759e-06	DOWN
MMAR_4179	PFL_0042	Luciferase family oxidoreductase, group 1	NA	GO:0003824	catalytic activity	-	-	-	-	NC_010612.1:5144272-5145315	465	344	157	740	1221	946	15.6904	15.1316	8.23945	86.4641	71.7379	85.1871	13.0205	81.1297	-2.63945	1.97929e-08	3.45759e-06	DOWN
MMAR_4218	ppe12	Uncharacterized PPE family protein PPE12	NA	GO:0040007	growth	-	-	-	-	NC_010612.1:5194539-5196725	136	130	84	253	575	289	2.19064	2.72973	2.1044	14.1117	16.127	12.4232	2.34159	14.2206	-2.60242	3.12023e-08	5.11113e-06	DOWN
MMAR_0369	PE2	PE family protein	NA	GO:0005623|GO:0016020|GO:0005886	cell|membrane|plasma membrane	-	-	-	-	NC_010612.1:430989-432758	81	71	217	490	1148	530	1.61209	1.84211	6.71716	33.7698	39.7834	28.1505	3.39045	33.9013	-3.32179	4.42057e-08	7.01489e-06	DOWN
MMAR_2161	MMAR_RS10760	-	NA	-	-	-	-	-	-	NC_010612.1:2602022-2602420	102	60	47	139	234	377	9.00557	6.90568	6.45387	42.4961	35.973	88.8286	7.45504	55.7659	-2.90309	5.8151e-08	8.9482e-06	DOWN
MMAR_1876	gll1948	Gll1948 protein	NA	GO:0003824|GO:0005623|GO:0016020|GO:0008152|GO:0009058|GO:0016740|GO:0005886|GO:0006629|GO:0016772|GO:0016779|GO:0008610|GO:0044283|GO:0006631|GO:0006633|GO:0070566|GO:0072330	catalytic activity|cell|membrane|metabolic process|biosynthetic process|transferase activity|plasma membrane|lipid metabolic process|transferase activity, transferring phosphorus-containing groups|nucleotidyltransferase activity|lipid biosynthetic process|small molecule biosynthetic process|fatty acid metabolic process|fatty acid biosynthetic process|adenylyltransferase activity|monocarboxylic ac…	-	-	-	-	NC_010612.1:2283096-2286119	157	128	173	383	611	394	1.82895	1.94381	3.13447	15.4497	12.3935	12.249	2.30241	13.3641	-2.53714	6.05666e-08	9.0458e-06	DOWN
MMAR_0704	mmpL1	Probable transport protein MmpL1	NA	GO:0005623|GO:0016020|GO:0005576|GO:0005886|GO:0005618	cell|membrane|extracellular region|plasma membrane|cell wall	-	-	-	-	NC_010612.1:839111-841987	296	196	165	458	628	591	3.62438	3.12856	3.14227	19.4192	13.3892	19.3122	3.2984	17.3735	-2.39705	6.90423e-08	1.00171e-05	DOWN
MMAR_2312	MMAR_RS11520	-	NA	-	-	-	-	-	-	NC_010612.1:2780315-2781247	671	536	356	1069	1434	1300	25.3351	26.3821	20.9059	139.766	94.276	130.992	24.2077	121.678	-2.32953	7.52722e-08	1.06176e-05	DOWN
MMAR_0706	fadD30	Long-chain-fatty-acid--AMP ligase FadD30	NA	GO:0003824|GO:0005623|GO:0016020|GO:0008152|GO:0040007|GO:0009607|GO:0009058|GO:0016740|GO:0006955|GO:0005886|GO:0075136|GO:0006629|GO:0016772|GO:0051701|GO:0016779|GO:0008610|GO:0044283|GO:0006631|GO:0006633|GO:0052572|GO:0052556|GO:0070566|GO:0052553|GO:0072330	catalytic activity|cell|membrane|metabolic process|growth|response to biotic stimulus|biosynthetic process|transferase activity|immune response|plasma membrane|response to host|lipid metabolic process|transferase activity, transferring phosphorus-containing groups|interaction with host|nucleotidyltransferase activity|lipid biosynthetic process|small molecule biosynthetic process|fatty acid metabo…	-	-	-	-	NC_010612.1:842939-844708	317	231	406	844	1270	859	6.30911	5.9933	12.5676	58.1667	44.0113	45.6251	8.29	49.2677	-2.5712	7.73788e-08	1.06197e-05	DOWN
MMAR_2336	rfbG	CDP-glucose-4,6-dehydratase	NA	GO:0003824|GO:0008152|GO:0009058|GO:0016829|GO:0005975|GO:0044262|GO:0016835|GO:0006629|GO:0005976|GO:0008610|GO:0000271|GO:0047733|GO:0009103|GO:0009243	catalytic activity|metabolic process|biosynthetic process|lyase activity|carbohydrate metabolic process|cellular carbohydrate metabolic process|carbon-oxygen lyase activity|lipid metabolic process|polysaccharide metabolic process|lipid biosynthetic process|polysaccharide biosynthetic process|CDP-glucose 4,6-dehydratase activity|lipopolysaccharide biosynthetic process|O antigen biosynthetic process	K01709	CDP-glucose 4,6-dehydratase[4.2.1.45]	ko01100|ko00520	Metabolic pathways|Amino sugar and nucleotide sugar metabolism	NC_010612.1:2806413-2807429	324	230	325	628	1943	647	11.2229	10.3857	17.509	75.3259	117.189	59.809	13.0392	84.1078	-2.68938	9.60835e-08	1.28398e-05	DOWN
MMAR_2876	BA_1457	DNA-binding response regulator	NA	GO:0008152|GO:0003700|GO:0007165|GO:0009058|GO:0006807|GO:0000156|GO:0006725|GO:0019438|GO:0000160|GO:0010468|GO:0044271|GO:0006355	metabolic process|transcription factor activity, sequence-specific DNA binding|signal transduction|biosynthetic process|nitrogen compound metabolic process|phosphorelay response regulator activity|cellular aromatic compound metabolic process|aromatic compound biosynthetic process|phosphorelay signal transduction system|regulation of gene expression|cellular nitrogen compound biosynthetic process|…	-	-	-	-	NC_010612.1:3482412-3483608	38	41	21	117	117	158	1.11833	1.57297	0.961236	11.9233	5.9955	12.4092	1.21751	10.1093	-3.05368	1.26092e-07	1.60074e-05	DOWN
MMAR_RS19115	MMAR_RS19115	-	NA	-	-	-	-	-	-	NC_010612.1:4763081-4763314	98	91	48	312	174	354	14.7533	17.8588	11.2389	162.646	45.6106	142.223	14.617	116.826	-2.99865	1.23618e-07	1.60074e-05	DOWN
MMAR_2308	MMAR_RS11500	-	NA	-	-	-	-	-	-	NC_010612.1:2775619-2776110	36	39	3	87	269	208	2.57758	3.64027	0.334048	21.5703	33.5368	39.7448	2.18397	31.6173	-3.85569	1.39294e-07	1.72521e-05	DOWN
MMAR_4896	MT0814	Uncharacterized protein	NA	GO:0005623|GO:0005622|GO:0005737|GO:0005829	cell|intracellular|cytoplasm|cytosol	-	-	-	-	NC_010612.1:5952502-5952966	3931	2128	689	167	375	200	297.805	210.158	81.1831	43.8095	49.4667	40.4353	196.382	44.5705	2.1395	1.50025e-07	1.81388e-05	UP
MMAR_2337	MMAR_RS11645	-	NA	-	-	-	-	-	-	NC_010612.1:2807426-2807926	177	140	96	301	366	396	12.4456	12.8327	10.4986	73.288	44.8103	74.3089	11.9256	64.1357	-2.42706	2.05014e-07	2.42107e-05	DOWN
MMAR_3376	VC_1299	6-pyruvoyl tetrahydrobiopterin synthase, putative	NA	GO:0003824|GO:0008152|GO:0009058|GO:0006807|GO:0016829|GO:0016835|GO:0006725|GO:0019438|GO:0044271|GO:0003874|GO:0009108|GO:0006729	catalytic activity|metabolic process|biosynthetic process|nitrogen compound metabolic process|lyase activity|carbon-oxygen lyase activity|cellular aromatic compound metabolic process|aromatic compound biosynthetic process|cellular nitrogen compound biosynthetic process|6-pyruvoyltetrahydropterin synthase activity|coenzyme biosynthetic process|tetrahydrobiopterin biosynthetic process	K01737	6-pyruvoyltetrahydropterin/6-carboxytetrahydropterin synthase[4.1.2.50]	ko01100|ko00790	Metabolic pathways|Folate biosynthesis	NC_010612.1:4157159-4157638	194	157	107	348	335	628	14.2378	15.0205	12.2135	88.4387	42.8092	122.999	13.8239	84.749	-2.61603	2.33832e-07	2.69863e-05	DOWN
MMAR_3409	MCA0768	Uncharacterized protein	NA	-	-	K00226	dihydroorotate dehydrogenase (fumarate)[1.3.98.1]	ko01100	Metabolic pathways	NC_010612.1:4206189-4207199	493	521	205	19	55	70	17.1782	23.6654	11.1097	2.2926	3.3369	6.50931	17.3177	4.04627	2.09759	2.70829e-07	3.05616e-05	UP
MMAR_3499	CHY_0934	hydrogenase, gamma subunit	NA	GO:0003824|GO:0008152|GO:0016491	catalytic activity|metabolic process|oxidoreductase activity	-	-	-	-	NC_010612.1:4304715-4305572	3049	1814	1075	187	453	339	125.185	97.0905	68.6468	26.5863	32.3851	37.1446	96.9741	32.0387	1.59778	3.15948e-07	3.41359e-05	UP
MMAR_5061	MMAR_RS25385	-	NA	-	-	-	-	-	-	NC_010612.1:6141711-6142118	227	121	35	6	7	8	19.5996	13.6192	4.70005	1.79392	1.05247	1.84327	12.6396	1.56322	3.01537	3.14248e-07	3.41359e-05	UP
MMAR_0372	PE2	PE family protein	NA	GO:0005623|GO:0016020|GO:0005886	cell|membrane|plasma membrane	-	-	-	-	NC_010612.1:436835-438487	130	79	61	131	374	316	2.77047	2.19473	2.02189	9.66722	13.8782	17.9721	2.32903	13.8392	-2.57096	3.56973e-07	3.67495e-05	DOWN
MMAR_0694	BRAFLDRAFT_63342	Putative uncharacterized protein	NA	GO:0003824|GO:0005623|GO:0008152|GO:0016740|GO:0032259|GO:0005622|GO:0005737|GO:0043231|GO:0008168|GO:0005739|GO:0008757	catalytic activity|cell|metabolic process|transferase activity|methylation|intracellular|cytoplasm|intracellular membrane-bounded organelle|methyltransferase activity|mitochondrion|S-adenosylmethionine-dependent methyltransferase activity	-	-	-	-	NC_010612.1:828383-829897	121	77	239	523	1208	407	2.81355	2.33402	8.64341	42.1108	48.9089	25.256	4.597	38.7586	-3.07575	3.6185e-07	3.67495e-05	DOWN
MMAR_2335	PFL_5096	Lipopolysaccharide biosynthesis protein RfbH	NA	GO:0003824|GO:0008152|GO:0009058|GO:0005975|GO:0044262|GO:0006629|GO:0005976|GO:0008610|GO:0000271|GO:0009103|GO:0009243	catalytic activity|metabolic process|biosynthetic process|carbohydrate metabolic process|cellular carbohydrate metabolic process|lipid metabolic process|polysaccharide metabolic process|lipid biosynthetic process|polysaccharide biosynthetic process|lipopolysaccharide biosynthetic process|O antigen biosynthetic process	K12452	CDP-4-dehydro-6-deoxyglucose reductase, E1[1.17.1.1]	ko01100|ko00520	Metabolic pathways|Amino sugar and nucleotide sugar metabolism	NC_010612.1:2805067-2806410	790	562	960	1591	5421	1727	20.7066	19.2028	39.1356	144.403	247.408	120.803	26.3483	170.871	-2.69713	3.4815e-07	3.67495e-05	DOWN
MMAR_3326	PE_PGRS33	Uncharacterized PE-PGRS family protein PE_PGRS33	NA	GO:0005488|GO:0005623|GO:0005515|GO:0006950|GO:0046812|GO:0009607|GO:0075136|GO:0046789|GO:0005102|GO:0042594|GO:0070482|GO:0009405|GO:0005618|GO:0051701|GO:0052572|GO:0052553|GO:0052167	binding|cell|protein binding|response to stress|host cell surface binding|response to biotic stimulus|response to host|host cell surface receptor binding|receptor binding|response to starvation|response to oxygen levels|pathogenesis|cell wall|interaction with host|response to host immune response|modulation by symbiont of host immune response|modulation by symbiont of host innate immune response	-	-	-	-	NC_010612.1:4104294-4106909	137	80	31	299	314	204	1.84487	1.40436	0.649259	13.9424	7.36249	7.3312	1.2995	9.54537	-2.87685	4.55453e-07	4.53489e-05	DOWN
MMAR_0761	ppe10	Uncharacterized PPE family protein PPE10	NA	GO:0009607|GO:0075136|GO:0051701|GO:0052572|GO:0044413|GO:0020012|GO:0042783	response to biotic stimulus|response to host|interaction with host|response to host immune response|avoidance of host defenses|evasion or tolerance of host immune response|active evasion of host immune response	-	-	-	-	NC_010612.1:915918-917384	979	708	385	1334	1726	1741	23.509	22.1631	14.379	110.925	72.1679	111.571	20.017	98.2215	-2.29481	4.9011e-07	4.77924e-05	DOWN
MMAR_2355	papA1	SL659 acyltransferase papA1	NA	GO:0003824|GO:0008152|GO:0009058|GO:0016740|GO:0016746|GO:0006629|GO:0006790|GO:0008610|GO:0016747|GO:0046506	catalytic activity|metabolic process|biosynthetic process|transferase activity|transferase activity, transferring acyl groups|lipid metabolic process|sulfur compound metabolic process|lipid biosynthetic process|transferase activity, transferring acyl groups other than amino-acyl groups|sulfolipid biosynthetic process	-	-	-	-	NC_010612.1:2840940-2842382	2006	1641	4168	7442	27050	7706	48.9718	52.2239	158.256	629.112	1149.83	502.049	86.484	760.331	-3.13612	4.98818e-07	4.77924e-05	DOWN
MMAR_1195	PE_PGRS27	PE-PGRS family protein PE_PGRS27	NA	GO:0005623|GO:0005618	cell|cell wall	-	-	-	-	NC_010612.1:1447038-1449683	98	90	32	240	202	251	1.30472	1.562	0.662611	11.0644	4.68269	8.91797	1.17644	8.22167	-2.805	5.7335e-07	5.35278e-05	DOWN
MMAR_2235	ppe42	Uncharacterized PPE family protein PPE42	NA	GO:0009607|GO:0006955|GO:0075136|GO:0051701|GO:0052572|GO:0052556|GO:0052553	response to biotic stimulus|immune response|response to host|interaction with host|response to host immune response|positive regulation by symbiont of host immune response|modulation by symbiont of host immune response	-	-	-	-	NC_010612.1:2686288-2688126	105	124	92	190	757	245	2.01135	3.09647	2.74097	12.6031	25.2492	12.5247	2.61626	16.7923	-2.68222	5.90192e-07	5.35278e-05	DOWN
MMAR_3653	esxN	ESAT-6-like protein EsxN	NA	GO:0005623|GO:0016020|GO:0005576|GO:0005886	cell|membrane|extracellular region|plasma membrane	-	-	-	-	NC_010612.1:4500638-4500922	1180	1050	401	4408	1538	4000	145.854	169.189	77.09	1886.69	331.013	1319.47	130.711	1179.06	-3.17318	5.90303e-07	5.35278e-05	DOWN
MMAR_0608	MMAR_RS02985	-	NA	-	-	-	-	-	-	NC_010612.1:709749-711179	224	182	67	554	362	495	5.5143	5.84063	2.56526	47.2254	15.5168	32.5199	4.64006	31.754	-2.77472	8.18049e-07	7.28781e-05	DOWN
MMAR_1579	SO_A0099	Periplasmic amidohydrolase family protein	NA	-	-	-	-	-	-	NC_010612.1:1898311-1899984	64	46	50	240	140	156	1.34682	1.26191	1.63651	17.4888	5.12987	8.76101	1.41508	10.4599	-2.88591	1.14417e-06	0.000100174	DOWN
MMAR_3654	esxK	ESAT-6-like protein EsxK	NA	GO:0005576	extracellular region	-	-	-	-	NC_010612.1:4500985-4501281	2098	1949	3194	6216	9698	5483	248.846	301.358	589.22	2553.05	2002.9	1735.58	379.808	2097.18	-2.46511	1.292e-06	0.000111199	DOWN
MMAR_0918	MMAR_RS04510	-	NA	-	-	-	-	-	-	NC_010612.1:1112418-1115708	106	84	54	122	300	256	1.13465	1.17213	0.89902	4.52204	5.59148	7.31301	1.0686	5.80884	-2.44253	1.35879e-06	0.000114999	DOWN
MMAR_4627	CHY_1864	drug resistance transporter, EmrB/QacA family	NA	GO:0006810|GO:0042493|GO:0055085|GO:0006855	transport|response to drug|transmembrane transport|drug transmembrane transport	-	-	-	-	NC_010612.1:5677825-5679270	194	112	61	224	412	296	4.72623	3.55693	2.31133	18.8967	17.4768	19.2445	3.5315	18.5394	-2.39224	1.68535e-06	0.000140299	DOWN
MMAR_3491	mtE2-3	AT1G54220	NA	GO:0003824|GO:0005623|GO:0008152|GO:0016740|GO:0006807|GO:0005622|GO:0009056|GO:0005975|GO:0016746|GO:0006793|GO:0005737|GO:0006725|GO:0043231|GO:0045254|GO:0006796|GO:0005739|GO:0016052|GO:0005759|GO:0019693|GO:0016747|GO:0009141|GO:0009123|GO:0009132|GO:0016407|GO:0006163|GO:0016310|GO:0006096|GO:0009150|GO:0004742|GO:0006090	catalytic activity|cell|metabolic process|transferase activity|nitrogen compound metabolic process|intracellular|catabolic process|carbohydrate metabolic process|transferase activity, transferring acyl groups|phosphorus metabolic process|cytoplasm|cellular aromatic compound metabolic process|intracellular membrane-bounded organelle|pyruvate dehydrogenase complex|phosphate-containing compound meta…	K00627	pyruvate dehydrogenase E2 component (dihydrolipoamide acetyltransferase)[2.3.1.12]	ko01100|ko01110|ko01130|ko01120|ko01200|ko00620|ko00010|ko00020	Metabolic pathways|Biosynthesis of secondary metabolites|Biosynthesis of antibiotics|Microbial metabolism in diverse environments|Carbon metabolism|Pyruvate metabolism|Glycolysis / Gluconeogenesis|Citrate cycle (TCA cycle)	NC_010612.1:4297706-4298947	1092	1187	253	29	109	131	30.973	43.889	11.1609	2.84825	5.3832	9.91596	28.6743	6.04914	2.24496	1.72523e-06	0.000141302	UP
MMAR_3490	GSU_2436	dehydrogenase complex, E1 component, beta subunit	NA	GO:0003824|GO:0016491	catalytic activity|oxidoreductase activity	K00162	[]	ko01100|ko01110|ko01130|ko01120|ko01200|ko00620|ko00010|ko00020|ko04922|ko04066	Metabolic pathways|Biosynthesis of secondary metabolites|Biosynthesis of antibiotics|Microbial metabolism in diverse environments|Carbon metabolism|Pyruvate metabolism|Glycolysis / Gluconeogenesis|Citrate cycle (TCA cycle)|Glucagon signaling pathway|HIF-1 signaling pathway	NC_010612.1:4296732-4297709	1430	942	536	34	194	168	51.5085	44.2322	30.0279	4.24068	12.1674	16.1493	41.9229	10.8525	1.94972	2.01494e-06	0.000162411	UP
MMAR_0062	CPS_4142	transcriptional regulator, GntR family	NA	GO:0008152|GO:0003700|GO:0009058|GO:0006807|GO:0006725|GO:0019438|GO:0010468|GO:0044271|GO:0006355	metabolic process|transcription factor activity, sequence-specific DNA binding|biosynthetic process|nitrogen compound metabolic process|cellular aromatic compound metabolic process|aromatic compound biosynthetic process|regulation of gene expression|cellular nitrogen compound biosynthetic process|regulation of transcription, DNA-templated	-	-	-	-	NC_010612.1:62513-63277	304	150	269	498	1027	450	13.9989	9.00447	19.2659	79.4096	82.346	55.3012	14.0898	72.3522	-2.36039	2.28213e-06	0.000181073	DOWN
MMAR_2339	BA_1225	conserved hypothetical protein	NA	-	-	-	-	-	-	NC_010612.1:2809852-2810508	868	594	678	958	3025	1410	46.5411	41.5191	56.5411	177.871	282.419	201.761	48.2004	220.684	-2.19486	2.39539e-06	0.000187135	DOWN
MMAR_2070	Rv2629	Uncharacterized protein Rv2629	NA	GO:0005623|GO:0016020|GO:0006950|GO:0005886|GO:0005622|GO:0001666|GO:0070482|GO:0005737|GO:0005618|GO:0005829	cell|membrane|response to stress|plasma membrane|intracellular|response to hypoxia|response to oxygen levels|cytoplasm|cell wall|cytosol	-	-	-	-	NC_010612.1:2493906-2495030	4290	2598	1311	237	638	545	134.334	106.051	63.8483	25.6981	34.7857	45.5436	101.411	35.3425	1.52074	2.70606e-06	0.000208203	UP
MMAR_1986	miaA	tRNA dimethylallyltransferase	NA	GO:0003824|GO:0008152|GO:0040007|GO:0016740|GO:0006807|GO:0016765|GO:0006725|GO:0052381|GO:0009451|GO:0006396|GO:0006399|GO:0006400	catalytic activity|metabolic process|growth|transferase activity|nitrogen compound metabolic process|transferase activity, transferring alkyl or aryl (other than methyl) groups|cellular aromatic compound metabolic process|tRNA dimethylallyltransferase activity|RNA modification|RNA processing|tRNA metabolic process|tRNA modification	K00791	[]	ko01100|ko01110|ko00908	Metabolic pathways|Biosynthesis of secondary metabolites|Zeatin biosynthesis	NC_010612.1:2405310-2406254	92	78	36	162	188	204	3.42957	3.79044	2.08722	20.9117	12.2028	20.2946	3.10241	17.8031	-2.52066	3.10262e-06	0.000235151	DOWN
MMAR_2334	PSPPH_0961	Glucose-1-phosphate cytidylyltransferase	NA	GO:0003824|GO:0016740|GO:0016772|GO:0016779|GO:0047343	catalytic activity|transferase activity|transferase activity, transferring phosphorus-containing groups|nucleotidyltransferase activity|glucose-1-phosphate cytidylyltransferase activity	K00978	glucose-1-phosphate cytidylyltransferase[2.7.7.33]	ko01100|ko00520|ko00500	Metabolic pathways|Amino sugar and nucleotide sugar metabolism|Starch and sucrose metabolism	NC_010612.1:2804113-2804889	423	254	289	455	1459	613	19.1779	15.012	20.3787	71.4325	115.178	74.1691	18.1895	86.9264	-2.25669	3.36837e-06	0.000251089	DOWN
MMAR_4167	espC	ESX-1 secretion-associated protein EspC	NA	GO:0005488|GO:0005623|GO:0005515|GO:0009607|GO:0075136|GO:0006810|GO:0009405|GO:0005618|GO:0051701|GO:0071705|GO:0046903|GO:0009306|GO:0015031|GO:0055085|GO:0052572|GO:0044315|GO:0044413|GO:0020012|GO:0042783	binding|cell|protein binding|response to biotic stimulus|response to host|transport|pathogenesis|cell wall|interaction with host|nitrogen compound transport|secretion|protein secretion|protein transport|transmembrane transport|response to host immune response|protein secretion by the type VII secretion system|avoidance of host defenses|evasion or tolerance of host immune response|active evasion o…	-	-	-	-	NC_010612.1:5129792-5130103	269	280	214	35	58	31	30.3724	41.2126	37.5802	13.6841	11.4026	9.34112	36.3884	11.476	1.66486	3.4118e-06	0.000251089	UP
MMAR_5047	ppe12	Uncharacterized PPE family protein PPE12	NA	GO:0040007	growth	-	-	-	-	NC_010612.1:6127439-6129052	198	243	323	396	1222	669	4.32158	6.91402	10.9647	29.9293	46.4409	38.9679	7.40011	38.446	-2.37722	3.91231e-06	0.00028381	DOWN
MMAR_4560	PE_PGRS27	PE-PGRS family protein PE_PGRS27	NA	GO:0005623|GO:0005618	cell|cell wall	-	-	-	-	NC_010612.1:5594844-5595905	105	96	51	219	200	214	3.48293	4.15119	2.63112	25.155	11.5515	18.944	3.42175	18.5502	-2.43863	4.12853e-06	0.000292293	DOWN
MMAR_4786	lipX	PE family protein	NA	GO:0003824|GO:0040007|GO:0016787|GO:0009607|GO:0075136|GO:0016788|GO:0051701|GO:0052689|GO:0016298|GO:0052572|GO:0004806	catalytic activity|growth|hydrolase activity|response to biotic stimulus|response to host|hydrolase activity, acting on ester bonds|interaction with host|carboxylic ester hydrolase activity|lipase activity|response to host immune response|triglyceride lipase activity	-	-	-	-	NC_010612.1:5841215-5841514	6364	1560	585	240	158	261	747.293	238.798	106.84	97.5876	32.305	81.7904	364.31	70.561	2.36822	4.14436e-06	0.000292293	UP
MMAR_3976	cyp138	Putative cytochrome P450 138	NA	GO:0005488|GO:0003824|GO:0005623|GO:0016020|GO:0008152|GO:0016491|GO:0005886|GO:0006629|GO:0004497|GO:0020037|GO:0016125|GO:0008202	binding|catalytic activity|cell|membrane|metabolic process|oxidoreductase activity|plasma membrane|lipid metabolic process|monooxygenase activity|heme binding|sterol metabolic process|steroid metabolic process	-	-	-	-	NC_010612.1:4908243-4909571	882	925	398	95	94	169	23.379	31.9627	16.4081	8.71981	4.33848	11.9548	23.9166	8.33771	1.52029	4.27735e-06	0.00029754	UP
MMAR_2333	ykcC	Uncharacterized glycosyltransferase YkcC	NA	GO:0003824|GO:0005623|GO:0016020|GO:0016740|GO:0005886	catalytic activity|cell|membrane|transferase activity|plasma membrane	-	-	-	-	NC_010612.1:2803160-2804104	1457	1396	1347	2224	4988	2548	54.3137	67.8392	78.0971	287.083	323.764	253.484	66.75	288.11	-2.10978	4.94342e-06	0.000339225	DOWN
MMAR_1985	MMAR_RS09840	-	NA	-	-	-	-	-	-	NC_010612.1:2404618-2405313	271	153	118	286	559	348	13.7165	10.0951	9.2891	50.1257	49.2648	47.0061	11.0336	48.7989	-2.14495	5.6015e-06	0.000379259	DOWN
MMAR_2069	Rv0571c	Putative phosphoribosyl transferase Rv0571c	NA	GO:0005623|GO:0005622|GO:0005737|GO:0005618|GO:0005829	cell|intracellular|cytoplasm|cell wall|cytosol	-	-	-	-	NC_010612.1:2492496-2493806	2072	1133	330	65	183	194	55.6761	39.6875	13.7915	6.04809	8.56211	13.9117	36.385	9.50731	1.93624	5.88679e-06	0.000393331	UP
MMAR_4122	Rv1290c	Uncharacterized protein Rv1290c	NA	GO:0005623|GO:0005622|GO:0009405|GO:0005737|GO:0005829	cell|intracellular|pathogenesis|cytoplasm|cytosol	-	-	-	-	NC_010612.1:5078065-5079558	140	103	116	248	278	272	3.30112	3.16603	4.25408	20.2491	11.4137	17.116	3.57374	16.2596	-2.18578	6.05762e-06	0.000399488	DOWN
MMAR_0383	PE2	PE family protein	NA	GO:0005623|GO:0016020|GO:0005886	cell|membrane|plasma membrane	-	-	-	-	NC_010612.1:447995-449485	230	174	225	276	978	443	5.43416	5.35918	8.26806	22.5807	40.2341	27.9325	6.3538	30.2491	-2.2512	6.29195e-06	0.000409622	DOWN
MMAR_2330	VC_2021	3-oxoacyl-(acyl-carrier-protein) reductase	NA	GO:0003824|GO:0008152|GO:0009058|GO:0016740|GO:0016491|GO:0016746|GO:0006629|GO:0016614|GO:0008610|GO:0044283|GO:0016747|GO:0016616|GO:0006631|GO:0006633|GO:0004316|GO:0072330	catalytic activity|metabolic process|biosynthetic process|transferase activity|oxidoreductase activity|transferase activity, transferring acyl groups|lipid metabolic process|oxidoreductase activity, acting on CH-OH group of donors|lipid biosynthetic process|small molecule biosynthetic process|transferase activity, transferring acyl groups other than amino-acyl groups|oxidoreductase activity, acti…	-	-	-	-	NC_010612.1:2799547-2800236	706	445	797	893	5767	1320	36.0444	29.6168	63.2861	157.873	512.666	179.849	42.9824	283.463	-2.72134	7.15048e-06	0.000459622	DOWN
MMAR_1208	PE_PGRS33	Uncharacterized PE-PGRS family protein PE_PGRS33	NA	GO:0005488|GO:0005623|GO:0005515|GO:0006950|GO:0046812|GO:0009607|GO:0075136|GO:0046789|GO:0005102|GO:0042594|GO:0070482|GO:0009405|GO:0005618|GO:0051701|GO:0052572|GO:0052553|GO:0052167	binding|cell|protein binding|response to stress|host cell surface binding|response to biotic stimulus|response to host|host cell surface receptor binding|receptor binding|response to starvation|response to oxygen levels|pathogenesis|cell wall|interaction with host|response to host immune response|modulation by symbiont of host immune response|modulation by symbiont of host innate immune response	-	-	-	-	NC_010612.1:1466768-1469659	46	42	12	174	80	126	0.560322	0.666933	0.227343	7.33935	1.69679	4.09594	0.484866	4.37736	-3.1744	8.29002e-06	0.000526209	DOWN
MMAR_4784	MT0865	Dehydrogenase E1 component	NA	GO:0005576	extracellular region	K00161	pyruvate dehydrogenase E1 component alpha subunit[1.2.4.1]	ko01100|ko01110|ko01130|ko01120|ko01200|ko00620|ko00010|ko00020|ko04922	Metabolic pathways|Biosynthesis of secondary metabolites|Biosynthesis of antibiotics|Microbial metabolism in diverse environments|Carbon metabolism|Pyruvate metabolism|Glycolysis / Gluconeogenesis|Citrate cycle (TCA cycle)|Glucagon signaling pathway	NC_010612.1:5838406-5839320	3162	1275	614	237	229	242	121.737	63.9906	36.766	31.596	15.3514	24.8644	74.1645	23.9373	1.63147	9.4047e-06	0.000589593	UP
MMAR_1672	tspo	translocator protein	NA	GO:0016020|GO:0016021|GO:0060319	membrane|integral component of membrane|primitive erythrocyte differentiation	-	-	-	-	NC_010612.1:2018310-2018789	1170	1403	559	176	166	214	85.867	134.228	63.8072	44.7277	21.2129	41.9137	94.6341	35.9514	1.39631	9.77429e-06	0.000590879	UP
MMAR_2491	MMAR_RS12435	-	NA	-	-	-	-	-	-	NC_010612.1:3031896-3033707	3980	2007	1854	310	501	734	77.3761	50.8647	56.0597	20.8693	16.9595	38.0822	61.4335	25.3037	1.27968	9.70248e-06	0.000590879	UP
MMAR_3017	MMAR_RS15055	-	NA	-	-	-	-	-	-	NC_010612.1:3639491-3640306	956	710	154	51	26	93	41.2714	39.9572	10.3402	7.62415	1.9544	10.7146	30.523	6.76438	2.17387	9.56405e-06	0.000590879	UP
MMAR_0574	HNE_1568	Uncharacterized protein	NA	-	-	-	-	-	-	NC_010612.1:675134-676234	5668	3293	1577	597	549	692	181.353	137.351	78.4772	66.1442	30.5857	59.0884	132.394	51.9394	1.34993	1.26029e-05	0.000743851	UP
MMAR_3498	DET_0614	hydrogenase, group 3, VhuG subunit, putative	NA	GO:0005623|GO:0005622|GO:0009375	cell|intracellular|ferredoxin hydrogenase complex	-	-	-	-	NC_010612.1:4303959-4304714	1627	1454	548	142	299	249	75.8137	88.3221	39.7153	22.9126	24.2596	30.9643	67.9504	26.0455	1.38345	1.27442e-05	0.000743851	UP
MMAR_4971	RBAM_016840	8-amino-7-oxononanoate synthase 1	NA	GO:0005488|GO:0003824|GO:0008152|GO:0009058|GO:0016740|GO:0006807|GO:0016746|GO:0030170|GO:0006790|GO:0006768|GO:0044283|GO:0044271|GO:0016747|GO:0009102|GO:0016407|GO:0008710|GO:0072330|GO:0008890	binding|catalytic activity|metabolic process|biosynthetic process|transferase activity|nitrogen compound metabolic process|transferase activity, transferring acyl groups|pyridoxal phosphate binding|sulfur compound metabolic process|biotin metabolic process|small molecule biosynthetic process|cellular nitrogen compound biosynthetic process|transferase activity, transferring acyl groups other than …	-	-	-	-	NC_010612.1:6034024-6035268	253	156	107	386	370	324	7.15867	5.75416	4.70881	37.8201	18.2291	24.4658	5.87388	26.8383	-2.19191	1.26845e-05	0.000743851	DOWN
MMAR_4223	PE_PGRS27	PE-PGRS family protein PE_PGRS27	NA	GO:0005623|GO:0005618	cell|cell wall	-	-	-	-	NC_010612.1:5201063-5202871	301	188	153	360	647	338	5.86151	4.7725	4.63396	24.2755	21.9381	17.5656	5.08932	21.2597	-2.06258	1.35825e-05	0.000783772	DOWN
MMAR_3806	CHY_1864	drug resistance transporter, EmrB/QacA family	NA	GO:0006810|GO:0042493|GO:0055085|GO:0006855	transport|response to drug|transmembrane transport|drug transmembrane transport	-	-	-	-	NC_010612.1:4728257-4729831	338	276	88	682	405	727	7.55993	8.04741	3.06126	52.8212	15.7728	43.3948	6.22287	37.3296	-2.58467	1.52311e-05	0.000869031	DOWN
MMAR_2332	VC_0031	acetolactate synthase II, large subunit	NA	GO:0003824|GO:0008152|GO:0009058|GO:0016740|GO:0006807|GO:0006520|GO:0008652|GO:0003984|GO:0044283|GO:0009082|GO:0009099|GO:0009097	catalytic activity|metabolic process|biosynthetic process|transferase activity|nitrogen compound metabolic process|cellular amino acid metabolic process|cellular amino acid biosynthetic process|acetolactate synthase activity|small molecule biosynthetic process|branched-chain amino acid biosynthetic process|valine biosynthetic process|isoleucine biosynthetic process	K01652	acetolactate synthase I/II/III large subunit[2.2.1.6]	ko01100|ko01110|ko01130|ko01230|ko00650|ko01210|ko00770|ko00290|ko00660	Metabolic pathways|Biosynthesis of secondary metabolites|Biosynthesis of antibiotics|Biosynthesis of amino acids|Butanoate metabolism|2-Oxocarboxylic acid metabolism|Pantothenate and CoA biosynthesis|Valine, leucine and isoleucine biosynthesis|C5-Branched dibasic acid metabolism	NC_010612.1:2801343-2803163	2021	1787	1585	2843	4613	3136	39.0965	45.0652	47.689	190.446	155.384	161.901	43.9503	169.244	-1.94516	1.77853e-05	0.00100349	DOWN
MMAR_2076	Rv2624c	Universal stress protein Rv2624c	NA	GO:0005623|GO:0016020|GO:0005886	cell|membrane|plasma membrane	-	-	-	-	NC_010612.1:2501969-2502763	1846	1002	764	124	306	307	81.7987	57.8798	52.6533	19.0266	23.6095	36.304	64.1106	26.3134	1.28477	1.89893e-05	0.00105964	UP
MMAR_3755	Rv2435c	Cyclase	NA	GO:0003824|GO:0005623|GO:0016020|GO:0008152|GO:0007165|GO:0009058|GO:0006807|GO:0016829|GO:0005886|GO:0016849|GO:0004016|GO:0006793|GO:0006725|GO:0006796|GO:0019438|GO:0019693|GO:0044271|GO:0006163|GO:0006164|GO:0009150|GO:0009152|GO:0006171	catalytic activity|cell|membrane|metabolic process|signal transduction|biosynthetic process|nitrogen compound metabolic process|lyase activity|plasma membrane|phosphorus-oxygen lyase activity|adenylate cyclase activity|phosphorus metabolic process|cellular aromatic compound metabolic process|phosphate-containing compound metabolic process|aromatic compound biosynthetic process|ribose phosphate me…	-	-	-	-	NC_010612.1:4621729-4623840	545	393	286	564	1068	726	9.09043	8.54526	7.41945	32.5754	31.0178	32.3167	8.35171	31.9699	-1.93657	1.9605e-05	0.00108211	DOWN
MMAR_3410	GSU_0803	phosphoenolpyruvate synthase	NA	GO:0003824|GO:0008152|GO:0009058|GO:0016740|GO:0005975|GO:0016772|GO:0016301|GO:0005996|GO:0044283|GO:0008986|GO:0019318|GO:0006006|GO:0006094	catalytic activity|metabolic process|biosynthetic process|transferase activity|carbohydrate metabolic process|transferase activity, transferring phosphorus-containing groups|kinase activity|monosaccharide metabolic process|small molecule biosynthetic process|pyruvate, water dikinase activity|hexose metabolic process|glucose metabolic process|gluconeogenesis	K01007	pyruvate, water dikinase[2.7.9.2]	ko01100|ko01120|ko01200|ko00620|ko00720|ko00680	Metabolic pathways|Microbial metabolism in diverse environments|Carbon metabolism|Pyruvate metabolism|Carbon fixation pathways in prokaryotes|Methane metabolism	NC_010612.1:4207227-4209632	2333	1794	1834	277	730	411	34.1587	34.2416	41.7641	14.0439	18.6106	16.0594	36.7214	16.238	1.17725	2.0352e-05	0.00111127	UP
MMAR_4939	ppe63	Uncharacterized PPE family protein PPE63	NA	GO:0005623|GO:0016020|GO:0005886	cell|membrane|plasma membrane	-	-	-	-	NC_010612.1:5997792-5999183	141	88	62	128	257	268	3.56831	2.90317	2.44037	11.2169	11.3247	18.1	2.97061	13.5472	-2.18916	2.19372e-05	0.00118507	DOWN
MMAR_2342	mmpL12	Probable transport protein MmpL12	NA	GO:0005623|GO:0009607|GO:0005622|GO:0075136|GO:0005737|GO:0005618|GO:0051701|GO:0005829|GO:0052572	cell|response to biotic stimulus|intracellular|response to host|cytoplasm|cell wall|interaction with host|cytosol|response to host immune response	-	-	-	-	NC_010612.1:2819321-2823694	4364	3172	1587	4332	8135	6010	35.147	33.3028	19.8791	120.813	114.081	129.175	29.443	121.356	-2.04325	3.07063e-05	0.00164133	DOWN
MMAR_2280	MMAR_RS11355	-	NA	-	-	-	-	-	-	NC_010612.1:2744575-2744766	184	109	188	218	470	386	33.7596	26.0707	53.6482	138.504	150.152	189.003	37.8262	159.22	-2.07356	3.24666e-05	0.00171735	DOWN
MMAR_2338	MMAR_RS11650	-	NA	-	-	-	-	-	-	NC_010612.1:2807893-2809512	386	226	403	425	1566	647	8.39371	6.40647	13.6298	32.0021	59.294	37.5467	9.47666	42.9476	-2.18013	3.62581e-05	0.00189813	DOWN
MMAR_0755	MMAR_RS03725	-	NA	-	-	-	-	-	-	NC_010612.1:907240-910416	143	101	61	205	249	181	1.58562	1.45992	1.05199	7.87121	4.80747	5.35607	1.36584	6.01158	-2.13795	3.83298e-05	0.00198611	DOWN
MMAR_RS14480	MMAR_RS14480	-	NA	-	-	-	-	-	-	NC_010612.1:3509751-3509957	3228	1332	99	94	79	140	549.345	295.502	26.2037	55.3941	23.4094	63.5828	290.35	47.4621	2.61295	4.24512e-05	0.00217745	UP
MMAR_4785	MMAR_RS23985	-	NA	-	-	-	-	-	-	NC_010612.1:5839552-5841102	2021	879	226	124	86	150	45.9025	26.0258	7.98355	9.75252	3.40113	9.09207	26.6373	7.41524	1.84488	4.71557e-05	0.00239456	UP
MMAR_1823	mpt63	Immunogenic protein MPT63	NA	GO:0005623|GO:0005576|GO:0005618	cell|extracellular region|cell wall	-	-	-	-	NC_010612.1:2218703-2219185	481	316	333	46	131	74	35.0817	30.0446	37.7743	11.6174	16.6363	14.4036	34.3002	14.2191	1.27038	4.99884e-05	0.00251328	UP
MMAR_4168	espD	ESX-1 secretion-associated protein EspD	NA	GO:0005488|GO:0005623|GO:0016020|GO:0005515|GO:0005886|GO:0006810|GO:0005618|GO:0071705|GO:0046903|GO:0009306|GO:0015031|GO:0055085|GO:0044315	binding|cell|membrane|protein binding|plasma membrane|transport|cell wall|nitrogen compound transport|secretion|protein secretion|protein transport|transmembrane transport|protein secretion by the type VII secretion system	-	-	-	-	NC_010612.1:5130117-5130788	343	411	317	71	69	84	17.9807	28.0866	25.8457	12.8883	6.29811	11.7516	23.971	10.3127	1.21687	5.72885e-05	0.00285207	UP
MMAR_3984	PE2	PE family protein	NA	GO:0005623|GO:0016020|GO:0005886	cell|membrane|plasma membrane	-	-	-	-	NC_010612.1:4918134-4919948	67	78	124	164	295	214	1.3004	1.97353	3.7432	11.0223	9.96963	11.0846	2.33905	10.6922	-2.19256	6.72161e-05	0.00331382	DOWN
MMAR_2314	Rv1501	Uncharacterized protein Rv1501	NA	GO:0003824|GO:0008152|GO:0016491|GO:0006629	catalytic activity|metabolic process|oxidoreductase activity|lipid metabolic process	-	-	-	-	NC_010612.1:2782572-2783393	221	167	175	227	525	339	9.47114	9.3298	11.6645	33.6866	39.1761	38.7714	10.1552	37.2114	-1.87353	7.20509e-05	0.00351803	DOWN
MMAR_0939	Rv0575c	Possible oxidoreductase	NA	GO:0003824|GO:0005623|GO:0016020|GO:0008152|GO:0009058|GO:0016491|GO:0005886|GO:0019748|GO:0004497|GO:0044550	catalytic activity|cell|membrane|metabolic process|biosynthetic process|oxidoreductase activity|plasma membrane|secondary metabolic process|monooxygenase activity|secondary metabolite biosynthetic process	-	-	-	-	NC_010612.1:1141970-1143139	701	1006	119	50	85	107	21.1064	39.4856	5.57261	5.21303	4.45623	8.59768	22.0549	6.08898	1.85683	7.77234e-05	0.00375885	UP
MMAR_2655	Rv1776c	Possible transcriptional regulatory protein	NA	GO:0005623|GO:0016020|GO:0008152|GO:0003700|GO:0009058|GO:0006807|GO:0005886|GO:0006725|GO:0019438|GO:0010468|GO:0044271|GO:0006355	cell|membrane|metabolic process|transcription factor activity, sequence-specific DNA binding|biosynthetic process|nitrogen compound metabolic process|plasma membrane|cellular aromatic compound metabolic process|aromatic compound biosynthetic process|regulation of gene expression|cellular nitrogen compound biosynthetic process|regulation of transcription, DNA-templated	-	-	-	-	NC_010612.1:3234414-3235013	54	37	37	114	63	177	3.1705	2.83186	3.37872	23.177	6.44049	27.7337	3.12703	19.1171	-2.612	8.20475e-05	0.00393054	DOWN
MMAR_3754	VNG_1164C	Uncharacterized protein	NA	GO:0005215|GO:0016020|GO:0022857|GO:0016021|GO:0015075|GO:0022836|GO:0009992|GO:0008381	transporter activity|membrane|transmembrane transporter activity|integral component of membrane|ion transmembrane transporter activity|gated channel activity|cellular water homeostasis|mechanically-gated ion channel activity	-	-	-	-	NC_010612.1:4620338-4621732	210	118	107	211	343	250	5.30307	3.88451	4.20249	18.4507	15.0818	16.848	4.46336	16.7935	-1.9117	8.28957e-05	0.00393406	DOWN
MMAR_2340	pks5	Polyketide synthase	NA	GO:0005623|GO:0016020|GO:0005886|GO:0005622|GO:0009405|GO:0005737|GO:0005618|GO:0005829	cell|membrane|plasma membrane|intracellular|pathogenesis|cytoplasm|cell wall|cytosol	-	-	-	-	NC_010612.1:2810562-2816834	8448	7634	12608	15046	44249	15826	47.4417	55.8861	110.121	292.584	432.675	237.181	71.1496	320.813	-2.17281	8.52511e-05	0.00400838	DOWN
MMAR_3761	cyp124	Methyl-branched lipid omega-hydroxylase	NA	GO:0005488|GO:0003824|GO:0005623|GO:0016020|GO:0008152|GO:0016491|GO:0005886|GO:0009056|GO:0000166|GO:0006629|GO:0050662|GO:0004497|GO:0055114|GO:0020037|GO:0006066|GO:0050661|GO:0008395|GO:0016042|GO:0016125|GO:0008202|GO:0016709|GO:0070402|GO:0006631|GO:0019395|GO:0097089|GO:0016127|GO:0006706|GO:0036199|GO:0008203|GO:0010430|GO:0006707	binding|catalytic activity|cell|membrane|metabolic process|oxidoreductase activity|plasma membrane|catabolic process|nucleotide binding|lipid metabolic process|coenzyme binding|monooxygenase activity|oxidation-reduction process|heme binding|alcohol metabolic process|NADP binding|steroid hydroxylase activity|lipid catabolic process|sterol metabolic process|steroid metabolic process|oxidoreductase …	-	-	-	-	NC_010612.1:4634378-4635637	2500	1562	1243	268	626	440	69.8958	56.9295	54.0505	25.9458	30.4746	32.8296	60.2919	29.75	1.01908	8.85854e-05	0.00412694	UP
MMAR_1722	mmpL1	Probable transport protein MmpL1	NA	GO:0005623|GO:0016020|GO:0005576|GO:0005886|GO:0005618	cell|membrane|extracellular region|plasma membrane|cell wall	-	-	-	-	NC_010612.1:2072489-2075350	191	156	185	241	596	266	2.35096	2.50312	3.54161	10.272	12.7735	8.73769	2.79856	10.5944	-1.92054	0.000107719	0.00497269	DOWN
MMAR_3296	ctaD	Probable cytochrome c oxidase subunit 1	NA	GO:0005623|GO:0016020|GO:0040007|GO:0005886|GO:0016021|GO:0005887	cell|membrane|growth|plasma membrane|integral component of membrane|integral component of plasma membrane	K02274	cytochrome c oxidase subunit I[1.9.3.1]	ko01100|ko00190	Metabolic pathways|Oxidative phosphorylation	NC_010612.1:4066074-4067807	3104	2674	1443	319	857	620	63.0601	70.8173	45.5949	22.4412	30.3155	33.6145	59.8241	28.7904	1.05514	0.000110573	0.00502498	UP
MMAR_4651	Rv0881	Uncharacterized tRNA/rRNA methyltransferase Rv0881	NA	GO:0005488|GO:0003824|GO:0008152|GO:0016740|GO:0006807|GO:0032259|GO:0003676|GO:0006725|GO:0001510|GO:0042254|GO:0008168|GO:0003723|GO:0006364|GO:0009451|GO:0031167|GO:0008757|GO:0008173|GO:0008171|GO:0006396|GO:0070039|GO:0008649|GO:0000453	binding|catalytic activity|metabolic process|transferase activity|nitrogen compound metabolic process|methylation|nucleic acid binding|cellular aromatic compound metabolic process|RNA methylation|ribosome biogenesis|methyltransferase activity|RNA binding|rRNA processing|RNA modification|rRNA methylation|S-adenosylmethionine-dependent methyltransferase activity|RNA methyltransferase activity|O-met…	-	-	-	-	NC_010612.1:5705590-5706429	152	96	42	233	160	236	6.3745	5.24829	2.73952	33.8361	11.6835	26.4129	4.78744	23.9775	-2.32436	0.000110831	0.00502498	DOWN
MMAR_2311	dpm-1 species:6239	Caenorhabditis elegans	NA	GO:0003824|GO:0005623|GO:0016020|GO:0008152|GO:0012505|GO:0009058|GO:0016740|GO:0006807|GO:0005789|GO:0005622|GO:0006793|GO:0006629|GO:0016757|GO:0005783|GO:0005737|GO:0043231|GO:0019538|GO:0006644|GO:0006796|GO:0016758|GO:0006066|GO:0045017|GO:0006643|GO:0008610|GO:0008654|GO:0006493|GO:0006464|GO:0000030|GO:0009247|GO:0046474|GO:0035269|GO:0046488|GO:0004582|GO:0006497|GO:0006506|GO:0019348	catalytic activity|cell|membrane|metabolic process|endomembrane system|biosynthetic process|transferase activity|nitrogen compound metabolic process|endoplasmic reticulum membrane|intracellular|phosphorus metabolic process|lipid metabolic process|transferase activity, transferring glycosyl groups|endoplasmic reticulum|cytoplasm|intracellular membrane-bounded organelle|protein metabolic process|ph…	-	-	-	-	NC_010612.1:2778736-2780229	2550	2087	1903	2778	5252	3540	60.1273	64.1503	69.7891	226.823	215.629	222.76	64.6889	221.737	-1.77726	0.00011468	0.00515348	DOWN
MMAR_2309	BC_0487	UDP-N-acetyl-D-mannosamine 6-dehydrogenase	NA	GO:0003824|GO:0008152|GO:0009058|GO:0006807|GO:0016491|GO:0005975|GO:0006793|GO:0016614|GO:0006725|GO:0019438|GO:0044283|GO:0044271|GO:0016616|GO:0009225|GO:0003979|GO:0006065	catalytic activity|metabolic process|biosynthetic process|nitrogen compound metabolic process|oxidoreductase activity|carbohydrate metabolic process|phosphorus metabolic process|oxidoreductase activity, acting on CH-OH group of donors|cellular aromatic compound metabolic process|aromatic compound biosynthetic process|small molecule biosynthetic process|cellular nitrogen compound biosynthetic proc…	K02472	UDP-N-acetyl-D-mannosaminuronic acid dehydrogenase[1.1.1.336]	ko01100|ko02020|ko00520	Metabolic pathways|Two-component system|Amino sugar and nucleotide sugar metabolism	NC_010612.1:2776434-2777690	1227	1069	2334	2185	8559	2983	34.3868	39.0544	101.734	212.042	417.658	223.101	58.3916	284.267	-2.28341	0.00011935	0.00527009	DOWN
MMAR_3489	GSU_2443	dehydrogenase complex, E1 component, alpha subunit	NA	GO:0003824|GO:0016491	catalytic activity|oxidoreductase activity	K00161	pyruvate dehydrogenase E1 component alpha subunit[1.2.4.1]	ko01100|ko01110|ko01130|ko01120|ko01200|ko00620|ko00010|ko00020|ko04922|ko04066	Metabolic pathways|Biosynthesis of secondary metabolites|Biosynthesis of antibiotics|Microbial metabolism in diverse environments|Carbon metabolism|Pyruvate metabolism|Glycolysis / Gluconeogenesis|Citrate cycle (TCA cycle)|Glucagon signaling pathway|HIF-1 signaling pathway	NC_010612.1:4295731-4296735	1199	773	412	94	168	243	42.0276	35.3216	22.4611	11.4095	10.2536	22.7312	33.2701	14.7981	1.16881	0.000118771	0.00527009	UP
MMAR_3515	glgX	Glycogen operon protein GlgX homolog	NA	GO:0003824|GO:0008152|GO:0004133|GO:0009056|GO:0005975|GO:0044262|GO:0055114|GO:0005976|GO:0016052|GO:0005980|GO:0009251	catalytic activity|metabolic process|glycogen debranching enzyme activity|catabolic process|carbohydrate metabolic process|cellular carbohydrate metabolic process|oxidation-reduction process|polysaccharide metabolic process|carbohydrate catabolic process|glycogen catabolic process|glucan catabolic process	K01214	isoamylase[3.2.1.68]	ko01100|ko01110|ko00500	Metabolic pathways|Biosynthesis of secondary metabolites|Starch and sucrose metabolism	NC_010612.1:4321262-4323406	387	311	87	24	67	36	6.35573	6.65825	2.22223	1.36488	1.91593	1.57782	5.07873	1.61954	1.64888	0.000125511	0.00549433	UP
MMAR_1727	leuD	3-isopropylmalate dehydratase small subunit	NA	GO:0005623|GO:0016020|GO:0008152|GO:0040007|GO:0009058|GO:0006807|GO:0005886|GO:0006520|GO:0008652|GO:0044283|GO:0006551|GO:0009082|GO:0009098	cell|membrane|metabolic process|growth|biosynthetic process|nitrogen compound metabolic process|plasma membrane|cellular amino acid metabolic process|cellular amino acid biosynthetic process|small molecule biosynthetic process|leucine metabolic process|branched-chain amino acid biosynthetic process|leucine biosynthetic process	K01704	3-isopropylmalate/(R)-2-methylmalate dehydratase small subunit[4.2.1.35]	ko01100|ko01110|ko01230|ko00290|ko00660	Metabolic pathways|Biosynthesis of secondary metabolites|Biosynthesis of amino acids|Valine, leucine and isoleucine biosynthesis|C5-Branched dibasic acid metabolism	NC_010612.1:2080025-2080621	6220	4529	756	421	902	431	367.027	348.381	69.382	86.0225	92.6757	67.8714	261.597	82.1899	1.67031	0.000126708	0.00549935	UP
MMAR_1139	ppe12	Uncharacterized PPE family protein PPE12	NA	GO:0040007	growth	-	-	-	-	NC_010612.1:1366136-1367962	196	121	154	249	291	320	3.7792	3.04141	4.6183	16.6252	9.76984	16.4663	3.81297	14.2871	-1.90573	0.000132877	0.00571822	DOWN
MMAR_1513	ppe51	Uncharacterized PPE family protein PPE51	NA	GO:0005623|GO:0005618	cell|cell wall	-	-	-	-	NC_010612.1:1827790-1828938	89	48	44	125	169	97	2.72868	1.91844	2.09812	13.2707	9.02194	7.93658	2.24841	10.0764	-2.164	0.000139401	0.00594854	DOWN
MMAR_3473	fabH	beta-ketoacyl-[acyl carrier protein] synthase III	NA	GO:0003824|GO:0005623|GO:0008152|GO:0016740|GO:0005622|GO:0016746|GO:0006629|GO:0005737|GO:0005829|GO:0016747|GO:0006631|GO:0033818	catalytic activity|cell|metabolic process|transferase activity|intracellular|transferase activity, transferring acyl groups|lipid metabolic process|cytoplasm|cytosol|transferase activity, transferring acyl groups other than amino-acyl groups|fatty acid metabolic process|beta-ketoacyl-acyl-carrier-protein synthase III activity	K00648	3-oxoacyl-[acyl-carrier-protein] synthase III[2.3.1.180]	ko01100|ko01212|ko00061	Metabolic pathways|Fatty acid metabolism|Fatty acid biosynthesis	NC_010612.1:4277637-4278530	1035	824	251	61	139	187	40.7835	42.3269	15.3828	8.32329	9.53694	19.6646	32.8311	12.5083	1.39218	0.000149497	0.00627395	UP
MMAR_4270	wag22	WAG22 antigen	NA	GO:0005488|GO:0005576|GO:0005515	binding|extracellular region|protein binding	-	-	-	-	NC_010612.1:5256511-5258523	96	76	41	128	142	169	1.68	1.73379	1.11594	7.75656	4.3269	7.89268	1.50991	6.65871	-2.14078	0.000148267	0.00627395	DOWN
MMAR_1569	CPS_1410	transcriptional regulator, TetR family	NA	GO:0008152|GO:0003700|GO:0009058|GO:0006807|GO:0006725|GO:0019438|GO:0010468|GO:0044271|GO:0006355	metabolic process|transcription factor activity, sequence-specific DNA binding|biosynthetic process|nitrogen compound metabolic process|cellular aromatic compound metabolic process|aromatic compound biosynthetic process|regulation of gene expression|cellular nitrogen compound biosynthetic process|regulation of transcription, DNA-templated	-	-	-	-	NC_010612.1:1888254-1889021	130	115	84	11	20	28	5.96301	6.87641	5.99262	1.7471	1.59734	3.42756	6.27734	2.25733	1.47553	0.000153473	0.00632512	UP
MMAR_1984	MMAR_RS09835	-	NA	-	-	-	-	-	-	NC_010612.1:2403594-2404571	683	446	124	59	73	80	24.6016	20.9423	6.94674	7.35902	4.57844	7.69007	17.4969	6.54251	1.41918	0.000154453	0.00632512	UP
MMAR_3492	SO_4369	acyl carrier protein, putative	NA	GO:0005488|GO:0008152|GO:0009058|GO:0006629|GO:0008610|GO:0044283|GO:0006631|GO:0006633|GO:0000036|GO:0072330	binding|metabolic process|biosynthetic process|lipid metabolic process|lipid biosynthetic process|small molecule biosynthetic process|fatty acid metabolic process|fatty acid biosynthetic process|ACP phosphopantetheine attachment site binding involved in fatty acid biosynthetic process|monocarboxylic acid biosynthetic process	-	-	-	-	NC_010612.1:4298955-4299212	105	231	19	3	12	14	14.3367	41.1168	4.03483	1.41845	2.85299	5.10148	19.8294	3.12431	2.66604	0.000153448	0.00632512	UP
MMAR_1581	Rv1132	Conserved membrane protein	NA	GO:0005623|GO:0016020|GO:0005886	cell|membrane|plasma membrane	-	-	-	-	NC_010612.1:1901469-1903286	123	119	160	1370	80	430	2.38339	3.00595	4.82197	91.9245	2.69919	22.2361	3.40377	38.9533	-3.51654	0.0001597	0.00646524	DOWN
MMAR_4853	MMAR_RS29015	-	NA	-	-	-	-	-	-	NC_010612.1:5907795-5907998	404	242	94	37	32	46	69.7642	54.477	25.2464	22.1242	9.62172	21.1989	49.8292	17.6483	1.49746	0.000160421	0.00646524	UP
MMAR_4216	sigE	ECF RNA polymerase sigma factor SigE	NA	GO:0005488|GO:0040007|GO:0005515|GO:0044110|GO:0006950|GO:0009607|GO:0075136|GO:0003676|GO:0006979|GO:0009410|GO:0009408|GO:0009405|GO:0051701|GO:0044117|GO:0003677|GO:0090034|GO:0016987|GO:0042542|GO:0052572|GO:0044119	binding|growth|protein binding|growth involved in symbiotic interaction|response to stress|response to biotic stimulus|response to host|nucleic acid binding|response to oxidative stress|response to xenobiotic stimulus|response to heat|pathogenesis|interaction with host|growth of symbiont in host|DNA binding|regulation of chaperone-mediated protein complex assembly|sigma factor activity|response t…	-	-	-	-	NC_010612.1:5192812-5193579	24214	12819	6349	2547	3781	2665	1110.68	766.513	452.943	404.55	301.981	326.227	776.711	344.253	1.17391	0.000167674	0.00670432	UP
MMAR_4953	PE_PGRS11	PE-PGRS family protein PE_PGRS11	NA	GO:0005488|GO:0003824|GO:0005623|GO:0008152|GO:0006950|GO:0016787|GO:0016853|GO:0006807|GO:0005622|GO:0009056|GO:0005975|GO:0001666|GO:0016866|GO:0006793|GO:0016788|GO:0070482|GO:0005737|GO:0006725|GO:0005618|GO:0006796|GO:0005829|GO:0046872|GO:0042578|GO:0016052|GO:0019693|GO:0009141|GO:0009123|GO:0000287|GO:0009132|GO:0006163|GO:0016310|GO:0016791|GO:0004619|GO:0006096|GO:0009150|GO:0050278|GO:…	binding|catalytic activity|cell|metabolic process|response to stress|hydrolase activity|isomerase activity|nitrogen compound metabolic process|intracellular|catabolic process|carbohydrate metabolic process|response to hypoxia|intramolecular transferase activity|phosphorus metabolic process|hydrolase activity, acting on ester bonds|response to oxygen levels|cytoplasm|cellular aromatic compound met…	-	-	-	-	NC_010612.1:6015223-6016956	821	759	769	1118	1949	1048	16.6792	20.1011	24.2983	78.6498	68.944	56.8193	20.3596	68.1377	-1.74275	0.000171122	0.00678871	DOWN
MMAR_3482	pfkB species:83333	Escherichia coli K-12	NA	GO:0005488|GO:0003824|GO:0005623|GO:0008152|GO:0005515|GO:0006950|GO:0016740|GO:0006807|GO:0005622|GO:0009056|GO:0005975|GO:0042802|GO:0006793|GO:0016772|GO:0005737|GO:0006725|GO:0006974|GO:0016301|GO:0006796|GO:0005829|GO:0046872|GO:0016773|GO:0016052|GO:0019693|GO:0009141|GO:0009123|GO:0000287|GO:0009132|GO:0006163|GO:0009024|GO:0016310|GO:0006096|GO:0061615|GO:0003872|GO:0009150|GO:0006090	binding|catalytic activity|cell|metabolic process|protein binding|response to stress|transferase activity|nitrogen compound metabolic process|intracellular|catabolic process|carbohydrate metabolic process|identical protein binding|phosphorus metabolic process|transferase activity, transferring phosphorus-containing groups|cytoplasm|cellular aromatic compound metabolic process|cellular response to…	K16370	6-phosphofructokinase 2[2.7.1.11]	ko01100|ko01110|ko01130|ko01120|ko01230|ko00010|ko00680|ko00030|ko00051|ko00052	Metabolic pathways|Biosynthesis of secondary metabolites|Biosynthesis of antibiotics|Microbial metabolism in diverse environments|Biosynthesis of amino acids|Glycolysis / Gluconeogenesis|Methane metabolism|Pentose phosphate pathway|Fructose and mannose metabolism|Galactose metabolism	NC_010612.1:4288010-4288981	538	239	66	18	28	57	19.4983	11.2917	3.72032	2.25901	1.76692	5.51306	11.5034	3.17966	1.85512	0.000179353	0.0070601	UP
MMAR_0342	ephF	Epoxide hydrolase	NA	GO:0003824|GO:0005623|GO:0016020|GO:0016787|GO:0005886	catalytic activity|cell|membrane|hydrolase activity|plasma membrane	-	-	-	-	NC_010612.1:393807-394697	312	185	230	385	474	381	12.3356	9.53501	14.1433	52.7095	32.6313	40.2005	12.0046	41.8471	-1.80154	0.000224216	0.00869137	DOWN
MMAR_1725	Rv2989	Probable transcriptional regulatory protein	NA	GO:0005488|GO:0005623|GO:0016020|GO:0008152|GO:0003700|GO:0009058|GO:0006807|GO:0005886|GO:0003676|GO:0006725|GO:0019438|GO:0003677|GO:0010468|GO:0044271|GO:0010629|GO:0045892|GO:0006355	binding|cell|membrane|metabolic process|transcription factor activity, sequence-specific DNA binding|biosynthetic process|nitrogen compound metabolic process|plasma membrane|nucleic acid binding|cellular aromatic compound metabolic process|aromatic compound biosynthetic process|DNA binding|regulation of gene expression|cellular nitrogen compound biosynthetic process|negative regulation of gene ex…	-	-	-	-	NC_010612.1:2077795-2078496	3489	824	144	134	155	138	175.084	53.9035	11.2389	23.2847	13.5434	18.4811	80.0754	18.4364	2.1188	0.000231269	0.00889684	UP
MMAR_5250	MT0953	Uncharacterized protein	NA	GO:0005623|GO:0005618	cell|cell wall	-	-	-	-	NC_010612.1:6339884-6340981	160	129	161	183	614	210	5.13332	5.39527	8.03383	20.3309	34.3005	17.9805	6.18747	24.2039	-1.96782	0.000235707	0.00899938	DOWN
MMAR_2870	MMAR_RS14295	-	NA	-	-	-	-	-	-	NC_010612.1:3476356-3477165	18630	7334	626	755	782	955	810.233	415.798	42.3436	113.702	59.2182	110.841	422.791	94.5871	2.16023	0.000246778	0.00935179	UP
MMAR_4629	cysM	O-phosphoserine sulfhydrylase	NA	GO:0005488|GO:0003824|GO:0005623|GO:0008152|GO:0005515|GO:0009058|GO:0016740|GO:0006807|GO:0016829|GO:0005622|GO:0016835|GO:0016765|GO:0030170|GO:0005737|GO:0006520|GO:0006790|GO:0008652|GO:0005829|GO:0000096|GO:0004124|GO:0033847|GO:0044283|GO:0000097|GO:0009070|GO:0006563|GO:0019344|GO:0006535	binding|catalytic activity|cell|metabolic process|protein binding|biosynthetic process|transferase activity|nitrogen compound metabolic process|lyase activity|intracellular|carbon-oxygen lyase activity|transferase activity, transferring alkyl or aryl (other than methyl) groups|pyridoxal phosphate binding|cytoplasm|cellular amino acid metabolic process|sulfur compound metabolic process|cellular am…	K21148	[]	ko04122	Sulfur relay system	NC_010612.1:5680819-5681763	86	61	104	124	331	137	3.20589	2.96432	6.02976	16.0065	21.4848	13.6292	4.06666	17.0402	-2.06702	0.000282542	0.0106278	DOWN
MMAR_4912	Rv0458	Probable aldehyde dehydrogenase	NA	GO:0003824|GO:0005623|GO:0016020|GO:0009607|GO:0016491|GO:0005886|GO:0075136|GO:0016903|GO:0051701|GO:0016620|GO:0052572|GO:0004029|GO:0052553|GO:0052562	catalytic activity|cell|membrane|response to biotic stimulus|oxidoreductase activity|plasma membrane|response to host|oxidoreductase activity, acting on the aldehyde or oxo group of donors|interaction with host|oxidoreductase activity, acting on the aldehyde or oxo group of donors, NAD or NADP as acceptor|response to host immune response|aldehyde dehydrogenase (NAD) activity|modulation by symbion…	K00138	aldehyde dehydrogenase [EC:1.2.1.-][-]	ko01100|ko01110|ko01120|ko00620|ko00010	Metabolic pathways|Biosynthesis of secondary metabolites|Microbial metabolism in diverse environments|Pyruvate metabolism|Glycolysis / Gluconeogenesis	NC_010612.1:5967081-5968604	17510	10112	13856	3637	2043	2746	404.746	304.705	498.141	291.114	82.2275	169.394	402.531	180.912	1.15381	0.000297039	0.0110909	UP
MMAR_RS05240	BA_4357	oxidoreductase, short-chain dehydrogenase/reductase family	NA	GO:0003824|GO:0008152|GO:0016491	catalytic activity|metabolic process|oxidoreductase activity	-	-	-	-	NC_010612.1:1283853-1284626	75	65	63	115	127	161	3.41353	3.85654	4.4596	18.1244	10.0645	19.5554	3.90989	15.9148	-2.02517	0.000302717	0.0112204	DOWN
MMAR_1580	DR_A0363	P49 secreted protein	NA	GO:0003824|GO:0016491	catalytic activity|oxidoreductase activity	-	-	-	-	NC_010612.1:1900048-1901472	59	41	28	462	13	156	1.45854	1.3213	1.07657	39.5486	0.559609	10.2919	1.28547	16.8	-3.7081	0.000359082	0.0132132	DOWN
MMAR_2822	ppe24	Uncharacterized PPE family protein PPE24	NA	GO:0040007	growth	-	-	-	-	NC_010612.1:3420742-3423807	229	147	269	357	417	408	2.63114	2.20176	4.80705	14.2037	8.34252	12.5104	3.21332	11.6855	-1.86259	0.000382282	0.0139657	DOWN
MMAR_3545	embR	Transcriptional regulatory protein EmbR	NA	GO:0005488|GO:0003824|GO:0005623|GO:0016020|GO:0008152|GO:0016787|GO:0009058|GO:0006807|GO:0005886|GO:0003676|GO:0006725|GO:0005618|GO:0019438|GO:0003677|GO:0010468|GO:0044271|GO:0006355|GO:0003924|GO:0016887	binding|catalytic activity|cell|membrane|metabolic process|hydrolase activity|biosynthetic process|nitrogen compound metabolic process|plasma membrane|nucleic acid binding|cellular aromatic compound metabolic process|cell wall|aromatic compound biosynthetic process|DNA binding|regulation of gene expression|cellular nitrogen compound biosynthetic process|regulation of transcription, DNA-templated|…	-	-	-	-	NC_010612.1:4355362-4356501	97	77	78	126	219	134	2.99742	3.1018	3.74879	13.4825	11.7835	11.0506	3.28267	12.1055	-1.88272	0.000394413	0.0143059	DOWN
MMAR_2711	Rv1834	Uncharacterized protein Rv1834	NA	GO:0003824|GO:0016787	catalytic activity|hydrolase activity	-	-	-	-	NC_010612.1:3308397-3309263	78	56	73	88	240	122	3.16928	2.9662	4.61322	12.3814	16.9796	13.2289	3.5829	14.1966	-1.98635	0.000412462	0.0148545	DOWN
MMAR_2061	MT2716	Anti-sigma factor antagonist	NA	GO:0005488|GO:0005623|GO:0016020|GO:0008152|GO:0005515|GO:0009058|GO:0006807|GO:0005886|GO:0006725|GO:0019438|GO:0010468|GO:0044271|GO:0006355	binding|cell|membrane|metabolic process|protein binding|biosynthetic process|nitrogen compound metabolic process|plasma membrane|cellular aromatic compound metabolic process|aromatic compound biosynthetic process|regulation of gene expression|cellular nitrogen compound biosynthetic process|regulation of transcription, DNA-templated	-	-	-	-	NC_010612.1:2483778-2484218	2692	1815	427	169	296	434	215.04	189.001	53.0504	46.7468	41.1706	92.5199	152.364	60.1458	1.34098	0.000420737	0.0150458	UP
MMAR_4952	CHY_1293	3-hydroxybutyryl-CoA dehydratase	NA	GO:0003824|GO:0008152|GO:0016829|GO:0009056|GO:0016835|GO:0006629|GO:0016042|GO:0006631|GO:0009062|GO:0003859|GO:0046459|GO:0019626	catalytic activity|metabolic process|lyase activity|catabolic process|carbon-oxygen lyase activity|lipid metabolic process|lipid catabolic process|fatty acid metabolic process|fatty acid catabolic process|3-hydroxybutyryl-CoA dehydratase activity|short-chain fatty acid metabolic process|short-chain fatty acid catabolic process	-	-	-	-	NC_010612.1:6014391-6015197	67	59	26	84	92	145	2.92469	3.35743	1.76526	12.6972	6.99269	16.892	2.68246	12.1939	-2.18454	0.000461505	0.0163883	DOWN
MMAR_2328	TVAG_320420	FGGY family of carbohydrate kinases, N-terminal domain containing protein	NA	GO:0003824|GO:0005623|GO:0016740|GO:0005622|GO:0016772|GO:0005737|GO:0016301|GO:0016773|GO:0050277	catalytic activity|cell|transferase activity|intracellular|transferase activity, transferring phosphorus-containing groups|cytoplasm|kinase activity|phosphotransferase activity, alcohol group as acceptor|sedoheptulokinase activity	-	-	-	-	NC_010612.1:2797219-2798496	255	169	119	242	305	320	7.02896	6.07272	5.10168	23.0987	14.6387	23.5398	6.06779	20.4258	-1.75115	0.000482028	0.0169982	DOWN
MMAR_0690	AO090102000223 species:5062	Aspergillus oryzae	NA	GO:0005215|GO:0005623|GO:0016020|GO:0012505|GO:0005886|GO:0005622|GO:0016021|GO:0006810|GO:0005783|GO:0005737|GO:0043231|GO:0055085	transporter activity|cell|membrane|endomembrane system|plasma membrane|intracellular|integral component of membrane|transport|endoplasmic reticulum|cytoplasm|intracellular membrane-bounded organelle|transmembrane transport	-	-	-	-	NC_010612.1:823595-824785	726	443	204	897	570	977	21.4737	17.0812	9.38462	91.8726	29.356	77.1199	15.9798	66.1161	-2.04875	0.000489837	0.0171544	DOWN
MMAR_3836	MT2559	Carboxylesterase family protein	NA	GO:0005623|GO:0005622|GO:0005737|GO:0005829	cell|intracellular|cytoplasm|cytosol	-	-	-	-	NC_010612.1:4770390-4771643	12678	11331	3328	1674	2506	1862	356.152	414.952	145.407	162.841	122.579	139.594	305.503	141.671	1.10864	0.000493691	0.017171	UP
MMAR_4287	P77909	Esterase/lipase	NA	GO:0003824|GO:0005623|GO:0008152|GO:0006950|GO:0016787|GO:0009056|GO:0006629|GO:0016788|GO:0042594|GO:0005618|GO:0052689|GO:0016042|GO:0016298|GO:0004806	catalytic activity|cell|metabolic process|response to stress|hydrolase activity|catabolic process|lipid metabolic process|hydrolase activity, acting on ester bonds|response to starvation|cell wall|carboxylic ester hydrolase activity|lipid catabolic process|lipase activity|triglyceride lipase activity	-	-	-	-	NC_010612.1:5278846-5281047	121	70	70	98	189	199	1.93575	1.45983	1.74174	5.42897	5.26474	8.49611	1.71244	6.39661	-1.90125	0.000529046	0.0182755	DOWN
MMAR_1517	dosS	Redox sensor histidine kinase response regulator DevS	NA	GO:0005488|GO:0003824|GO:0005623|GO:0016020|GO:0008152|GO:0040007|GO:0019825|GO:0070026|GO:0051775|GO:0016740|GO:0006807|GO:0005886|GO:0051776|GO:0000166|GO:0006793|GO:0016772|GO:0019826|GO:0005618|GO:0019538|GO:0070025|GO:0016301|GO:0006796|GO:0020037|GO:0046872|GO:0016773|GO:0006464|GO:0004672|GO:0000287|GO:0005524|GO:0016310|GO:0006468|GO:0046777	binding|catalytic activity|cell|membrane|metabolic process|growth|oxygen binding|nitric oxide binding|response to redox state|transferase activity|nitrogen compound metabolic process|plasma membrane|detection of redox state|nucleotide binding|phosphorus metabolic process|transferase activity, transferring phosphorus-containing groups|oxygen sensor activity|cell wall|protein metabolic process|carb…	K07682	two-component system, NarL family, sensor histidine kinase DevS[2.7.13.3]	ko02020	Two-component system	NC_010612.1:1833081-1834799	2356	1248	625	223	314	432	48.2815	33.34	19.9207	15.8247	11.2043	23.6261	33.8474	16.885	1.0033	0.000571296	0.0196016	UP
MMAR_3887	MMAR_RS19425	-	NA	-	-	-	-	-	-	NC_010612.1:4830368-4831090	44	40	24	6	4	5	2.14387	2.54071	1.81874	1.01234	0.339402	0.650052	2.16777	0.667263	1.69989	0.000589757	0.0200992	UP
MMAR_4918	Rv0775	Uncharacterized protein	NA	GO:0005623|GO:0016020|GO:0005886|GO:0005618	cell|membrane|plasma membrane|cell wall	-	-	-	-	NC_010612.1:5975281-5975904	408	312	72	609	339	717	23.0333	22.9613	6.32188	119.052	33.3234	108.023	17.4388	86.7997	-2.31539	0.000594436	0.0201236	DOWN
MMAR_1824	Rv1428c	Glycerol acyltransferase	NA	GO:0005623|GO:0016020|GO:0005886	cell|membrane|plasma membrane	-	-	-	-	NC_010612.1:2219304-2220254	237	166	107	23	23	52	8.77911	8.01596	6.16454	2.95017	1.48347	5.14059	7.6532	3.19141	1.26187	0.000664724	0.022207	UP
MMAR_4824	SCO5920	Probable DEAD-box RNA helicase	NA	GO:0003824|GO:0008152|GO:0016787|GO:0006807|GO:0006725|GO:0010501|GO:0016887|GO:0003724|GO:0004004	catalytic activity|metabolic process|hydrolase activity|nitrogen compound metabolic process|cellular aromatic compound metabolic process|RNA secondary structure unwinding|ATPase activity|RNA helicase activity|ATP-dependent RNA helicase activity	-	-	-	-	NC_010612.1:5877137-5878711	2268	783	1011	2039	1739	3008	50.7276	22.8301	35.1698	157.922	67.7255	179.548	36.2425	135.065	-1.8979	0.000681255	0.0226105	DOWN
MMAR_1810	SPO_0796	conserved hypothetical protein	NA	-	-	-	-	-	-	NC_010612.1:2205950-2206930	528	320	128	47	55	94	18.9604	14.9799	7.1489	5.84433	3.43895	9.00823	13.6964	6.09717	1.16758	0.000815156	0.0265344	UP
MMAR_1726	leuC	3-isopropylmalate dehydratase large subunit	NA	GO:0005623|GO:0005618	cell|cell wall	K01703	3-isopropylmalate/(R)-2-methylmalate dehydratase large subunit[4.2.1.35]	ko01100|ko01110|ko01230|ko01210|ko00290|ko00660	Metabolic pathways|Biosynthesis of secondary metabolites|Biosynthesis of amino acids|2-Oxocarboxylic acid metabolism|Valine, leucine and isoleucine biosynthesis|C5-Branched dibasic acid metabolism	NC_010612.1:2078579-2080000	10579	2960	737	522	1044	514	262.076	95.5914	28.3967	44.7792	45.0333	33.9818	128.688	41.2648	1.64089	0.000832683	0.0269323	UP
MMAR_4399	PE_PGRS33	Uncharacterized PE-PGRS family protein PE_PGRS33	NA	GO:0005488|GO:0005623|GO:0005515|GO:0006950|GO:0046812|GO:0009607|GO:0075136|GO:0046789|GO:0005102|GO:0042594|GO:0070482|GO:0009405|GO:0005618|GO:0051701|GO:0052572|GO:0052553|GO:0052167	binding|cell|protein binding|response to stress|host cell surface binding|response to biotic stimulus|response to host|host cell surface receptor binding|receptor binding|response to starvation|response to oxygen levels|pathogenesis|cell wall|interaction with host|response to host immune response|modulation by symbiont of host immune response|modulation by symbiont of host innate immune response	-	-	-	-	NC_010612.1:5410995-5413727	91	52	12	173	71	139	1.17295	0.87375	0.240569	7.72168	1.59351	4.78144	0.762425	4.69888	-2.62365	0.000870811	0.0279872	DOWN
MMAR_0774	mmpS5	Siderophore export accessory protein MmpS5	NA	GO:0005576	extracellular region	-	-	-	-	NC_010612.1:930767-931213	590	399	328	402	1355	562	46.4971	40.9914	40.2037	109.704	185.937	118.199	42.5641	137.947	-1.6964	0.000876703	0.0279994	DOWN
MMAR_2113	PE_PGRS27	PE-PGRS family protein PE_PGRS27	NA	GO:0005623|GO:0005618	cell|cell wall	-	-	-	-	NC_010612.1:2544385-2546025	300	188	204	388	421	279	6.44013	5.26109	6.81114	28.8421	15.7365	15.9837	6.17079	20.1874	-1.70993	0.000882931	0.028022	DOWN
MMAR_0409	BA_1928	feruloyl-CoA synthetase, putative	NA	GO:0003824|GO:0008152|GO:0009058|GO:0006725|GO:0019438|GO:0042189	catalytic activity|metabolic process|biosynthetic process|cellular aromatic compound metabolic process|aromatic compound biosynthetic process|vanillin biosynthetic process	-	-	-	-	NC_010612.1:473427-475076	5772	4309	1229	788	710	904	123.232	119.928	40.8101	58.2569	26.3942	51.5073	94.6566	45.3861	1.06045	0.000923068	0.0291139	UP
MMAR_2310	HNE_2698	NAD-dependent epimerase/dehydratase family protein	NA	GO:0003824|GO:0008152|GO:0006807|GO:0006725|GO:0009225	catalytic activity|metabolic process|nitrogen compound metabolic process|cellular aromatic compound metabolic process|nucleotide-sugar metabolic process	-	-	-	-	NC_010612.1:2777687-2778706	1240	1037	2413	1940	8335	2158	42.8256	46.688	129.615	232.01	501.232	198.9	73.043	310.714	-2.08877	0.000930033	0.0291525	DOWN
MMAR_0658	Rv0372c	Carbon monoxide dehydrogenase	NA	GO:0040007	growth	-	-	-	-	NC_010612.1:791980-792864	1170	833	96	99	37	118	46.5719	43.2243	5.94328	13.6457	2.5644	12.5349	31.9132	9.58167	1.7358	0.000946684	0.0294924	UP
MMAR_5321	MMAR_RS26700	-	NA	-	-	-	-	-	-	NC_010612.1:6426029-6428200	120	106	65	172	158	164	1.94627	2.24117	1.63966	9.65989	4.46202	7.09852	1.94237	7.07348	-1.8646	0.000953973	0.0295383	DOWN
MMAR_4377	PE_PGRS27	PE-PGRS family protein PE_PGRS27	NA	GO:0005623|GO:0005618	cell|cell wall	-	-	-	-	NC_010612.1:5385034-5386563	430	384	134	484	428	672	9.90055	11.5257	4.79859	38.5886	17.1587	41.2915	8.74161	32.3463	-1.88763	0.00108045	0.0330514	DOWN
MMAR_3664	ppe29	Uncharacterized PPE family protein PPE29	NA	GO:0005623|GO:0005618	cell|cell wall	-	-	-	-	NC_010612.1:4509889-4511055	198	104	72	257	174	194	5.97689	4.09252	3.38034	26.8637	9.14556	15.6283	4.48325	17.2125	-1.94084	0.00108883	0.0331083	DOWN
MMAR_2054	MMAR_RS10215	-	NA	-	-	-	-	-	-	NC_010612.1:2478535-2479350	243	163	117	212	298	279	10.4905	9.17324	7.85589	31.6922	22.4006	32.1438	9.17321	28.7455	-1.64784	0.00113502	0.0343074	DOWN
MMAR_4680	MT0877	Uncharacterized protein	NA	GO:0005623|GO:0005618	cell|cell wall	-	-	-	-	NC_010612.1:5734176-5734631	125	96	38	141	98	296	9.65664	9.6679	4.56588	37.719	13.1823	61.0254	7.96347	37.3089	-2.22805	0.00114696	0.034463	DOWN
MMAR_1670	MT3118	Uncharacterized protein	NA	GO:0005623|GO:0016020|GO:0005576|GO:0005886	cell|membrane|extracellular region|plasma membrane	-	-	-	-	NC_010612.1:2016286-2016831	273	295	500	462	1302	481	17.6137	24.8117	50.1738	103.218	146.269	82.8202	30.8664	110.769	-1.84344	0.00119496	0.0356943	DOWN
MMAR_4970	pks16	Putative ligase Rv1013	NA	GO:0005623|GO:0016020|GO:0005886|GO:0005618	cell|membrane|plasma membrane|cell wall	-	-	-	-	NC_010612.1:6032234-6033883	202	142	97	243	174	288	4.31271	3.95213	3.22098	17.965	6.46841	16.4094	3.8286	13.6143	-1.83023	0.0012449	0.0367536	DOWN
MMAR_5563	MMAR_RS09670	-	NA	-	-	-	-	-	-	NC_010612.1:2370808-2371158	287	217	22	15	16	33	28.8042	28.3909	3.43421	5.21309	2.79618	8.83861	20.2098	5.61596	1.84745	0.0012407	0.0367536	UP
MMAR_0111	P77909	Esterase/lipase	NA	GO:0003824|GO:0005623|GO:0008152|GO:0006950|GO:0016787|GO:0009056|GO:0006629|GO:0016788|GO:0042594|GO:0005618|GO:0052689|GO:0016042|GO:0016298|GO:0004806	catalytic activity|cell|metabolic process|response to stress|hydrolase activity|catabolic process|lipid metabolic process|hydrolase activity, acting on ester bonds|response to starvation|cell wall|carboxylic ester hydrolase activity|lipid catabolic process|lipase activity|triglyceride lipase activity	-	-	-	-	NC_010612.1:138493-139467	134	159	206	221	459	231	4.84153	7.48891	11.5761	27.6499	28.8763	22.2737	7.96885	26.2666	-1.72079	0.00134189	0.0393878	DOWN
MMAR_4799	Rv0839	Methyltransferase type 11	NA	GO:0003824|GO:0005623|GO:0008152|GO:0016740|GO:0032259|GO:0005622|GO:0005737|GO:0008168|GO:0008757	catalytic activity|cell|metabolic process|transferase activity|methylation|intracellular|cytoplasm|methyltransferase activity|S-adenosylmethionine-dependent methyltransferase activity	-	-	-	-	NC_010612.1:5853344-5854156	5891	841	424	291	402	300	255.259	47.5042	28.5743	43.6625	30.3297	34.6908	110.446	36.2277	1.60817	0.00144372	0.0421335	UP
MMAR_2492	PE_PGRS33	Uncharacterized PE-PGRS family protein PE_PGRS33	NA	GO:0005488|GO:0005623|GO:0005515|GO:0006950|GO:0046812|GO:0009607|GO:0075136|GO:0046789|GO:0005102|GO:0042594|GO:0070482|GO:0009405|GO:0005618|GO:0051701|GO:0052572|GO:0052553|GO:0052167	binding|cell|protein binding|response to stress|host cell surface binding|response to biotic stimulus|response to host|host cell surface receptor binding|receptor binding|response to starvation|response to oxygen levels|pathogenesis|cell wall|interaction with host|response to host immune response|modulation by symbiont of host immune response|modulation by symbiont of host innate immune response	-	-	-	-	NC_010612.1:3034269-3036182	112	64	63	138	163	106	2.06137	1.53555	1.80341	8.79514	5.2237	5.20655	1.80011	6.40846	-1.83189	0.00145445	0.0422041	DOWN
MMAR_4319	ppe12	Uncharacterized PPE family protein PPE12	NA	GO:0040007	growth	-	-	-	-	NC_010612.1:5316112-5317977	205	117	296	273	551	343	3.87011	2.87941	8.69117	17.8466	18.1123	17.2809	5.1469	17.7466	-1.78577	0.00147826	0.042651	DOWN
MMAR_2871	DET_0907	conserved hypothetical protein	NA	-	-	-	-	-	-	NC_010612.1:3477414-3477764	1409	653	169	101	161	171	141.412	85.4345	26.3802	35.1013	28.1354	45.8008	84.4088	36.3458	1.21561	0.00150442	0.0429909	UP
MMAR_1388	hpx	Possible non-heme haloperoxidase Hpx	NA	GO:0003824|GO:0005623|GO:0016020|GO:0016787|GO:0005886	catalytic activity|cell|membrane|hydrolase activity|plasma membrane	-	-	-	-	NC_010612.1:1686480-1687376	11980	10913	1667	1471	1469	1668	470.485	558.7	101.822	200.044	100.453	174.818	377.003	158.438	1.25065	0.00151645	0.0430198	UP
MMAR_3272	pks16	Putative ligase Rv1013	NA	GO:0005623|GO:0016020|GO:0005886|GO:0005618	cell|membrane|plasma membrane|cell wall	-	-	-	-	NC_010612.1:4037157-4038782	1238	742	838	1166	1644	1156	26.8214	20.9561	28.2373	87.4748	62.0176	66.8376	25.3383	72.11	-1.50888	0.00166483	0.0464505	DOWN
MMAR_5286	PE35	Uncharacterized PE family protein PE35	NA	GO:0005488|GO:0005576|GO:0005515	binding|extracellular region|protein binding	-	-	-	-	NC_010612.1:6382127-6382462	20	13	6	0	0	3	2.0969	1.7768	0.978489	0	0	0.839478	1.6174	0.279826	2.53107	0.0017673	0.0490401	UP
MMAR_2331	MMAR_RS11615	-	NA	-	-	-	-	-	-	NC_010612.1:2800374-2801174	3420	3474	6036	5388	15180	5706	150.41	199.17	412.873	820.54	1162.45	669.704	254.151	884.23	-1.79874	0.00179905	0.04965	DOWN

## Sheet: 48 hr
gene id	gene name	description	gene_type	GO_id	GO_term	KO_ID	KO_Description	kegg_id	kegg_term	locus	whiB4::Tn_48_rep1_count	whiB4::Tn_48_rep2_count	whiB4::Tn_48_rep3_count	WT_48_rep1_count	WT_48_rep2_count	WT_48_rep3_count	whiB4::Tn_48_rep1_FPKM	whiB4::Tn_48_rep2_FPKM	whiB4::Tn_48_rep3_FPKM	WT_48_rep1_FPKM	WT_48_rep2_FPKM	WT_48_rep3_FPKM	whiB4:Tn_48_mean_FPKM	WT_48_mean_FPKM	log2FC	Pvalue	Qvalue	updown
MMAR_2459	MT3920	PE_PGRS family protein	NA	GO:0040007|GO:0044110|GO:0044117|GO:0044119	growth|growth involved in symbiotic interaction|growth of symbiont in host|growth of symbiont in host cell	-	-	-	-	NC_010612.1:2971419-2973089	172	122	217	3062	3016	1990	3.84835	4.27799	7.42026	158.447	107.295	105.607	5.1822	123.783	-4.57811	9.65757e-19	2.44964e-15	DOWN
MMAR_3832	erg3	C-5 sterol desaturase	NA	GO:0003824|GO:0008152|GO:0016491|GO:0006629|GO:0004497|GO:0006643|GO:0050479	catalytic activity|metabolic process|oxidoreductase activity|lipid metabolic process|monooxygenase activity|membrane lipid metabolic process|glyceryl-ether monooxygenase activity	-	-	-	-	NC_010612.1:4763392-4764321	164	129	96	1140	1289	856	6.593	8.1276	5.89824	105.993	82.3941	81.6221	6.87295	90.003	-3.71097	6.98661e-18	1.18144e-14	DOWN
MMAR_2327	Rv1508c	Probable membrane protein	NA	GO:0005623|GO:0016020|GO:0005886	cell|membrane|plasma membrane	-	-	-	-	NC_010612.1:2795598-2797166	616	406	247	4054	3664	3557	14.6785	15.162	8.99515	223.417	138.822	201.038	12.9452	187.759	-3.85839	6.39628e-17	8.11208e-14	DOWN
MMAR_3750	MCA2850	Uncharacterized protein	NA	-	-	-	-	-	-	NC_010612.1:4615556-4616602	237	177	205	1470	3049	1459	8.46301	9.90558	11.1877	121.402	173.116	123.573	9.8521	139.364	-3.82228	1.6741e-16	1.69854e-13	DOWN
MMAR_1129	ppe12	Uncharacterized PPE family protein PPE12	NA	GO:0040007	growth	-	-	-	-	NC_010612.1:1353163-1354878	228	196	297	2623	6117	2469	4.96754	6.69257	9.8895	132.171	211.908	127.591	7.1832	157.223	-4.45204	6.17563e-16	5.22149e-13	DOWN
MMAR_1402	ppe12	Uncharacterized PPE family protein PPE12	NA	GO:0040007	growth	-	-	-	-	NC_010612.1:1702638-1704536	341	231	498	5666	18743	4671	6.71354	7.12759	14.9844	257.992	586.732	218.123	9.60852	354.283	-5.20444	2.90318e-15	2.10398e-12	DOWN
MMAR_0691	cpt1ab	carnitine palmitoyltransferase 1Ab (liver)	NA	GO:0003824|GO:0016020|GO:0016740|GO:0016746|GO:0016021	catalytic activity|membrane|transferase activity|transferase activity, transferring acyl groups|integral component of membrane	K08765	carnitine O-palmitoyltransferase 1, liver isoform[2.3.1.21]	ko01212|ko00071|ko04922|ko04714|ko04152	Fatty acid metabolism|Fatty acid degradation|Glucagon signaling pathway|Thermogenesis|AMPK signaling pathway	NC_010612.1:824795-826768	128	97	71	628	772	492	2.4243	2.87924	2.05516	27.5085	23.2485	22.1021	2.4529	24.2864	-3.30759	5.18998e-15	3.2911e-12	DOWN
MMAR_4187	ppe12	Uncharacterized PPE family protein PPE12	NA	GO:0040007	growth	-	-	-	-	NC_010612.1:5155313-5156086	82	45	72	477	551	467	3.96094	3.40664	5.31531	53.2884	42.3191	53.5047	4.22763	49.7041	-3.55544	9.98588e-15	5.62871e-12	DOWN
MMAR_1601	P77909	Esterase/lipase	NA	GO:0003824|GO:0005623|GO:0008152|GO:0006950|GO:0016787|GO:0009056|GO:0006629|GO:0016788|GO:0042594|GO:0005618|GO:0052689|GO:0016042|GO:0016298|GO:0004806	catalytic activity|cell|metabolic process|response to stress|hydrolase activity|catabolic process|lipid metabolic process|hydrolase activity, acting on ester bonds|response to starvation|cell wall|carboxylic ester hydrolase activity|lipid catabolic process|lipase activity|triglyceride lipase activity	-	-	-	-	NC_010612.1:1936366-1936956	188	138	46	841	884	762	11.8931	13.6819	4.44742	123.045	88.9182	114.336	10.0075	108.767	-3.44208	2.36136e-13	1.19792e-10	DOWN
MMAR_0384	PE2	PE family protein	NA	GO:0005623|GO:0016020|GO:0005886	cell|membrane|plasma membrane	-	-	-	-	NC_010612.1:449637-451154	86	63	41	322	646	292	2.11813	2.43177	1.54328	18.3417	25.298	17.058	2.03106	20.2326	-3.31637	2.72539e-13	1.2569e-10	DOWN
MMAR_0692	PFL_5756	Gamma-butyrobetaine dioxygenase	NA	GO:0003824|GO:0008152|GO:0009058|GO:0006807|GO:0016491|GO:0051213|GO:0044271|GO:0008336|GO:0045329	catalytic activity|metabolic process|biosynthetic process|nitrogen compound metabolic process|oxidoreductase activity|dioxygenase activity|cellular nitrogen compound biosynthetic process|gamma-butyrobetaine dioxygenase activity|carnitine biosynthetic process	-	-	-	-	NC_010612.1:826765-827898	112	45	74	513	507	419	3.69255	2.32517	3.72867	39.1165	26.5779	32.7656	3.24879	32.82	-3.3366	3.75684e-13	1.5882e-10	DOWN
MMAR_RS19115	MMAR_RS19115	-	NA	-	-	-	-	-	-	NC_010612.1:4763081-4763314	156	106	70	958	485	726	24.9247	26.5426	17.0929	354.001	123.212	275.13	22.8534	250.781	-3.45595	5.09039e-13	1.98643e-10	DOWN
MMAR_2352	MMAR_RS11715	-	NA	-	-	-	-	-	-	NC_010612.1:2837485-2838219	423	251	68	3580	1784	2935	21.5167	20.0097	5.28637	421.164	144.289	354.109	15.6043	306.521	-4.29597	6.1448e-13	2.22661e-10	DOWN
MMAR_0369	PE2	PE family protein	NA	GO:0005623|GO:0016020|GO:0005886	cell|membrane|plasma membrane	-	-	-	-	NC_010612.1:430989-432758	70	56	87	448	1259	457	1.47859	1.85384	2.80854	21.8857	42.2842	22.896	2.04699	29.022	-3.82557	9.6555e-13	3.26549e-10	DOWN
MMAR_0952	CPS_2650	alpha-1,2-mannosidase family protein	NA	GO:0003824|GO:0008152|GO:0016787|GO:0005975|GO:0016798|GO:0009311	catalytic activity|metabolic process|hydrolase activity|carbohydrate metabolic process|hydrolase activity, acting on glycosyl bonds|oligosaccharide metabolic process	-	-	-	-	NC_010612.1:1159708-1162347	114	83	43	460	440	397	1.61445	1.84217	0.930685	15.0664	9.90775	13.3353	1.46244	12.7698	-3.12629	1.0928e-12	3.46486e-10	DOWN
MMAR_0607	PE_PGRS33	Uncharacterized PE-PGRS family protein PE_PGRS33	NA	GO:0005488|GO:0005623|GO:0005515|GO:0006950|GO:0046812|GO:0009607|GO:0075136|GO:0046789|GO:0005102|GO:0042594|GO:0070482|GO:0009405|GO:0005618|GO:0051701|GO:0052572|GO:0052553|GO:0052167	binding|cell|protein binding|response to stress|host cell surface binding|response to biotic stimulus|response to host|host cell surface receptor binding|receptor binding|response to starvation|response to oxygen levels|pathogenesis|cell wall|interaction with host|response to host immune response|modulation by symbiont of host immune response|modulation by symbiont of host innate immune response	-	-	-	-	NC_010612.1:708134-709567	526	355	259	1601	2564	1580	13.7139	14.5056	10.3202	96.5378	106.291	97.7067	12.8465	100.178	-2.96312	1.34382e-12	4.01011e-10	DOWN
MMAR_2354	MMAR_RS11725	-	NA	-	-	-	-	-	-	NC_010612.1:2839552-2840925	651	456	301	2084	5366	2365	17.714	19.4461	12.5174	131.149	232.161	152.637	16.5592	171.983	-3.37656	2.25239e-12	6.34797e-10	DOWN
MMAR_2353	Rv1524	Uncharacterized glycosyltransferase Rv1524	NA	GO:0003824|GO:0005623|GO:0016740|GO:0005622|GO:0016757|GO:0043231|GO:0008194	catalytic activity|cell|transferase activity|intracellular|transferase activity, transferring glycosyl groups|intracellular membrane-bounded organelle|UDP-glycosyltransferase activity	-	-	-	-	NC_010612.1:2838244-2839488	87	68	37	277	517	328	2.61261	3.20035	1.69814	19.2383	24.6858	23.3626	2.5037	22.4289	-3.16322	2.3849e-12	6.36767e-10	DOWN
MMAR_3376	VC_1299	6-pyruvoyl tetrahydrobiopterin synthase, putative	NA	GO:0003824|GO:0008152|GO:0009058|GO:0006807|GO:0016829|GO:0016835|GO:0006725|GO:0019438|GO:0044271|GO:0003874|GO:0009108|GO:0006729	catalytic activity|metabolic process|biosynthetic process|nitrogen compound metabolic process|lyase activity|carbon-oxygen lyase activity|cellular aromatic compound metabolic process|aromatic compound biosynthetic process|cellular nitrogen compound biosynthetic process|6-pyruvoyltetrahydropterin synthase activity|coenzyme biosynthetic process|tetrahydrobiopterin biosynthetic process	K01737	6-pyruvoyltetrahydropterin/6-carboxytetrahydropterin synthase[4.1.2.50]	ko01100|ko00790	Metabolic pathways|Folate biosynthesis	NC_010612.1:4157159-4157638	230	160	117	662	951	594	17.9147	19.5314	13.9277	119.254	117.778	109.739	17.1246	115.59	-2.75488	1.75823e-11	4.45976e-09	DOWN
MMAR_0705	mmpS1	Probable transport accessory protein MmpS1	NA	GO:0005576	extracellular region	-	-	-	-	NC_010612.1:841984-842412	110	73	59	358	527	257	9.58646	9.97059	7.85836	72.1573	73.0263	53.1242	9.13847	66.1026	-2.85468	6.43312e-11	1.55406e-08	DOWN
MMAR_0382	PE2	PE family protein	NA	GO:0005623|GO:0016020|GO:0005886	cell|membrane|plasma membrane	-	-	-	-	NC_010612.1:446304-447785	101	52	102	422	769	380	2.54798	2.05593	3.93265	24.6218	30.8464	22.738	2.84552	26.0687	-3.19556	7.44148e-11	1.71594e-08	DOWN
MMAR_4489	Rv1004c	Membrane protein	NA	GO:0005576	extracellular region	-	-	-	-	NC_010612.1:5514880-5516226	1312	925	911	4219	6220	4403	36.4157	40.2373	38.6444	270.83	274.504	289.866	38.4325	278.4	-2.85676	1.30603e-10	2.88064e-08	DOWN
MMAR_RS18210	MMAR_RS18210	-	NA	-	-	-	-	-	-	NC_010612.1:4501414-4501731	990	661	1165	5470	8163	4378	116.394	121.795	209.331	1487.36	1525.98	1220.86	149.173	1411.4	-3.24206	1.57958e-10	3.33884e-08	DOWN
MMAR_2876	BA_1457	DNA-binding response regulator	NA	GO:0008152|GO:0003700|GO:0007165|GO:0009058|GO:0006807|GO:0000156|GO:0006725|GO:0019438|GO:0000160|GO:0010468|GO:0044271|GO:0006355	metabolic process|transcription factor activity, sequence-specific DNA binding|signal transduction|biosynthetic process|nitrogen compound metabolic process|phosphorelay response regulator activity|cellular aromatic compound metabolic process|aromatic compound biosynthetic process|phosphorelay signal transduction system|regulation of gene expression|cellular nitrogen compound biosynthetic process|…	-	-	-	-	NC_010612.1:3482412-3483608	57	26	25	278	143	243	1.78034	1.27272	1.19338	20.082	7.1018	18.0023	1.41548	15.062	-3.41156	2.93969e-10	5.96522e-08	DOWN
MMAR_2336	rfbG	CDP-glucose-4,6-dehydratase	NA	GO:0003824|GO:0008152|GO:0009058|GO:0016829|GO:0005975|GO:0044262|GO:0016835|GO:0006629|GO:0005976|GO:0008610|GO:0000271|GO:0047733|GO:0009103|GO:0009243	catalytic activity|metabolic process|biosynthetic process|lyase activity|carbohydrate metabolic process|cellular carbohydrate metabolic process|carbon-oxygen lyase activity|lipid metabolic process|polysaccharide metabolic process|lipid biosynthetic process|polysaccharide biosynthetic process|CDP-glucose 4,6-dehydratase activity|lipopolysaccharide biosynthetic process|O antigen biosynthetic process	K01709	CDP-glucose 4,6-dehydratase[4.2.1.45]	ko01100|ko00520	Metabolic pathways|Amino sugar and nucleotide sugar metabolism	NC_010612.1:2806413-2807429	223	157	132	518	1196	549	8.19799	9.04554	7.41631	44.0417	69.9095	47.8706	8.21995	53.9406	-2.71417	5.86701e-10	1.14474e-07	DOWN
MMAR_1669	mhpC	Predicted hydrolase or acyltransferase	NA	GO:0003824|GO:0016787	catalytic activity|hydrolase activity	-	-	-	-	NC_010612.1:2015482-2016261	103	105	70	320	492	336	4.93701	7.88765	5.12787	35.474	37.497	38.1998	5.98417	37.057	-2.63052	1.41938e-09	2.66686e-07	DOWN
MMAR_4223	PE_PGRS27	PE-PGRS family protein PE_PGRS27	NA	GO:0005623|GO:0005618	cell|cell wall	-	-	-	-	NC_010612.1:5201063-5202871	245	161	155	678	891	507	5.0635	5.21485	4.89585	32.4075	29.2796	24.8534	5.05807	28.8468	-2.51176	1.57003e-09	2.84456e-07	DOWN
MMAR_2335	PFL_5096	Lipopolysaccharide biosynthesis protein RfbH	NA	GO:0003824|GO:0008152|GO:0009058|GO:0005975|GO:0044262|GO:0006629|GO:0005976|GO:0008610|GO:0000271|GO:0009103|GO:0009243	catalytic activity|metabolic process|biosynthetic process|carbohydrate metabolic process|cellular carbohydrate metabolic process|lipid metabolic process|polysaccharide metabolic process|lipid biosynthetic process|polysaccharide biosynthetic process|lipopolysaccharide biosynthetic process|O antigen biosynthetic process	K12452	CDP-4-dehydro-6-deoxyglucose reductase, E1[1.17.1.1]	ko01100|ko00520	Metabolic pathways|Amino sugar and nucleotide sugar metabolism	NC_010612.1:2805067-2806410	541	374	407	1356	3939	1529	15.0495	16.3053	17.3034	87.24	174.226	100.885	16.2194	120.783	-2.89663	1.90535e-09	3.22195e-07	DOWN
MMAR_4122	Rv1290c	Uncharacterized protein Rv1290c	NA	GO:0005623|GO:0005622|GO:0009405|GO:0005737|GO:0005829	cell|intracellular|pathogenesis|cytoplasm|cytosol	-	-	-	-	NC_010612.1:5078065-5079558	139	99	136	644	573	435	3.47847	3.88275	5.20144	37.2726	22.7997	25.8199	4.18755	28.6308	-2.77339	1.89313e-09	3.22195e-07	DOWN
MMAR_2591	ppe12	Uncharacterized PPE family protein PPE12	NA	GO:0040007	growth	-	-	-	-	NC_010612.1:3153310-3159585	1409	866	1051	4728	6163	3536	8.39365	8.08519	9.56874	65.1403	58.3761	49.9627	8.68253	57.8264	-2.73554	2.13484e-09	3.49356e-07	DOWN
MMAR_4399	PE_PGRS33	Uncharacterized PE-PGRS family protein PE_PGRS33	NA	GO:0005488|GO:0005623|GO:0005515|GO:0006950|GO:0046812|GO:0009607|GO:0075136|GO:0046789|GO:0005102|GO:0042594|GO:0070482|GO:0009405|GO:0005618|GO:0051701|GO:0052572|GO:0052553|GO:0052167	binding|cell|protein binding|response to stress|host cell surface binding|response to biotic stimulus|response to host|host cell surface receptor binding|receptor binding|response to starvation|response to oxygen levels|pathogenesis|cell wall|interaction with host|response to host immune response|modulation by symbiont of host immune response|modulation by symbiont of host innate immune response	-	-	-	-	NC_010612.1:5410995-5413727	141	55	28	522	268	345	1.92887	1.17918	0.585395	16.5153	5.82937	11.1943	1.23115	11.1797	-3.1828	3.06969e-09	4.86642e-07	DOWN
MMAR_RS11735	MMAR_RS11735	-	NA	-	-	-	-	-	-	NC_010612.1:2842436-2842642	80	47	16	318	170	386	14.4491	13.3041	4.41656	132.835	48.8207	165.361	10.7232	115.672	-3.43123	3.19459e-09	4.91096e-07	DOWN
MMAR_1469	ppe12	Uncharacterized PPE family protein PPE12	NA	GO:0040007	growth	-	-	-	-	NC_010612.1:1779568-1781451	235	153	239	793	2002	702	4.66347	4.75844	7.24857	36.3955	63.1697	33.0425	5.55683	44.2026	-2.9918	3.63355e-09	5.42147e-07	DOWN
MMAR_3326	PE_PGRS33	Uncharacterized PE-PGRS family protein PE_PGRS33	NA	GO:0005488|GO:0005623|GO:0005515|GO:0006950|GO:0046812|GO:0009607|GO:0075136|GO:0046789|GO:0005102|GO:0042594|GO:0070482|GO:0009405|GO:0005618|GO:0051701|GO:0052572|GO:0052553|GO:0052167	binding|cell|protein binding|response to stress|host cell surface binding|response to biotic stimulus|response to host|host cell surface receptor binding|receptor binding|response to starvation|response to oxygen levels|pathogenesis|cell wall|interaction with host|response to host immune response|modulation by symbiont of host immune response|modulation by symbiont of host innate immune response	-	-	-	-	NC_010612.1:4104294-4106909	166	90	39	686	314	433	2.37243	2.01585	0.85185	22.6747	7.13539	14.678	1.74671	14.8294	-3.08574	6.27717e-09	9.09831e-07	DOWN
MMAR_4179	PFL_0042	Luciferase family oxidoreductase, group 1	NA	GO:0003824	catalytic activity	-	-	-	-	NC_010612.1:5144272-5145315	283	219	78	654	841	730	10.1346	12.2913	4.26904	54.1667	47.8874	62.0068	8.89834	54.687	-2.61959	7.55446e-09	1.06455e-06	DOWN
MMAR_0693	BA_1564	aspartate 1-decarboxylase	NA	GO:0003824|GO:0008152|GO:0009058|GO:0006807|GO:0016829|GO:0006575|GO:0016831|GO:0044283|GO:0044271|GO:0015940|GO:0009108|GO:0004068|GO:0072330	catalytic activity|metabolic process|biosynthetic process|nitrogen compound metabolic process|lyase activity|cellular modified amino acid metabolic process|carboxy-lyase activity|small molecule biosynthetic process|cellular nitrogen compound biosynthetic process|pantothenate biosynthetic process|coenzyme biosynthetic process|aspartate 1-decarboxylase activity|monocarboxylic acid biosynthetic proc…	K01579	aspartate 1-decarboxylase[4.1.1.11]	ko01100|ko01110|ko00770|ko00410	Metabolic pathways|Biosynthesis of secondary metabolites|Pantothenate and CoA biosynthesis|beta-Alanine metabolism	NC_010612.1:827898-828386	56	19	46	166	347	181	4.28159	2.27668	5.3751	29.3532	42.1839	32.8235	3.97779	34.7868	-3.1285	7.9681e-09	1.07719e-06	DOWN
MMAR_2337	MMAR_RS11645	-	NA	-	-	-	-	-	-	NC_010612.1:2807426-2807926	121	59	34	259	281	298	9.0296	6.90025	3.87767	44.701	33.3422	52.7468	6.60251	43.5967	-2.72313	8.06883e-09	1.07719e-06	DOWN
MMAR_0694	BRAFLDRAFT_63342	Putative uncharacterized protein	NA	GO:0003824|GO:0005623|GO:0008152|GO:0016740|GO:0032259|GO:0005622|GO:0005737|GO:0043231|GO:0008168|GO:0005739|GO:0008757	catalytic activity|cell|metabolic process|transferase activity|methylation|intracellular|cytoplasm|intracellular membrane-bounded organelle|methyltransferase activity|mitochondrion|S-adenosylmethionine-dependent methyltransferase activity	-	-	-	-	NC_010612.1:828383-829897	106	83	203	761	2076	573	2.61587	3.21012	7.65629	43.4338	81.4592	33.5397	4.49409	52.8109	-3.55473	9.92223e-09	1.29065e-06	DOWN
MMAR_1513	ppe51	Uncharacterized PPE family protein PPE51	NA	GO:0005623|GO:0005618	cell|cell wall	-	-	-	-	NC_010612.1:1827790-1828938	44	53	39	211	318	148	1.43171	2.70277	1.93946	15.8788	16.4526	11.4225	2.02465	14.5846	-2.8487	1.02741e-08	1.30301e-06	DOWN
MMAR_1195	PE_PGRS27	PE-PGRS family protein PE_PGRS27	NA	GO:0005623|GO:0005618	cell|cell wall	-	-	-	-	NC_010612.1:1447038-1449683	87	69	28	312	210	304	1.22929	1.52796	0.604643	10.1958	4.71797	10.1883	1.12063	8.36734	-2.90046	1.10516e-08	1.36743e-06	DOWN
MMAR_3653	esxN	ESAT-6-like protein EsxN	NA	GO:0005623|GO:0016020|GO:0005576|GO:0005886	cell|membrane|extracellular region|plasma membrane	-	-	-	-	NC_010612.1:4500638-4500922	1923	1272	628	8641	3532	7416	252.265	261.515	125.907	2621.65	736.718	2307.5	213.229	1888.62	-3.14686	1.1767e-08	1.42128e-06	DOWN
MMAR_2491	MMAR_RS12435	-	NA	-	-	-	-	-	-	NC_010612.1:3031896-3033707	9884	5012	1509	503	543	469	203.938	162.072	47.5846	24.0029	17.8143	22.9526	137.865	21.5899	2.67482	1.27673e-08	1.50624e-06	UP
MMAR_4218	ppe12	Uncharacterized PPE family protein PPE12	NA	GO:0040007	growth	-	-	-	-	NC_010612.1:5194539-5196725	92	91	48	213	581	277	1.57276	2.43808	1.25408	8.42143	15.7926	11.2318	1.75497	11.8153	-2.75113	1.54653e-08	1.78308e-06	DOWN
MMAR_3806	CHY_1864	drug resistance transporter, EmrB/QacA family	NA	GO:0006810|GO:0042493|GO:0055085|GO:0006855	transport|response to drug|transmembrane transport|drug transmembrane transport	-	-	-	-	NC_010612.1:4728257-4729831	323	191	80	1244	537	969	7.66733	7.10572	2.90231	68.296	20.2684	54.5582	5.89179	47.7075	-3.01744	1.65856e-08	1.86975e-06	DOWN
MMAR_0707	pks6	Polyketide synthase	NA	GO:0008152|GO:0040007|GO:0044110|GO:0009058|GO:0006629|GO:0009405|GO:0044117|GO:0008610|GO:0044119	metabolic process|growth|growth involved in symbiotic interaction|biosynthetic process|lipid metabolic process|pathogenesis|growth of symbiont in host|lipid biosynthetic process|growth of symbiont in host cell	-	-	-	-	NC_010612.1:844705-851949	715	415	546	2042	3265	1349	3.68969	3.35633	4.30615	24.371	26.7899	16.5116	3.78406	22.5575	-2.5756	2.16241e-08	2.38477e-06	DOWN
MMAR_2235	ppe42	Uncharacterized PPE family protein PPE42	NA	GO:0009607|GO:0006955|GO:0075136|GO:0051701|GO:0052572|GO:0052556|GO:0052553	response to biotic stimulus|immune response|response to host|interaction with host|response to host immune response|positive regulation by symbiont of host immune response|modulation by symbiont of host immune response	-	-	-	-	NC_010612.1:2686288-2688126	45	73	64	231	545	238	0.914853	2.32593	1.98853	10.8614	17.6174	11.4765	1.7431	13.3184	-2.93369	2.62882e-08	2.83745e-06	DOWN
MMAR_5321	MMAR_RS26700	-	NA	-	-	-	-	-	-	NC_010612.1:6426029-6428200	145	79	114	360	489	325	2.49592	2.13118	2.99903	14.3317	13.3837	13.2691	2.54205	13.6615	-2.42605	4.53263e-08	4.79042e-06	DOWN
MMAR_0383	PE2	PE family protein	NA	GO:0005623|GO:0016020|GO:0005886	cell|membrane|plasma membrane	-	-	-	-	NC_010612.1:447995-449485	176	118	161	460	1045	407	4.41325	4.63724	6.16997	26.6769	41.6643	24.2066	5.07348	30.8493	-2.60419	5.13303e-08	5.31426e-06	DOWN
MMAR_2330	VC_2021	3-oxoacyl-(acyl-carrier-protein) reductase	NA	GO:0003824|GO:0008152|GO:0009058|GO:0016740|GO:0016491|GO:0016746|GO:0006629|GO:0016614|GO:0008610|GO:0044283|GO:0016747|GO:0016616|GO:0006631|GO:0006633|GO:0004316|GO:0072330	catalytic activity|metabolic process|biosynthetic process|transferase activity|oxidoreductase activity|transferase activity, transferring acyl groups|lipid metabolic process|oxidoreductase activity, acting on CH-OH group of donors|lipid biosynthetic process|small molecule biosynthetic process|transferase activity, transferring acyl groups other than amino-acyl groups|oxidoreductase activity, acti…	-	-	-	-	NC_010612.1:2799547-2800236	282	234	212	536	2011	836	15.28	19.8711	17.5558	67.1693	173.256	107.442	17.569	115.956	-2.72247	6.05571e-08	6.14412e-06	DOWN
MMAR_2355	papA1	SL659 acyltransferase papA1	NA	GO:0003824|GO:0008152|GO:0009058|GO:0016740|GO:0016746|GO:0006629|GO:0006790|GO:0008610|GO:0016747|GO:0046506	catalytic activity|metabolic process|biosynthetic process|transferase activity|transferase activity, transferring acyl groups|lipid metabolic process|sulfur compound metabolic process|lipid biosynthetic process|transferase activity, transferring acyl groups other than amino-acyl groups|sulfolipid biosynthetic process	-	-	-	-	NC_010612.1:2840940-2842382	1977	1666	3087	8286	32226	10022	51.2228	67.6493	122.238	496.517	1327.6	615.892	80.37	813.335	-3.33912	7.91662e-08	7.87471e-06	DOWN
MMAR_4971	RBAM_016840	8-amino-7-oxononanoate synthase 1	NA	GO:0005488|GO:0003824|GO:0008152|GO:0009058|GO:0016740|GO:0006807|GO:0016746|GO:0030170|GO:0006790|GO:0006768|GO:0044283|GO:0044271|GO:0016747|GO:0009102|GO:0016407|GO:0008710|GO:0072330|GO:0008890	binding|catalytic activity|metabolic process|biosynthetic process|transferase activity|nitrogen compound metabolic process|transferase activity, transferring acyl groups|pyridoxal phosphate binding|sulfur compound metabolic process|biotin metabolic process|small molecule biosynthetic process|cellular nitrogen compound biosynthetic process|transferase activity, transferring acyl groups other than …	-	-	-	-	NC_010612.1:6034024-6035268	479	319	228	1009	1281	809	14.3843	15.0133	10.4641	70.0773	61.1654	57.623	13.2872	62.9552	-2.24429	8.55283e-08	8.34394e-06	DOWN
MMAR_2315	MMAR_RS11535	-	NA	-	-	-	-	-	-	NC_010612.1:2783701-2784486	1181	639	611	2771	2441	2459	56.1759	47.6358	44.4175	304.838	184.617	277.43	49.4097	255.628	-2.37118	8.91422e-08	8.53242e-06	DOWN
MMAR_0608	MMAR_RS02985	-	NA	-	-	-	-	-	-	NC_010612.1:709749-711179	485	229	179	1264	783	873	12.6714	9.37673	7.14739	76.377	32.5273	54.0993	9.73184	54.3345	-2.48108	9.50146e-08	8.7638e-06	DOWN
MMAR_1876	gll1948	Gll1948 protein	NA	GO:0003824|GO:0005623|GO:0016020|GO:0008152|GO:0009058|GO:0016740|GO:0005886|GO:0006629|GO:0016772|GO:0016779|GO:0008610|GO:0044283|GO:0006631|GO:0006633|GO:0070566|GO:0072330	catalytic activity|cell|membrane|metabolic process|biosynthetic process|transferase activity|plasma membrane|lipid metabolic process|transferase activity, transferring phosphorus-containing groups|nucleotidyltransferase activity|lipid biosynthetic process|small molecule biosynthetic process|fatty acid metabolic process|fatty acid biosynthetic process|adenylyltransferase activity|monocarboxylic ac…	-	-	-	-	NC_010612.1:2283096-2286119	172	123	117	403	601	327	2.12652	2.38329	2.21075	11.5234	11.8146	9.58922	2.24019	10.9757	-2.29262	9.44321e-08	8.7638e-06	DOWN
MMAR_2711	Rv1834	Uncharacterized protein Rv1834	NA	GO:0003824|GO:0016787	catalytic activity|hydrolase activity	-	-	-	-	NC_010612.1:3308397-3309263	76	56	72	234	399	184	3.2773	3.78465	4.74516	23.3374	27.3577	18.8199	3.9357	23.1717	-2.55767	1.24542e-07	1.12821e-05	DOWN
MMAR_2308	MMAR_RS11500	-	NA	-	-	-	-	-	-	NC_010612.1:2775619-2776110	10	15	2	79	46	125	0.759879	1.78636	0.232233	13.884	5.55795	22.53	0.926158	13.9907	-3.91706	1.27326e-07	1.1332e-05	DOWN
MMAR_4786	lipX	PE family protein	NA	GO:0003824|GO:0040007|GO:0016787|GO:0009607|GO:0075136|GO:0016788|GO:0051701|GO:0052689|GO:0016298|GO:0052572|GO:0004806	catalytic activity|growth|hydrolase activity|response to biotic stimulus|response to host|hydrolase activity, acting on ester bonds|interaction with host|carboxylic ester hydrolase activity|lipase activity|response to host immune response|triglyceride lipase activity	-	-	-	-	NC_010612.1:5841215-5841514	5111	2509	253	101	91	179	636.953	490.043	48.1876	29.1111	18.0321	52.9113	391.728	33.3515	3.55403	1.35311e-07	1.16344e-05	UP
MMAR_4808	MMAR_RS24100	-	NA	-	-	-	-	-	-	NC_010612.1:5861261-5861584	454	234	13	4	2	8	52.3882	42.318	2.29263	1.06742	0.366978	2.18967	32.333	1.20802	4.74229	1.34318e-07	1.16344e-05	UP
MMAR_5061	MMAR_RS25385	-	NA	-	-	-	-	-	-	NC_010612.1:6141711-6142118	779	658	179	66	71	71	71.3839	94.4975	25.0684	13.9875	10.3449	15.4317	63.6499	13.2547	2.26366	1.63436e-07	1.38185e-05	UP
MMAR_1208	PE_PGRS33	Uncharacterized PE-PGRS family protein PE_PGRS33	NA	GO:0005488|GO:0005623|GO:0005515|GO:0006950|GO:0046812|GO:0009607|GO:0075136|GO:0046789|GO:0005102|GO:0042594|GO:0070482|GO:0009405|GO:0005618|GO:0051701|GO:0052572|GO:0052553|GO:0052167	binding|cell|protein binding|response to stress|host cell surface binding|response to biotic stimulus|response to host|host cell surface receptor binding|receptor binding|response to starvation|response to oxygen levels|pathogenesis|cell wall|interaction with host|response to host immune response|modulation by symbiont of host immune response|modulation by symbiont of host innate immune response	-	-	-	-	NC_010612.1:1466768-1469659	71	26	13	247	110	187	0.917872	0.526778	0.256851	7.38505	2.26111	5.73404	0.567167	5.12673	-3.17619	1.7177e-07	1.42851e-05	DOWN
MMAR_4999	Col4a1	Collagen type IV alpha 1	NA	GO:0005576|GO:0005201|GO:0005578|GO:0005581|GO:0035848|GO:0007507|GO:0048621|GO:0005604|GO:0002009|GO:0005587|GO:0055013|GO:0009792|GO:0007391|GO:0060729	extracellular region|extracellular matrix structural constituent|proteinaceous extracellular matrix|collagen trimer|oviduct morphogenesis|heart development|post-embryonic digestive tract morphogenesis|basement membrane|morphogenesis of an epithelium|collagen type IV trimer|cardiac muscle cell development|embryo development ending in birth or egg hatching|dorsal closure|intestinal epithelial struc…	-	-	-	-	NC_010612.1:6068164-6072894	177	76	75	448	351	249	1.39876	0.941278	0.905826	8.18806	4.41042	4.66726	1.08195	5.75525	-2.41124	1.81161e-07	1.4823e-05	DOWN
MMAR_2280	MMAR_RS11355	-	NA	-	-	-	-	-	-	NC_010612.1:2744575-2744766	254	106	122	445	719	345	49.4602	32.3488	36.3072	200.408	222.615	159.344	39.3721	194.122	-2.30172	2.07721e-07	1.67265e-05	DOWN
MMAR_0704	mmpL1	Probable transport protein MmpL1	NA	GO:0005623|GO:0016020|GO:0005576|GO:0005886|GO:0005618	cell|membrane|extracellular region|plasma membrane|cell wall	-	-	-	-	NC_010612.1:839111-841987	292	145	158	496	767	474	3.79459	2.95313	3.138	14.9073	15.8483	14.6102	3.29524	15.1219	-2.19818	2.1874e-07	1.73385e-05	DOWN
MMAR_2655	Rv1776c	Possible transcriptional regulatory protein	NA	GO:0005623|GO:0016020|GO:0008152|GO:0003700|GO:0009058|GO:0006807|GO:0005886|GO:0006725|GO:0019438|GO:0010468|GO:0044271|GO:0006355	cell|membrane|metabolic process|transcription factor activity, sequence-specific DNA binding|biosynthetic process|nitrogen compound metabolic process|plasma membrane|cellular aromatic compound metabolic process|aromatic compound biosynthetic process|regulation of gene expression|cellular nitrogen compound biosynthetic process|regulation of transcription, DNA-templated	-	-	-	-	NC_010612.1:3234414-3235013	89	43	47	183	239	176	5.54575	4.19922	4.47588	26.3727	23.6795	26.0123	4.74028	25.3548	-2.41921	2.38857e-07	1.86419e-05	DOWN
MMAR_0062	CPS_4142	transcriptional regulator, GntR family	NA	GO:0008152|GO:0003700|GO:0009058|GO:0006807|GO:0006725|GO:0019438|GO:0010468|GO:0044271|GO:0006355	metabolic process|transcription factor activity, sequence-specific DNA binding|biosynthetic process|nitrogen compound metabolic process|cellular aromatic compound metabolic process|aromatic compound biosynthetic process|regulation of gene expression|cellular nitrogen compound biosynthetic process|regulation of transcription, DNA-templated	-	-	-	-	NC_010612.1:62513-63277	284	171	174	495	862	502	13.8797	13.0975	12.9964	55.9499	66.9841	58.1915	13.3245	60.3751	-2.17987	2.75708e-07	2.11919e-05	DOWN
MMAR_0761	ppe10	Uncharacterized PPE family protein PPE10	NA	GO:0009607|GO:0075136|GO:0051701|GO:0052572|GO:0044413|GO:0020012|GO:0042783	response to biotic stimulus|response to host|interaction with host|response to host immune response|avoidance of host defenses|evasion or tolerance of host immune response|active evasion of host immune response	-	-	-	-	NC_010612.1:915918-917384	1171	616	364	2606	2043	1844	29.8435	24.604	14.1777	153.603	82.7873	111.467	22.8751	115.953	-2.34169	3.26611e-07	2.45709e-05	DOWN
MMAR_2822	ppe24	Uncharacterized PPE family protein PPE24	NA	GO:0040007	growth	-	-	-	-	NC_010612.1:3420742-3423807	295	159	277	802	1595	545	3.59727	3.03863	5.16229	22.6182	30.9253	15.7631	3.93273	23.1022	-2.55443	3.29355e-07	2.45709e-05	DOWN
MMAR_1672	tspo	translocator protein	NA	GO:0016020|GO:0016021|GO:0060319	membrane|integral component of membrane|primitive erythrocyte differentiation	-	-	-	-	NC_010612.1:2018310-2018789	4521	1945	441	191	151	243	352.141	237.429	52.4967	34.4071	18.7008	44.8933	214.022	32.6671	2.71185	3.66761e-07	2.65797e-05	UP
MMAR_4953	PE_PGRS11	PE-PGRS family protein PE_PGRS11	NA	GO:0005488|GO:0003824|GO:0005623|GO:0008152|GO:0006950|GO:0016787|GO:0016853|GO:0006807|GO:0005622|GO:0009056|GO:0005975|GO:0001666|GO:0016866|GO:0006793|GO:0016788|GO:0070482|GO:0005737|GO:0006725|GO:0005618|GO:0006796|GO:0005829|GO:0046872|GO:0042578|GO:0016052|GO:0019693|GO:0009141|GO:0009123|GO:0000287|GO:0009132|GO:0006163|GO:0016310|GO:0016791|GO:0004619|GO:0006096|GO:0009150|GO:0050278|GO:…	binding|catalytic activity|cell|metabolic process|response to stress|hydrolase activity|isomerase activity|nitrogen compound metabolic process|intracellular|catabolic process|carbohydrate metabolic process|response to hypoxia|intramolecular transferase activity|phosphorus metabolic process|hydrolase activity, acting on ester bonds|response to oxygen levels|cytoplasm|cellular aromatic compound met…	-	-	-	-	NC_010612.1:6015223-6016956	822	544	630	1818	2975	1522	17.7234	18.3825	20.76	90.6567	101.991	77.8363	18.9553	90.1615	-2.24991	3.63697e-07	2.65797e-05	DOWN
MMAR_3654	esxK	ESAT-6-like protein EsxK	NA	GO:0005576	extracellular region	-	-	-	-	NC_010612.1:4500985-4501281	3322	2594	4624	12805	31943	11155	418.183	511.762	889.604	3728.02	6393.59	3330.66	606.516	4484.09	-2.8862	4.02621e-07	2.87676e-05	DOWN
MMAR_4784	MT0865	Dehydrogenase E1 component	NA	GO:0005576	extracellular region	K00161	pyruvate dehydrogenase E1 component alpha subunit[1.2.4.1]	ko01100|ko01110|ko01130|ko01120|ko01200|ko00620|ko00010|ko00020|ko04922	Metabolic pathways|Biosynthesis of secondary metabolites|Biosynthesis of antibiotics|Microbial metabolism in diverse environments|Carbon metabolism|Pyruvate metabolism|Glycolysis / Gluconeogenesis|Citrate cycle (TCA cycle)|Glucagon signaling pathway	NC_010612.1:5838406-5839320	4082	1859	419	203	133	216	166.792	119.046	26.1654	19.1837	8.64082	20.9339	104.001	16.2528	2.67784	4.1222e-07	2.90443e-05	UP
MMAR_3984	PE2	PE family protein	NA	GO:0005623|GO:0016020|GO:0005886	cell|membrane|plasma membrane	-	-	-	-	NC_010612.1:4918134-4919948	87	58	97	234	549	229	1.79212	1.87245	3.05373	11.1479	17.9813	11.1886	2.23943	13.4393	-2.58525	4.46391e-07	3.10211e-05	DOWN
MMAR_0372	PE2	PE family protein	NA	GO:0005623|GO:0016020|GO:0005886	cell|membrane|plasma membrane	-	-	-	-	NC_010612.1:436835-438487	66	29	50	150	232	170	1.49277	1.02798	1.72834	7.84646	8.34337	9.11992	1.41636	8.43659	-2.57447	4.87585e-07	3.3426e-05	DOWN
MMAR_2333	ykcC	Uncharacterized glycosyltransferase YkcC	NA	GO:0003824|GO:0005623|GO:0016020|GO:0016740|GO:0005886	catalytic activity|cell|membrane|transferase activity|plasma membrane	-	-	-	-	NC_010612.1:2803160-2804104	764	589	464	1222	2397	1724	30.2263	36.5206	28.0557	111.814	150.786	161.779	31.6009	141.46	-2.16235	5.11268e-07	3.45822e-05	DOWN
MMAR_3490	GSU_2436	dehydrogenase complex, E1 component, beta subunit	NA	GO:0003824|GO:0016491	catalytic activity|oxidoreductase activity	K00162	[]	ko01100|ko01110|ko01130|ko01120|ko01200|ko00620|ko00010|ko00020|ko04922|ko04066	Metabolic pathways|Biosynthesis of secondary metabolites|Biosynthesis of antibiotics|Microbial metabolism in diverse environments|Carbon metabolism|Pyruvate metabolism|Glycolysis / Gluconeogenesis|Citrate cycle (TCA cycle)|Glucagon signaling pathway|HIF-1 signaling pathway	NC_010612.1:4296732-4297709	4702	2070	513	282	211	238	179.749	124.018	29.9719	24.9325	12.8254	21.5801	111.246	19.7793	2.49169	5.8621e-07	3.91295e-05	UP
MMAR_0706	fadD30	Long-chain-fatty-acid--AMP ligase FadD30	NA	GO:0003824|GO:0005623|GO:0016020|GO:0008152|GO:0040007|GO:0009607|GO:0009058|GO:0016740|GO:0006955|GO:0005886|GO:0075136|GO:0006629|GO:0016772|GO:0051701|GO:0016779|GO:0008610|GO:0044283|GO:0006631|GO:0006633|GO:0052572|GO:0052556|GO:0070566|GO:0052553|GO:0072330	catalytic activity|cell|membrane|metabolic process|growth|response to biotic stimulus|biosynthetic process|transferase activity|immune response|plasma membrane|response to host|lipid metabolic process|transferase activity, transferring phosphorus-containing groups|interaction with host|nucleotidyltransferase activity|lipid biosynthetic process|small molecule biosynthetic process|fatty acid metabo…	-	-	-	-	NC_010612.1:842939-844708	320	177	386	997	3040	741	6.75928	5.8594	12.4609	48.7054	102.1	37.1246	8.35986	62.6434	-2.90561	6.614e-07	4.35751e-05	DOWN
MMAR_4970	pks16	Putative ligase Rv1013	NA	GO:0005623|GO:0016020|GO:0005886|GO:0005618	cell|membrane|plasma membrane|cell wall	-	-	-	-	NC_010612.1:6032234-6033883	343	251	143	787	624	601	7.77201	8.91341	4.95209	41.2426	22.4816	32.3003	7.2125	32.0082	-2.14987	6.90614e-07	4.49165e-05	DOWN
MMAR_0918	MMAR_RS04510	-	NA	-	-	-	-	-	-	NC_010612.1:1112418-1115708	72	64	19	200	237	150	0.817947	1.13948	0.329882	5.25482	4.281	4.04185	0.762437	4.52589	-2.56951	7.438e-07	4.77633e-05	DOWN
MMAR_1497	PE2	PE family protein	NA	GO:0005623|GO:0016020|GO:0005886	cell|membrane|plasma membrane	-	-	-	-	NC_010612.1:1809969-1811951	223	147	169	424	864	409	4.20442	4.3436	4.86968	18.4883	25.901	18.2902	4.47257	20.8932	-2.22386	7.75297e-07	4.91635e-05	DOWN
MMAR_2314	Rv1501	Uncharacterized protein Rv1501	NA	GO:0003824|GO:0008152|GO:0016491|GO:0006629	catalytic activity|metabolic process|oxidoreductase activity|lipid metabolic process	-	-	-	-	NC_010612.1:2782572-2783393	198	148	148	367	868	386	9.00568	10.5498	10.2879	38.6055	62.7731	41.642	9.94779	47.6735	-2.26074	8.23326e-07	5.15646e-05	DOWN
MMAR_3526	HNE_1399	Amidohydrolase family protein	NA	GO:0003824|GO:0016787	catalytic activity|hydrolase activity	-	-	-	-	NC_010612.1:4335037-4336086	13	13	6	43	106	37	0.462891	0.72548	0.326503	3.54106	6.00127	3.12489	0.504958	4.22241	-3.06383	8.6681e-07	5.36259e-05	DOWN
MMAR_2332	VC_0031	acetolactate synthase II, large subunit	NA	GO:0003824|GO:0008152|GO:0009058|GO:0016740|GO:0006807|GO:0006520|GO:0008652|GO:0003984|GO:0044283|GO:0009082|GO:0009099|GO:0009097	catalytic activity|metabolic process|biosynthetic process|transferase activity|nitrogen compound metabolic process|cellular amino acid metabolic process|cellular amino acid biosynthetic process|acetolactate synthase activity|small molecule biosynthetic process|branched-chain amino acid biosynthetic process|valine biosynthetic process|isoleucine biosynthetic process	K01652	acetolactate synthase I/II/III large subunit[2.2.1.6]	ko01100|ko01110|ko01130|ko01230|ko00650|ko01210|ko00770|ko00290|ko00660	Metabolic pathways|Biosynthesis of secondary metabolites|Biosynthesis of antibiotics|Biosynthesis of amino acids|Butanoate metabolism|2-Oxocarboxylic acid metabolism|Pantothenate and CoA biosynthesis|Valine, leucine and isoleucine biosynthesis|C5-Branched dibasic acid metabolism	NC_010612.1:2801343-2803163	1150	803	490	1664	3077	2358	23.6108	25.8381	15.3752	79.013	100.448	114.829	21.608	98.0967	-2.18264	8.83478e-07	5.39986e-05	DOWN
MMAR_2061	MT2716	Anti-sigma factor antagonist	NA	GO:0005488|GO:0005623|GO:0016020|GO:0008152|GO:0005515|GO:0009058|GO:0006807|GO:0005886|GO:0006725|GO:0019438|GO:0010468|GO:0044271|GO:0006355	binding|cell|membrane|metabolic process|protein binding|biosynthetic process|nitrogen compound metabolic process|plasma membrane|cellular aromatic compound metabolic process|aromatic compound biosynthetic process|regulation of gene expression|cellular nitrogen compound biosynthetic process|regulation of transcription, DNA-templated	-	-	-	-	NC_010612.1:2483778-2484218	3174	1962	278	180	127	173	269.086	260.685	36.0198	35.2931	17.1195	34.7877	188.597	29.0668	2.69786	1.13972e-06	6.88308e-05	UP
MMAR_3409	MCA0768	Uncharacterized protein	NA	-	-	K00226	dihydroorotate dehydrogenase (fumarate)[1.3.98.1]	ko01100	Metabolic pathways	NC_010612.1:4206189-4207199	1004	455	89	27	64	47	37.1283	26.3703	5.03005	2.30922	3.76316	4.12254	22.8429	3.39831	2.74886	1.21186e-06	7.23265e-05	UP
MMAR_4377	PE_PGRS27	PE-PGRS family protein PE_PGRS27	NA	GO:0005623|GO:0005618	cell|cell wall	-	-	-	-	NC_010612.1:5385034-5386563	513	274	185	1200	732	795	12.5357	10.4934	6.90902	67.818	28.441	46.0779	9.97937	47.4456	-2.24926	1.27721e-06	7.53406e-05	DOWN
MMAR_1670	MT3118	Uncharacterized protein	NA	GO:0005623|GO:0016020|GO:0005576|GO:0005886	cell|membrane|extracellular region|plasma membrane	-	-	-	-	NC_010612.1:2016286-2016831	355	221	395	850	2951	812	24.3086	23.7168	41.3371	134.611	321.294	131.88	29.7875	195.929	-2.71755	1.31551e-06	7.67076e-05	DOWN
MMAR_4270	wag22	WAG22 antigen	NA	GO:0005488|GO:0005576|GO:0005515	binding|extracellular region|protein binding	-	-	-	-	NC_010612.1:5256511-5258523	81	35	25	149	164	134	1.50439	1.01877	0.709623	6.40024	4.84314	5.90309	1.0776	5.71549	-2.40706	1.65359e-06	9.53258e-05	DOWN
MMAR_4807	crtB	Phytoene synthase	NA	GO:0003824|GO:0008152|GO:0009058|GO:0016740|GO:0016765|GO:0006629|GO:0004659|GO:0046148|GO:0008610|GO:0008299|GO:0016117|GO:0016767	catalytic activity|metabolic process|biosynthetic process|transferase activity|transferase activity, transferring alkyl or aryl (other than methyl) groups|lipid metabolic process|prenyltransferase activity|pigment biosynthetic process|lipid biosynthetic process|isoprenoid biosynthetic process|carotenoid biosynthetic process|geranylgeranyl-diphosphate geranylgeranyltransferase activity	K02291	phytoene synthase[2.5.1.32]	ko01100|ko01110|ko00906	Metabolic pathways|Biosynthesis of secondary metabolites|Carotenoid biosynthesis	NC_010612.1:5860305-5861264	6507	4239	168	170	107	196	253.415	258.73	9.99939	15.312	6.62581	18.1051	174.048	13.3476	3.70483	1.75834e-06	0.000100225	UP
MMAR_1139	ppe12	Uncharacterized PPE family protein PPE12	NA	GO:0040007	growth	-	-	-	-	NC_010612.1:1366136-1367962	154	124	178	469	633	351	3.15141	3.97683	5.56695	22.1967	20.5964	17.0367	4.23173	19.9433	-2.23658	2.04879e-06	0.000115483	DOWN
MMAR_4810	mmpL13b	Probable conserved transmembrane transport protein MmpL13b	NA	GO:0009607|GO:0006955|GO:0075136|GO:0051701|GO:0052572|GO:0052556|GO:0052553	response to biotic stimulus|immune response|response to host|interaction with host|response to host immune response|positive regulation by symbiont of host immune response|modulation by symbiont of host immune response	-	-	-	-	NC_010612.1:5861949-5864258	16877	7151	222	288	192	300	273.153	181.388	5.49131	10.7804	4.941	11.5166	153.344	9.07935	4.07804	2.08153e-06	0.00011604	UP
MMAR_2113	PE_PGRS27	PE-PGRS family protein PE_PGRS27	NA	GO:0005623|GO:0005618	cell|cell wall	-	-	-	-	NC_010612.1:2544385-2546025	418	240	249	853	878	579	9.52337	8.56956	8.67014	44.9465	31.8062	31.2886	8.92102	36.0138	-2.01327	2.33093e-06	0.00012853	DOWN
MMAR_4896	MT0814	Uncharacterized protein	NA	GO:0005623|GO:0005622|GO:0005737|GO:0005829	cell|intracellular|cytoplasm|cytosol	-	-	-	-	NC_010612.1:5952502-5952966	4329	2028	222	165	227	134	348.063	255.547	27.2794	30.6821	29.0201	25.5547	210.296	28.419	2.8875	2.41707e-06	0.000131847	UP
MMAR_3728	MMAR_RS18580	-	NA	-	-	-	-	-	-	NC_010612.1:4590456-4592093	530	343	246	911	1063	790	12.0972	12.2697	8.58137	48.0906	38.5785	42.7691	10.9828	43.146	-1.97399	2.66879e-06	0.000144029	DOWN
MMAR_1722	mmpL1	Probable transport protein MmpL1	NA	GO:0005623|GO:0016020|GO:0005576|GO:0005886|GO:0005618	cell|membrane|extracellular region|plasma membrane|cell wall	-	-	-	-	NC_010612.1:2072489-2075350	210	149	122	332	660	329	2.7433	3.05051	2.43571	10.0305	13.7088	10.194	2.74317	11.3111	-2.04382	2.92763e-06	0.000156335	DOWN
MMAR_2309	BC_0487	UDP-N-acetyl-D-mannosamine 6-dehydrogenase	NA	GO:0003824|GO:0008152|GO:0009058|GO:0006807|GO:0016491|GO:0005975|GO:0006793|GO:0016614|GO:0006725|GO:0019438|GO:0044283|GO:0044271|GO:0016616|GO:0009225|GO:0003979|GO:0006065	catalytic activity|metabolic process|biosynthetic process|nitrogen compound metabolic process|oxidoreductase activity|carbohydrate metabolic process|phosphorus metabolic process|oxidoreductase activity, acting on CH-OH group of donors|cellular aromatic compound metabolic process|aromatic compound biosynthetic process|small molecule biosynthetic process|cellular nitrogen compound biosynthetic proc…	K02472	UDP-N-acetyl-D-mannosaminuronic acid dehydrogenase[1.1.1.336]	ko01100|ko02020|ko00520	Metabolic pathways|Two-component system|Amino sugar and nucleotide sugar metabolism	NC_010612.1:2776434-2777690	681	587	848	1459	6865	2255	20.2551	27.3626	38.5475	100.363	324.662	159.085	28.7217	194.703	-2.76106	3.16701e-06	0.000167357	DOWN
MMAR_2340	pks5	Polyketide synthase	NA	GO:0005623|GO:0016020|GO:0005886|GO:0005622|GO:0009405|GO:0005737|GO:0005618|GO:0005829	cell|membrane|plasma membrane|intracellular|pathogenesis|cytoplasm|cell wall|cytosol	-	-	-	-	NC_010612.1:2810562-2816834	6243	4994	5624	12416	31203	15242	37.2084	46.6475	51.2277	171.144	295.697	215.468	45.0279	227.436	-2.33657	3.48001e-06	0.000182001	DOWN
MMAR_1986	miaA	tRNA dimethylallyltransferase	NA	GO:0003824|GO:0008152|GO:0040007|GO:0016740|GO:0006807|GO:0016765|GO:0006725|GO:0052381|GO:0009451|GO:0006396|GO:0006399|GO:0006400	catalytic activity|metabolic process|growth|transferase activity|nitrogen compound metabolic process|transferase activity, transferring alkyl or aryl (other than methyl) groups|cellular aromatic compound metabolic process|tRNA dimethylallyltransferase activity|RNA modification|RNA processing|tRNA metabolic process|tRNA modification	K00791	[]	ko01100|ko01110|ko00908	Metabolic pathways|Biosynthesis of secondary metabolites|Zeatin biosynthesis	NC_010612.1:2405310-2406254	66	48	31	198	113	169	2.61117	2.97624	1.87439	18.1171	7.10837	15.8589	2.48727	13.6948	-2.46099	3.66892e-06	0.000189739	DOWN
MMAR_4785	MMAR_RS23985	-	NA	-	-	-	-	-	-	NC_010612.1:5839552-5841102	2758	997	158	128	71	106	66.4822	37.665	5.82077	7.13601	2.72128	6.0605	36.656	5.30593	2.78837	3.70277e-06	0.000189739	UP
MMAR_0111	P77909	Esterase/lipase	NA	GO:0003824|GO:0005623|GO:0008152|GO:0006950|GO:0016787|GO:0009056|GO:0006629|GO:0016788|GO:0042594|GO:0005618|GO:0052689|GO:0016042|GO:0016298|GO:0004806	catalytic activity|cell|metabolic process|response to stress|hydrolase activity|catabolic process|lipid metabolic process|hydrolase activity, acting on ester bonds|response to starvation|cell wall|carboxylic ester hydrolase activity|lipid catabolic process|lipase activity|triglyceride lipase activity	-	-	-	-	NC_010612.1:138493-139467	113	97	177	326	1381	356	4.3331	5.82935	10.373	28.9113	84.2005	32.3788	6.84514	48.4969	-2.82474	3.79836e-06	0.000192691	DOWN
MMAR_3296	ctaD	Probable cytochrome c oxidase subunit 1	NA	GO:0005623|GO:0016020|GO:0040007|GO:0005886|GO:0016021|GO:0005887	cell|membrane|growth|plasma membrane|integral component of membrane|integral component of plasma membrane	K02274	cytochrome c oxidase subunit I[1.9.3.1]	ko01100|ko00190	Metabolic pathways|Oxidative phosphorylation	NC_010612.1:4066074-4067807	6999	5621	1571	587	1094	546	150.907	189.941	51.7681	29.2714	37.5054	27.9229	130.872	31.5666	2.05169	4.13727e-06	0.000207805	UP
MMAR_0755	MMAR_RS03725	-	NA	-	-	-	-	-	-	NC_010612.1:907240-910416	117	58	59	205	269	168	1.37687	1.06972	1.06114	5.57947	5.03338	4.68931	1.16924	5.10072	-2.12513	4.21595e-06	0.000209681	DOWN
MMAR_2553	MMAR_RS12750	-	NA	-	-	-	-	-	-	NC_010612.1:3105433-3105702	219	136	63	19	22	20	30.3252	29.5141	13.3324	6.08495	4.84385	6.56857	24.3906	5.83246	2.06415	5.04354e-06	0.000246018	UP
MMAR_3755	Rv2435c	Cyclase	NA	GO:0003824|GO:0005623|GO:0016020|GO:0008152|GO:0007165|GO:0009058|GO:0006807|GO:0016829|GO:0005886|GO:0016849|GO:0004016|GO:0006793|GO:0006725|GO:0006796|GO:0019438|GO:0019693|GO:0044271|GO:0006163|GO:0006164|GO:0009150|GO:0009152|GO:0006171	catalytic activity|cell|membrane|metabolic process|signal transduction|biosynthetic process|nitrogen compound metabolic process|lyase activity|plasma membrane|phosphorus-oxygen lyase activity|adenylate cyclase activity|phosphorus metabolic process|cellular aromatic compound metabolic process|phosphate-containing compound metabolic process|aromatic compound biosynthetic process|ribose phosphate me…	-	-	-	-	NC_010612.1:4621729-4623840	425	293	166	788	686	656	7.52348	8.12885	4.49108	32.2617	19.3088	27.544	6.71447	26.3715	-1.97364	5.00184e-06	0.000246018	DOWN
MMAR_1579	SO_A0099	Periplasmic amidohydrolase family protein	NA	-	-	-	-	-	-	NC_010612.1:1898311-1899984	96	77	63	186	281	188	2.14407	2.69521	2.15039	9.60755	9.97877	9.95904	2.32989	9.84845	-2.07963	6.06965e-06	0.000293251	DOWN
MMAR_4319	ppe12	Uncharacterized PPE family protein PPE12	NA	GO:0040007	growth	-	-	-	-	NC_010612.1:5316112-5317977	136	133	179	357	1038	344	2.7249	4.17632	5.4812	16.5429	33.0683	16.348	4.12747	21.9864	-2.41328	6.36218e-06	0.000304484	DOWN
MMAR_2070	Rv2629	Uncharacterized protein Rv2629	NA	GO:0005623|GO:0016020|GO:0006950|GO:0005886|GO:0005622|GO:0001666|GO:0070482|GO:0005737|GO:0005618|GO:0005829	cell|membrane|response to stress|plasma membrane|intracellular|response to hypoxia|response to oxygen levels|cytoplasm|cell wall|cytosol	-	-	-	-	NC_010612.1:2493906-2495030	18291	8806	1552	1160	870	929	607.866	458.65	78.8269	89.1581	45.9719	73.2284	381.781	69.4528	2.45864	6.46359e-06	0.000306447	UP
MMAR_2339	BA_1225	conserved hypothetical protein	NA	-	-	-	-	-	-	NC_010612.1:2809852-2810508	485	380	213	687	1123	825	27.5994	33.8901	18.5246	90.4162	101.611	111.354	26.6714	101.127	-1.9228	8.20037e-06	0.00038519	DOWN
MMAR_4560	PE_PGRS27	PE-PGRS family protein PE_PGRS27	NA	GO:0005623|GO:0005618	cell|cell wall	-	-	-	-	NC_010612.1:5594844-5595905	171	66	63	317	200	289	6.01998	3.64147	3.3896	25.8101	11.1952	24.1318	4.35035	20.379	-2.22788	8.68604e-06	0.000404259	DOWN
MMAR_1244	MMAR_RS06165	-	NA	-	-	-	-	-	-	NC_010612.1:1517986-1518372	702	398	112	59	52	62	67.8186	60.2597	16.5364	13.1825	7.98763	14.2069	48.2049	11.7923	2.03133	9.03288e-06	0.000410348	UP
MMAR_2338	MMAR_RS11650	-	NA	-	-	-	-	-	-	NC_010612.1:2807893-2809512	251	191	158	337	881	440	5.79271	6.90834	5.57285	17.9875	32.3286	24.0854	6.0913	24.8005	-2.02555	8.99839e-06	0.000410348	DOWN
MMAR_3976	cyp138	Putative cytochrome P450 138	NA	GO:0005488|GO:0003824|GO:0005623|GO:0016020|GO:0008152|GO:0016491|GO:0005886|GO:0006629|GO:0004497|GO:0020037|GO:0016125|GO:0008202	binding|catalytic activity|cell|membrane|metabolic process|oxidoreductase activity|plasma membrane|lipid metabolic process|monooxygenase activity|heme binding|sterol metabolic process|steroid metabolic process	-	-	-	-	NC_010612.1:4908243-4909571	1199	941	518	213	216	190	33.7301	41.4877	22.271	13.8583	9.66175	12.6779	32.4963	12.066	1.42933	9.14042e-06	0.000410348	UP
MMAR_5047	ppe12	Uncharacterized PPE family protein PPE12	NA	GO:0040007	growth	-	-	-	-	NC_010612.1:6127439-6129052	516	486	471	955	3027	996	11.9528	17.6436	16.6745	51.1629	111.49	54.7234	15.4236	72.4586	-2.23202	9.09995e-06	0.000410348	DOWN
MMAR_1726	leuC	3-isopropylmalate dehydratase large subunit	NA	GO:0005623|GO:0005618	cell|cell wall	K01703	3-isopropylmalate/(R)-2-methylmalate dehydratase large subunit[4.2.1.35]	ko01100|ko01110|ko01230|ko01210|ko00290|ko00660	Metabolic pathways|Biosynthesis of secondary metabolites|Biosynthesis of amino acids|2-Oxocarboxylic acid metabolism|Valine, leucine and isoleucine biosynthesis|C5-Branched dibasic acid metabolism	NC_010612.1:2078579-2080000	9078	3893	497	366	544	347	238.679	160.413	19.9706	22.2555	22.7418	21.6395	139.687	22.2123	2.65277	9.54877e-06	0.000424066	UP
MMAR_2334	PSPPH_0961	Glucose-1-phosphate cytidylyltransferase	NA	GO:0003824|GO:0016740|GO:0016772|GO:0016779|GO:0047343	catalytic activity|transferase activity|transferase activity, transferring phosphorus-containing groups|nucleotidyltransferase activity|glucose-1-phosphate cytidylyltransferase activity	K00978	glucose-1-phosphate cytidylyltransferase[2.7.7.33]	ko01100|ko00520|ko00500	Metabolic pathways|Amino sugar and nucleotide sugar metabolism|Starch and sucrose metabolism	NC_010612.1:2804113-2804889	189	145	69	204	682	343	9.09419	10.9346	5.07418	22.702	52.1782	39.1462	8.36765	38.0088	-2.18344	9.61318e-06	0.000424066	DOWN
MMAR_2328	TVAG_320420	FGGY family of carbohydrate kinases, N-terminal domain containing protein	NA	GO:0003824|GO:0005623|GO:0016740|GO:0005622|GO:0016772|GO:0005737|GO:0016301|GO:0016773|GO:0050277	catalytic activity|cell|transferase activity|intracellular|transferase activity, transferring phosphorus-containing groups|cytoplasm|kinase activity|phosphotransferase activity, alcohol group as acceptor|sedoheptulokinase activity	-	-	-	-	NC_010612.1:2797219-2798496	104	82	61	207	213	231	3.04248	3.75957	2.7273	14.0054	9.90775	16.0286	3.17645	13.3139	-2.06745	9.82175e-06	0.000425861	DOWN
MMAR_2331	MMAR_RS11615	-	NA	-	-	-	-	-	-	NC_010612.1:2800374-2801174	2193	1980	2486	4481	15091	5863	102.36	144.84	177.339	483.724	1119.98	649.089	141.513	750.932	-2.40775	9.8169e-06	0.000425861	DOWN
MMAR_2312	MMAR_RS11520	-	NA	-	-	-	-	-	-	NC_010612.1:2780315-2781247	476	311	146	750	711	770	19.0743	19.5314	8.94143	69.5081	45.3016	73.1856	15.849	62.6651	-1.98327	1.00521e-05	0.000432154	DOWN
MMAR_2310	HNE_2698	NAD-dependent epimerase/dehydratase family protein	NA	GO:0003824|GO:0008152|GO:0006807|GO:0006725|GO:0009225	catalytic activity|metabolic process|nitrogen compound metabolic process|cellular aromatic compound metabolic process|nucleotide-sugar metabolic process	-	-	-	-	NC_010612.1:2777687-2778706	562	433	687	1079	4919	1452	20.5996	24.8738	38.485	91.4696	286.683	126.236	27.9862	168.13	-2.58679	1.04551e-05	0.00044199	DOWN
MMAR_4806	carA2	zeta-carotene-forming phytoene desaturase	NA	GO:0003824|GO:0008152|GO:0009058|GO:0016491|GO:0006629|GO:0016627|GO:0055114|GO:0046148|GO:0008610|GO:0008299|GO:0016117	catalytic activity|metabolic process|biosynthetic process|oxidoreductase activity|lipid metabolic process|oxidoreductase activity, acting on the CH-CH group of donors|oxidation-reduction process|pigment biosynthetic process|lipid biosynthetic process|isoprenoid biosynthetic process|carotenoid biosynthetic process	K10027	phytoene desaturase[1.3.99.31]	ko01100|ko01110	Metabolic pathways|Biosynthesis of secondary metabolites	NC_010612.1:5858779-5860308	22256	11661	272	367	160	576	543.849	446.58	10.1581	20.741	6.21663	33.3847	333.529	20.1141	4.05153	1.04045e-05	0.00044199	UP
MMAR_0342	ephF	Epoxide hydrolase	NA	GO:0003824|GO:0005623|GO:0016020|GO:0016787|GO:0005886	catalytic activity|cell|membrane|hydrolase activity|plasma membrane	-	-	-	-	NC_010612.1:393807-394697	208	151	212	532	494	504	8.72786	9.93008	13.5954	51.6285	32.9591	50.1614	10.7511	44.9163	-2.06275	1.07232e-05	0.000449576	DOWN
MMAR_2161	MMAR_RS10760	-	NA	-	-	-	-	-	-	NC_010612.1:2602022-2602420	151	88	24	300	215	295	14.149	12.923	3.43701	65.0136	32.0326	65.5642	10.1697	54.2035	-2.41411	1.1641e-05	0.000484056	DOWN
MMAR_3482	pfkB species:83333	Escherichia coli K-12	NA	GO:0005488|GO:0003824|GO:0005623|GO:0008152|GO:0005515|GO:0006950|GO:0016740|GO:0006807|GO:0005622|GO:0009056|GO:0005975|GO:0042802|GO:0006793|GO:0016772|GO:0005737|GO:0006725|GO:0006974|GO:0016301|GO:0006796|GO:0005829|GO:0046872|GO:0016773|GO:0016052|GO:0019693|GO:0009141|GO:0009123|GO:0000287|GO:0009132|GO:0006163|GO:0009024|GO:0016310|GO:0006096|GO:0061615|GO:0003872|GO:0009150|GO:0006090	binding|catalytic activity|cell|metabolic process|protein binding|response to stress|transferase activity|nitrogen compound metabolic process|intracellular|catabolic process|carbohydrate metabolic process|identical protein binding|phosphorus metabolic process|transferase activity, transferring phosphorus-containing groups|cytoplasm|cellular aromatic compound metabolic process|cellular response to…	K16370	6-phosphofructokinase 2[2.7.1.11]	ko01100|ko01110|ko01130|ko01120|ko01230|ko00010|ko00680|ko00030|ko00051|ko00052	Metabolic pathways|Biosynthesis of secondary metabolites|Biosynthesis of antibiotics|Microbial metabolism in diverse environments|Biosynthesis of amino acids|Glycolysis / Gluconeogenesis|Methane metabolism|Pentose phosphate pathway|Fructose and mannose metabolism|Galactose metabolism	NC_010612.1:4288010-4288981	922	480	94	76	42	53	35.464	28.9354	5.52583	6.76093	2.5687	4.83531	23.3084	4.72165	2.30349	1.27766e-05	0.000526958	UP
MMAR_3008	PE_PGRS27	PE-PGRS family protein PE_PGRS27	NA	GO:0005623|GO:0005618	cell|cell wall	-	-	-	-	NC_010612.1:3630635-3632554	93	49	49	250	132	170	1.81094	1.49539	1.45825	11.2589	4.08693	7.85168	1.58819	7.73249	-2.28355	1.33027e-05	0.000542771	DOWN
MMAR_4629	cysM	O-phosphoserine sulfhydrylase	NA	GO:0005488|GO:0003824|GO:0005623|GO:0008152|GO:0005515|GO:0009058|GO:0016740|GO:0006807|GO:0016829|GO:0005622|GO:0016835|GO:0016765|GO:0030170|GO:0005737|GO:0006520|GO:0006790|GO:0008652|GO:0005829|GO:0000096|GO:0004124|GO:0033847|GO:0044283|GO:0000097|GO:0009070|GO:0006563|GO:0019344|GO:0006535	binding|catalytic activity|cell|metabolic process|protein binding|biosynthetic process|transferase activity|nitrogen compound metabolic process|lyase activity|intracellular|carbon-oxygen lyase activity|transferase activity, transferring alkyl or aryl (other than methyl) groups|pyridoxal phosphate binding|cytoplasm|cellular amino acid metabolic process|sulfur compound metabolic process|cellular am…	K21148	[]	ko04122	Sulfur relay system	NC_010612.1:5680819-5681763	60	44	50	102	449	116	2.37381	2.72819	3.02322	9.33304	28.2449	10.8854	2.7084	16.1545	-2.57642	1.3374e-05	0.000542771	DOWN
MMAR_0492	PE_PGRS27	PE-PGRS family protein PE_PGRS27	NA	GO:0005623|GO:0005618	cell|cell wall	-	-	-	-	NC_010612.1:580024-582498	135	92	41	300	176	264	2.03931	2.17805	0.946544	10.481	4.22731	9.45899	1.7213	8.05576	-2.22652	1.59423e-05	0.000641869	DOWN
MMAR_2076	Rv2624c	Universal stress protein Rv2624c	NA	GO:0005623|GO:0016020|GO:0005886	cell|membrane|plasma membrane	-	-	-	-	NC_010612.1:2501969-2502763	5225	3117	615	479	373	381	245.721	229.734	44.2021	52.0983	27.8912	42.4987	173.219	40.8294	2.08492	1.61444e-05	0.000644885	UP
MMAR_1810	SPO_0796	conserved hypothetical protein	NA	-	-	-	-	-	-	NC_010612.1:2205950-2206930	936	515	186	114	69	88	35.6722	30.7605	10.8337	10.0483	4.18125	7.95477	25.7555	7.39477	1.8003	1.74643e-05	0.000692158	UP
MMAR_2069	Rv0571c	Putative phosphoribosyl transferase Rv0571c	NA	GO:0005623|GO:0005622|GO:0005737|GO:0005618|GO:0005829	cell|intracellular|cytoplasm|cell wall|cytosol	-	-	-	-	NC_010612.1:2492496-2493806	3198	1432	250	214	159	182	91.2008	64.0022	10.8961	14.1146	7.20976	12.3108	55.3664	11.2117	2.30401	1.7699e-05	0.000696025	UP
MMAR_3489	GSU_2443	dehydrogenase complex, E1 component, alpha subunit	NA	GO:0003824|GO:0016491	catalytic activity|oxidoreductase activity	K00161	pyruvate dehydrogenase E1 component alpha subunit[1.2.4.1]	ko01100|ko01110|ko01130|ko01120|ko01200|ko00620|ko00010|ko00020|ko04922|ko04066	Metabolic pathways|Biosynthesis of secondary metabolites|Biosynthesis of antibiotics|Microbial metabolism in diverse environments|Carbon metabolism|Pyruvate metabolism|Glycolysis / Gluconeogenesis|Citrate cycle (TCA cycle)|Glucagon signaling pathway|HIF-1 signaling pathway	NC_010612.1:4295731-4296735	5429	2993	515	463	277	346	201.965	174.5	29.2803	39.8355	16.3847	30.53	135.249	28.9167	2.22564	2.11315e-05	0.000824615	UP
MMAR_RS14480	MMAR_RS14480	-	NA	-	-	-	-	-	-	NC_010612.1:3509751-3509957	6349	2669	201	307	90	167	1146.72	755.498	55.4832	128.24	25.8463	71.5421	652.567	75.2095	3.11714	2.13487e-05	0.000826731	UP
MMAR_5362	Col4a1	Collagen type IV alpha 1	NA	GO:0005576|GO:0005201|GO:0005578|GO:0005581|GO:0035848|GO:0007507|GO:0048621|GO:0005604|GO:0002009|GO:0005587|GO:0055013|GO:0009792|GO:0007391|GO:0060729	extracellular region|extracellular matrix structural constituent|proteinaceous extracellular matrix|collagen trimer|oviduct morphogenesis|heart development|post-embryonic digestive tract morphogenesis|basement membrane|morphogenesis of an epithelium|collagen type IV trimer|cardiac muscle cell development|embryo development ending in birth or egg hatching|dorsal closure|intestinal epithelial struc…	-	-	-	-	NC_010612.1:6482363-6488368	629	428	120	72	74	55	3.91551	4.17555	1.14165	1.03657	0.732443	0.812079	3.07757	0.860365	1.83877	2.18907e-05	0.000841298	UP
MMAR_2311	dpm-1 species:6239	Caenorhabditis elegans	NA	GO:0003824|GO:0005623|GO:0016020|GO:0008152|GO:0012505|GO:0009058|GO:0016740|GO:0006807|GO:0005789|GO:0005622|GO:0006793|GO:0006629|GO:0016757|GO:0005783|GO:0005737|GO:0043231|GO:0019538|GO:0006644|GO:0006796|GO:0016758|GO:0006066|GO:0045017|GO:0006643|GO:0008610|GO:0008654|GO:0006493|GO:0006464|GO:0000030|GO:0009247|GO:0046474|GO:0035269|GO:0046488|GO:0004582|GO:0006497|GO:0006506|GO:0019348	catalytic activity|cell|membrane|metabolic process|endomembrane system|biosynthetic process|transferase activity|nitrogen compound metabolic process|endoplasmic reticulum membrane|intracellular|phosphorus metabolic process|lipid metabolic process|transferase activity, transferring glycosyl groups|endoplasmic reticulum|cytoplasm|intracellular membrane-bounded organelle|protein metabolic process|ph…	-	-	-	-	NC_010612.1:2778736-2780229	1559	962	745	2078	2907	2385	39.0138	37.7294	28.4932	120.268	115.67	141.564	35.0788	125.834	-1.84285	2.56169e-05	0.000977103	DOWN
MMAR_4799	Rv0839	Methyltransferase type 11	NA	GO:0003824|GO:0005623|GO:0008152|GO:0016740|GO:0032259|GO:0005622|GO:0005737|GO:0008168|GO:0008757	catalytic activity|cell|metabolic process|transferase activity|methylation|intracellular|cytoplasm|methyltransferase activity|S-adenosylmethionine-dependent methyltransferase activity	-	-	-	-	NC_010612.1:5853344-5854156	5797	2488	190	237	277	203	266.585	179.314	13.3536	25.2066	20.2542	22.1422	153.084	22.5343	2.76413	2.71874e-05	0.00102927	UP
MMAR_3486	MMAR_RS17380	-	NA	-	-	-	-	-	-	NC_010612.1:4292151-4292423	4199	2537	1103	445	823	391	575.051	544.519	230.86	140.946	179.21	127.008	450.143	149.055	1.59454	2.87904e-05	0.00108188	UP
MMAR_1671	BA_3180	deoxyribodipyrimidine photolyase family protein	NA	GO:0003824|GO:0008152|GO:0006950|GO:0006807|GO:0016829|GO:0006725|GO:0006974|GO:0003904|GO:0006281	catalytic activity|metabolic process|response to stress|nitrogen compound metabolic process|lyase activity|cellular aromatic compound metabolic process|cellular response to DNA damage stimulus|deoxyribodipyrimidine photo-lyase activity|DNA repair	-	-	-	-	NC_010612.1:2016958-2018301	5570	2624	218	263	98	250	154.945	114.398	9.26812	16.9204	4.33462	16.4952	92.8706	12.5834	2.8837	3.13134e-05	0.00116804	UP
MMAR_4809	MMAR_RS24105	-	NA	-	-	-	-	-	-	NC_010612.1:5861581-5861955	1369	638	12	29	6	31	136.488	99.6884	1.82842	6.68678	0.951207	7.33062	79.335	4.98954	3.99098	3.17365e-05	0.00117518	UP
MMAR_2329	aroB	3-dehydroquinate synthase	NA	GO:0003824|GO:0005623|GO:0008152|GO:0009058|GO:0006807|GO:0016829|GO:0005622|GO:0016835|GO:0005737|GO:0006725|GO:0006520|GO:0008652|GO:0019438|GO:0044283|GO:0003856|GO:0009073|GO:0009423|GO:0046417	catalytic activity|cell|metabolic process|biosynthetic process|nitrogen compound metabolic process|lyase activity|intracellular|carbon-oxygen lyase activity|cytoplasm|cellular aromatic compound metabolic process|cellular amino acid metabolic process|cellular amino acid biosynthetic process|aromatic compound biosynthetic process|small molecule biosynthetic process|3-dehydroquinate synthase activit…	K01735	3-dehydroquinate synthase[4.2.3.4]	ko01100|ko01110|ko01130|ko01230|ko00400	Metabolic pathways|Biosynthesis of secondary metabolites|Biosynthesis of antibiotics|Biosynthesis of amino acids|Phenylalanine, tyrosine and tryptophan biosynthesis	NC_010612.1:2798468-2799550	556	440	733	1104	3471	1295	19.1942	23.8056	38.6733	88.1447	190.525	106.037	27.2244	128.236	-2.23583	3.89977e-05	0.00142327	DOWN
MMAR_4680	MT0877	Uncharacterized protein	NA	GO:0005623|GO:0005618	cell|cell wall	-	-	-	-	NC_010612.1:5734176-5734631	93	71	18	229	117	242	7.62501	9.1232	2.25545	43.4236	15.2527	47.0616	6.33455	35.2459	-2.47614	3.88932e-05	0.00142327	DOWN
MMAR_3642	CHY_1864	drug resistance transporter, EmrB/QacA family	NA	GO:0006810|GO:0042493|GO:0055085|GO:0006855	transport|response to drug|transmembrane transport|drug transmembrane transport	-	-	-	-	NC_010612.1:4487502-4489058	330	164	175	506	567	368	7.92407	6.17178	6.42222	28.1007	21.6481	20.9592	6.83936	23.5693	-1.78498	4.35801e-05	0.00157916	DOWN
MMAR_3473	fabH	beta-ketoacyl-[acyl carrier protein] synthase III	NA	GO:0003824|GO:0005623|GO:0008152|GO:0016740|GO:0005622|GO:0016746|GO:0006629|GO:0005737|GO:0005829|GO:0016747|GO:0006631|GO:0033818	catalytic activity|cell|metabolic process|transferase activity|intracellular|transferase activity, transferring acyl groups|lipid metabolic process|cytoplasm|cytosol|transferase activity, transferring acyl groups other than amino-acyl groups|fatty acid metabolic process|beta-ketoacyl-acyl-carrier-protein synthase III activity	K00648	3-oxoacyl-[acyl-carrier-protein] synthase III[2.3.1.180]	ko01100|ko01212|ko00061	Metabolic pathways|Fatty acid metabolism|Fatty acid biosynthesis	NC_010612.1:4277637-4278530	4250	2010	251	300	166	221	177.736	131.739	16.0425	29.0161	11.0381	21.9215	108.506	20.6586	2.39296	4.52542e-05	0.00162819	UP
MMAR_1727	leuD	3-isopropylmalate dehydratase small subunit	NA	GO:0005623|GO:0016020|GO:0008152|GO:0040007|GO:0009058|GO:0006807|GO:0005886|GO:0006520|GO:0008652|GO:0044283|GO:0006551|GO:0009082|GO:0009098	cell|membrane|metabolic process|growth|biosynthetic process|nitrogen compound metabolic process|plasma membrane|cellular amino acid metabolic process|cellular amino acid biosynthetic process|small molecule biosynthetic process|leucine metabolic process|branched-chain amino acid biosynthetic process|leucine biosynthetic process	K01704	3-isopropylmalate/(R)-2-methylmalate dehydratase small subunit[4.2.1.35]	ko01100|ko01110|ko01230|ko00290|ko00660	Metabolic pathways|Biosynthesis of secondary metabolites|Biosynthesis of amino acids|Valine, leucine and isoleucine biosynthesis|C5-Branched dibasic acid metabolism	NC_010612.1:2080025-2080621	6751	2362	423	274	567	278	422.782	231.825	40.4857	39.6854	56.4591	41.294	231.698	45.8128	2.33842	4.67044e-05	0.00165686	UP
MMAR_2580	Rv1742	Uncharacterized protein	NA	GO:0005623|GO:0005618	cell|cell wall	-	-	-	-	NC_010612.1:3137549-3138286	235	134	105	265	515	278	11.9051	10.639	8.12955	31.0488	41.4836	33.4045	10.2246	35.3123	-1.78813	4.65133e-05	0.00165686	DOWN
MMAR_1823	mpt63	Immunogenic protein MPT63	NA	GO:0005623|GO:0005576|GO:0005618	cell|extracellular region|cell wall	-	-	-	-	NC_010612.1:2218703-2219185	862	478	300	93	185	114	66.7242	57.9876	35.4903	16.6491	22.7693	20.9302	53.4007	20.1162	1.4085	5.37689e-05	0.00189423	UP
MMAR_1673	BA_2407	membrane protein, MmpL family	NA	GO:0016020	membrane	-	-	-	-	NC_010612.1:2018786-2020900	52493	20443	1211	1677	591	1899	927.927	566.356	32.7166	68.5611	16.6113	79.6217	509	54.9313	3.21196	5.48499e-05	0.00191899	UP
MMAR_3017	MMAR_RS15055	-	NA	-	-	-	-	-	-	NC_010612.1:3639491-3640306	1926	1093	323	247	90	166	88.2448	78.4847	22.6177	26.1735	6.55661	18.04	63.1157	16.9234	1.89898	5.92162e-05	0.00205756	UP
MMAR_2350	CHY_0980	glycosyl transferase, group 2 family	NA	GO:0003824|GO:0016740|GO:0016757|GO:0009273	catalytic activity|transferase activity|transferase activity, transferring glycosyl groups|peptidoglycan-based cell wall biogenesis	-	-	-	-	NC_010612.1:2835845-2836516	245	198	192	371	704	405	13.6308	17.2644	16.3255	47.7376	62.2772	53.4445	15.7402	54.4864	-1.79144	6.06322e-05	0.00209243	DOWN
MMAR_3483	Rv2030c	Uncharacterized protein Rv2030c	NA	GO:0005623|GO:0016020|GO:0005886|GO:0005622|GO:0005737|GO:0005618|GO:0005829	cell|membrane|plasma membrane|intracellular|cytoplasm|cell wall|cytosol	-	-	-	-	NC_010612.1:4289010-4291052	10718	6185	1536	1038	1315	789	196.141	177.389	42.9594	43.9323	38.2634	34.2472	138.83	38.8143	1.83866	6.23485e-05	0.00210862	UP
MMAR_3499	CHY_0934	hydrogenase, gamma subunit	NA	GO:0003824|GO:0008152|GO:0016491	catalytic activity|metabolic process|oxidoreductase activity	-	-	-	-	NC_010612.1:4304715-4305572	4215	1286	717	396	417	329	183.668	87.823	47.7493	39.9084	28.8918	34.0036	106.413	34.2679	1.63475	6.2265e-05	0.00210862	UP
MMAR_4360	MMAR_RS21825	-	NA	-	-	-	-	-	-	NC_010612.1:5366256-5366513	187	133	61	14	39	10	27.0984	30.2055	13.5097	4.69214	8.98615	3.43704	23.6045	5.70511	2.04874	6.21242e-05	0.00210862	UP
MMAR_2826	Rv1920	Membrane protein	NA	GO:0005623|GO:0016020|GO:0005886	cell|membrane|plasma membrane	-	-	-	-	NC_010612.1:3426912-3427775	218	148	81	366	283	315	9.43337	10.037	5.35682	36.6288	19.4715	32.3306	8.27573	29.477	-1.83263	6.48641e-05	0.00217918	DOWN
MMAR_2115	MMAR_RS10525	-	NA	-	-	-	-	-	-	NC_010612.1:2546696-2547388	1230	721	468	248	181	159	66.3582	60.9617	38.5876	30.9438	15.5265	20.3461	55.3025	22.2722	1.3121	6.66653e-05	0.00222495	UP
MMAR_3491	mtE2-3	AT1G54220	NA	GO:0003824|GO:0005623|GO:0008152|GO:0016740|GO:0006807|GO:0005622|GO:0009056|GO:0005975|GO:0016746|GO:0006793|GO:0005737|GO:0006725|GO:0043231|GO:0045254|GO:0006796|GO:0005739|GO:0016052|GO:0005759|GO:0019693|GO:0016747|GO:0009141|GO:0009123|GO:0009132|GO:0016407|GO:0006163|GO:0016310|GO:0006096|GO:0009150|GO:0004742|GO:0006090	catalytic activity|cell|metabolic process|transferase activity|nitrogen compound metabolic process|intracellular|catabolic process|carbohydrate metabolic process|transferase activity, transferring acyl groups|phosphorus metabolic process|cytoplasm|cellular aromatic compound metabolic process|intracellular membrane-bounded organelle|pyruvate dehydrogenase complex|phosphate-containing compound meta…	K00627	pyruvate dehydrogenase E2 component (dihydrolipoamide acetyltransferase)[2.3.1.12]	ko01100|ko01110|ko01130|ko01120|ko01200|ko00620|ko00010|ko00020	Metabolic pathways|Biosynthesis of secondary metabolites|Biosynthesis of antibiotics|Microbial metabolism in diverse environments|Carbon metabolism|Pyruvate metabolism|Glycolysis / Gluconeogenesis|Citrate cycle (TCA cycle)	NC_010612.1:4297706-4298947	1534	648	83	78	71	98	46.1771	30.5709	3.81848	5.43039	3.39831	6.99719	26.8555	5.2753	2.34789	6.77763e-05	0.00224725	UP
MMAR_1725	Rv2989	Probable transcriptional regulatory protein	NA	GO:0005488|GO:0005623|GO:0016020|GO:0008152|GO:0003700|GO:0009058|GO:0006807|GO:0005886|GO:0003676|GO:0006725|GO:0019438|GO:0003677|GO:0010468|GO:0044271|GO:0010629|GO:0045892|GO:0006355	binding|cell|membrane|metabolic process|transcription factor activity, sequence-specific DNA binding|biosynthetic process|nitrogen compound metabolic process|plasma membrane|nucleic acid binding|cellular aromatic compound metabolic process|aromatic compound biosynthetic process|DNA binding|regulation of gene expression|cellular nitrogen compound biosynthetic process|negative regulation of gene ex…	-	-	-	-	NC_010612.1:2077795-2078496	3869	1289	103	164	114	142	206.056	107.59	8.38369	20.2005	9.65365	17.9377	107.343	15.9306	2.75235	6.85861e-05	0.00225933	UP
MMAR_4612	ppe29	Uncharacterized PPE family protein PPE29	NA	GO:0005623|GO:0005618	cell|cell wall	-	-	-	-	NC_010612.1:5651509-5652777	679	430	316	1042	1000	838	20.0046	19.8546	14.2285	71.0005	46.8451	58.5598	18.0293	58.8018	-1.70552	7.8613e-05	0.00257249	DOWN
MMAR_4952	CHY_1293	3-hydroxybutyryl-CoA dehydratase	NA	GO:0003824|GO:0008152|GO:0016829|GO:0009056|GO:0016835|GO:0006629|GO:0016042|GO:0006631|GO:0009062|GO:0003859|GO:0046459|GO:0019626	catalytic activity|metabolic process|lyase activity|catabolic process|carbon-oxygen lyase activity|lipid metabolic process|lipid catabolic process|fatty acid metabolic process|fatty acid catabolic process|3-hydroxybutyryl-CoA dehydratase activity|short-chain fatty acid metabolic process|short-chain fatty acid catabolic process	-	-	-	-	NC_010612.1:6014391-6015197	47	47	29	137	78	138	2.17746	3.41257	2.05333	14.6792	5.74579	15.1642	2.54779	11.8631	-2.21916	7.91067e-05	0.00257249	DOWN
MMAR_2870	MMAR_RS14295	-	NA	-	-	-	-	-	-	NC_010612.1:3476356-3477165	24735	13644	509	1121	495	920	1141.69	986.987	35.9061	119.667	36.3283	100.721	721.529	85.5722	3.07584	8.14793e-05	0.00263277	UP
MMAR_3664	ppe29	Uncharacterized PPE family protein PPE29	NA	GO:0005623|GO:0005618	cell|cell wall	-	-	-	-	NC_010612.1:4509889-4511055	286	152	82	466	273	420	9.16259	7.6318	4.01495	34.5279	13.9065	31.9151	6.93645	26.7832	-1.94906	8.45372e-05	0.00271429	DOWN
MMAR_4950	atsB	Probable arylsulfatase AtsB (Aryl-sulfate sulphohydrolase) (Sulfatase)	NA	GO:0005623|GO:0005622|GO:0005737|GO:0005829	cell|intracellular|cytoplasm|cytosol	K01130	arylsulfatase[3.1.6.1]	ko00140|ko00600	Steroid hormone biosynthesis|Sphingolipid metabolism	NC_010612.1:6010518-6012929	529	415	998	1510	4201	1575	8.19976	10.0815	23.6422	54.1321	103.538	57.9055	13.9745	71.8587	-2.36237	8.73479e-05	0.00278689	DOWN
MMAR_0889	MT3131	Uncharacterized protein	NA	GO:0005623|GO:0005618	cell|cell wall	-	-	-	-	NC_010612.1:1081641-1081937	130	74	48	182	177	201	16.3648	14.5993	9.23462	52.9872	35.4277	60.0146	13.3996	49.4765	-1.88456	9.63433e-05	0.00305469	DOWN
MMAR_3299	panB	3-methyl-2-oxobutanoate hydroxymethyltransferase	NA	GO:0005488|GO:0003824|GO:0005623|GO:0016020|GO:0008152|GO:0040007|GO:0009058|GO:0016740|GO:0006807|GO:0005886|GO:0006575|GO:0046872|GO:0044283|GO:0044271|GO:0000287|GO:0003864|GO:0015940|GO:0009108|GO:0072330	binding|catalytic activity|cell|membrane|metabolic process|growth|biosynthetic process|transferase activity|nitrogen compound metabolic process|plasma membrane|cellular modified amino acid metabolic process|metal ion binding|small molecule biosynthetic process|cellular nitrogen compound biosynthetic process|magnesium ion binding|3-methyl-2-oxobutanoate hydroxymethyltransferase activity|pantothena…	K00606	3-methyl-2-oxobutanoate hydroxymethyltransferase[2.1.2.11]	ko01100|ko01110|ko00770	Metabolic pathways|Biosynthesis of secondary metabolites|Pantothenate and CoA biosynthesis	NC_010612.1:4071163-4071999	5344	6241	2121	504	1633	674	238.706	436.902	144.794	52.0667	115.981	71.4088	273.467	79.8188	1.77657	0.000107078	0.00337396	UP
MMAR_3316	PE_PGRS33	Uncharacterized PE-PGRS family protein PE_PGRS33	NA	GO:0005488|GO:0005623|GO:0005515|GO:0006950|GO:0046812|GO:0009607|GO:0075136|GO:0046789|GO:0005102|GO:0042594|GO:0070482|GO:0009405|GO:0005618|GO:0051701|GO:0052572|GO:0052553|GO:0052167	binding|cell|protein binding|response to stress|host cell surface binding|response to biotic stimulus|response to host|host cell surface receptor binding|receptor binding|response to starvation|response to oxygen levels|pathogenesis|cell wall|interaction with host|response to host immune response|modulation by symbiont of host immune response|modulation by symbiont of host innate immune response	-	-	-	-	NC_010612.1:4091225-4094122	193	87	25	382	161	321	2.4899	1.75903	0.492916	11.3978	3.30259	9.82252	1.58062	8.1743	-2.37061	0.000113409	0.00355137	DOWN
MMAR_2313	pimF	Putative glycosyltransferases	NA	GO:0003824|GO:0008152|GO:0009058|GO:0016740|GO:0006807|GO:0006793|GO:0006629|GO:0016757|GO:0019538|GO:0006644|GO:0006796|GO:0016758|GO:0006066|GO:0045017|GO:0006643|GO:0006487|GO:0008610|GO:0008654|GO:0006493|GO:0006464|GO:0000030|GO:0009247|GO:0046474|GO:0035269|GO:0046488|GO:0004582|GO:0006497|GO:0004169|GO:0006506|GO:0019348	catalytic activity|metabolic process|biosynthetic process|transferase activity|nitrogen compound metabolic process|phosphorus metabolic process|lipid metabolic process|transferase activity, transferring glycosyl groups|protein metabolic process|phospholipid metabolic process|phosphate-containing compound metabolic process|transferase activity, transferring hexosyl groups|alcohol metabolic process…	-	-	-	-	NC_010612.1:2781541-2782575	582	405	871	1245	3936	1229	21.0235	22.9282	48.0854	104.012	226.069	105.3	30.679	145.127	-2.24199	0.000131397	0.00407285	DOWN
MMAR_3474	CBO2585	Putative 3-oxoacyl-[acyl-carrier-protein] synthase III protein	NA	GO:0003824|GO:0008152|GO:0016740|GO:0016746|GO:0006629|GO:0016747|GO:0006631|GO:0033818	catalytic activity|metabolic process|transferase activity|transferase activity, transferring acyl groups|lipid metabolic process|transferase activity, transferring acyl groups other than amino-acyl groups|fatty acid metabolic process|beta-ketoacyl-acyl-carrier-protein synthase III activity	K00648	3-oxoacyl-[acyl-carrier-protein] synthase III[2.3.1.180]	ko01100|ko01212|ko00061	Metabolic pathways|Fatty acid metabolism|Fatty acid biosynthesis	NC_010612.1:4278514-4279614	3029	1827	771	418	624	263	102.857	97.2313	40.0131	32.828	33.6917	21.1828	80.0339	29.2342	1.45296	0.000131667	0.00407285	UP
MMAR_0690	AO090102000223 species:5062	Aspergillus oryzae	NA	GO:0005215|GO:0005623|GO:0016020|GO:0012505|GO:0005886|GO:0005622|GO:0016021|GO:0006810|GO:0005783|GO:0005737|GO:0043231|GO:0055085	transporter activity|cell|membrane|endomembrane system|plasma membrane|intracellular|integral component of membrane|transport|endoplasmic reticulum|cytoplasm|intracellular membrane-bounded organelle|transmembrane transport	-	-	-	-	NC_010612.1:823595-824785	760	324	196	1463	546	1065	23.8575	15.94	9.40327	106.216	27.2525	79.2966	16.4003	70.9215	-2.11251	0.000132742	0.00408122	DOWN
MMAR_3495	MMAR_RS17425	-	NA	-	-	-	-	-	-	NC_010612.1:4301767-4302186	5088	2915	677	524	275	548	452.919	406.672	92.1032	107.879	38.9232	115.704	317.231	87.5021	1.85815	0.000137506	0.00420221	UP
MMAR_5339	PE_PGRS27	PE-PGRS family protein PE_PGRS27	NA	GO:0005623|GO:0005618	cell|cell wall	-	-	-	-	NC_010612.1:6447485-6449287	484	270	96	803	501	591	10.0363	8.7745	3.04235	38.5101	16.5184	29.0676	7.28438	28.032	-1.9442	0.000140779	0.00427648	DOWN
MMAR_RS05240	BA_4357	oxidoreductase, short-chain dehydrogenase/reductase family	NA	GO:0003824|GO:0008152|GO:0016491	catalytic activity|metabolic process|oxidoreductase activity	-	-	-	-	NC_010612.1:1283853-1284626	109	45	81	217	181	172	5.26514	3.40664	5.97971	24.2422	13.9016	19.7063	4.88383	19.2834	-1.98127	0.000143615	0.00433667	DOWN
MMAR_2651	Rv1776c	Possible transcriptional regulatory protein	NA	GO:0005623|GO:0016020|GO:0008152|GO:0003700|GO:0009058|GO:0006807|GO:0005886|GO:0006725|GO:0019438|GO:0010468|GO:0044271|GO:0006355	cell|membrane|metabolic process|transcription factor activity, sequence-specific DNA binding|biosynthetic process|nitrogen compound metabolic process|plasma membrane|cellular aromatic compound metabolic process|aromatic compound biosynthetic process|regulation of gene expression|cellular nitrogen compound biosynthetic process|regulation of transcription, DNA-templated	-	-	-	-	NC_010612.1:3231405-3231959	440	301	481	860	1376	710	29.6403	31.7782	49.5208	133.986	147.384	113.444	36.9797	131.605	-1.83141	0.000159531	0.00478876	DOWN
MMAR_1517	dosS	Redox sensor histidine kinase response regulator DevS	NA	GO:0005488|GO:0003824|GO:0005623|GO:0016020|GO:0008152|GO:0040007|GO:0019825|GO:0070026|GO:0051775|GO:0016740|GO:0006807|GO:0005886|GO:0051776|GO:0000166|GO:0006793|GO:0016772|GO:0019826|GO:0005618|GO:0019538|GO:0070025|GO:0016301|GO:0006796|GO:0020037|GO:0046872|GO:0016773|GO:0006464|GO:0004672|GO:0000287|GO:0005524|GO:0016310|GO:0006468|GO:0046777	binding|catalytic activity|cell|membrane|metabolic process|growth|oxygen binding|nitric oxide binding|response to redox state|transferase activity|nitrogen compound metabolic process|plasma membrane|detection of redox state|nucleotide binding|phosphorus metabolic process|transferase activity, transferring phosphorus-containing groups|oxygen sensor activity|cell wall|protein metabolic process|carb…	K07682	two-component system, NarL family, sensor histidine kinase DevS[2.7.13.3]	ko02020	Two-component system	NC_010612.1:1833081-1834799	6744	3873	654	674	501	570	146.678	132.016	21.7389	33.9031	17.3256	29.4046	100.144	26.8778	1.89759	0.000185752	0.00551064	UP
MMAR_3705	Rv0079	Uncharacterized protein Rv0079	NA	GO:0005623|GO:0016020|GO:0005886|GO:0005618	cell|membrane|plasma membrane|cell wall	-	-	-	-	NC_010612.1:4563525-4564259	13528	8357	1272	1200	1175	1188	688.128	666.22	98.8861	141.172	95.0334	143.333	484.412	126.513	1.93695	0.000185599	0.00551064	UP
MMAR_4166	espA	ESX-1 secretion-associated protein EspA	NA	GO:0005488|GO:0005623|GO:0016020|GO:0005576|GO:0005515|GO:0005615|GO:0005886|GO:0006810|GO:0009405|GO:0071705|GO:0046903|GO:0009306|GO:0015031|GO:0055085|GO:0009273|GO:0071766|GO:0044315	binding|cell|membrane|extracellular region|protein binding|extracellular space|plasma membrane|transport|pathogenesis|nitrogen compound transport|secretion|protein secretion|protein transport|transmembrane transport|peptidoglycan-based cell wall biogenesis|Actinobacterium-type cell wall biogenesis|protein secretion by the type VII secretion system	-	-	-	-	NC_010612.1:5128562-5129731	1430	1217	1802	418	478	341	45.6955	60.948	88.0043	30.892	24.2866	25.8455	64.8826	27.0081	1.26444	0.000188914	0.00557186	UP
MMAR_2054	MMAR_RS10215	-	NA	-	-	-	-	-	-	NC_010612.1:2478535-2479350	139	94	111	296	199	276	6.36868	6.74986	7.77266	31.3659	14.4974	29.9941	6.96373	25.2858	-1.8604	0.0001932	0.00566533	DOWN
MMAR_1229	phoU1	Phosphate-specific transport system accessory protein PhoU homolog 1	NA	GO:0005215|GO:0005623|GO:0016020|GO:0022857|GO:0005886|GO:0005622|GO:0005737|GO:0005829|GO:0015075|GO:0005436|GO:0008324|GO:0015321|GO:0005315|GO:0015077|GO:0046873|GO:0030643	transporter activity|cell|membrane|transmembrane transporter activity|plasma membrane|intracellular|cytoplasm|cytosol|ion transmembrane transporter activity|sodium:phosphate symporter activity|cation transmembrane transporter activity|sodium-dependent phosphate transmembrane transporter activity|inorganic phosphate transmembrane transporter activity|monovalent inorganic cation transmembrane trans…	-	-	-	-	NC_010612.1:1497403-1498068	63	41	95	153	474	118	3.53661	3.6071	8.15054	19.8643	42.3088	15.7117	5.09808	25.9616	-2.34835	0.00019623	0.00572112	DOWN
MMAR_4939	ppe63	Uncharacterized PPE family protein PPE63	NA	GO:0005623|GO:0016020|GO:0005886	cell|membrane|plasma membrane	-	-	-	-	NC_010612.1:5997792-5999183	145	111	43	207	270	183	3.8945	4.6724	1.76509	12.8584	11.5305	11.6581	3.444	12.0157	-1.80276	0.000203991	0.0059134	DOWN
MMAR_3408	MCA0769	Pyruvate-flavodoxin oxidoreductase	NA	GO:0003824|GO:0008152|GO:0016491|GO:0016903|GO:0055114|GO:0019164	catalytic activity|metabolic process|oxidoreductase activity|oxidoreductase activity, acting on the aldehyde or oxo group of donors|oxidation-reduction process|pyruvate synthase activity	K03737	pyruvate-ferredoxin/flavodoxin oxidoreductase [EC:<a href=/dbget-bin/www_bget?ec:1.2.7.1>1.2.7.1</a> 1.2.7.-][-]	ko01100|ko01110|ko01130|ko01120|ko01200|ko00620|ko00010|ko00720|ko00650|ko00020	Metabolic pathways|Biosynthesis of secondary metabolites|Biosynthesis of antibiotics|Microbial metabolism in diverse environments|Carbon metabolism|Pyruvate metabolism|Glycolysis / Gluconeogenesis|Carbon fixation pathways in prokaryotes|Butanoate metabolism|Citrate cycle (TCA cycle)	NC_010612.1:4202608-4206189	24051	9223	1356	1715	908	1409	251.033	150.87	21.6306	41.3994	15.0691	34.8821	141.178	30.4502	2.21299	0.000206847	0.00596212	UP
MMAR_2842	MA_2632	Transmembrane transport protein	NA	GO:0005215|GO:0005623|GO:0016020|GO:0022857|GO:0005886|GO:0016021|GO:0005887|GO:0005342	transporter activity|cell|membrane|transmembrane transporter activity|plasma membrane|integral component of membrane|integral component of plasma membrane|organic acid transmembrane transporter activity	-	-	-	-	NC_010612.1:3448457-3449314	143	98	118	235	393	186	6.23118	6.69257	7.8583	23.6829	27.2289	19.2239	6.92735	23.3786	-1.75481	0.000210007	0.00601902	DOWN
MMAR_3515	glgX	Glycogen operon protein GlgX homolog	NA	GO:0003824|GO:0008152|GO:0004133|GO:0009056|GO:0005975|GO:0044262|GO:0055114|GO:0005976|GO:0016052|GO:0005980|GO:0009251	catalytic activity|metabolic process|glycogen debranching enzyme activity|catabolic process|carbohydrate metabolic process|cellular carbohydrate metabolic process|oxidation-reduction process|polysaccharide metabolic process|carbohydrate catabolic process|glycogen catabolic process|glucan catabolic process	K01214	isoamylase[3.2.1.68]	ko01100|ko01110|ko00500	Metabolic pathways|Biosynthesis of secondary metabolites|Starch and sucrose metabolism	NC_010612.1:4321262-4323406	566	366	159	105	92	53	9.86535	9.99791	4.23551	4.23271	2.54969	2.1911	8.03292	2.99117	1.42522	0.000217773	0.00620652	UP
MMAR_4216	sigE	ECF RNA polymerase sigma factor SigE	NA	GO:0005488|GO:0040007|GO:0005515|GO:0044110|GO:0006950|GO:0009607|GO:0075136|GO:0003676|GO:0006979|GO:0009410|GO:0009408|GO:0009405|GO:0051701|GO:0044117|GO:0003677|GO:0090034|GO:0016987|GO:0042542|GO:0052572|GO:0044119	binding|growth|protein binding|growth involved in symbiotic interaction|response to stress|response to biotic stimulus|response to host|nucleic acid binding|response to oxidative stress|response to xenobiotic stimulus|response to heat|pathogenesis|interaction with host|growth of symbiont in host|DNA binding|regulation of chaperone-mediated protein complex assembly|sigma factor activity|response t…	-	-	-	-	NC_010612.1:5192812-5193579	27148	13927	4611	2935	4178	2100	1321.6	1062.55	343.059	330.447	323.395	242.479	909.071	298.774	1.60534	0.000248753	0.00704985	UP
MMAR_0109	SCO5651	Uncharacterized protein	NA	GO:0003824|GO:0005623|GO:0008152|GO:0016787|GO:0009058|GO:0006807|GO:0005622|GO:0016798|GO:0005737|GO:0006725|GO:0016799|GO:0005829|GO:0009691	catalytic activity|cell|metabolic process|hydrolase activity|biosynthetic process|nitrogen compound metabolic process|intracellular|hydrolase activity, acting on glycosyl bonds|cytoplasm|cellular aromatic compound metabolic process|hydrolase activity, hydrolyzing N-glycosyl compounds|cytosol|cytokinin biosynthetic process	-	-	-	-	NC_010612.1:135771-136856	266	177	120	388	349	324	9.15744	9.54986	6.31375	30.8928	19.1039	26.4564	8.34035	25.4844	-1.61143	0.000251423	0.00706682	DOWN
MMAR_1521	MMAR_RS07520	-	NA	-	-	-	-	-	-	NC_010612.1:1837858-1838286	3848	2101	317	358	287	325	335.352	286.962	42.2219	72.1573	39.7694	67.1804	221.512	59.7024	1.89152	0.000252138	0.00706682	UP
MMAR_2492	PE_PGRS33	Uncharacterized PE-PGRS family protein PE_PGRS33	NA	GO:0005488|GO:0005623|GO:0005515|GO:0006950|GO:0046812|GO:0009607|GO:0075136|GO:0046789|GO:0005102|GO:0042594|GO:0070482|GO:0009405|GO:0005618|GO:0051701|GO:0052572|GO:0052553|GO:0052167	binding|cell|protein binding|response to stress|host cell surface binding|response to biotic stimulus|response to host|host cell surface receptor binding|receptor binding|response to starvation|response to oxygen levels|pathogenesis|cell wall|interaction with host|response to host immune response|modulation by symbiont of host immune response|modulation by symbiont of host innate immune response	-	-	-	-	NC_010612.1:3034269-3036182	119	64	52	182	158	153	2.32449	1.95927	1.55238	8.22215	4.90728	7.08868	1.94538	6.73937	-1.79256	0.000255327	0.00711689	DOWN
MMAR_3500	CHY_0933	putative anaerobic sulfite reductase, A subunit	NA	GO:0003824|GO:0008152|GO:0009055|GO:0016491|GO:0016651|GO:0006790|GO:0016668	catalytic activity|metabolic process|electron carrier activity|oxidoreductase activity|oxidoreductase activity, acting on NAD(P)H|sulfur compound metabolic process|oxidoreductase activity, acting on a sulfur group of donors, NAD(P) as acceptor	-	-	-	-	NC_010612.1:4305565-4306701	14205	6290	1790	1471	1479	1153	467.093	324.149	89.9555	111.868	77.3274	89.9261	293.733	93.0406	1.65857	0.000283448	0.00781484	UP
MMAR_4561	PE_PGRS33	Uncharacterized PE-PGRS family protein PE_PGRS33	NA	GO:0005488|GO:0005623|GO:0005515|GO:0006950|GO:0046812|GO:0009607|GO:0075136|GO:0046789|GO:0005102|GO:0042594|GO:0070482|GO:0009405|GO:0005618|GO:0051701|GO:0052572|GO:0052553|GO:0052167	binding|cell|protein binding|response to stress|host cell surface binding|response to biotic stimulus|response to host|host cell surface receptor binding|receptor binding|response to starvation|response to oxygen levels|pathogenesis|cell wall|interaction with host|response to host immune response|modulation by symbiont of host immune response|modulation by symbiont of host innate immune response	-	-	-	-	NC_010612.1:5596024-5597733	490	167	82	717	379	544	10.7133	5.72238	2.74003	36.2559	13.1755	28.2111	6.3919	25.8808	-2.01757	0.000282473	0.00781484	DOWN
MMAR_0861	Q9KJ20	Glycine/sarcosine/dimethylglycine N-methyltransferase	NA	GO:0003824|GO:0008152|GO:0009058|GO:0016740|GO:0006807|GO:0032259|GO:0006575|GO:0006520|GO:0019286|GO:0008168|GO:0044271|GO:0008757|GO:0008170|GO:0006544|GO:0052730|GO:0052729	catalytic activity|metabolic process|biosynthetic process|transferase activity|nitrogen compound metabolic process|methylation|cellular modified amino acid metabolic process|cellular amino acid metabolic process|glycine betaine biosynthetic process from glycine|methyltransferase activity|cellular nitrogen compound biosynthetic process|S-adenosylmethionine-dependent methyltransferase activity|N-me…	K18897	sarcosine/dimethylglycine N-methyltransferase[2.1.1.157]	ko01100|ko00260	Metabolic pathways|Glycine, serine and threonine metabolism	NC_010612.1:1052856-1054544	1167	573	291	129	244	127	25.8324	19.8783	9.84462	6.60411	8.58788	6.66796	18.5184	7.28665	1.34563	0.000287692	0.00788899	UP
MMAR_2649	Rv2484c	Putative diacyglycerol O-acyltransferase Rv2484c	NA	GO:0003824|GO:0005623|GO:0016020|GO:0008152|GO:0040007|GO:0044110|GO:0006950|GO:0009058|GO:0016740|GO:0005886|GO:0001666|GO:0016746|GO:0006629|GO:0006979|GO:0070482|GO:0005618|GO:0071731|GO:0044117|GO:0045017|GO:0008610|GO:0016747|GO:0008374|GO:0044119|GO:0019432|GO:0006641|GO:0016411|GO:0047196|GO:0004144	catalytic activity|cell|membrane|metabolic process|growth|growth involved in symbiotic interaction|response to stress|biosynthetic process|transferase activity|plasma membrane|response to hypoxia|transferase activity, transferring acyl groups|lipid metabolic process|response to oxidative stress|response to oxygen levels|cell wall|response to nitric oxide|growth of symbiont in host|glycerolipid bi…	-	-	-	-	NC_010612.1:3227557-3228936	44817	21641	5336	5402	4206	2961	1214.19	918.868	220.939	338.478	181.182	190.272	784.666	236.644	1.72936	0.000373718	0.0101716	UP
MMAR_4805	MSMEG_4240	Polyprenyl synthetase	NA	GO:0003824|GO:0008152|GO:0009058|GO:0016740|GO:0016765|GO:0006793|GO:0006629|GO:0006644|GO:0006796|GO:0004659|GO:0008610|GO:0008654|GO:0008299|GO:0004311|GO:0033386	catalytic activity|metabolic process|biosynthetic process|transferase activity|transferase activity, transferring alkyl or aryl (other than methyl) groups|phosphorus metabolic process|lipid metabolic process|phospholipid metabolic process|phosphate-containing compound metabolic process|prenyltransferase activity|lipid biosynthetic process|phospholipid biosynthetic process|isoprenoid biosynthetic …	K13787	geranylgeranyl diphosphate synthase, type I[2.5.1.29]	ko01100|ko01110|ko01130|ko00900	Metabolic pathways|Biosynthesis of secondary metabolites|Biosynthesis of antibiotics|Terpenoid backbone biosynthesis	NC_010612.1:5857555-5858754	20078	10320	52	238	16	460	625.55	503.91	2.47604	17.1495	0.792615	33.9933	377.312	17.3118	4.44593	0.000374943	0.0101716	UP
MMAR_0770	Rv0449c	Amine oxidase	NA	GO:0005623|GO:0016020|GO:0005886	cell|membrane|plasma membrane	-	-	-	-	NC_010612.1:924767-926083	2091	677	397	272	249	189	59.3596	30.1202	17.2242	17.8582	11.2393	12.726	35.568	13.9412	1.35123	0.000401101	0.0108233	UP
MMAR_2066	Caur_1590	Uncharacterized protein	NA	GO:0005488|GO:0005623|GO:0016020|GO:0008152|GO:0005886|GO:0050662|GO:0055114|GO:0070967|GO:0005618	binding|cell|membrane|metabolic process|plasma membrane|coenzyme binding|oxidation-reduction process|coenzyme F420 binding|cell wall	-	-	-	-	NC_010612.1:2488603-2489106	70	51	52	120	187	91	5.19268	5.92913	5.89534	20.5876	22.0565	16.0114	5.67238	19.5518	-1.78528	0.000423399	0.0113646	DOWN
MMAR_1985	MMAR_RS09840	-	NA	-	-	-	-	-	-	NC_010612.1:2404618-2405313	192	114	80	243	272	205	10.3137	9.59729	6.56772	30.1893	23.2319	26.1193	8.82625	26.5135	-1.58685	0.00045855	0.0122433	DOWN
MMAR_2576	pknK	Serine/threonine-protein kinase PknK	NA	GO:0005488|GO:0003824|GO:0005623|GO:0016020|GO:0008152|GO:0005515|GO:0009058|GO:0016740|GO:0006807|GO:0005886|GO:0005622|GO:0051090|GO:0042802|GO:0006793|GO:0016772|GO:0005737|GO:0006725|GO:0005618|GO:0019538|GO:0016301|GO:0006796|GO:0005829|GO:0019438|GO:0016773|GO:0010468|GO:0044271|GO:0006464|GO:0004672|GO:0006355|GO:0016310|GO:0004674|GO:0006468|GO:0046777	binding|catalytic activity|cell|membrane|metabolic process|protein binding|biosynthetic process|transferase activity|nitrogen compound metabolic process|plasma membrane|intracellular|regulation of sequence-specific DNA binding transcription factor activity|identical protein binding|phosphorus metabolic process|transferase activity, transferring phosphorus-containing groups|cytoplasm|cellular arom…	-	-	-	-	NC_010612.1:3129490-3132819	4663	2460	1244	749	799	635	52.3533	43.2858	21.3457	19.4488	14.2636	16.9101	38.995	16.8742	1.20847	0.000463716	0.0122711	UP
MMAR_4651	Rv0881	Uncharacterized tRNA/rRNA methyltransferase Rv0881	NA	GO:0005488|GO:0003824|GO:0008152|GO:0016740|GO:0006807|GO:0032259|GO:0003676|GO:0006725|GO:0001510|GO:0042254|GO:0008168|GO:0003723|GO:0006364|GO:0009451|GO:0031167|GO:0008757|GO:0008173|GO:0008171|GO:0006396|GO:0070039|GO:0008649|GO:0000453	binding|catalytic activity|metabolic process|transferase activity|nitrogen compound metabolic process|methylation|nucleic acid binding|cellular aromatic compound metabolic process|RNA methylation|ribosome biogenesis|methyltransferase activity|RNA binding|rRNA processing|RNA modification|rRNA methylation|S-adenosylmethionine-dependent methyltransferase activity|RNA methyltransferase activity|O-met…	-	-	-	-	NC_010612.1:5705590-5706429	131	68	26	309	76	231	5.83064	4.74338	1.7686	31.8079	5.37852	24.3864	4.11421	20.5243	-2.31865	0.000464428	0.0122711	DOWN
MMAR_2342	mmpL12	Probable transport protein MmpL12	NA	GO:0005623|GO:0009607|GO:0005622|GO:0075136|GO:0005737|GO:0005618|GO:0051701|GO:0005829|GO:0052572	cell|response to biotic stimulus|intracellular|response to host|cytoplasm|cell wall|interaction with host|cytosol|response to host immune response	-	-	-	-	NC_010612.1:2819321-2823694	4641	3110	1175	6469	6215	5431	39.6694	41.6617	15.3495	127.883	84.4672	110.108	32.2269	107.486	-1.73781	0.000470129	0.0123573	DOWN
MMAR_4628	Clos_0909	8-amino-7-oxononanoate synthase	NA	GO:0005488|GO:0003824|GO:0008152|GO:0009058|GO:0016740|GO:0006807|GO:0016746|GO:0030170|GO:0006790|GO:0006768|GO:0044283|GO:0044271|GO:0016747|GO:0009102|GO:0016407|GO:0008710|GO:0072330|GO:0008890	binding|catalytic activity|metabolic process|biosynthetic process|transferase activity|nitrogen compound metabolic process|transferase activity, transferring acyl groups|pyridoxal phosphate binding|sulfur compound metabolic process|biotin metabolic process|small molecule biosynthetic process|cellular nitrogen compound biosynthetic process|transferase activity, transferring acyl groups other than …	K00639	glycine C-acetyltransferase[2.3.1.29]	ko01100|ko00260	Metabolic pathways|Glycine, serine and threonine metabolism	NC_010612.1:5679345-5680607	270	180	295	345	1929	338	7.9925	8.35071	13.3461	23.6195	90.7935	23.7318	9.89644	46.0483	-2.21817	0.000473487	0.0123814	DOWN
MMAR_1569	CPS_1410	transcriptional regulator, TetR family	NA	GO:0008152|GO:0003700|GO:0009058|GO:0006807|GO:0006725|GO:0019438|GO:0010468|GO:0044271|GO:0006355	metabolic process|transcription factor activity, sequence-specific DNA binding|biosynthetic process|nitrogen compound metabolic process|cellular aromatic compound metabolic process|aromatic compound biosynthetic process|regulation of gene expression|cellular nitrogen compound biosynthetic process|regulation of transcription, DNA-templated	-	-	-	-	NC_010612.1:1888254-1889021	166	113	95	35	40	19	8.0811	8.62133	7.06805	3.94066	3.0962	2.19391	7.92349	3.07692	1.36465	0.00049338	0.0128355	UP
MMAR_2150	HNE_0544	Phospholipase, patatin family	NA	GO:0003824|GO:0008152|GO:0016787|GO:0006793|GO:0006629|GO:0016788|GO:0006644|GO:0006796|GO:0016298|GO:0004620	catalytic activity|metabolic process|hydrolase activity|phosphorus metabolic process|lipid metabolic process|hydrolase activity, acting on ester bonds|phospholipid metabolic process|phosphate-containing compound metabolic process|lipase activity|phospholipase activity	-	-	-	-	NC_010612.1:2592500-2593402	104	69	69	167	203	129	4.30596	4.47727	4.36615	15.9912	13.3639	12.6683	4.38313	14.0078	-1.6762	0.000532047	0.0137009	DOWN
MMAR_3754	VNG_1164C	Uncharacterized protein	NA	GO:0005215|GO:0016020|GO:0022857|GO:0016021|GO:0015075|GO:0022836|GO:0009992|GO:0008381	transporter activity|membrane|transmembrane transporter activity|integral component of membrane|ion transmembrane transporter activity|gated channel activity|cellular water homeostasis|mechanically-gated ion channel activity	-	-	-	-	NC_010612.1:4620338-4621732	173	152	65	323	225	238	4.63654	6.38445	2.66241	20.0209	9.58813	15.1293	4.56113	14.9128	-1.70908	0.000530905	0.0137009	DOWN
MMAR_4252	Rv1188	Probable proline dehydrogenase	NA	GO:0003824|GO:0005623|GO:0040007|GO:0016491|GO:0016903|GO:0005618|GO:0016620|GO:0004029	catalytic activity|cell|growth|oxidoreductase activity|oxidoreductase activity, acting on the aldehyde or oxo group of donors|cell wall|oxidoreductase activity, acting on the aldehyde or oxo group of donors, NAD or NADP as acceptor|aldehyde dehydrogenase (NAD) activity	K00318	proline dehydrogenase [EC:1.5.-.-][-]	ko01100|ko01110|ko01130|ko00330	Metabolic pathways|Biosynthesis of secondary metabolites|Biosynthesis of antibiotics|Arginine and proline metabolism	NC_010612.1:5233554-5234513	551	426	86	72	91	56	21.4587	26.0012	5.11871	6.48506	5.63504	5.17285	17.5262	5.76432	1.60429	0.000538264	0.013791	UP
MMAR_0768	ufaA1	Tuberculostearic acid methyltransferase UfaA1	NA	GO:0003824|GO:0005623|GO:0008152|GO:0016740|GO:0032259|GO:0005622|GO:0005737|GO:0008168|GO:0008757	catalytic activity|cell|metabolic process|transferase activity|methylation|intracellular|cytoplasm|methyltransferase activity|S-adenosylmethionine-dependent methyltransferase activity	-	-	-	-	NC_010612.1:922774-924060	957	334	231	139	145	93	27.8007	15.2063	10.2558	9.33883	6.69756	6.40798	17.7543	7.48146	1.24677	0.000557838	0.0142207	UP
MMAR_1824	Rv1428c	Glycerol acyltransferase	NA	GO:0005623|GO:0016020|GO:0005886	cell|membrane|plasma membrane	-	-	-	-	NC_010612.1:2219304-2220254	464	240	98	70	54	52	18.2415	14.7872	5.8882	6.3646	3.37552	4.8488	12.9723	4.86297	1.41552	0.000562862	0.014277	UP
MMAR_3398	pknD	Serine/threonine-protein kinase PknD	NA	GO:0005488|GO:0003824|GO:0005623|GO:0016020|GO:0008152|GO:0005576|GO:0005515|GO:0006950|GO:0009058|GO:0016740|GO:0005886|GO:0005622|GO:0006629|GO:0016021|GO:0016772|GO:0042594|GO:0009405|GO:0005737|GO:0005618|GO:0016301|GO:0005829|GO:0009267|GO:0046890|GO:0046872|GO:0005887|GO:0016773|GO:0043085|GO:0051055|GO:0008610|GO:0031669|GO:0044283|GO:0043086|GO:0019216|GO:0006631|GO:0006633|GO:0019217|GO:…	binding|catalytic activity|cell|membrane|metabolic process|extracellular region|protein binding|response to stress|biosynthetic process|transferase activity|plasma membrane|intracellular|lipid metabolic process|integral component of membrane|transferase activity, transferring phosphorus-containing groups|response to starvation|pathogenesis|cytoplasm|cell wall|kinase activity|cytosol|cellular resp…	-	-	-	-	NC_010612.1:4182921-4184789	238	244	233	426	726	358	4.76092	7.64954	7.12332	19.7086	23.0915	16.986	6.51126	19.9287	-1.61384	0.000565769	0.0142793	DOWN
MMAR_3402	PE_PGRS27	PE-PGRS family protein PE_PGRS27	NA	GO:0005623|GO:0005618	cell|cell wall	-	-	-	-	NC_010612.1:4190882-4192330	649	353	233	786	731	632	16.7455	14.2745	9.18805	46.904	29.9899	38.6781	13.4027	38.524	-1.52323	0.000579446	0.0145521	DOWN
MMAR_2579	MA_2286	Amino acid transporter	NA	GO:0005215|GO:0005623|GO:0016020|GO:0022857|GO:0005886|GO:0016021|GO:0015075|GO:0005887|GO:0005342|GO:0015297|GO:0015171|GO:0015179	transporter activity|cell|membrane|transmembrane transporter activity|plasma membrane|integral component of membrane|ion transmembrane transporter activity|integral component of plasma membrane|organic acid transmembrane transporter activity|antiporter activity|amino acid transmembrane transporter activity|L-amino acid transmembrane transporter activity	-	-	-	-	NC_010612.1:3136089-3137456	2344	1091	184	245	136	194	64.0611	46.7298	7.68541	15.4859	5.90987	12.5757	39.4921	11.3238	1.8022	0.000582788	0.014564	UP
MMAR_3391	MMAR_RS16920	-	NA	-	-	-	-	-	-	NC_010612.1:4176771-4178063	191	118	119	222	327	251	5.52277	5.34735	5.25876	14.846	15.034	17.2144	5.37629	15.6981	-1.54591	0.000592546	0.0147352	DOWN
MMAR_5250	MT0953	Uncharacterized protein	NA	GO:0005623|GO:0005618	cell|cell wall	-	-	-	-	NC_010612.1:6339884-6340981	142	86	115	186	407	169	4.83513	4.58938	5.98452	14.6476	22.0353	13.649	5.13634	16.7773	-1.7077	0.000625871	0.0154128	DOWN
MMAR_RS05245	BDH1	NAD-dependent (R,R)-butanediol dehydrogenase	NA	GO:0005488|GO:0003824|GO:0005623|GO:0008152|GO:0009058|GO:0016491|GO:0005622|GO:0016614|GO:0005737|GO:0055114|GO:0006066|GO:0046872|GO:0044283|GO:0016616|GO:0000721|GO:0008270|GO:0034079	binding|catalytic activity|cell|metabolic process|biosynthetic process|oxidoreductase activity|intracellular|oxidoreductase activity, acting on CH-OH group of donors|cytoplasm|oxidation-reduction process|alcohol metabolic process|metal ion binding|small molecule biosynthetic process|oxidoreductase activity, acting on the CH-OH group of donors, NAD or NADP as acceptor|(R,R)-butanediol dehydrogenas…	-	-	-	-	NC_010612.1:1284623-1285855	66	32	65	160	112	124	2.00126	1.52067	3.01222	11.2205	5.39986	8.91813	2.17805	8.51285	-1.9666	0.000625866	0.0154128	DOWN
MMAR_4995	PE_PGRS33	Uncharacterized PE-PGRS family protein PE_PGRS33	NA	GO:0005488|GO:0005623|GO:0005515|GO:0006950|GO:0046812|GO:0009607|GO:0075136|GO:0046789|GO:0005102|GO:0042594|GO:0070482|GO:0009405|GO:0005618|GO:0051701|GO:0052572|GO:0052553|GO:0052167	binding|cell|protein binding|response to stress|host cell surface binding|response to biotic stimulus|response to host|host cell surface receptor binding|receptor binding|response to starvation|response to oxygen levels|pathogenesis|cell wall|interaction with host|response to host immune response|modulation by symbiont of host immune response|modulation by symbiont of host innate immune response	-	-	-	-	NC_010612.1:6060576-6064802	199	97	121	263	304	210	1.76012	1.3446	1.63564	5.37995	4.2753	4.40558	1.58012	4.68694	-1.56861	0.000682684	0.0167307	DOWN
MMAR_1825	Rv0818	Transcriptional regulatory protein	NA	GO:0005623|GO:0016020|GO:0008152|GO:0009058|GO:0006807|GO:0005886|GO:0006629|GO:0006725|GO:0042128|GO:0010628|GO:0019438|GO:0010468|GO:0044271|GO:0019216|GO:0006631|GO:0045893|GO:0019217|GO:0006355	cell|membrane|metabolic process|biosynthetic process|nitrogen compound metabolic process|plasma membrane|lipid metabolic process|cellular aromatic compound metabolic process|nitrate assimilation|positive regulation of gene expression|aromatic compound biosynthetic process|regulation of gene expression|cellular nitrogen compound biosynthetic process|regulation of lipid metabolic process|fatty acid…	-	-	-	-	NC_010612.1:2220255-2221007	412	241	58	40	42	51	20.4562	18.7532	4.40117	4.59319	3.31578	6.00613	14.5369	4.63837	1.64803	0.00071113	0.0173441	UP
MMAR_3392	Rv0523c	Conserved protein	NA	GO:0005623|GO:0016020|GO:0005886|GO:0005622|GO:0005737|GO:0005829	cell|membrane|plasma membrane|intracellular|cytoplasm|cytosol	-	-	-	-	NC_010612.1:4178221-4178733	2532	1069	220	238	102	246	184.531	122.1	24.5042	40.1157	11.8197	42.524	110.378	31.4865	1.80965	0.000731013	0.0177437	UP
MMAR_3485	mtp	Pilin	NA	GO:0005623|GO:0009289|GO:0009297	cell|pilus|pilus assembly	-	-	-	-	NC_010612.1:4291698-4292024	1922	1029	291	295	187	214	219.75	184.384	50.8488	78.0063	33.9953	58.034	151.661	56.6785	1.41997	0.000781219	0.018872	UP
MMAR_2920	mmaA2	Cyclopropane mycolic acid synthase MmaA2	NA	GO:0005488|GO:0003824|GO:0005623|GO:0016020|GO:0008152|GO:0005515|GO:0009058|GO:0016740|GO:0005886|GO:0005622|GO:0006629|GO:0005737|GO:0005618|GO:0008168|GO:0008610|GO:0009273|GO:0044283|GO:0044038|GO:0006631|GO:0071766|GO:0006633|GO:0071768|GO:0008757|GO:0008825|GO:0072330	binding|catalytic activity|cell|membrane|metabolic process|protein binding|biosynthetic process|transferase activity|plasma membrane|intracellular|lipid metabolic process|cytoplasm|cell wall|methyltransferase activity|lipid biosynthetic process|peptidoglycan-based cell wall biogenesis|small molecule biosynthetic process|cell wall macromolecule biosynthetic process|fatty acid metabolic process|Act…	-	-	-	-	NC_010612.1:3523957-3524820	113	77	22	10	18	12	4.88978	5.22198	1.45493	1.00084	1.23847	1.23169	3.85556	1.157	1.73655	0.000876418	0.0210714	UP
MMAR_5546	MMAR_RS04910	-	NA	-	-	-	-	-	-	NC_010612.1:1221202-1221393	20	7	18	1	2	2	3.8946	2.13617	5.3567	0.45063	0.619275	0.92345	3.79582	0.664452	2.51418	0.000908626	0.0217427	UP
MMAR_4287	P77909	Esterase/lipase	NA	GO:0003824|GO:0005623|GO:0008152|GO:0006950|GO:0016787|GO:0009056|GO:0006629|GO:0016788|GO:0042594|GO:0005618|GO:0052689|GO:0016042|GO:0016298|GO:0004806	catalytic activity|cell|metabolic process|response to stress|hydrolase activity|catabolic process|lipid metabolic process|hydrolase activity, acting on ester bonds|response to starvation|cell wall|carboxylic ester hydrolase activity|lipid catabolic process|lipase activity|triglyceride lipase activity	-	-	-	-	NC_010612.1:5278846-5281047	61	39	30	117	70	92	1.03571	1.03778	0.778472	4.59432	1.88976	3.70498	0.950653	3.39635	-1.83699	0.00092041	0.0219213	DOWN
MMAR_4918	Rv0775	Uncharacterized protein	NA	GO:0005623|GO:0016020|GO:0005886|GO:0005618	cell|membrane|plasma membrane|cell wall	-	-	-	-	NC_010612.1:5975281-5975904	363	226	31	801	242	678	21.7493	21.2216	2.83862	110.995	23.0545	96.3521	15.2698	76.8005	-2.33043	0.000955661	0.0226545	DOWN
MMAR_3545	embR	Transcriptional regulatory protein EmbR	NA	GO:0005488|GO:0003824|GO:0005623|GO:0016020|GO:0008152|GO:0016787|GO:0009058|GO:0006807|GO:0005886|GO:0003676|GO:0006725|GO:0005618|GO:0019438|GO:0003677|GO:0010468|GO:0044271|GO:0006355|GO:0003924|GO:0016887	binding|catalytic activity|cell|membrane|metabolic process|hydrolase activity|biosynthetic process|nitrogen compound metabolic process|plasma membrane|nucleic acid binding|cellular aromatic compound metabolic process|cell wall|aromatic compound biosynthetic process|DNA binding|regulation of gene expression|cellular nitrogen compound biosynthetic process|regulation of transcription, DNA-templated|…	-	-	-	-	NC_010612.1:4355362-4356501	102	94	59	162	201	138	3.34516	4.83148	2.95722	12.2876	10.4813	10.7347	3.71129	11.1679	-1.58936	0.00101876	0.0240381	DOWN
MMAR_2847	MMAR_RS14180	-	NA	-	-	-	-	-	-	NC_010612.1:3455036-3455404	1756	1132	443	263	379	289	177.919	179.752	68.5982	61.6289	61.0574	69.4525	142.09	64.0463	1.14962	0.0010472	0.0245946	UP
MMAR_2871	DET_0907	conserved hypothetical protein	NA	-	-	-	-	-	-	NC_010612.1:3477414-3477764	1067	720	101	94	164	110	113.653	120.193	16.4419	23.1568	27.7756	27.7908	83.4293	26.2411	1.66873	0.00105611	0.0246897	UP
MMAR_1141	Rv3406	Alpha-ketoglutarate-dependent sulfate ester dioxygenase	NA	GO:0003824|GO:0005623|GO:0016020|GO:0016787|GO:0005886|GO:0016788|GO:0008484|GO:0004065	catalytic activity|cell|membrane|hydrolase activity|plasma membrane|hydrolase activity, acting on ester bonds|sulfuric ester hydrolase activity|arylsulfatase activity	-	-	-	-	NC_010612.1:1369822-1370718	906	755	1947	340	409	243	37.7623	49.3185	124.025	32.7749	27.1054	24.0232	70.3685	27.9678	1.33116	0.00112033	0.0260708	UP
MMAR_3048	mmpL4	Siderophore exporter MmpL4	NA	GO:0005623|GO:0016020|GO:0040007|GO:0005576|GO:0044110|GO:0005886|GO:0005618|GO:0044117|GO:0044119	cell|membrane|growth|extracellular region|growth involved in symbiotic interaction|plasma membrane|cell wall|growth of symbiont in host|growth of symbiont in host cell	-	-	-	-	NC_010612.1:3690209-3693205	22673	10644	4314	3078	3605	2517	282.843	208.1	82.2486	88.8049	71.5063	74.4754	191.064	78.2622	1.28767	0.00118813	0.0275224	UP
MMAR_0371	PE2	PE family protein	NA	GO:0005623|GO:0016020|GO:0005886	cell|membrane|plasma membrane	-	-	-	-	NC_010612.1:434987-436735	110	72	43	124	179	124	2.3514	2.41211	1.40481	6.13035	6.08401	6.28705	2.0561	6.16714	-1.58469	0.00129782	0.0299266	DOWN
MMAR_3501	MMAR_RS17455	-	NA	-	-	-	-	-	-	NC_010612.1:4306787-4307368	5585	2786	1072	904	742	707	358.776	280.487	105.246	134.308	75.7891	107.724	248.17	105.94	1.22808	0.00133665	0.0306825	UP
MMAR_2319	MMAR_RS11555	-	NA	-	-	-	-	-	-	NC_010612.1:2787300-2788949	661	519	709	974	2100	893	14.9775	18.4306	24.5526	51.0423	75.6591	47.9937	19.3202	58.2317	-1.59169	0.00137882	0.0315079	DOWN
MMAR_4254	Rv1186c	Conserved protein	NA	GO:0005623|GO:0040007|GO:0005576|GO:0005618	cell|growth|extracellular region|cell wall	-	-	-	-	NC_010612.1:5236229-5237827	1295	773	103	138	115	144	30.2792	28.3261	3.68064	7.46251	4.27537	7.98604	20.762	6.57464	1.65896	0.00141132	0.0321059	UP
MMAR_2341	fadD25	Putative fatty-acid--CoA ligase fadD25	NA	GO:0003824|GO:0005623|GO:0016020|GO:0008152|GO:0009058|GO:0016740|GO:0005886|GO:0006629|GO:0016772|GO:0016779|GO:0008610|GO:0044283|GO:0006631|GO:0006633|GO:0070566|GO:0072330	catalytic activity|cell|membrane|metabolic process|biosynthetic process|transferase activity|plasma membrane|lipid metabolic process|transferase activity, transferring phosphorus-containing groups|nucleotidyltransferase activity|lipid biosynthetic process|small molecule biosynthetic process|fatty acid metabolic process|fatty acid biosynthetic process|adenylyltransferase activity|monocarboxylic ac…	-	-	-	-	NC_010612.1:2817295-2819052	3202	2286	2620	3885	8259	4085	68.0966	76.1925	85.1565	191.085	279.276	206.058	76.4819	225.473	-1.55977	0.00146773	0.0330925	DOWN
MMAR_4361	MT0213	Uncharacterized protein	NA	GO:0005576	extracellular region	-	-	-	-	NC_010612.1:5366608-5367009	185	175	46	31	37	25	17.2056	25.5075	6.53837	6.66782	5.47146	5.51481	16.4171	5.8847	1.48016	0.0014656	0.0330925	UP
MMAR_2075	rip3	Putative zinc metalloprotease Rip3	NA	GO:0005623|GO:0016020|GO:0005886|GO:0016021|GO:0005618|GO:0005887	cell|membrane|plasma membrane|integral component of membrane|cell wall|integral component of plasma membrane	-	-	-	-	NC_010612.1:2500737-2501915	10136	4543	1903	1455	1132	1360	321.422	225.779	92.2274	106.71	57.0767	102.292	213.143	88.6928	1.26493	0.00151294	0.0339608	UP
MMAR_3949	MMAR_RS19735	-	NA	-	-	-	-	-	-	NC_010612.1:4867181-4867864	139	81	90	202	221	147	7.59772	6.93878	7.51833	25.5359	19.2071	19.058	7.35161	21.267	-1.53248	0.00153126	0.0342205	DOWN
MMAR_2517	ppe29	Uncharacterized PPE family protein PPE29	NA	GO:0005623|GO:0005618	cell|cell wall	-	-	-	-	NC_010612.1:3063528-3064841	6851	3610	550	880	333	612	194.931	160.978	23.9167	57.9085	15.0652	41.3022	126.609	38.092	1.73282	0.00168685	0.0375324	UP
MMAR_3488	BA_4915	acetyl-CoA synthetase	NA	GO:0003824|GO:0008152|GO:0016874|GO:0009058|GO:0006793|GO:0006790|GO:0019427|GO:0006637|GO:0016878|GO:0006084|GO:0071616|GO:0003987|GO:0009108	catalytic activity|metabolic process|ligase activity|biosynthetic process|phosphorus metabolic process|sulfur compound metabolic process|acetyl-CoA biosynthetic process from acetate|acyl-CoA metabolic process|acid-thiol ligase activity|acetyl-CoA metabolic process|acyl-CoA biosynthetic process|acetate-CoA ligase activity|coenzyme biosynthetic process	K01895	acetyl-CoA synthetase[6.2.1.1]	ko01100|ko01110|ko01130|ko01120|ko01200|ko00620|ko00010|ko00630|ko00720|ko00680|ko00640	Metabolic pathways|Biosynthesis of secondary metabolites|Biosynthesis of antibiotics|Microbial metabolism in diverse environments|Carbon metabolism|Pyruvate metabolism|Glycolysis / Gluconeogenesis|Glyoxylate and dicarboxylate metabolism|Carbon fixation pathways in prokaryotes|Methane metabolism|Propanoate metabolism	NC_010612.1:4293932-4295731	8779	4659	3105	1439	2424	1102	182.346	151.661	98.5653	69.1263	80.0545	54.2907	144.191	67.8239	1.08811	0.00179104	0.03945	UP
MMAR_3704	desA1	Putative acyl-[acyl-carrier-protein] desaturase DesA1	NA	GO:0005623|GO:0016020|GO:0040007|GO:0009607|GO:0005886|GO:0005622|GO:0075136|GO:0005737|GO:0005618|GO:0051701|GO:0005829|GO:0052572	cell|membrane|growth|response to biotic stimulus|plasma membrane|intracellular|response to host|cytoplasm|cell wall|interaction with host|cytosol|response to host immune response	K03921	acyl-[acyl-carrier-protein] desaturase[1.14.19.26]	ko01100|ko01212|ko00061|ko01040	Metabolic pathways|Fatty acid metabolism|Fatty acid biosynthesis|Biosynthesis of unsaturated fatty acids	NC_010612.1:4562439-4563455	15085	7393	2721	2003	2639	1752	554.558	425.946	152.877	170.3	154.257	152.767	377.794	159.108	1.24759	0.00179636	0.03945	UP
MMAR_RS29070	MMAR_RS29070	-	NA	-	-	-	-	-	-	NC_010612.1:6529663-6529851	321	168	20	35	12	22	63.4989	52.0836	6.04655	16.0129	3.77426	10.3224	40.543	10.0365	2.0142	0.0018697	0.0408836	UP
MMAR_5360	MMAR_RS26910	-	NA	-	-	-	-	-	-	NC_010612.1:6479880-6480380	13741	6183	1184	1538	685	1396	1025.42	723.13	135.036	265.445	81.279	247.095	627.863	197.94	1.66539	0.00190227	0.0414171	UP
MMAR_RS25695	MMAR_RS25695	-	NA	-	-	-	-	-	-	NC_010612.1:6201697-6201915	42	31	6	5	0	4	7.17024	8.29429	1.56543	1.97427	0	1.61976	5.67665	1.19801	2.2444	0.00194076	0.0419127	UP
MMAR_4735	wag22	WAG22 antigen	NA	GO:0005488|GO:0005576|GO:0005515	binding|extracellular region|protein binding	-	-	-	-	NC_010612.1:5785047-5786729	322	202	210	401	531	309	7.1531	7.03271	7.12969	20.6023	18.7558	16.2814	7.10517	18.5465	-1.38421	0.002007	0.0431421	DOWN
MMAR_3400	PE_PGRS27	PE-PGRS family protein PE_PGRS27	NA	GO:0005623|GO:0005618	cell|cell wall	-	-	-	-	NC_010612.1:4187433-4189922	83	42	34	162	67	99	1.24624	0.988326	0.780206	5.62564	1.59956	3.52574	1.00493	3.58365	-1.83434	0.00201608	0.0431544	DOWN
MMAR_1723	mmpS1	Probable transport accessory protein MmpS1	NA	GO:0005576	extracellular region	-	-	-	-	NC_010612.1:2075347-2075775	77	53	20	105	71	137	6.71048	7.23889	2.66386	21.1636	9.83847	28.3192	5.53774	19.7737	-1.83622	0.00209981	0.0447577	DOWN
MMAR_3290	PE_PGRS27	PE-PGRS family protein PE_PGRS27	NA	GO:0005623|GO:0005618	cell|cell wall	-	-	-	-	NC_010612.1:4056223-4058403	430	244	134	477	423	411	7.37116	6.55524	3.51061	18.9112	11.5295	16.711	5.81234	15.7172	-1.43516	0.00211198	0.0448287	DOWN
MMAR_5319	MMAR_RS29055	-	NA	-	-	-	-	-	-	NC_010612.1:6425173-6425424	1083	676	158	169	131	153	160.676	157.182	35.8255	57.9887	30.9026	53.8402	117.894	47.5771	1.30915	0.00212842	0.0449895	UP
MMAR_0284	plcA	Phospholipase C 1	NA	GO:0003824|GO:0016787|GO:0016788|GO:0009405|GO:0051701|GO:0042578|GO:0016298|GO:0008081|GO:0004620|GO:0052008|GO:0004629|GO:0034480	catalytic activity|hydrolase activity|hydrolase activity, acting on ester bonds|pathogenesis|interaction with host|phosphoric ester hydrolase activity|lipase activity|phosphoric diester hydrolase activity|phospholipase activity|disruption by symbiont of host cellular component|phospholipase C activity|phosphatidylcholine phospholipase C activity	-	-	-	-	NC_010612.1:325498-327039	613	334	295	664	1023	422	14.8627	12.6916	10.9313	37.234	39.4382	24.2686	12.8286	33.6469	-1.39111	0.0022341	0.0470273	DOWN
MMAR_0860	ctpF	Probable cation-transporting ATPase F	NA	GO:0003824|GO:0005215|GO:0005623|GO:0016020|GO:0016787|GO:0022857|GO:0005886|GO:0005622|GO:0016021|GO:0043231|GO:0005618|GO:0015075|GO:0005887|GO:0008324|GO:0042626|GO:0019829|GO:0005388|GO:0046873|GO:0016887	catalytic activity|transporter activity|cell|membrane|hydrolase activity|transmembrane transporter activity|plasma membrane|intracellular|integral component of membrane|intracellular membrane-bounded organelle|cell wall|ion transmembrane transporter activity|integral component of plasma membrane|cation transmembrane transporter activity|ATPase activity, coupled to transmembrane movement of substa…	-	-	-	-	NC_010612.1:1049868-1052585	19506	9031	2986	2794	2036	2454	268.313	194.689	62.7734	88.8858	44.5302	80.0648	175.258	71.1602	1.30034	0.00229258	0.0480589	UP
MMAR_1834	mpt83	Cell surface lipoprotein MPT83	NA	GO:0005623|GO:0016020|GO:0005576|GO:0042597|GO:0005615|GO:0009607|GO:0005886|GO:0075136|GO:0030288|GO:0051701|GO:0052572	cell|membrane|extracellular region|periplasmic space|extracellular space|response to biotic stimulus|plasma membrane|response to host|outer membrane-bounded periplasmic space|interaction with host|response to host immune response	-	-	-	-	NC_010612.1:2232872-2233465	3033	1099	508	419	439	337	190.901	108.409	48.8666	60.9933	43.9343	50.3107	116.059	51.7461	1.16534	0.00231425	0.0483135	UP
MMAR_1868	BA_5186	nifU domain protein	NA	-	-	-	-	-	-	NC_010612.1:2273948-2274922	700	495	212	181	119	108	26.8421	29.7478	12.4241	16.052	7.2555	9.82283	23.0047	11.0434	1.05874	0.00236815	0.0488952	UP
MMAR_2472	pks7	Probable polyketide synthase Pks7	NA	GO:0005623|GO:0016020|GO:0040007|GO:0005886|GO:0005622|GO:0009405|GO:0005737|GO:0005618|GO:0071770|GO:0005829|GO:0009273|GO:0071766	cell|membrane|growth|plasma membrane|intracellular|pathogenesis|cytoplasm|cell wall|DIM/DIP cell wall layer assembly|cytosol|peptidoglycan-based cell wall biogenesis|Actinobacterium-type cell wall biogenesis	-	-	-	-	NC_010612.1:2999725-3006069	1660	896	986	1870	2697	1443	9.78136	8.2743	8.87933	25.4839	25.2682	20.1675	8.97833	23.6399	-1.3967	0.00237102	0.0488952	DOWN
MMAR_5272	acrA1	Possible multi-functional enzyme with acyl-CoA-reductase activity AcrA1	NA	GO:0005623|GO:0016020|GO:0005886	cell|membrane|plasma membrane	-	-	-	-	NC_010612.1:6363087-6364166	4785	1983	1300	732	1014	658	165.646	107.586	68.7788	58.6061	55.8136	54.028	114.003	56.1492	1.02174	0.00236191	0.0488952	UP
