# Supplementary material for: WhiB4 Is Required for the Reactivation of Persistent Infection of Mycobacterium marinum in Zebrafish
Source: Microbiol Spectr. 2022 Mar 10;10(2):e00443-21. doi: 10.1128/spectrum.00443-21 (PMC9045381; doi:10.1128/spectrum.00443-21)
Supplement: SUPPLEMENTAL FILE 8 — Supplemental material. Download SPECTRUM00443-21_Supp_8_seq15.xlsx, XLSXX file, 0.3 MB [file spectrum00443-21_supp_8_seq15.xlsx]

## Sheet: 0 hr post aeration
Raw ChIP-seq data of WhiB4 in 0 hour post reaeration(after 7 day hypoxia)
seqnames	start	end	width	name	foldchange	-log10pvalue	-log10qvalue	summit	feature	start_position	end_position	feature_strand	insideFeature	distancetoFeature	shortestDistance	fromOverlappingOrNearest	geneSymbol	geneDescription	Functional_Category		GC %
NC_010612.1	9514	9731	218	whiB4-0h.q0.05_peak_2	1.55417	38.1542	34.9511	121	MMAR_0007	9951	10853	+	upstream	-437	220	NearestLocation	MMAR_0007	conserved hypothetical membrane protein	cell wall and cell processes		68.9498
NC_010612.1	19817	20033	217	whiB4-0h.q0.05_peak_5	1.53366	33.7781	30.8357	144	MMAR_0017	18564	19922	-	overlapStart	105	105	NearestLocation	pknA	serine/threonine-protein kinase a PknA	regulatory proteins		69.2661
NC_010612.1	47143	47330	188	whiB4-0h.q0.05_peak_11	1.55975	40.134	36.8149	86	MMAR_0046	47293	47610	+	overlapStart	-150	37	NearestLocation	MMAR_0046	conserved hypothetical protein	conserved hypotheticals		73.0159
NC_010612.1	60634	61033	400	whiB4-0h.q0.05_peak_15	1.51552	17.9949	15.9554	97	MMAR_0060	59916	60665	-	overlapStart	31	31	NearestLocation	MMAR_0060	glutamine ABC transporter, ATP-binding protein	cell wall and cell processes		66.0848
NC_010612.1	61403	61741	339	whiB4-0h.q0.05_peak_16	1.54219	32.8198	29.9316	93	MMAR_0061	60662	62431	-	inside	1028	690	NearestLocation	glnQ	ABC transporter permease protein GlnQ	cell wall and cell processes		71.1765
NC_010612.1	62032	62746	715	whiB4-0h.q0.05_peak_17	1.57771	33.9703	31.0149	339	MMAR_0061	60662	62431	-	overlapStart	399	315	NearestLocation	glnQ	ABC transporter permease protein GlnQ	cell wall and cell processes		67.7374
NC_010612.1	63502	63791	290	whiB4-0h.q0.05_peak_18	1.51902	21.8606	19.5979	87	MMAR_0062	62513	63277	-	upstream	-225	225	NearestLocation	MMAR_0062	transcriptional regulatory protein (probably GntR-family)	regulatory proteins		69.7595
NC_010612.1	67302	67693	392	whiB4-0h.q0.05_peak_21	1.53831	27.3555	24.7727	280	MMAR_0067	67100	67969	-	inside	667	202	NearestLocation	MMAR_0067	conserved hypothetical membrane protein	cell wall and cell processes		66.6667
NC_010612.1	69562	69775	214	whiB4-0h.q0.05_peak_23	1.50025	23.2286	20.8887	62	MMAR_0069	68974	71046	+	inside	588	588	NearestLocation	ponA1	bifunctional penicillin-binding protein 1A/1B PonA1	cell wall and cell processes		70.2326
NC_010612.1	72087	72275	189	whiB4-0h.q0.05_peak_24	1.53684	30.697	27.9281	114	MMAR_0071	72683	73321	+	upstream	-596	408	NearestLocation	MMAR_0071	transcriptional regulatory protein	regulatory proteins		66.8421
NC_010612.1	88329	88703	375	whiB4-0h.q0.05_peak_27	1.59604	35.0297	32.0097	151	MMAR_0086	88106	88885	-	inside	556	182	NearestLocation	MMAR_0086	hydrolase	intermediary metabolism and respiration		67.5532
NC_010612.1	106691	107167	477	whiB4-0h.q0.05_peak_28	1.72512	60.471	56.0032	80	MMAR_0099	103081	114750	+	inside	3610	3610	NearestLocation	MMAR_0099	non-ribosomal peptide synthetase	intermediary metabolism and respiration		66.318
NC_010612.1	110061	110457	397	whiB4-0h.q0.05_peak_29	1.75309	40.2432	36.9171	101	MMAR_0100	114798	115397	+	upstream	-4737	4341	NearestLocation	MMAR_0100	4-hydroxybenzoate synthetase (chorismate lyase)	lipid metabolism		66.8342
NC_010612.1	112914	113284	371	whiB4-0h.q0.05_peak_30	1.70239	41.8659	38.4531	270	MMAR_0100	114798	115397	+	upstream	-1884	1514	NearestLocation	MMAR_0100	4-hydroxybenzoate synthetase (chorismate lyase)	lipid metabolism		69.086
NC_010612.1	121393	121695	303	whiB4-0h.q0.05_peak_31	1.72491	34.8821	31.8698	158	MMAR_0102	122876	129469	+	upstream	-1483	1181	NearestLocation	MMAR_0102	polyketide synthase PKS	lipid metabolism		69.4079
NC_010612.1	128088	128281	194	whiB4-0h.q0.05_peak_33	1.50815	19.7082	17.5693	106	MMAR_0103	129487	130578	+	upstream	-1399	1206	NearestLocation	MMAR_0103	conserved hypothetical protein	conserved hypotheticals		67.1795
NC_010612.1	154240	154457	218	whiB4-0h.q0.05_peak_43	1.72782	55.1409	51.0416	108	MMAR_0124	154332	155273	-	overlapEnd	1033	92	NearestLocation	MMAR_0124	quinone oxidoreductase	intermediary metabolism and respiration		69.863
NC_010612.1	179161	179418	258	whiB4-0h.q0.05_peak_50	1.56392	27.8085	25.198	140	MMAR_0149	178407	179618	-	inside	457	200	NearestLocation	fadE25_2	acyl-CoA dehydrogenase FadE25_2	lipid metabolism		69.4981
NC_010612.1	184332	184556	225	whiB4-0h.q0.05_peak_52	1.65905	29.6523	26.9395	99	MMAR_0155	183948	185015	-	inside	683	384	NearestLocation	fadE36_1	acyl-CoA dehydrogenase FadE36_1	lipid metabolism		66.8142
NC_010612.1	218766	219004	239	whiB4-0h.q0.05_peak_58	1.59855	27.4556	24.8667	152	MMAR_0184	218996	220441	+	overlapStart	-230	8	NearestLocation	MMAR_0184	conserved hypothetical membrane protein	cell wall and cell processes		68.3333
NC_010612.1	229348	229584	237	whiB4-0h.q0.05_peak_63	1.78678	59.3049	54.9363	109	MMAR_0200	229316	229807	+	inside	32	32	NearestLocation	MMAR_0200	conserved hypothetical protein	conserved hypotheticals		68.9076
NC_010612.1	244310	244672	363	whiB4-0h.q0.05_peak_69	1.64342	33.2402	30.3279	290	MMAR_5544	243865	243963	+	downstream	445	347	NearestLocation	MMAR_5544	hypothetical protein	unknown		66.2088
NC_010612.1	247078	247292	215	whiB4-0h.q0.05_peak_71	1.56365	26.0078	23.5059	114	MMAR_0213	245475	247235	-	overlapStart	157	57	NearestLocation	MMAR_0213	D-AMINO acid aminohydrolase	intermediary metabolism and respiration		68.9815
NC_010612.1	251894	252242	349	whiB4-0h.q0.05_peak_73	1.55456	23.3005	20.9563	65	MMAR_0218	251170	252468	-	inside	574	226	NearestLocation	MMAR_0218	conserved hypothetical transmembrane protein	cell wall and cell processes		65.1429
NC_010612.1	255990	256458	469	whiB4-0h.q0.05_peak_75	1.54559	31.0647	28.2751	379	MMAR_0223	256036	256866	-	overlapEnd	876	46	NearestLocation	MMAR_0223	oxidoreductase	intermediary metabolism and respiration		67.234
NC_010612.1	271730	272166	437	whiB4-0h.q0.05_peak_81	1.5326	31.0396	28.2511	354	MMAR_0240	272006	273682	+	overlapStart	-276	160	NearestLocation	MMAR_0240	monoooxygenase	intermediary metabolism and respiration		70.5479
NC_010612.1	283650	284062	413	whiB4-0h.q0.05_peak_89	1.79116	42.3871	38.947	83	MMAR_0253	284385	284870	+	upstream	-735	323	NearestLocation	MMAR_0253	conserved protein	conserved hypotheticals		66.6667
NC_010612.1	357143	357920	778	whiB4-0h.q0.05_peak_105	1.54044	25.1279	22.678	569	MMAR_0311	357424	358644	+	overlapStart	-281	281	NearestLocation	MMAR_0311	conserved hypothetical protein	conserved hypotheticals		66.8806
NC_010612.1	366276	366519	244	whiB4-0h.q0.05_peak_109	1.51615	24.377	21.9708	140	MMAR_0317	365147	366364	+	overlapEnd	1129	88	NearestLocation	oxyS	oxidative stress response regulatory protein OxyS	regulatory proteins		69.7959
NC_010612.1	372243	372436	194	whiB4-0h.q0.05_peak_111	1.55241	29.9019	27.1757	89	MMAR_0321	370501	372657	-	inside	414	221	NearestLocation	fusA2	elongation factor G FusA2	information pathways		66.1538
NC_010612.1	471731	471987	257	whiB4-0h.q0.05_peak_131	1.52466	30.0621	27.3273	170	MMAR_0407	472089	472550	+	upstream	-358	102	NearestLocation	MMAR_0407	conserved protein	conserved hypotheticals		70.5426
NC_010612.1	494002	494971	970	whiB4-0h.q0.05_peak_138	1.56658	31.0122	28.2252	881	MMAR_0427	494479	495318	+	overlapStart	-477	347	NearestLocation	MMAR_0427	lysophospholipase	intermediary metabolism and respiration		67.9712
NC_010612.1	532996	533205	210	whiB4-0h.q0.05_peak_142	1.56903	27.5934	24.9955	140	MMAR_0454	532837	533238	-	inside	242	33	NearestLocation	MMAR_0454	conserved hypothetical membrane protein	cell wall and cell processes		66.8246
NC_010612.1	550838	551151	314	whiB4-0h.q0.05_peak_148	1.59187	31.3428	28.5376	82	MMAR_0469	548897	553561	+	inside	1941	1941	NearestLocation	MMAR_0469	peptide synthetase	lipid metabolism		68.5714
NC_010612.1	592154	592338	185	whiB4-0h.q0.05_peak_158	1.61154	40.4727	37.1325	77	MMAR_0501	592522	593826	+	upstream	-368	184	NearestLocation	MMAR_0501	conserved transmembrane protein	cell wall and cell processes		70.4301
NC_010612.1	644224	644709	486	whiB4-0h.q0.05_peak_174	1.56275	36.4112	33.3116	419	MMAR_0545	644120	645673	+	inside	104	104	NearestLocation	PPE4	PPE family protein	PE/PPE		68.3778
NC_010612.1	683198	683414	217	whiB4-0h.q0.05_peak_178	1.55215	24.0387	21.6521	104	MMAR_0580	683515	684183	+	upstream	-317	101	NearestLocation	MMAR_0580	hydrolase	intermediary metabolism and respiration		68.8073
NC_010612.1	752595	752784	190	whiB4-0h.q0.05_peak_188	1.51552	17.9949	15.9554	81	MMAR_0637	752226	754094	+	inside	369	369	NearestLocation	dnaK	chaperone protein DnaK	virulence, detoxification, adaptation		67.0157
NC_010612.1	753930	754341	412	whiB4-0h.q0.05_peak_189	1.51829	29.4636	26.7612	76	MMAR_0638	754091	754744	+	overlapStart	-161	161	NearestLocation	grpE	GrpE protein (Hsp-70 cofactor)	virulence, detoxification, adaptation		70.46
NC_010612.1	779643	780073	431	whiB4-0h.q0.05_peak_197	1.54397	32.1514	29.3003	348	MMAR_0645	778180	780726	+	inside	1463	653	NearestLocation	clpB	endopeptidase ATP binding protein (chain B) ClpB	virulence, detoxification, adaptation		69.213
NC_010612.1	801280	801743	464	whiB4-0h.q0.05_peak_205	1.56514	23.5929	21.2312	99	MMAR_0667	801761	802876	+	upstream	-481	18	NearestLocation	MMAR_0667	glycosyl hydrolase	intermediary metabolism and respiration		67.0968
NC_010612.1	830220	830459	240	whiB4-0h.q0.05_peak_219	1.5781	34.7892	31.7818	141	MMAR_0694	828383	829897	-	upstream	-323	323	NearestLocation	MMAR_0694	conserved hypothetical protein	conserved hypotheticals		68.8797
NC_010612.1	881100	881560	461	whiB4-0h.q0.05_peak_232	1.52271	33.6135	30.6784	395	MMAR_0733	881088	881723	-	inside	623	12	NearestLocation	MMAR_0733	conserved hypothetical protein	conserved hypotheticals		72.5108
NC_010612.1	926014	926263	250	whiB4-0h.q0.05_peak_243	1.60197	33.6074	30.6727	164	MMAR_0770	924767	926083	-	overlapStart	69	69	NearestLocation	MMAR_0770	oxidoreductase	cell wall and cell processes		68.1275
NC_010612.1	934099	934481	383	whiB4-0h.q0.05_peak_245	1.5111	27.9207	25.3041	284	MMAR_0776	934268	934615	-	overlapEnd	516	134	NearestLocation	MMAR_0776	conserved hypothetical protein	conserved hypotheticals		70.0521
NC_010612.1	938637	939263	627	whiB4-0h.q0.05_peak_248	1.54012	23.1501	20.8151	136	MMAR_0780	938575	940098	+	inside	62	62	NearestLocation	putA_1	aldehyde dehydrogenase, PutA_1	intermediary metabolism and respiration		66.7197
NC_010612.1	941237	941531	295	whiB4-0h.q0.05_peak_250	1.67552	28.9018	26.2293	183	MMAR_0783	940890	941498	+	overlapEnd	347	33	NearestLocation	MMAR_0783	transmembrane protein	cell wall and cell processes		65.5405
NC_010612.1	946781	947292	512	whiB4-0h.q0.05_peak_251	1.60585	32.399	29.5333	83	MMAR_0789	946601	947167	-	overlapStart	386	125	NearestLocation	MMAR_0789	conserved protein	conserved hypotheticals		69.5906
NC_010612.1	962008	962216	209	whiB4-0h.q0.05_peak_255	1.58325	35.1549	32.1256	111	MMAR_0804	960788	961834	-	upstream	-174	174	NearestLocation	MMAR_0804	conserved membrane protein	cell wall and cell processes		71.9048
NC_010612.1	993782	994480	699	whiB4-0h.q0.05_peak_262	1.76911	36.304	33.2092	92	MMAR_0832	993260	993760	-	upstream	-22	22	NearestLocation	MMAR_0832	conserved hypothetical protein	conserved hypotheticals		66
NC_010612.1	997863	998078	216	whiB4-0h.q0.05_peak_263	1.52614	24.2776	21.8776	60	MMAR_0836	996485	998662	+	inside	1378	584	NearestLocation	coxL_1	carbon monoxyde dehydrogenase (large chain), CoxL_1	cell wall and cell processes		69.1244
NC_010612.1	1068250	1068437	188	whiB4-0h.q0.05_peak_270	1.52629	31.0515	28.2624	102	MMAR_0876	1068078	1069394	+	inside	172	172	NearestLocation	MMAR_0876	conserved hypothetical protein	conserved hypotheticals		74.6032
NC_010612.1	1110409	1110731	323	whiB4-0h.q0.05_peak_279	1.77271	45.7183	42.0867	77	MMAR_0917	1110460	1111968	-	overlapEnd	1559	51	NearestLocation	MMAR_0917	Flavin-binding monooxygenase	intermediary metabolism and respiration		66.358
NC_010612.1	1114567	1114759	193	whiB4-0h.q0.05_peak_280	1.65891	27.7361	25.1309	126	MMAR_0918	1112418	1115708	-	inside	1141	949	NearestLocation	MMAR_0918	lantibiotic modifying enzyme	intermediary metabolism and respiration		70.1031
NC_010612.1	1137723	1138005	283	whiB4-0h.q0.05_peak_287	1.59401	23.0603	20.7303	69	MMAR_0937	1138893	1140395	+	upstream	-1170	888	NearestLocation	gatA_1	peptide amidase, GatA_1	information pathways		66.9014
NC_010612.1	1161559	1162018	460	whiB4-0h.q0.05_peak_291	1.51111	24.1296	21.7372	84	MMAR_0952	1159708	1162347	+	inside	1851	329	NearestLocation	MMAR_0952	alpha-1,2-mannosidase	cell wall and cell processes		65.7267
NC_010612.1	1176503	1176897	395	whiB4-0h.q0.05_peak_296	1.73202	46.6849	42.9926	95	MMAR_0960	1176629	1177105	+	overlapStart	-126	126	NearestLocation	cynS	cyanate lyase, CynS	intermediary metabolism and respiration		69.9495
NC_010612.1	1179909	1180099	191	whiB4-0h.q0.05_peak_298	1.50948	17.6288	15.612	87	MMAR_0963	1178938	1179768	-	upstream	-141	141	NearestLocation	MMAR_0963	conserved hypothetical membrane protein	cell wall and cell processes		69.2708
NC_010612.1	1192158	1192994	837	whiB4-0h.q0.05_peak_303	1.60294	30.0017	27.2705	322	MMAR_0981	1192061	1193005	-	inside	847	11	NearestLocation	lipG1	lipase/esterase LipG1	intermediary metabolism and respiration		67.7804
NC_010612.1	1232662	1233299	638	whiB4-0h.q0.05_peak_319	1.67854	29.1291	26.4444	294	MMAR_1005	1230364	1233258	-	overlapStart	596	41	NearestLocation	mmpL5	conserved transmembrane transport protein, MmpL5	cell wall and cell processes		65.4147
NC_010612.1	1234103	1234448	346	whiB4-0h.q0.05_peak_320	1.64164	34.67	31.6688	258	MMAR_1007	1233867	1234367	+	overlapEnd	236	81	NearestLocation	MMAR_1007	transcriptional regulator	conserved hypotheticals		68.8761
NC_010612.1	1235298	1235677	380	whiB4-0h.q0.05_peak_321	1.56475	31.8172	28.9839	287	MMAR_1009	1234943	1235320	-	overlapStart	22	22	NearestLocation	MMAR_1009	conserved hypothetical transmembrane protein	cell wall and cell processes		66.4042
NC_010612.1	1235909	1236395	487	whiB4-0h.q0.05_peak_322	1.65	35.6308	32.5757	91	MMAR_1011	1236607	1236981	+	upstream	-698	212	NearestLocation	rpsL	30S ribosomal protein S12, RpsL	information pathways		65.7787
NC_010612.1	1252674	1253474	801	whiB4-0h.q0.05_peak_330	1.57388	26.9951	24.4333	144	MMAR_1026	1252661	1253296	-	overlapStart	622	13	NearestLocation	MMAR_1026	transcriptional regulator (TetR family)	regulatory proteins		64.7132
NC_010612.1	1260947	1261629	683	whiB4-0h.q0.05_peak_332	1.67485	46.8986	43.1942	590	MMAR_1029	1260905	1262236	+	inside	42	42	NearestLocation	MMAR_1029	lipase	lipid metabolism		67.2515
NC_010612.1	1264656	1264874	219	whiB4-0h.q0.05_peak_335	1.60996	24.8277	22.3954	144	MMAR_1034	1264759	1265601	+	overlapStart	-103	103	NearestLocation	rplB	50S ribosomal protein L2, RplB	information pathways		66.3636
NC_010612.1	1305936	1306367	432	whiB4-0h.q0.05_peak_351	1.53772	33.3437	30.4258	327	MMAR_1082	1304900	1305895	-	upstream	-41	41	NearestLocation	rmlB	dTDP-glucose-4,6-dehydratase, RmlB	intermediary metabolism and respiration		66.9746
NC_010612.1	1314148	1314484	337	whiB4-0h.q0.05_peak_357	1.64348	31.1264	28.3339	76	MMAR_1093	1312532	1314007	-	upstream	-141	141	NearestLocation	cycA	D-serine/D-alanine/glycine transporter, CycA	cell wall and cell processes		69.8225
NC_010612.1	1357975	1358280	306	whiB4-0h.q0.05_peak_362	1.61623	29.0803	26.3989	213	MMAR_1131	1357453	1359108	+	inside	522	522	NearestLocation	MMAR_1131	metal-dependent hydrolase	intermediary metabolism and respiration		65.1466
NC_010612.1	1362162	1362359	198	whiB4-0h.q0.05_peak_363	1.51294	28.8227	26.1555	131	MMAR_1135	1361535	1362479	+	inside	627	120	NearestLocation	MMAR_1135	conserved hypothetical protein	conserved hypotheticals		74.3719
NC_010612.1	1376800	1376991	192	whiB4-0h.q0.05_peak_367	1.50345	26.7036	24.1585	137	MMAR_1146	1375714	1377270	-	inside	470	279	NearestLocation	MMAR_1146	integral membrane transport protein	cell wall and cell processes		67.3575
NC_010612.1	1405463	1405857	395	whiB4-0h.q0.05_peak_372	1.71939	32.9006	30.0071	100	MMAR_1170	1405360	1407351	+	inside	103	103	NearestLocation	fadD29_1	fatty-acid-CoA ligase FadD29_1	lipid metabolism		69.4444
NC_010612.1	1410146	1410477	332	whiB4-0h.q0.05_peak_374	1.53363	19.1137	17.0085	268	MMAR_1172	1409841	1411142	+	inside	305	305	NearestLocation	MMAR_1172	dehydrogenase	intermediary metabolism and respiration		66.0661
NC_010612.1	1472774	1472992	219	whiB4-0h.q0.05_peak_386	1.6946	38.5571	35.3293	113	MMAR_1211	1472045	1472956	+	overlapEnd	729	36	NearestLocation	MMAR_1211	chitinase	cell wall and cell processes		70.4545
NC_010612.1	1518055	1518253	199	whiB4-0h.q0.05_peak_392	1.62557	37.0335	33.8983	90	MMAR_1244	1517986	1518372	+	inside	69	69	NearestLocation	MMAR_1244	conserved hypothetical membrane protein	cell wall and cell processes		69
NC_010612.1	1547708	1547920	213	whiB4-0h.q0.05_peak_397	1.65225	28.3367	25.6967	133	MMAR_1266	1545845	1548091	-	inside	383	171	NearestLocation	sulP_2	transmembrane carbonic anhydrase, SulP_2	cell wall and cell processes		70.0935
NC_010612.1	1605281	1605513	233	whiB4-0h.q0.05_peak_413	1.64108	31.7894	28.9575	82	MMAR_1316	1605681	1606967	+	upstream	-400	168	NearestLocation	desA3_1	linoleoyl-CoA desaturase, DesA3_1	lipid metabolism		70.0855
NC_010612.1	1628553	1628837	285	whiB4-0h.q0.05_peak_417	1.53236	27.3015	24.7223	79	MMAR_1336	1628923	1629138	+	upstream	-370	86	NearestLocation	MMAR_1336	conserved hypothetical secreted protein	conserved hypotheticals		68.5315
NC_010612.1	1668229	1668597	369	whiB4-0h.q0.05_peak_428	1.65695	27.9073	25.2915	118	MMAR_1372	1668828	1669841	-	downstream	1612	231	NearestLocation	MMAR_1372	conserved hypothetical protein	conserved hypotheticals		69.7297
NC_010612.1	1673627	1673817	191	whiB4-0h.q0.05_peak_429	1.59964	34.8754	31.8636	76	MMAR_1375	1672942	1675245	+	inside	685	685	NearestLocation	atsD_1	arylsulfatase AtsD_1	intermediary metabolism and respiration		72.3958
NC_010612.1	1674619	1675293	675	whiB4-0h.q0.05_peak_430	1.69137	32.6957	29.814	85	MMAR_1376	1675358	1675813	+	upstream	-739	65	NearestLocation	MMAR_1376	conserved hypothetical protein	conserved hypotheticals		66.1243
NC_010612.1	1678411	1678639	229	whiB4-0h.q0.05_peak_432	1.52866	23.9293	21.5482	108	MMAR_1379	1678334	1679839	+	inside	77	77	NearestLocation	MMAR_1379	conserved protein	conserved hypotheticals		72.1739
NC_010612.1	1796850	1797202	353	whiB4-0h.q0.05_peak_446	1.51086	20.6128	18.4226	210	MMAR_1483	1796637	1797125	-	overlapStart	275	77	NearestLocation	nuoA	NADH dehydrogenase I (chain a) NuoA (NADH-ubiquinone oxidoreductase chain a)	intermediary metabolism and respiration		68.0791
NC_010612.1	1826651	1827359	709	whiB4-0h.q0.05_peak_453	1.63479	27.8309	25.2191	77	MMAR_1511	1826624	1827412	-	inside	761	27	NearestLocation	MMAR_1511	monophosphatase	intermediary metabolism and respiration		67.7465
NC_010612.1	1831674	1832015	342	whiB4-0h.q0.05_peak_456	1.62304	34.408	31.424	85	MMAR_1515	1831562	1832356	+	inside	112	112	NearestLocation	MMAR_1515	conserved hypothetical membrane protein	cell wall and cell processes		67.6385
NC_010612.1	1834549	1834782	234	whiB4-0h.q0.05_peak_458	1.58405	24.4795	22.0673	171	MMAR_1518	1834779	1835777	-	overlapEnd	1228	3	NearestLocation	MMAR_1518	conserved protein	conserved hypotheticals		67.234
NC_010612.1	1861848	1862045	198	whiB4-0h.q0.05_peak_462	1.68732	39.7708	36.473	112	MMAR_1544	1861606	1862223	-	inside	375	178	NearestLocation	MMAR_1544	conserved hypothetical protein	conserved hypotheticals		72.3618
NC_010612.1	1862855	1863111	257	whiB4-0h.q0.05_peak_464	1.85062	43.3284	39.8362	111	MMAR_1545	1862298	1863119	+	inside	557	8	NearestLocation	MMAR_1545	conserved hypothetical protein	conserved hypotheticals		66.6667
NC_010612.1	1876624	1876941	318	whiB4-0h.q0.05_peak_469	1.6938	40.6996	37.3469	239	MMAR_1558	1875716	1876723	+	overlapEnd	908	99	NearestLocation	MMAR_1558	conserved hypothetical NADP-dependent oxidoreductase	intermediary metabolism and respiration		67.3981
NC_010612.1	1887309	1887527	219	whiB4-0h.q0.05_peak_472	1.63698	26.2839	23.764	102	MMAR_1568	1887418	1888221	-	overlapEnd	912	109	NearestLocation	MMAR_1568	short-chain type dehydrogenase/reductase	intermediary metabolism and respiration		68.1818
NC_010612.1	1897801	1898706	906	whiB4-0h.q0.05_peak_474	1.7223	36.0693	32.9883	806	MMAR_1578	1897748	1898167	-	overlapStart	366	53	NearestLocation	MMAR_1578	conserved hypothetical protein	conserved hypotheticals		67.6957
NC_010612.1	1945438	1945632	195	whiB4-0h.q0.05_peak_486	1.63891	26.3488	23.8254	139	MMAR_1607	1944890	1946437	+	inside	548	548	NearestLocation	putA_2	succinate-semialdehyde dehydrogenase [NADP+] dependent, PutA_2	intermediary metabolism and respiration		69.3878
NC_010612.1	1954249	1954587	339	whiB4-0h.q0.05_peak_490	1.57775	22.1769	19.8963	270	MMAR_1615	1951969	1953507	-	upstream	-742	742	NearestLocation	dnaK1	chaperone protein DnaK1	information pathways		67.0588
NC_010612.1	1957200	1957431	232	whiB4-0h.q0.05_peak_491	1.52458	18.5505	16.4775	90	MMAR_1619	1957881	1958600	+	upstream	-681	450	NearestLocation	MMAR_1619	hypothetical secreted protein	cell wall and cell processes		70.3863
NC_010612.1	1976575	1976875	301	whiB4-0h.q0.05_peak_500	1.50118	18.6515	16.5734	54	MMAR_1638	1976417	1976974	+	inside	158	99	NearestLocation	MMAR_1638	conserved hypothetical protein	conserved hypotheticals		65.2318
NC_010612.1	1990656	1990892	237	whiB4-0h.q0.05_peak_501	1.5683	25.7774	23.2894	161	MMAR_1644	1990089	1991639	+	inside	567	567	NearestLocation	MMAR_1644	monooxygenase	intermediary metabolism and respiration		70.1681
NC_010612.1	2021014	2021261	248	whiB4-0h.q0.05_peak_507	1.57899	25.5228	23.0502	62	MMAR_1674	2021115	2022323	+	overlapStart	-101	101	NearestLocation	MMAR_1674	penicillin-binding protein	cell wall and cell processes		71.0843
NC_010612.1	2057092	2057672	581	whiB4-0h.q0.05_peak_513	1.51454	30.5381	27.778	88	MMAR_1707	2056867	2057715	+	inside	225	43	NearestLocation	MMAR_1707	conserved hypothetical membrane protein	cell wall and cell processes		68.2131
NC_010612.1	2057919	2058214	296	whiB4-0h.q0.05_peak_514	1.59432	25.0067	22.5633	223	MMAR_1709	2058155	2058286	+	overlapStart	-236	59	NearestLocation	MMAR_1709	conserved hypothetical protein	conserved hypotheticals		68.0135
NC_010612.1	2074106	2074293	188	whiB4-0h.q0.05_peak_521	1.5759	21.8416	19.5798	112	MMAR_1722	2072489	2075350	-	inside	1244	1057	NearestLocation	mmpL1_1	conserved transmembrane transport protein MmpL1_1	cell wall and cell processes		66.6667
NC_010612.1	2118549	2118765	217	whiB4-0h.q0.05_peak_533	1.7808	43.4603	39.9625	107	MMAR_1761	2117667	2119775	+	inside	882	882	NearestLocation	fadD22	fatty-acid-CoA ligase FadD22	lipid metabolism		67.8899
NC_010612.1	2128886	2129099	214	whiB4-0h.q0.05_peak_535	1.5109	24.4093	22.0014	146	MMAR_1764	2127250	2130000	-	inside	1114	901	NearestLocation	mmpL7	conserved transmembrane transport protein MmpL7	cell wall and cell processes		73.4884
NC_010612.1	2135054	2135372	319	whiB4-0h.q0.05_peak_536	1.56187	23.8149	21.4405	110	MMAR_1767	2133553	2139852	+	inside	1501	1501	NearestLocation	mas	multifunctional mycocerosic acid synthase membrane-associated Mas	lipid metabolism		67.5
NC_010612.1	2170480	2170664	185	whiB4-0h.q0.05_peak_545	1.61515	24.519	22.104	92	MMAR_1776	2165083	2169891	-	upstream	-589	589	NearestLocation	ppsA	phenolpthiocerol synthesis type-I polyketide synthase PpsA	lipid metabolism		73.1183
NC_010612.1	2174030	2174354	325	whiB4-0h.q0.05_peak_546	1.55876	27.8562	25.2429	83	MMAR_1781	2174188	2174781	+	overlapStart	-158	158	NearestLocation	MMAR_1781	conserved hypothetical protein	conserved hypotheticals		68.0982
NC_010612.1	2197882	2198137	256	whiB4-0h.q0.05_peak_552	1.70656	36.9479	33.8168	118	MMAR_1800	2198209	2198451	+	upstream	-327	72	NearestLocation	MMAR_1800	conserved protein	conserved hypotheticals		66.537
NC_010612.1	2199156	2199712	557	whiB4-0h.q0.05_peak_553	1.56963	25.247	22.7901	494	MMAR_1802	2199010	2199702	+	overlapEnd	146	10	NearestLocation	trmD	tRNA (guanine-N1)-methyltransferase TrmD	information pathways		68.638
NC_010612.1	2221437	2221669	233	whiB4-0h.q0.05_peak_561	1.54571	19.8764	17.7277	70	MMAR_1826	2221450	2222247	+	overlapStart	-13	13	NearestLocation	pyrH	uridylate kinase PyrH	intermediary metabolism and respiration		66.6667
NC_010612.1	2222894	2223097	204	whiB4-0h.q0.05_peak_562	1.58143	29.3278	26.6329	93	MMAR_1828	2222902	2223816	+	overlapStart	-8	8	NearestLocation	cdsA	integral membrane phosphatidate cytidylyltransferase CdsA	lipid metabolism		65.3659
NC_010612.1	2229901	2230504	604	whiB4-0h.q0.05_peak_563	1.61371	28.1391	25.5103	419	MMAR_1830	2229847	2230941	+	inside	54	54	NearestLocation	MMAR_1830	conserved hypothetical protein	conserved hypotheticals		67.438
NC_010612.1	2245908	2246120	213	whiB4-0h.q0.05_peak_570	1.71593	38.0493	34.8532	117	MMAR_1845	2245209	2246177	-	inside	269	57	NearestLocation	MMAR_1845	PPE family protein	PE/PPE		72.4299
NC_010612.1	2274667	2274851	185	whiB4-0h.q0.05_peak_579	1.58442	30.4226	27.6686	106	MMAR_1868	2273948	2274922	-	inside	255	71	NearestLocation	MMAR_1868	conserved hypothetical protein	conserved hypotheticals		72.043
NC_010612.1	2336315	2336540	226	whiB4-0h.q0.05_peak_596	1.5491	23.0829	20.7517	159	MMAR_1920	2336026	2336718	-	inside	403	178	NearestLocation	sirR	transcriptional repressor SirR	regulatory proteins		67.8414
NC_010612.1	2383230	2383519	290	whiB4-0h.q0.05_peak_611	1.52181	21.6246	19.376	63	MMAR_1964	2383769	2384641	-	downstream	1411	250	NearestLocation	MMAR_1964	O-methyltransferase	intermediary metabolism and respiration		66.6667
NC_010612.1	2413451	2413780	330	whiB4-0h.q0.05_peak_616	1.5616	32.9175	30.0231	145	MMAR_1992	2413842	2414576	-	downstream	1125	62	NearestLocation	lexA	repressor LexA	regulatory proteins		70.6949
NC_010612.1	2445591	2446057	467	whiB4-0h.q0.05_peak_621	1.67854	29.1291	26.4444	393	MMAR_2028	2445061	2445825	+	overlapEnd	530	232	NearestLocation	MMAR_2028	antibiotic-transport integral membrane leucine, alanine and valine rich protein ABC transporter	cell wall and cell processes		66.453
NC_010612.1	2496700	2496887	188	whiB4-0h.q0.05_peak_633	1.59972	29.3185	26.6239	89	MMAR_2071	2495093	2496958	-	inside	258	71	NearestLocation	fadD11_1	long-chain-fatty-acid-CoA ligase, FadD11_1	lipid metabolism		69.3122
NC_010612.1	2497325	2497824	500	whiB4-0h.q0.05_peak_634	1.54152	23.2002	20.8618	68	MMAR_2072	2497213	2498466	+	inside	112	112	NearestLocation	MMAR_2072	conserved hypothetical protein	conserved hypotheticals		68.6627
NC_010612.1	2519711	2520052	342	whiB4-0h.q0.05_peak_639	1.5377	28.9339	26.2599	233	MMAR_2096	2519854	2520450	+	overlapStart	-143	143	NearestLocation	snoP	glutamine amidotransferase SnoP	intermediary metabolism and respiration		67.0554
NC_010612.1	2591160	2591534	375	whiB4-0h.q0.05_peak_653	1.70571	31.2101	28.4124	311	MMAR_2149	2590878	2592461	-	inside	1301	282	NearestLocation	MMAR_2149	conserved hypothetical protein	conserved hypotheticals		65.9574
NC_010612.1	2593887	2594402	516	whiB4-0h.q0.05_peak_654	1.60743	25.6165	23.1377	457	MMAR_2152	2593868	2594410	-	inside	523	8	NearestLocation	MMAR_2152	transcriptional regulator	regulatory proteins		69.2456
NC_010612.1	2612141	2612347	207	whiB4-0h.q0.05_peak_660	1.51014	28.6902	26.03	88	MMAR_2167	2612104	2613462	+	inside	37	37	NearestLocation	MMAR_2167	conserved alanine, valine and leucine rich protein	conserved hypotheticals		73.0769
NC_010612.1	2650583	2651191	609	whiB4-0h.q0.05_peak_668	1.61939	30.9019	28.121	337	MMAR_2202	2650788	2651381	+	overlapStart	-205	190	NearestLocation	gmk	guanylate kinase Gmk	intermediary metabolism and respiration		68.8525
NC_010612.1	2681136	2681845	710	whiB4-0h.q0.05_peak_675	1.95327	52.9012	48.9194	110	MMAR_2231	2680973	2682355	+	inside	163	163	NearestLocation	MMAR_2231	conserved hypothetical protein	conserved hypotheticals		66.3854
NC_010612.1	2704467	2704792	326	whiB4-0h.q0.05_peak_681	1.71111	34.7246	31.7205	246	MMAR_2248	2704661	2705977	-	overlapEnd	1510	131	NearestLocation	MMAR_2248	PE-PGRS family protein	PE/PPE		69.419
NC_010612.1	2711371	2711575	205	whiB4-0h.q0.05_peak_683	1.53171	24.0938	21.7042	87	MMAR_2253	2709825	2710946	-	upstream	-425	425	NearestLocation	tal	transaldolase Tal	intermediary metabolism and respiration		73.7864
NC_010612.1	2728444	2728737	294	whiB4-0h.q0.05_peak_690	1.61879	37.9435	34.7532	222	MMAR_2266	2728564	2730009	+	overlapStart	-120	120	NearestLocation	MMAR_2266	conserved protein	conserved hypotheticals		68.1356
NC_010612.1	2736912	2737287	376	whiB4-0h.q0.05_peak_691	1.7524	35.8807	32.8127	153	MMAR_2273	2735739	2737568	-	inside	656	281	NearestLocation	fadE15	acyl-CoA dehydrogenase FadE15	lipid metabolism		66.313
NC_010612.1	2742316	2742522	207	whiB4-0h.q0.05_peak_692	1.52133	20.7181	18.5215	94	MMAR_2278	2742028	2742837	+	inside	288	288	NearestLocation	echA12	enoyl-CoA hydratase, EchA12	lipid metabolism		70.6731
NC_010612.1	2760916	2761220	305	whiB4-0h.q0.05_peak_700	1.50377	18.5017	16.4325	247	MMAR_2296	2760501	2760968	-	overlapStart	52	52	NearestLocation	MMAR_2296	conserved membrane protein	cell wall and cell processes		64.7059
NC_010612.1	2762806	2762992	187	whiB4-0h.q0.05_peak_701	1.74505	42.6666	39.2107	93	MMAR_2299	2763233	2764753	+	upstream	-427	241	NearestLocation	MMAR_2299	two component regulator - sensor kinase	regulatory proteins		72.3404
NC_010612.1	2797437	2797713	277	whiB4-0h.q0.05_peak_706	1.66666	41.315	37.9314	88	MMAR_2328	2797219	2798496	-	inside	1059	218	NearestLocation	MMAR_2328	conserved hypothetical sugar kinase	intermediary metabolism and respiration		69.4245
NC_010612.1	2855116	2855345	230	whiB4-0h.q0.05_peak_715	1.5695	23.6591	21.2938	140	MMAR_2367	2855486	2856289	+	upstream	-370	141	NearestLocation	MMAR_2367	ketoacyl reductase	lipid metabolism		67.9654
NC_010612.1	2877618	2877811	194	whiB4-0h.q0.05_peak_719	1.54531	26.7889	24.2395	96	MMAR_2381	2877046	2877825	-	inside	207	14	NearestLocation	MMAR_2381	inv protein	virulence, detoxification, adaptation		74.359
NC_010612.1	2908797	2909192	396	whiB4-0h.q0.05_peak_727	1.53618	21.9576	19.6897	75	MMAR_2410	2909174	2909632	-	overlapEnd	835	18	NearestLocation	bcpB	peroxidoxin BcpB	virulence, detoxification, adaptation		67.0025
NC_010612.1	2915063	2915289	227	whiB4-0h.q0.05_peak_729	1.68732	32.2309	29.3758	144	MMAR_2416	2914939	2917083	+	inside	124	124	NearestLocation	lgt	prolipoprotein diacylglyceryl transferases Lgt	cell wall and cell processes		66.6667
NC_010612.1	2930219	2930659	441	whiB4-0h.q0.05_peak_735	1.59564	24.0556	21.6681	349	MMAR_2428	2929729	2931069	-	inside	850	410	NearestLocation	cya	membrane-anchored adenylyl cyclase Cya	cell wall and cell processes		65.1584
NC_010612.1	2942558	2943001	444	whiB4-0h.q0.05_peak_738	1.59391	24.3266	21.9231	308	MMAR_2438	2943103	2944515	+	upstream	-545	102	NearestLocation	MMAR_2438	drug efflux membrane protein	cell wall and cell processes		66.9663
NC_010612.1	2944729	2944996	268	whiB4-0h.q0.05_peak_741	1.50896	23.0399	20.7122	64	MMAR_2439	2944504	2946219	-	inside	1490	225	NearestLocation	MMAR_2439	conserved transmembrane protein	cell wall and cell processes		69.8885
NC_010612.1	2960942	2961331	390	whiB4-0h.q0.05_peak_747	1.55064	29.3612	26.6634	120	MMAR_2451	2960203	2961030	+	overlapEnd	739	88	NearestLocation	tsnR	23S rRNA methyltransferase TsnR	information pathways		68.5422
NC_010612.1	2971036	2971218	183	whiB4-0h.q0.05_peak_752	1.61956	28.4727	25.8245	107	MMAR_2459	2971419	2973089	+	upstream	-383	201	NearestLocation	MMAR_2459	PE-PGRS family protein	PE/PPE		68.4783
NC_010612.1	2992498	2992738	241	whiB4-0h.q0.05_peak_758	1.56887	24.0066	21.6214	71	MMAR_2470	2992146	2993207	+	inside	352	352	NearestLocation	pks10	chalcone synthase, Pks10	lipid metabolism		67.3554
NC_010612.1	3018251	3018597	347	whiB4-0h.q0.05_peak_767	1.50286	25.2234	22.7678	71	MMAR_2479	3018707	3018940	+	upstream	-456	110	NearestLocation	MMAR_2479	conserved protein	conserved hypotheticals		70.6897
NC_010612.1	3066765	3066980	216	whiB4-0h.q0.05_peak_774	1.53466	20.6053	18.4154	73	MMAR_2517	3063528	3064841	-	upstream	-1924	1924	NearestLocation	PPE23	PPE family protein	PE/PPE		70.0461
NC_010612.1	3119498	3119931	434	whiB4-0h.q0.05_peak_777	1.56285	26.8254	24.2742	147	MMAR_2568	3117473	3119989	-	inside	491	58	NearestLocation	MMAR_2568	carbohydrate phosphorylase	intermediary metabolism and respiration		67.1264
NC_010612.1	3162292	3162644	353	whiB4-0h.q0.05_peak_782	1.5276	18.7374	16.6539	108	MMAR_2594	3161925	3162683	-	inside	391	39	NearestLocation	MMAR_2594	conserved secreted protein	cell wall and cell processes		69.4915
NC_010612.1	3164911	3165465	555	whiB4-0h.q0.05_peak_783	1.59239	32.5639	29.6896	53	MMAR_2596	3164212	3165732	+	inside	699	267	NearestLocation	MMAR_2596	PE-PGRS family protein	PE/PPE		80.2158
NC_010612.1	3167759	3168204	446	whiB4-0h.q0.05_peak_785	1.7833	40.8515	37.4904	90	MMAR_2597	3165755	3167263	-	upstream	-496	496	NearestLocation	fadD13	fatty-acid-CoA ligase FadD13	lipid metabolism		68.9038
NC_010612.1	3184615	3184803	189	whiB4-0h.q0.05_peak_789	1.6958	38.2367	35.0276	89	MMAR_2611	3184660	3185985	-	overlapEnd	1370	45	NearestLocation	MMAR_2611	conserved hypothetical protein	conserved hypotheticals		75.7895
NC_010612.1	3185429	3185920	492	whiB4-0h.q0.05_peak_790	1.58208	31.8779	29.042	402	MMAR_2611	3184660	3185985	-	inside	556	65	NearestLocation	MMAR_2611	conserved hypothetical protein	conserved hypotheticals		68.7627
NC_010612.1	3187740	3187950	211	whiB4-0h.q0.05_peak_791	1.76586	45.5254	41.9035	120	MMAR_2613	3188793	3189308	-	downstream	1568	843	NearestLocation	MMAR_2613	conserved membrane protein	cell wall and cell processes		75
NC_010612.1	3201318	3201507	190	whiB4-0h.q0.05_peak_797	1.55085	20.6564	18.4631	92	MMAR_2624	3200685	3201362	+	overlapEnd	633	44	NearestLocation	MMAR_2624	conserved hypothetical protein	conserved hypotheticals		70.6806
NC_010612.1	3205987	3206210	224	whiB4-0h.q0.05_peak_799	1.62278	25.1205	22.671	118	MMAR_2627	3205581	3206810	+	inside	406	406	NearestLocation	MMAR_2627	oxidoreductase	intermediary metabolism and respiration		69.7778
NC_010612.1	3225665	3226032	368	whiB4-0h.q0.05_peak_802	1.54873	20.0692	17.9099	294	MMAR_2648	3226177	3227463	+	upstream	-512	145	NearestLocation	MMAR_2648	oxidoreductase	intermediary metabolism and respiration		65.3117
NC_010612.1	3258568	3259075	508	whiB4-0h.q0.05_peak_807	1.75895	37.4082	34.2476	433	MMAR_2671	3258743	3259969	+	overlapStart	-175	175	NearestLocation	PPE26	PPE family protein	PE/PPE		66.9941
NC_010612.1	3264106	3264596	491	whiB4-0h.q0.05_peak_810	1.54628	23.6742	21.308	395	MMAR_2678	3264969	3266711	+	upstream	-863	373	NearestLocation	mycP5	proline rich membrane-anchored mycosin MycP5	cell wall and cell processes		68.6992
NC_010612.1	3270403	3270603	201	whiB4-0h.q0.05_peak_812	1.51855	19.5546	17.4243	122	MMAR_2681	3270649	3271917	+	upstream	-246	46	NearestLocation	PPE31_1	PPE family protein	PE/PPE		67.8218
NC_010612.1	3280669	3280851	183	whiB4-0h.q0.05_peak_816	1.53363	19.1137	17.0085	104	MMAR_2687	3279930	3280658	+	downstream	739	11	NearestLocation	mgtC	Mg2+ transport p-type ATPase C MgtC	cell wall and cell processes		67.9348
NC_010612.1	3281757	3282021	265	whiB4-0h.q0.05_peak_817	1.56718	30.4099	27.6565	103	MMAR_2689	3281856	3282017	-	includeFeature	260	4	NearestLocation	MMAR_2689	hypothetical protein	unknown		69.9248
NC_010612.1	3332589	3333303	715	whiB4-0h.q0.05_peak_828	1.55197	29.8306	27.108	606	MMAR_2732	3332424	3333218	+	overlapEnd	165	85	NearestLocation	modB	molybdenum-transport integral membrane protein ABC transporter ModB	cell wall and cell processes		68.9944
NC_010612.1	3346566	3346761	196	whiB4-0h.q0.05_peak_832	1.58668	32.5189	29.6464	83	MMAR_2745	3345884	3348322	+	inside	682	682	NearestLocation	MMAR_2745	acyl-CoA transferase/dehydratase	lipid metabolism		65.4822
NC_010612.1	3350223	3350420	198	whiB4-0h.q0.05_peak_836	1.53442	27.4894	24.8985	90	MMAR_2747	3350005	3352113	+	inside	218	218	NearestLocation	MMAR_2747	conserved hypothetical protein	conserved hypotheticals		70.3518
NC_010612.1	3360693	3360923	231	whiB4-0h.q0.05_peak_840	1.55582	25.3077	22.8475	143	MMAR_2757	3361039	3361752	+	upstream	-346	116	NearestLocation	MMAR_2757	conserved hypothetical protein	conserved hypotheticals		70.2586
NC_010612.1	3365589	3365816	228	whiB4-0h.q0.05_peak_843	1.50757	19.5461	17.4162	150	MMAR_2764	3366295	3367449	+	upstream	-706	479	NearestLocation	MMAR_2764	conserved hypothetical protein	conserved hypotheticals		69.869
NC_010612.1	3377120	3377305	186	whiB4-0h.q0.05_peak_846	1.55875	30.1364	27.3974	100	MMAR_2770	3376468	3377301	-	overlapStart	181	4	NearestLocation	MMAR_2770	short-chain type dehydrogenase/reductase	intermediary metabolism and respiration		69.5187
NC_010612.1	3388496	3388678	183	whiB4-0h.q0.05_peak_848	1.70244	35.7652	32.7046	74	MMAR_2784	3388775	3389179	+	upstream	-279	97	NearestLocation	MMAR_2784	conserved hypothetical membrane protein	cell wall and cell processes		73.3696
NC_010612.1	3390240	3390471	232	whiB4-0h.q0.05_peak_850	1.60684	27.824	25.2127	145	MMAR_2787	3389833	3390960	-	inside	720	407	NearestLocation	MMAR_2787	conserved hypothetical protein	conserved hypotheticals		70.3863
NC_010612.1	3395848	3396228	381	whiB4-0h.q0.05_peak_852	1.62747	27.7397	25.1342	311	MMAR_2792	3395781	3396212	-	overlapStart	364	16	NearestLocation	MMAR_2792	conserved protein	conserved hypotheticals		68.8482
NC_010612.1	3396625	3397163	539	whiB4-0h.q0.05_peak_853	1.75778	37.5628	34.3938	85	MMAR_2793	3396509	3396835	+	overlapEnd	116	116	NearestLocation	MMAR_2793	conserved hypothetical protein	conserved hypotheticals		66.2963
NC_010612.1	3404192	3404800	609	whiB4-0h.q0.05_peak_856	1.76897	53.9448	49.9124	117	MMAR_2802	3403907	3404425	-	overlapStart	233	233	NearestLocation	MMAR_2802	conserved membrane protein	cell wall and cell processes		67.541
NC_010612.1	3443845	3444041	197	whiB4-0h.q0.05_peak_864	1.69541	32.2891	29.4307	111	MMAR_2837	3443238	3443843	-	upstream	-2	2	NearestLocation	MMAR_2837	hypothetical protein	unknown		70.202
NC_010612.1	3467127	3467321	195	whiB4-0h.q0.05_peak_867	1.55646	20.8813	18.6745	107	MMAR_2861	3465663	3466751	-	upstream	-376	376	NearestLocation	fadE18	acyl-CoA dehydrogenase FadE18	lipid metabolism		71.9388
NC_010612.1	3468631	3468822	192	whiB4-0h.q0.05_peak_868	1.53635	20.9099	18.7017	77	MMAR_2863	3468000	3468950	-	inside	319	128	NearestLocation	echA13	enoyl-CoA hydratase EchA13	lipid metabolism		69.4301
NC_010612.1	3492244	3492767	524	whiB4-0h.q0.05_peak_874	1.52173	25.2321	22.7762	436	MMAR_2886	3492688	3493857	+	overlapStart	-444	79	NearestLocation	lprM	MCE-family lipoprotein LprM	virulence, detoxification, adaptation		64.9524
NC_010612.1	3502225	3502708	484	whiB4-0h.q0.05_peak_877	1.80922	56.0055	51.8538	387	MMAR_2896	3502651	3503553	+	overlapStart	-426	57	NearestLocation	MMAR_2896	nucleoside-diphosphate-sugar epimerase WcaG-like	cell wall and cell processes		67.0103
NC_010612.1	3507164	3507372	209	whiB4-0h.q0.05_peak_879	1.89289	47.1741	43.4576	121	MMAR_2902	3506556	3507389	-	inside	225	17	NearestLocation	MMAR_2902	beta-1,3-glucanase precursor	intermediary metabolism and respiration		69.0476
NC_010612.1	3518195	3518953	759	whiB4-0h.q0.05_peak_881	1.58194	22.2446	19.9595	382	MMAR_2914	3517457	3519688	-	inside	1493	735	NearestLocation	katG	catalase-peroxidase-peroxynitritase T KatG	virulence, detoxification, adaptation		68.0263
NC_010612.1	3563719	3564112	394	whiB4-0h.q0.05_peak_891	1.54278	28.7582	26.0945	67	MMAR_2950	3563583	3564554	+	inside	136	136	NearestLocation	MMAR_2950	oxidoreductase	intermediary metabolism and respiration		74.1772
NC_010612.1	3663591	3664266	676	whiB4-0h.q0.05_peak_899	1.5651	27.8156	25.2046	582	MMAR_3028	3663242	3664048	-	overlapStart	457	218	NearestLocation	ppm1B	C-term polyprenol-monophosphomannose synthase, Ppm1B	cell wall and cell processes		68.9808
NC_010612.1	3717482	3717691	210	whiB4-0h.q0.05_peak_905	1.51896	19.2746	17.1609	78	MMAR_3070	3716443	3717888	-	inside	406	197	NearestLocation	MMAR_3070	conserved hypothetical alanine and proline rich protein	conserved hypotheticals		69.1943
NC_010612.1	3769305	3769602	298	whiB4-0h.q0.05_peak_908	1.52335	20.8339	18.6308	112	MMAR_3098	3764826	3772826	-	inside	3521	3224	NearestLocation	MMAR_3098	polyketide synthase PKS	lipid metabolism		66.2207
NC_010612.1	3797606	3797914	309	whiB4-0h.q0.05_peak_913	1.57571	26.3745	23.8498	72	MMAR_3112	3797516	3798307	-	inside	701	90	NearestLocation	cysQ	monophosphatase CysQ	intermediary metabolism and respiration		67.4194
NC_010612.1	3799920	3800339	420	whiB4-0h.q0.05_peak_914	1.51024	24.5271	22.1118	88	MMAR_3114	3799218	3799805	-	upstream	-115	115	NearestLocation	MMAR_3114	conserved protein	conserved hypotheticals		69.3587
NC_010612.1	3804300	3804504	205	whiB4-0h.q0.05_peak_915	1.56008	21.1491	18.9276	87	MMAR_3120	3803305	3804387	+	overlapEnd	995	87	NearestLocation	pyrD	dihydroorotate dehydrogenase PyrD	intermediary metabolism and respiration		68.4466
NC_010612.1	3911717	3912005	289	whiB4-0h.q0.05_peak_922	1.54873	20.0692	17.9099	228	MMAR_3208	3912008	3913030	+	upstream	-291	3	NearestLocation	idsA2	geranylgeranyl pyrophosphate synthetase IdsA2	lipid metabolism		64.4828
NC_010612.1	3913938	3914126	189	whiB4-0h.q0.05_peak_924	1.60009	25.1415	22.6909	112	MMAR_3209	3913035	3914615	+	inside	903	489	NearestLocation	MMAR_3209	conserved hypothetical membrane protein	cell wall and cell processes		66.8421
NC_010612.1	3915083	3915650	568	whiB4-0h.q0.05_peak_926	1.58053	22.9627	20.6389	498	MMAR_3211	3915148	3916443	+	overlapStart	-65	65	NearestLocation	pknL	transmembrane serine/threonine-protein kinase L PknL	regulatory proteins		67.8383
NC_010612.1	3929875	3930075	201	whiB4-0h.q0.05_peak_928	1.52455	23.1846	20.8472	110	MMAR_3223	3929368	3929847	-	upstream	-28	28	NearestLocation	MMAR_3223	conserved hypothetical protein	conserved hypotheticals		72.2772
NC_010612.1	3950562	3950794	233	whiB4-0h.q0.05_peak_938	1.90846	53.5895	49.5744	83	MMAR_3241	3949676	3950314	-	upstream	-248	248	NearestLocation	MMAR_3241	conserved transmembrane protein	cell wall and cell processes		72.2222
NC_010612.1	3956601	3956801	201	whiB4-0h.q0.05_peak_939	1.51702	28.0951	25.4683	93	MMAR_3247	3956545	3957234	+	inside	56	56	NearestLocation	MMAR_3247	conserved protein	conserved hypotheticals		71.7822
NC_010612.1	3966876	3967089	214	whiB4-0h.q0.05_peak_941	1.5698	28.4172	25.7725	142	MMAR_3258	3967220	3968779	+	upstream	-344	131	NearestLocation	pepB	leucyl aminopeptidase PepB	intermediary metabolism and respiration		69.7674
NC_010612.1	4088992	4089239	248	whiB4-0h.q0.05_peak_951	1.50635	19.3171	17.2001	51	MMAR_3314	4088273	4089397	-	inside	405	158	NearestLocation	MMAR_3314	conserved hypothetical hydrolase	intermediary metabolism and respiration		65.8635
NC_010612.1	4092184	4092641	458	whiB4-0h.q0.05_peak_952	1.5404	36.8514	33.7248	120	MMAR_3316	4091225	4094122	+	inside	959	959	NearestLocation	MMAR_3316	PE-PGRS family protein	PE/PPE		80.3922
NC_010612.1	4154948	4155334	387	whiB4-0h.q0.05_peak_969	1.5109	18.2565	16.2016	67	MMAR_3374	4154960	4155430	-	overlapEnd	482	12	NearestLocation	MMAR_3374	conserved hypothetical protein	conserved hypotheticals		68.0412
NC_010612.1	4176868	4177137	270	whiB4-0h.q0.05_peak_973	1.62032	29.9196	27.1928	83	MMAR_3391	4176762	4178063	+	inside	106	106	NearestLocation	MMAR_3391	hypothetical protein	unknown		69.7417
NC_010612.1	4193568	4193800	233	whiB4-0h.q0.05_peak_979	1.55962	26.9052	24.3486	85	MMAR_3405	4194345	4199147	+	upstream	-777	545	NearestLocation	MMAR_3405	conserved hypothetical regulatory protein	regulatory proteins		67.094
NC_010612.1	4275596	4275779	184	whiB4-0h.q0.05_peak_986	1.52309	18.7132	16.632	67	MMAR_3470	4275073	4275858	-	inside	262	79	NearestLocation	MMAR_3470	short chain membrane-associated dehydrogenase	intermediary metabolism and respiration		71.3514
NC_010612.1	4287310	4287708	399	whiB4-0h.q0.05_peak_991	1.60155	24.1404	21.7474	219	MMAR_3481	4287104	4287868	-	inside	558	160	NearestLocation	MMAR_3481	conserved hypothetical membrane protein	cell wall and cell processes		68.75
NC_010612.1	4338399	4338673	275	whiB4-0h.q0.05_peak_1010	1.68156	29.3573	26.6598	73	MMAR_3530	4338315	4338743	-	inside	344	70	NearestLocation	MMAR_3530	conserved hypothetical protein	conserved hypotheticals		67.029
NC_010612.1	4339160	4339361	202	whiB4-0h.q0.05_peak_1011	1.50043	17.086	15.1014	70	MMAR_3531	4339104	4340271	+	inside	56	56	NearestLocation	MMAR_3531	conserved hypothetical a, pseudogene	intermediary metabolism and respiration		66.9951
NC_010612.1	4404163	4404414	252	whiB4-0h.q0.05_peak_1021	1.5608	20.8487	18.6438	82	MMAR_3583	4404177	4404794	+	overlapStart	-14	14	NearestLocation	MMAR_3583	conserved hypothetical membrane protein	cell wall and cell processes		69.5652
NC_010612.1	4445158	4445606	449	whiB4-0h.q0.05_peak_1024	1.61215	26.4532	23.923	299	MMAR_3620	4445599	4446471	-	overlapEnd	1313	7	NearestLocation	MMAR_3620	conserved hypothetical protein	conserved hypotheticals		68.4444
NC_010612.1	4449813	4450063	251	whiB4-0h.q0.05_peak_1025	1.70058	34.6475	31.6481	182	MMAR_3623	4449208	4450083	-	inside	270	20	NearestLocation	MMAR_3623	conserved hypothetical protein	conserved hypotheticals		70.2381
NC_010612.1	4456344	4456556	213	whiB4-0h.q0.05_peak_1028	1.53867	21.8909	19.6265	78	MMAR_3629	4456839	4457999	-	downstream	1655	283	NearestLocation	MMAR_3629	conserved hypothetical membrane protein	cell wall and cell processes		67.757
NC_010612.1	4494071	4494289	219	whiB4-0h.q0.05_peak_1033	1.71376	37.8919	34.7038	93	MMAR_3648	4493929	4494381	+	inside	142	92	NearestLocation	MMAR_3648	conserved hypothetical protein	cell wall and cell processes		70
NC_010612.1	4511425	4511639	215	whiB4-0h.q0.05_peak_1037	1.89642	57.4836	53.246	115	MMAR_3664	4509889	4511055	-	upstream	-370	370	NearestLocation	MMAR_3664	PPE family protein	PE/PPE		67.5926
NC_010612.1	4556434	4556765	332	whiB4-0h.q0.05_peak_1050	1.77611	41.3698	37.9845	86	MMAR_3699	4557131	4558126	+	upstream	-697	366	NearestLocation	mbtJ	acetyl hydrolase MbtJ	intermediary metabolism and respiration		67.8679
NC_010612.1	4569032	4569321	290	whiB4-0h.q0.05_peak_1053	1.51538	23.9593	21.5765	202	MMAR_3709	4568026	4569198	-	overlapStart	166	123	NearestLocation	hemN	oxygen-independent coproporphyrinogen III oxidase HemN	intermediary metabolism and respiration		70.1031
NC_010612.1	4614737	4614962	226	whiB4-0h.q0.05_peak_1061	1.66043	27.7766	25.168	95	MMAR_3748	4614296	4614685	-	upstream	-52	52	NearestLocation	MMAR_3748	conserved hypothetical protein	conserved hypotheticals		69.6035
NC_010612.1	4617715	4617975	261	whiB4-0h.q0.05_peak_1062	1.53433	25.8397	23.3478	75	MMAR_3751	4616613	4618052	-	inside	337	77	NearestLocation	MMAR_3751	conserved hypothetical protein	conserved hypotheticals		71.7557
NC_010612.1	4694099	4694297	199	whiB4-0h.q0.05_peak_1070	1.57041	22.0512	19.7773	139	MMAR_3798	4696935	4713422	+	upstream	-2836	2638	NearestLocation	MMAR_3798	type I modular polyketide synthase	lipid metabolism		67
NC_010612.1	4697382	4697890	509	whiB4-0h.q0.05_peak_1072	1.77515	36.8063	33.6821	373	MMAR_3798	4696935	4713422	+	inside	447	447	NearestLocation	MMAR_3798	type I modular polyketide synthase	lipid metabolism		63.5294
NC_010612.1	4702348	4702700	353	whiB4-0h.q0.05_peak_1074	1.63724	45.9419	42.2954	242	MMAR_3798	4696935	4713422	+	inside	5413	5413	NearestLocation	MMAR_3798	type I modular polyketide synthase	lipid metabolism		64.4068
NC_010612.1	4731196	4731470	275	whiB4-0h.q0.05_peak_1078	1.64876	27.8001	25.19	72	MMAR_3808	4730520	4731116	-	upstream	-80	80	NearestLocation	clpP1	ATP-dependent CLP protease proteolytic subunit 1 ClpP1	intermediary metabolism and respiration		68.1159
NC_010612.1	4735357	4735705	349	whiB4-0h.q0.05_peak_1081	1.522	28.3221	25.6832	236	MMAR_3812	4734830	4735636	-	overlapStart	279	69	NearestLocation	MMAR_3812	formamidopyrimidine-DNA glycosylase	virulence, detoxification, adaptation		67.1429
NC_010612.1	4775116	4775308	193	whiB4-0h.q0.05_peak_1095	1.71552	38.2871	35.0757	74	MMAR_3838	4773503	4774978	-	upstream	-138	138	NearestLocation	cobQ1	cobyric acid synthase CobQ1	intermediary metabolism and respiration		68.5567
NC_010612.1	4814757	4815443	687	whiB4-0h.q0.05_peak_1104	1.50057	32.3306	29.4701	609	MMAR_3877	4814444	4814854	-	overlapStart	97	97	NearestLocation	MMAR_3877	hypothetical protein	unknown		66.5698
NC_010612.1	4870522	4870948	427	whiB4-0h.q0.05_peak_1110	1.61994	25.8779	23.384	98	MMAR_3953	4870328	4871212	+	inside	194	194	NearestLocation	MMAR_3953	conserved hypothetical protein	conserved hypotheticals		64.7196
NC_010612.1	4906154	4906394	241	whiB4-0h.q0.05_peak_1117	1.70056	33.8656	30.9165	168	MMAR_3974	4904247	4906652	-	inside	498	258	NearestLocation	MMAR_3974	conserved hypothetical acyl-CoA transferase	conserved hypotheticals		70.2479
NC_010612.1	4907063	4907497	435	whiB4-0h.q0.05_peak_1118	1.50726	18.0056	15.9655	357	MMAR_3975	4906750	4907571	+	inside	313	74	NearestLocation	MMAR_3975	transcriptional regulatory protein (FadR family)	regulatory proteins		67.4312
NC_010612.1	4920157	4920353	197	whiB4-0h.q0.05_peak_1120	1.89591	47.4539	43.7251	110	MMAR_3985	4920249	4920617	+	overlapStart	-92	92	NearestLocation	MMAR_3985	conserved hypothetical secreted protein	cell wall and cell processes		67.6768
NC_010612.1	4927558	4927799	242	whiB4-0h.q0.05_peak_1122	1.65385	29.046	26.3663	86	MMAR_3991	4927214	4929175	+	inside	344	344	NearestLocation	rsbU	regulator of sigma subunit, anti-anti-sigma factor RsbU	information pathways		69.1358
NC_010612.1	4929376	4929624	249	whiB4-0h.q0.05_peak_1123	1.53967	19.4934	17.3662	180	MMAR_3992	4929188	4930423	-	inside	1047	188	NearestLocation	MMAR_3992	acyl-CoA dehydrogenase	lipid metabolism		66
NC_010612.1	4949421	4949662	242	whiB4-0h.q0.05_peak_1127	1.61332	24.9767	22.535	175	MMAR_4010	4948174	4949355	-	upstream	-66	66	NearestLocation	MMAR_4010	acyl-CoA dehydrogenase	lipid metabolism		70.3704
NC_010612.1	4980041	4980235	195	whiB4-0h.q0.05_peak_1134	1.63092	33.5023	30.5738	117	MMAR_4037	4977354	4979978	-	upstream	-63	63	NearestLocation	MMAR_4037	transmembrane ATP-binding protein ABC transporter	cell wall and cell processes		70.4082
NC_010612.1	4999819	5000033	215	whiB4-0h.q0.05_peak_1140	1.53674	23.4357	21.0839	133	MMAR_4057	5000143	5000856	+	upstream	-324	110	NearestLocation	MMAR_4057	conserved Mce associated membrane protein	cell wall and cell processes		70.3704
NC_010612.1	5035442	5035669	228	whiB4-0h.q0.05_peak_1145	2.228	82.218	77.1443	133	MMAR_5519	5033921	5035459	-	overlapStart	17	17	NearestLocation	rrs	Ribosomal RNA 16S	stable RNAs		43.6681
NC_010612.1	5051824	5052146	323	whiB4-0h.q0.05_peak_1148	1.50172	20.4007	18.223	67	MMAR_4100	5050866	5052731	-	inside	907	585	NearestLocation	rho	transcription termination factor Rho	information pathways		69.4444
NC_010612.1	5057756	5058179	424	whiB4-0h.q0.05_peak_1150	1.50344	17.2661	15.2703	137	MMAR_4104	5056406	5057824	-	overlapStart	68	68	NearestLocation	lysA	diaminopimelate decarboxylase LysA	intermediary metabolism and respiration		69.6471
NC_010612.1	5092264	5092473	210	whiB4-0h.q0.05_peak_1159	1.58073	26.0283	23.5244	107	MMAR_4137	5092650	5093543	+	upstream	-386	177	NearestLocation	oppC	oligopeptide-transport integral membrane protein ABC transporter OppC	cell wall and cell processes		68.7204
NC_010612.1	5098160	5098368	209	whiB4-0h.q0.05_peak_1160	1.64922	34.3586	31.3773	119	MMAR_4140	5097103	5098353	-	overlapStart	193	15	NearestLocation	MMAR_4140	conserved hypothetical hydrolase	conserved hypotheticals		69.5238
NC_010612.1	5112072	5112343	272	whiB4-0h.q0.05_peak_1163	1.56382	21.0456	18.8297	69	MMAR_4150	5112236	5112568	+	overlapStart	-164	107	NearestLocation	MMAR_4150	conserved hypothetical secreted rotein	cell wall and cell processes		68.4982
NC_010612.1	5114285	5114497	213	whiB4-0h.q0.05_peak_1164	1.50235	17.2444	15.2509	83	MMAR_4153	5114196	5114564	+	inside	89	67	NearestLocation	MMAR_4153	conserved hypothetical secreted protein	conserved hypotheticals		67.2897
NC_010612.1	5115850	5116348	499	whiB4-0h.q0.05_peak_1166	1.53845	25.1013	22.6529	99	MMAR_4155	5115755	5116915	+	inside	95	95	NearestLocation	embR	transcriptional regulatory protein EmbR	regulatory proteins		67.8
NC_010612.1	5125088	5125282	195	whiB4-0h.q0.05_peak_1167	1.90184	49.1853	45.3782	91	MMAR_4162	5124382	5125290	-	inside	202	8	NearestLocation	gdpD	glycerolphosphodiesterase GdpD	intermediary metabolism and respiration		67.8571
NC_010612.1	5135421	5135713	293	whiB4-0h.q0.05_peak_1170	1.5446	29.0414	26.362	133	MMAR_4171	5135676	5137679	+	overlapStart	-255	37	NearestLocation	MMAR_4171	transmembrane serine/threonine-protein kinase	regulatory proteins		66.6667
NC_010612.1	5170188	5170377	190	whiB4-0h.q0.05_peak_1179	1.57961	28.2886	25.6512	76	MMAR_4195	5170620	5171453	+	upstream	-432	243	NearestLocation	MMAR_4195	short-chain type dehydrogenase/reductase	intermediary metabolism and respiration		68.5864
NC_010612.1	5176531	5176718	188	whiB4-0h.q0.05_peak_1183	1.64343	29.6036	26.8933	79	MMAR_4200	5176004	5177149	-	inside	618	431	NearestLocation	fgd2	F420-dependent glucose-6-phosphate dehydrogenase Fgd2	intermediary metabolism and respiration		69.3122
NC_010612.1	5177277	5177504	228	whiB4-0h.q0.05_peak_1184	1.54876	27.7979	25.188	93	MMAR_4200	5176004	5177149	-	upstream	-128	128	NearestLocation	fgd2	F420-dependent glucose-6-phosphate dehydrogenase Fgd2	intermediary metabolism and respiration		71.6157
NC_010612.1	5186478	5186670	193	whiB4-0h.q0.05_peak_1186	1.55898	25.8879	23.3933	141	MMAR_4210	5186934	5187464	+	upstream	-456	264	NearestLocation	MMAR_4210	conserved hypothetical membrane protein	cell wall and cell processes		68.0412
NC_010612.1	5192251	5192484	234	whiB4-0h.q0.05_peak_1188	1.54869	26.5188	23.9847	69	MMAR_4214	5190576	5192090	-	upstream	-161	161	NearestLocation	htrA	serine protease HtrA (DegP protein)	intermediary metabolism and respiration		68.5106
NC_010612.1	5225633	5225892	260	whiB4-0h.q0.05_peak_1197	1.56459	28.4638	25.8159	92	MMAR_4243	5225169	5226587	-	inside	954	464	NearestLocation	fadD36	fatty-acid-CoA synthetase, FadD36	lipid metabolism		71.6475
NC_010612.1	5255663	5256084	422	whiB4-0h.q0.05_peak_1202	1.66043	27.7766	25.168	89	MMAR_4270	5256511	5258523	+	upstream	-848	427	NearestLocation	MMAR_4270	PE-PGRS family protein	PE/PPE		66.9031
NC_010612.1	5276907	5277215	309	whiB4-0h.q0.05_peak_1207	1.55612	30.6369	27.8713	128	MMAR_4284	5276876	5277499	+	inside	31	31	NearestLocation	MMAR_4284	transcriptional regulatory protein	regulatory proteins		70.3226
NC_010612.1	5329696	5329920	225	whiB4-0h.q0.05_peak_1219	1.54445	29.3894	26.6902	125	MMAR_4324	5328392	5329561	-	upstream	-135	135	NearestLocation	PPE49	PPE family protein	PE/PPE		73.0088
NC_010612.1	5333174	5333590	417	whiB4-0h.q0.05_peak_1222	1.66983	35.0089	31.9903	90	MMAR_4328	5333386	5335677	+	overlapStart	-212	204	NearestLocation	metE	5-methyltetrahydropteroyltriglutamate-- homocysteine methyltransferase MetE	intermediary metabolism and respiration		66.7464
NC_010612.1	5337511	5337744	234	whiB4-0h.q0.05_peak_1223	1.7319	35.2844	32.2498	105	MMAR_4329	5335755	5337488	-	upstream	-23	23	NearestLocation	MMAR_4329	conserved hypothetical membrane protein	cell wall and cell processes		67.234
NC_010612.1	5347825	5348059	235	whiB4-0h.q0.05_peak_1227	1.55223	26.2503	23.7324	94	MMAR_4340	5347775	5348599	+	inside	50	50	NearestLocation	MMAR_4340	conserved hypothetical protein	conserved hypotheticals		69.0678
NC_010612.1	5354850	5355189	340	whiB4-0h.q0.05_peak_1230	1.67218	35.4733	32.4272	205	MMAR_4349	5354958	5355272	+	overlapStart	-108	83	NearestLocation	MMAR_4349	conserved hypothetical protein	conserved hypotheticals		65.3959
NC_010612.1	5363118	5363476	359	whiB4-0h.q0.05_peak_1233	1.76116	39.7164	36.4209	120	MMAR_4357	5363442	5364689	+	overlapStart	-324	34	NearestLocation	xseA	exodeoxyribonuclease vii (large subunit) XseA	information pathways		67.7778
NC_010612.1	5404379	5404797	419	whiB4-0h.q0.05_peak_1245	1.53282	26.3262	23.8042	332	MMAR_4395	5404211	5405248	+	inside	168	168	NearestLocation	echA9	enoyl-CoA hydratase EchA9	lipid metabolism		69.5238
NC_010612.1	5430367	5430696	330	whiB4-0h.q0.05_peak_1253	1.88685	46.6163	42.9292	257	MMAR_4414	5429919	5430704	-	inside	337	8	NearestLocation	MMAR_4414	conserved hypothetical protein	conserved hypotheticals		68.8822
NC_010612.1	5528033	5528222	190	whiB4-0h.q0.05_peak_1278	1.59852	34.1621	31.1942	102	MMAR_4503	5528317	5529822	+	upstream	-284	95	NearestLocation	MMAR_4503	conserved hypothetical membrane protein	cell wall and cell processes		68.0628
NC_010612.1	5602366	5602572	207	whiB4-0h.q0.05_peak_1293	1.52183	22.3019	20.014	72	MMAR_4567	5603357	5604121	+	upstream	-991	785	NearestLocation	MMAR_4567	conserved hypothetical membrane protein	cell wall and cell processes		65.8654
NC_010612.1	5624543	5624814	272	whiB4-0h.q0.05_peak_1298	1.76452	38.7774	35.5373	163	MMAR_4584	5624867	5626093	+	upstream	-324	53	NearestLocation	mntH	divalent cation-transport integral membrane protein MntH	cell wall and cell processes		67.7656
NC_010612.1	5626276	5626471	196	whiB4-0h.q0.05_peak_1300	1.65246	33.6122	30.6773	96	MMAR_4585	5626259	5626588	+	inside	17	17	NearestLocation	MMAR_4585	conserved hypothetical secreted protein	cell wall and cell processes		72.5888
NC_010612.1	5685050	5685309	260	whiB4-0h.q0.05_peak_1312	1.5544	28.6537	25.9964	55	MMAR_4633	5685539	5686249	+	upstream	-489	230	NearestLocation	prrA	two component response transcriptional regulatory protein PrrA	regulatory proteins		68.1992
NC_010612.1	5693869	5694193	325	whiB4-0h.q0.05_peak_1316	1.50948	17.6288	15.612	256	MMAR_4641	5693167	5694636	-	inside	767	443	NearestLocation	MMAR_4641	monooxygenase	intermediary metabolism and respiration		67.4847
NC_010612.1	5729252	5729492	241	whiB4-0h.q0.05_peak_1326	1.55829	22.9628	20.6389	109	MMAR_4676	5728932	5731076	-	inside	1824	320	NearestLocation	fadB	fatty oxidation protein FadB	lipid metabolism		68.1818
NC_010612.1	5754964	5755174	211	whiB4-0h.q0.05_peak_1336	1.78393	46.736	43.0415	106	MMAR_4705	5753337	5754968	-	overlapStart	4	4	NearestLocation	MMAR_4705	MCE-family protein	virulence, detoxification, adaptation		76.4151
NC_010612.1	5764090	5764737	648	whiB4-0h.q0.05_peak_1337	1.53943	22.8232	20.5073	158	MMAR_4713	5763034	5764239	-	overlapStart	149	149	NearestLocation	MMAR_4713	conserved hypothetical dehydratase	intermediary metabolism and respiration		67.1803
NC_010612.1	5766536	5766819	284	whiB4-0h.q0.05_peak_1338	1.53504	21.1181	18.8981	99	MMAR_4716	5766881	5767081	+	upstream	-345	62	NearestLocation	MMAR_4716	ferredoxin	intermediary metabolism and respiration		69.4737
NC_010612.1	5769882	5770523	642	whiB4-0h.q0.05_peak_1339	1.53858	20.6798	18.4853	92	MMAR_4718	5768561	5769736	-	upstream	-146	146	NearestLocation	MMAR_4718	acyl-CoA dehydrogenase	lipid metabolism		68.1182
NC_010612.1	5795818	5796203	386	whiB4-0h.q0.05_peak_1346	1.53008	21.254	19.0262	115	MMAR_4746	5795870	5797090	+	overlapStart	-52	52	NearestLocation	MMAR_4746	imidazolonepropionase	intermediary metabolism and respiration		69.7674
NC_010612.1	5829338	5829563	226	whiB4-0h.q0.05_peak_1351	1.53363	19.1137	17.0085	129	MMAR_4776	5828954	5829874	-	inside	536	311	NearestLocation	mhpB	extradiol dioxygenase, MhpB	intermediary metabolism and respiration		66.0793
NC_010612.1	5840610	5840818	209	whiB4-0h.q0.05_peak_1355	1.56288	36.5747	33.4663	56	MMAR_4785	5839552	5840865	-	inside	255	47	NearestLocation	MMAR_4785	integral membrane protein	cell wall and cell processes		70.4762
NC_010612.1	5841247	5841436	190	whiB4-0h.q0.05_peak_1356	1.51265	25.0572	22.6112	96	MMAR_4786	5841215	5841514	-	inside	267	32	NearestLocation	MMAR_4786	PE-PGRS family protein	PE/PPE		70.6806
NC_010612.1	5859883	5860148	266	whiB4-0h.q0.05_peak_1365	1.53061	18.9251	16.831	182	MMAR_4807	5860305	5861264	+	upstream	-422	157	NearestLocation	crtB	phytoene synthase, CrtB	lipid metabolism		68.5393
NC_010612.1	5882771	5883375	605	whiB4-0h.q0.05_peak_1377	1.53182	38.3893	35.1706	536	MMAR_4826	5883692	5884360	+	upstream	-921	317	NearestLocation	MMAR_4826	hypothetical protein	unknown		68.3168
NC_010612.1	5905180	5905862	683	whiB4-0h.q0.05_peak_1378	1.50511	18.991	16.8935	626	MMAR_4849	5904980	5905792	+	overlapEnd	200	70	NearestLocation	MMAR_4849	conserved hypothetical protein	conserved hypotheticals		66.3743
NC_010612.1	5910983	5911262	280	whiB4-0h.q0.05_peak_1381	1.66345	28.0001	25.3782	160	MMAR_4857	5910977	5912110	+	inside	6	6	NearestLocation	MMAR_4857	transcriptional regulator	regulatory proteins		65.1246
NC_010612.1	5912926	5913212	287	whiB4-0h.q0.05_peak_1383	1.62439	35.438	32.3936	62	MMAR_4858	5912377	5914500	+	inside	549	549	NearestLocation	MMAR_4858	conserved hypothetical protein	conserved hypotheticals		69.7917
NC_010612.1	5929911	5930210	300	whiB4-0h.q0.05_peak_1393	1.54332	32.7763	29.8898	82	MMAR_4876	5929541	5931943	+	inside	370	370	NearestLocation	ctpV	metal cation transporter p-type ATPase, CtpV	cell wall and cell processes		69.103
NC_010612.1	5933502	5933821	320	whiB4-0h.q0.05_peak_1396	1.58855	31.7383	28.9092	201	MMAR_4879	5933827	5934006	+	upstream	-325	6	NearestLocation	MMAR_4879	conserved hypothetical protein	conserved hypotheticals		66.9782
NC_010612.1	5937806	5938404	599	whiB4-0h.q0.05_peak_1398	1.57158	23.8204	21.4457	363	MMAR_4884	5938586	5939857	+	upstream	-780	182	NearestLocation	MMAR_4884	lipoprotein	cell wall and cell processes		67.3333
NC_010612.1	5954256	5954498	243	whiB4-0h.q0.05_peak_1403	1.50688	27.5838	24.9866	112	MMAR_4899	5954217	5955284	+	inside	39	39	NearestLocation	MMAR_4899	PPE family protein	PE/PPE		71.3115
NC_010612.1	5956220	5956542	323	whiB4-0h.q0.05_peak_1405	1.54301	22	19.7298	245	MMAR_4900	5955311	5956030	-	upstream	-190	190	NearestLocation	MMAR_4900	conserved hypothetical secreted protein	conserved hypotheticals		67.284
NC_010612.1	5964858	5965133	276	whiB4-0h.q0.05_peak_1409	1.61737	33.923	30.9712	181	MMAR_4909	5964399	5965292	-	inside	434	159	NearestLocation	purC	phosphoribosylaminoimidazole- succinocarboxamide synthase, PurC	intermediary metabolism and respiration		69.3141
NC_010612.1	5997101	5997289	189	whiB4-0h.q0.05_peak_1421	1.6474	37.3341	34.1781	74	MMAR_4938	5995921	5997363	-	inside	262	74	NearestLocation	MMAR_4938	hypothetical secreted protein	unknown		74.2105
NC_010612.1	6013239	6013667	429	whiB4-0h.q0.05_peak_1426	1.53815	26.4955	23.9627	364	MMAR_4951	6013166	6014380	+	inside	73	73	NearestLocation	MMAR_4951	conserved protein	conserved hypotheticals		67.2093
NC_010612.1	6020803	6021333	531	whiB4-0h.q0.05_peak_1429	1.57732	34.6437	31.6448	74	MMAR_4956	6020414	6022051	+	inside	389	389	NearestLocation	MMAR_4956	multidrug resistance integral membrane efflux protein	cell wall and cell processes		67.6692
NC_010612.1	6024103	6024357	255	whiB4-0h.q0.05_peak_1431	1.58566	25.9401	23.4423	178	MMAR_4960	6023547	6024422	-	inside	319	65	NearestLocation	bpoA	peroxidase BpoA	virulence, detoxification, adaptation		69.1406
NC_010612.1	6038814	6039204	391	whiB4-0h.q0.05_peak_1440	1.56405	31.8368	29.0026	297	MMAR_4975	6038674	6041613	+	inside	140	140	NearestLocation	MMAR_4975	conserved transmembrane transport protein MmpL family	cell wall and cell processes		69.898
NC_010612.1	6042333	6043022	690	whiB4-0h.q0.05_peak_1442	1.66651	44.7361	41.1675	67	MMAR_4978	6042239	6043741	+	inside	94	94	NearestLocation	otsA	alpha, alpha-trehalose-phosphate synthase [UDP-forming] OtsA	intermediary metabolism and respiration		67.1491
NC_010612.1	6079096	6079311	216	whiB4-0h.q0.05_peak_1452	2.06069	93.0884	87.1116	101	MMAR_5005	6078822	6079859	-	inside	763	274	NearestLocation	MMAR_5005	coenzyme F420-dependent oxidoreductase	intermediary metabolism and respiration		66.8203
NC_010612.1	6080213	6080662	450	whiB4-0h.q0.05_peak_1454	1.58044	23.7112	21.3426	359	MMAR_5007	6080935	6081996	+	upstream	-722	273	NearestLocation	ltp4	lipid transfer protein or keto acyl-CoA thiolase Ltp4	lipid metabolism		68.071
NC_010612.1	6083454	6083737	284	whiB4-0h.q0.05_peak_1457	1.53015	23.0927	20.7609	109	MMAR_5009	6083171	6084061	+	inside	283	283	NearestLocation	MMAR_5009	conserved hypothetical oxidoreductase	conserved hypotheticals		64.5614
NC_010612.1	6130185	6130372	188	whiB4-0h.q0.05_peak_1469	1.68706	34.6933	31.6907	63	MMAR_5048	6129127	6129915	-	upstream	-270	270	NearestLocation	MMAR_5048	short chain dehydrogenase	intermediary metabolism and respiration		71.4286
NC_010612.1	6136232	6136682	451	whiB4-0h.q0.05_peak_1472	1.55613	27.4455	24.8573	158	MMAR_5054	6135736	6136911	+	inside	496	229	NearestLocation	aspB	aspartate aminotransferase AspB	intermediary metabolism and respiration		66.8142
NC_010612.1	6138330	6139000	671	whiB4-0h.q0.05_peak_1473	1.50348	21.9445	19.6773	610	MMAR_5057	6138831	6139376	+	overlapStart	-501	169	NearestLocation	dsbF	conserved lipoprotein DsbF	cell wall and cell processes		65.9226
NC_010612.1	6139376	6139559	184	whiB4-0h.q0.05_peak_1474	1.60995	29.4312	26.7304	115	MMAR_5058	6139373	6140260	+	inside	3	3	NearestLocation	MMAR_5058	conserved hypothetical secreted protein	cell wall and cell processes		68.6486
NC_010612.1	6167109	6167385	277	whiB4-0h.q0.05_peak_1479	1.65468	45.3232	41.7169	106	MMAR_5087	6166649	6167470	-	inside	361	85	NearestLocation	MMAR_5087	conserved membrane protein	cell wall and cell processes		70.5036
NC_010612.1	6202178	6202442	265	whiB4-0h.q0.05_peak_1490	1.50978	34.2191	31.2472	77	MMAR_5123	6202176	6202922	+	inside	2	2	NearestLocation	lpqG	conserved hypothetical lipoprotein LpqG	cell wall and cell processes		68.797
NC_010612.1	6305681	6306023	343	whiB4-0h.q0.05_peak_1507	1.566	28.2609	25.6251	84	MMAR_5219	6304885	6305232	-	upstream	-449	449	NearestLocation	MMAR_5219	conserved hypothetical proline rich protein	conserved hypotheticals		68.0233
NC_010612.1	6308264	6308482	219	whiB4-0h.q0.05_peak_1509	1.63837	39.5154	36.231	117	MMAR_5222	6307579	6308844	-	inside	580	362	NearestLocation	ask	aspartate kinase Ask	intermediary metabolism and respiration		70.4545
NC_010612.1	6312965	6313176	212	whiB4-0h.q0.05_peak_1513	1.64041	28.9068	26.2341	63	MMAR_5224	6312808	6314700	-	inside	1735	157	NearestLocation	MMAR_5224	conserved hypothetical protein	conserved hypotheticals		71.3615
NC_010612.1	6331131	6331684	554	whiB4-0h.q0.05_peak_1520	1.69023	35.9325	32.8614	199	MMAR_5534	6331265	6331353	+	includeFeature	-134	134	NearestLocation	serV	tRNA-Ser anticodon GGA	stable RNAs		67.027
NC_010612.1	6373231	6373548	318	whiB4-0h.q0.05_peak_1540	1.66168	41.268	37.8868	67	MMAR_5280	6373368	6374453	+	overlapStart	-137	137	NearestLocation	MMAR_5280	conserved hypothetical protein	conserved hypotheticals		68.3386
NC_010612.1	6432189	6432494	306	whiB4-0h.q0.05_peak_1555	1.53246	25.1174	22.6681	177	MMAR_5536	6432557	6432629	-	downstream	440	63	NearestLocation	argU	tRNA-Arg anticodon ACG	stable RNAs		68.4039
NC_010612.1	6540858	6541120	263	whiB4-0h.q0.05_peak_1578	1.65434	35.1148	32.0873	177	MMAR_5548	6540761	6541012	+	overlapEnd	97	97	NearestLocation	MMAR_5548	conserved hypothetical secreted protein	cell wall and cell processes		68.1818
NC_010612.1	6541845	6542033	189	whiB4-0h.q0.05_peak_1579	1.637	29.4189	26.7185	70	MMAR_5409	6541224	6541916	+	overlapEnd	621	71	NearestLocation	mpt64	immunogenic protein Mpt64	cell wall and cell processes		72.1053
NC_010612.1	6543775	6544020	246	whiB4-0h.q0.05_peak_1581	1.53665	19.3031	17.187	55	MMAR_5572	6544039	6544149	-	downstream	374	19	NearestLocation	MMAR_5572	conserved hypothetical protein	unknown		60.7287
NC_010612.1	6549197	6549507	311	whiB4-0h.q0.05_peak_1583	1.57787	23.09	20.7585	83	MMAR_5413	6545792	6550375	-	inside	1178	868	NearestLocation	gltB	ferredoxin-dependent glutamate synthase [NADPH] (large subunit) GltB	intermediary metabolism and respiration		67.3077
NC_010612.1	6553260	6553443	184	whiB4-0h.q0.05_peak_1585	1.5826	39.6288	36.3381	87	MMAR_5415	6552956	6554209	+	inside	304	304	NearestLocation	MMAR_5415	conserved hypothetical transmembrane protein	cell wall and cell processes		69.7297
NC_010612.1	6582616	6582845	230	whiB4-0h.q0.05_peak_1594	1.59225	30.5966	27.8329	160	MMAR_5443	6582254	6583975	+	inside	362	362	NearestLocation	eccA1	ESX conserved component eccA1	cell wall and cell processes		65.8009
NC_010612.1	6585730	6586014	285	whiB4-0h.q0.05_peak_1595	1.67529	40.7814	37.4242	201	MMAR_5445	6585421	6587661	+	inside	309	309	NearestLocation	eccCa1	ESX conserved component eccCa1. Possible transmembrane protein	cell wall and cell processes		70.2797
NC_010612.1	6611782	6612175	394	whiB4-0h.q0.05_peak_1605	1.64456	37.8429	34.6576	79	MMAR_5464	6609763	6612183	-	inside	401	8	NearestLocation	MMAR_5464	ADP-ribosyltransferse	virulence, detoxification, adaptation		71.6456
NC_010612.1	6631520	6631712	193	whiB4-0h.q0.05_peak_1613	1.59314	30.58	27.8174	77	MMAR_5481	6630723	6631706	-	overlapStart	186	6	NearestLocation	parB	chromosome partitioning protein ParB	cell wall and cell processes		71.6495

## Sheet: 0.5 hr post aeration
Raw ChIP-seq data of WhiB4 in 0.5 hour post reaeration
seqnames	start	end	width	name	foldchange	-log10pvalue	-log10qvalue	summit	feature	start_position	end_position	feature_strand	insideFeature	distancetoFeature	shortestDistance	fromOverlappingOrNearest	geneSymbol	geneDescription	Functional_Category	GC %
NC_010612.1	8528	8794	267	whiB4-0-5h.q0.05_peak_2	1.52203	43.3453	41.3961	150	MMAR_0007	9951	10853	+	upstream	-1423	1157	NearestLocation	MMAR_0007	conserved hypothetical membrane protein	cell wall and cell processes	67.1642
NC_010612.1	9424	9745	322	whiB4-0-5h.q0.05_peak_3	1.60971	105.07	102.011	205	MMAR_0007	9951	10853	+	upstream	-527	206	NearestLocation	MMAR_0007	conserved hypothetical membrane protein	cell wall and cell processes	69.3498
NC_010612.1	23473	23842	370	whiB4-0-5h.q0.05_peak_7	1.50931	52.5406	50.4034	97	MMAR_0020	22797	24356	-	inside	883	514	NearestLocation	pstP	serine/threonine phosphatase PstP	regulatory proteins	67.1159
NC_010612.1	47105	47347	243	whiB4-0-5h.q0.05_peak_11	1.59909	119.164	115.904	122	MMAR_0046	47293	47610	+	overlapStart	-188	54	NearestLocation	MMAR_0046	conserved hypothetical protein	conserved hypotheticals	70.082
NC_010612.1	63486	63783	298	whiB4-0-5h.q0.05_peak_17	1.61327	62.8065	60.4718	103	MMAR_0062	62513	63277	-	upstream	-209	209	NearestLocation	MMAR_0062	transcriptional regulatory protein (probably GntR-family)	regulatory proteins	70.2341
NC_010612.1	64197	64452	256	whiB4-0-5h.q0.05_peak_18	1.67151	78.0089	75.4103	152	MMAR_0063	63388	64185	-	upstream	-12	12	NearestLocation	MMAR_0063	oxidoreductase	intermediary metabolism and respiration	69.2607
NC_010612.1	71649	72311	663	whiB4-0-5h.q0.05_peak_22	1.79047	120.883	117.596	536	MMAR_0071	72683	73321	+	upstream	-1034	372	NearestLocation	MMAR_0071	transcriptional regulatory protein	regulatory proteins	65.6627
NC_010612.1	88349	88599	251	whiB4-0-5h.q0.05_peak_25	1.55108	76.3689	73.8008	123	MMAR_0086	88106	88885	-	inside	536	243	NearestLocation	MMAR_0086	hydrolase	intermediary metabolism and respiration	72.2222
NC_010612.1	106194	107209	1016	whiB4-0-5h.q0.05_peak_29	1.72287	131.763	128.336	573	MMAR_0099	103081	114750	+	inside	3113	3113	NearestLocation	MMAR_0099	non-ribosomal peptide synthetase	intermediary metabolism and respiration	65.5851
NC_010612.1	110029	110525	497	whiB4-0-5h.q0.05_peak_30	1.8675	117.598	114.36	134	MMAR_0100	114798	115397	+	upstream	-4769	4273	NearestLocation	MMAR_0100	4-hydroxybenzoate synthetase (chorismate lyase)	lipid metabolism	66.4659
NC_010612.1	121454	121731	278	whiB4-0-5h.q0.05_peak_32	1.54527	46.8995	44.8763	115	MMAR_0102	122876	129469	+	upstream	-1422	1145	NearestLocation	MMAR_0102	polyketide synthase PKS	lipid metabolism	69.8925
NC_010612.1	132437	133014	578	whiB4-0-5h.q0.05_peak_37	1.70101	118.021	114.779	155	MMAR_0105	132134	132397	-	upstream	-40	40	NearestLocation	MMAR_0105	conserved hypothetical protein	cell wall and cell processes	68.7392
NC_010612.1	154212	154564	353	whiB4-0-5h.q0.05_peak_46	1.92259	179.552	175.555	154	MMAR_0124	154332	155273	-	overlapEnd	1061	120	NearestLocation	MMAR_0124	quinone oxidoreductase	intermediary metabolism and respiration	68.6441
NC_010612.1	157013	157285	273	whiB4-0-5h.q0.05_peak_47	1.63908	70.8954	68.419	124	MMAR_0126	155864	156622	-	upstream	-391	391	NearestLocation	MMAR_0126	conserved hypothetical protein	conserved hypotheticals	68.2482
NC_010612.1	178098	178377	280	whiB4-0-5h.q0.05_peak_53	1.51173	60.539	58.2473	154	MMAR_0148	177130	178338	-	overlapStart	240	39	NearestLocation	MMAR_0148	glycosyltransferase	cell wall and cell processes	67.6157
NC_010612.1	183386	183629	244	whiB4-0-5h.q0.05_peak_57	1.93924	124.595	121.26	122	MMAR_0154	182886	183926	+	inside	500	297	NearestLocation	MMAR_0154	coenzyme F420-dependent oxidoreductase	intermediary metabolism and respiration	66.9388
NC_010612.1	200067	200320	254	whiB4-0-5h.q0.05_peak_61	1.66762	67.5995	65.1779	117	MMAR_0168	200448	201191	+	upstream	-381	128	NearestLocation	MMAR_0168	conserved protein	conserved hypotheticals	71.7647
NC_010612.1	204498	204760	263	whiB4-0-5h.q0.05_peak_62	1.65652	82.0209	79.3514	143	MMAR_0174	204462	206102	+	inside	36	36	NearestLocation	pks16_1	polyketide synthase Pks16_1	lipid metabolism	69.3182
NC_010612.1	226668	226978	311	whiB4-0-5h.q0.05_peak_69	1.57403	63.0817	60.7419	209	MMAR_0198	226758	227129	+	overlapStart	-90	90	NearestLocation	MMAR_0198	conserved hypothetical protein	conserved hypotheticals	67.6282
NC_010612.1	229324	229943	620	whiB4-0-5h.q0.05_peak_70	1.78946	140.019	136.471	140	MMAR_0200	229316	229807	+	overlapEnd	8	8	NearestLocation	MMAR_0200	conserved hypothetical protein	conserved hypotheticals	66.3446
NC_010612.1	247882	248424	543	whiB4-0-5h.q0.05_peak_75	1.713	123.041	119.726	440	MMAR_0215	248068	249117	+	overlapStart	-186	186	NearestLocation	MMAR_0215	glutamine-transport transmembrane protein ABC transporter	cell wall and cell processes	65.625
NC_010612.1	251872	252382	511	whiB4-0-5h.q0.05_peak_77	1.67574	75.9968	73.4357	88	MMAR_0218	251170	252468	-	inside	596	86	NearestLocation	MMAR_0218	conserved hypothetical transmembrane protein	cell wall and cell processes	64.4531
NC_010612.1	255906	256477	572	whiB4-0-5h.q0.05_peak_79	1.63171	103.42	100.386	319	MMAR_0223	256036	256866	-	overlapEnd	960	130	NearestLocation	MMAR_0223	oxidoreductase	intermediary metabolism and respiration	66.8412
NC_010612.1	267903	269419	1517	whiB4-0-5h.q0.05_peak_81	2.1837	292.537	286.493	1367	MMAR_0237	268665	269282	-	includeFeature	1379	137	NearestLocation	MMAR_0237	transcriptional regulatory protein (possibly TetR-family)	regulatory proteins	66.469
NC_010612.1	273189	273440	252	whiB4-0-5h.q0.05_peak_84	1.76466	97.9903	95.0432	116	MMAR_0240	272006	273682	+	inside	1183	242	NearestLocation	MMAR_0240	monoooxygenase	intermediary metabolism and respiration	63.6364
NC_010612.1	279395	279672	278	whiB4-0-5h.q0.05_peak_88	1.57809	72.9381	70.4291	114	MMAR_0246	279266	280096	+	inside	129	129	NearestLocation	MMAR_0246	conserved hypothetical membrane protein	cell wall and cell processes	68.1004
NC_010612.1	282857	283130	274	whiB4-0-5h.q0.05_peak_91	1.53538	51.4186	49.3041	125	MMAR_0251	283272	284027	+	upstream	-415	142	NearestLocation	mtn	bifunctional Mta/Sah nucleosidase Mtn	intermediary metabolism and respiration	68.7273
NC_010612.1	283659	283973	315	whiB4-0-5h.q0.05_peak_92	1.55866	53.5123	51.3546	79	MMAR_0251	283272	284027	+	inside	387	54	NearestLocation	mtn	bifunctional Mta/Sah nucleosidase Mtn	intermediary metabolism and respiration	66.4557
NC_010612.1	286224	287081	858	whiB4-0-5h.q0.05_peak_93	1.50682	57.1352	54.9059	762	MMAR_0255	285857	288769	+	inside	367	367	NearestLocation	mmpL5_4	conserved transmembrane transport protein, MmpL5_4	cell wall and cell processes	67.6368
NC_010612.1	356506	356758	253	whiB4-0-5h.q0.05_peak_106	1.59536	111.338	108.183	132	MMAR_0310	356496	357431	+	inside	10	10	NearestLocation	MMAR_0310	short-chain type dehydrogenase/reductase	intermediary metabolism and respiration	74.4094
NC_010612.1	357226	358371	1146	whiB4-0-5h.q0.05_peak_107	1.82542	108.725	105.61	494	MMAR_0311	357424	358644	+	overlapStart	-198	198	NearestLocation	MMAR_0311	conserved hypothetical protein	conserved hypotheticals	67.0445
NC_010612.1	366251	366568	318	whiB4-0-5h.q0.05_peak_110	1.74528	104.878	101.822	124	MMAR_0317	365147	366364	+	overlapEnd	1104	113	NearestLocation	oxyS	oxidative stress response regulatory protein OxyS	regulatory proteins	68.0251
NC_010612.1	386189	386520	332	whiB4-0-5h.q0.05_peak_112	2.0779	257.522	252.603	140	MMAR_0334	385931	386599	-	inside	410	79	NearestLocation	MMAR_0334	transcriptional regulatory protein (probably TetR-family)	regulatory proteins	67.5676
NC_010612.1	393377	394157	781	whiB4-0-5h.q0.05_peak_113	1.60074	65.7765	63.3888	643	MMAR_0342	393807	394697	+	overlapStart	-430	350	NearestLocation	ephF	epoxide hydrolase EphF	virulence, detoxification, adaptation	66.4962
NC_010612.1	405696	406411	716	whiB4-0-5h.q0.05_peak_117	1.66371	98.7843	95.8237	483	MMAR_0356	405619	406551	+	inside	77	77	NearestLocation	MMAR_0356	conserved hypothetical protein	conserved hypotheticals	68.0614
NC_010612.1	432520	433024	505	whiB4-0-5h.q0.05_peak_120	1.67365	80.0263	77.3925	110	MMAR_0369	430989	432758	-	overlapStart	238	238	NearestLocation	MMAR_0369	PE family protein	PE/PPE	65.2174
NC_010612.1	461643	462269	627	whiB4-0-5h.q0.05_peak_127	1.7532	156.945	153.209	137	MMAR_0396	461708	462877	+	overlapStart	-65	65	NearestLocation	MMAR_0396	acyl-CoA transferase	lipid metabolism	69.2675
NC_010612.1	471724	472015	292	whiB4-0-5h.q0.05_peak_130	1.62701	88.1926	85.4091	160	MMAR_0407	472089	472550	+	upstream	-365	74	NearestLocation	MMAR_0407	conserved protein	conserved hypotheticals	69.9659
NC_010612.1	477628	478113	486	whiB4-0-5h.q0.05_peak_133	1.53362	64.0578	61.7005	179	MMAR_0413	478272	479312	+	upstream	-644	159	NearestLocation	mce1B	MCE-family protein Mce1B	virulence, detoxification, adaptation	66.7351
NC_010612.1	544808	545100	293	whiB4-0-5h.q0.05_peak_146	1.54603	51.3869	49.2731	112	MMAR_0466	544700	546187	+	inside	108	108	NearestLocation	MMAR_0466	long-chain-fatty-acid-CoA ligase	lipid metabolism	70.068
NC_010612.1	550268	551131	864	whiB4-0-5h.q0.05_peak_147	1.52942	69.6226	67.1678	211	MMAR_0469	548897	553561	+	inside	1371	1371	NearestLocation	MMAR_0469	peptide synthetase	lipid metabolism	65.7803
NC_010612.1	621291	621539	249	whiB4-0-5h.q0.05_peak_164	1.62831	103.416	100.382	127	MMAR_0527	620326	621588	-	inside	297	49	NearestLocation	MMAR_0527	conserved protein	conserved hypotheticals	69.6
NC_010612.1	683185	683463	279	whiB4-0-5h.q0.05_peak_176	1.88296	111.612	108.453	120	MMAR_0580	683515	684183	+	upstream	-330	52	NearestLocation	MMAR_0580	hydrolase	intermediary metabolism and respiration	67.5
NC_010612.1	734998	735355	358	whiB4-0-5h.q0.05_peak_185	1.62793	63.113	60.7727	104	MMAR_0622	733497	734384	-	upstream	-614	614	NearestLocation	coxM_3	aerobic-type carbon monoxide dehydrogenase, CoxM_3	intermediary metabolism and respiration	66.0167
NC_010612.1	735936	736564	629	whiB4-0-5h.q0.05_peak_186	1.8976	120.404	117.125	255	MMAR_0623	734381	736711	-	inside	775	147	NearestLocation	coxL_3	aerobic-type carbon monoxide dehydrogenase, CoxL_3	intermediary metabolism and respiration	66.8254
NC_010612.1	798907	799156	250	whiB4-0-5h.q0.05_peak_196	1.61508	94.2326	91.3444	118	MMAR_0664	797003	798412	-	upstream	-495	495	NearestLocation	eutB	ethanolamine ammonia-lyase large subunit, EutB	intermediary metabolism and respiration	70.5179
NC_010612.1	799493	799747	255	whiB4-0-5h.q0.05_peak_197	1.63657	92.1156	89.2616	137	MMAR_0665	798409	799860	-	inside	367	113	NearestLocation	MMAR_0665	ethanolamine transporter	cell wall and cell processes	71.875
NC_010612.1	814026	814272	247	whiB4-0-5h.q0.05_peak_201	1.7704	87.4509	84.6824	156	MMAR_0681	814582	815241	+	upstream	-556	310	NearestLocation	MMAR_0681	conserved hypothetical protein	conserved hypotheticals	67.3387
NC_010612.1	814699	815139	441	whiB4-0-5h.q0.05_peak_202	1.51016	44.1677	42.2019	86	MMAR_0681	814582	815241	+	inside	117	102	NearestLocation	MMAR_0681	conserved hypothetical protein	conserved hypotheticals	67.6471
NC_010612.1	830219	830828	610	whiB4-0-5h.q0.05_peak_209	1.8343	134.08	130.617	148	MMAR_0695	830263	830913	-	overlapEnd	694	44	NearestLocation	MMAR_0695	conserved hypothetical secreted protein	cell wall and cell processes	67.5941
NC_010612.1	838313	838565	253	whiB4-0-5h.q0.05_peak_212	1.54038	46.1409	44.1334	167	MMAR_0703	837866	839197	+	inside	447	447	NearestLocation	MMAR_0703	FMNH2-utilizing oxygenase	intermediary metabolism and respiration	67.7165
NC_010612.1	852005	852495	491	whiB4-0-5h.q0.05_peak_213	1.54734	73.6201	71.0999	320	MMAR_0708	851973	852725	-	inside	720	32	NearestLocation	MMAR_0708	beta lactamase-like protein	cell wall and cell processes	67.8862
NC_010612.1	909195	909623	429	whiB4-0-5h.q0.05_peak_224	1.64737	136.511	133.012	124	MMAR_0755	907240	910416	-	inside	1221	793	NearestLocation	MMAR_0755	PE-PGRS family protein	PE/PPE	83.2558
NC_010612.1	924401	924928	528	whiB4-0-5h.q0.05_peak_227	1.69559	80.8982	78.2492	422	MMAR_0769	924057	924773	-	overlapStart	372	155	NearestLocation	MMAR_0769	conserved hypothetical protein	conserved hypotheticals	67.1078
NC_010612.1	925261	926304	1044	whiB4-0-5h.q0.05_peak_228	1.60878	73.7335	71.2115	911	MMAR_0770	924767	926083	-	overlapStart	822	221	NearestLocation	MMAR_0770	oxidoreductase	cell wall and cell processes	67.3684
NC_010612.1	934215	934512	298	whiB4-0-5h.q0.05_peak_230	1.60702	82.8957	80.2112	165	MMAR_0776	934268	934615	-	overlapEnd	400	53	NearestLocation	MMAR_0776	conserved hypothetical protein	conserved hypotheticals	70.2341
NC_010612.1	938664	939250	587	whiB4-0-5h.q0.05_peak_232	1.92945	122.295	118.99	133	MMAR_0780	938575	940098	+	inside	89	89	NearestLocation	putA_1	aldehyde dehydrogenase, PutA_1	intermediary metabolism and respiration	67.1769
NC_010612.1	993775	994534	760	whiB4-0-5h.q0.05_peak_242	1.7447	82.2852	79.6108	95	MMAR_0832	993260	993760	-	upstream	-15	15	NearestLocation	MMAR_0832	conserved hypothetical protein	conserved hypotheticals	66.7543
NC_010612.1	997778	998163	386	whiB4-0-5h.q0.05_peak_244	1.86	129.531	126.137	171	MMAR_0836	996485	998662	+	inside	1293	499	NearestLocation	coxL_1	carbon monoxyde dehydrogenase (large chain), CoxL_1	cell wall and cell processes	67.9587
NC_010612.1	1110385	1110749	365	whiB4-0-5h.q0.05_peak_257	1.70275	100.645	97.6546	115	MMAR_0917	1110460	1111968	-	overlapEnd	1583	75	NearestLocation	MMAR_0917	Flavin-binding monooxygenase	intermediary metabolism and respiration	66.6667
NC_010612.1	1134485	1134726	242	whiB4-0-5h.q0.05_peak_260	1.60889	57.2528	55.021	127	MMAR_0934	1134462	1135484	+	inside	23	23	NearestLocation	MMAR_0934	methyltransferase/methylase	intermediary metabolism and respiration	67.9012
NC_010612.1	1137744	1138373	630	whiB4-0-5h.q0.05_peak_263	1.62511	61.9152	59.5966	520	MMAR_0937	1138893	1140395	+	upstream	-1149	520	NearestLocation	gatA_1	peptide amidase, GatA_1	information pathways	67.1949
NC_010612.1	1154394	1155066	673	whiB4-0-5h.q0.05_peak_268	1.60031	80.7005	78.0551	145	MMAR_0946	1154343	1155116	+	inside	51	50	NearestLocation	MMAR_0946	conserved hypothetical protein	conserved hypotheticals	67.9525
NC_010612.1	1161545	1162040	496	whiB4-0-5h.q0.05_peak_270	1.617	76.9853	74.4062	114	MMAR_0952	1159708	1162347	+	inside	1837	307	NearestLocation	MMAR_0952	alpha-1,2-mannosidase	cell wall and cell processes	66.8008
NC_010612.1	1175883	1176874	992	whiB4-0-5h.q0.05_peak_271	1.61492	77.9412	75.3443	702	MMAR_0958	1172690	1175989	-	overlapStart	106	106	NearestLocation	recC	exodeoxyribonuclease V (gamma chain), RecC	information pathways	68.1772
NC_010612.1	1178976	1179386	411	whiB4-0-5h.q0.05_peak_273	1.54295	51.9948	49.8685	278	MMAR_0962	1178161	1178856	-	upstream	-120	120	NearestLocation	echA3	enoyl-CoA hydratase, EchA3	lipid metabolism	67.9612
NC_010612.1	1193869	1194164	296	whiB4-0-5h.q0.05_peak_277	1.6539	68.9292	66.4861	164	MMAR_0982	1193015	1194400	-	inside	531	236	NearestLocation	MMAR_0982	conserved hypothetical protein	conserved hypotheticals	68.3502
NC_010612.1	1218199	1218595	397	whiB4-0-5h.q0.05_peak_284	1.58442	53.1637	51.0131	301	MMAR_0996	1216589	1220539	+	inside	1610	1610	NearestLocation	rpoC	DNA-directed RNA polymerase, beta chain, RpoC	information pathways	68.3417
NC_010612.1	1224673	1225011	339	whiB4-0-5h.q0.05_peak_286	1.60292	62.3277	60.0019	98	MMAR_0999	1224484	1225242	+	inside	189	189	NearestLocation	end	endonuclease iv (apurinase), End	information pathways	67.0588
NC_010612.1	1225374	1226037	664	whiB4-0-5h.q0.05_peak_287	1.71666	104.139	101.094	543	MMAR_1000	1225307	1226155	+	inside	67	67	NearestLocation	lpqP	conserved lipoprotein, LpqP	cell wall and cell processes	68.4211
NC_010612.1	1234129	1234842	714	whiB4-0-5h.q0.05_peak_291	1.54286	59.8274	57.5483	613	MMAR_1008	1234417	1234893	-	overlapEnd	764	51	NearestLocation	MMAR_1008	conserved hypothetical membrane protein	cell wall and cell processes	66.7133
NC_010612.1	1235277	1236346	1070	whiB4-0-5h.q0.05_peak_292	1.61333	85.1288	82.4046	336	MMAR_1009	1234943	1235320	-	overlapStart	43	43	NearestLocation	MMAR_1009	conserved hypothetical transmembrane protein	cell wall and cell processes	66.0131
NC_010612.1	1246194	1246437	244	whiB4-0-5h.q0.05_peak_294	1.79203	116.288	113.07	109	MMAR_1020	1246252	1246563	+	overlapStart	-58	58	NearestLocation	MMAR_1020	conserved hypothetical protein	conserved hypotheticals	67.3469
NC_010612.1	1252677	1253414	738	whiB4-0-5h.q0.05_peak_298	1.72426	93.6823	90.803	143	MMAR_1026	1252661	1253296	-	overlapStart	619	16	NearestLocation	MMAR_1026	transcriptional regulator (TetR family)	regulatory proteins	64.682
NC_010612.1	1260967	1261673	707	whiB4-0-5h.q0.05_peak_300	1.96411	182.317	178.265	564	MMAR_1029	1260905	1262236	+	inside	62	62	NearestLocation	MMAR_1029	lipase	lipid metabolism	67.3729
NC_010612.1	1302535	1302780	246	whiB4-0-5h.q0.05_peak_308	1.64797	102.033	99.0212	101	MMAR_1079	1300867	1302387	-	upstream	-148	148	NearestLocation	mmsA	methylmalonate semialdehyde dehydrogenase, MmsA	intermediary metabolism and respiration	70.8502
NC_010612.1	1312989	1313392	404	whiB4-0-5h.q0.05_peak_312	1.50403	46.9826	44.9577	290	MMAR_1093	1312532	1314007	-	inside	1018	457	NearestLocation	cycA	D-serine/D-alanine/glycine transporter, CycA	cell wall and cell processes	67.1605
NC_010612.1	1357962	1358332	371	whiB4-0-5h.q0.05_peak_316	1.94279	132.21	128.775	236	MMAR_1131	1357453	1359108	+	inside	509	509	NearestLocation	MMAR_1131	metal-dependent hydrolase	intermediary metabolism and respiration	65.5914
NC_010612.1	1368528	1368772	245	whiB4-0-5h.q0.05_peak_318	1.51738	55.0138	52.8246	81	MMAR_1140	1368051	1369796	+	inside	477	477	NearestLocation	choD	cholesterol oxidase precursor ChoD	lipid metabolism	67.0732
NC_010612.1	1410908	1411433	526	whiB4-0-5h.q0.05_peak_329	1.7016	102.489	99.4706	112	MMAR_1172	1409841	1411142	+	overlapEnd	1067	234	NearestLocation	MMAR_1172	dehydrogenase	intermediary metabolism and respiration	66.7932
NC_010612.1	1464985	1465584	600	whiB4-0-5h.q0.05_peak_340	1.51144	97.2766	94.3407	441	MMAR_1207	1463658	1466498	-	inside	1513	914	NearestLocation	MMAR_1207	PE-PGRS family protein	PE/PPE	79.5341
NC_010612.1	1468482	1468793	312	whiB4-0-5h.q0.05_peak_342	1.82109	207.713	203.398	119	MMAR_1208	1466768	1469659	-	inside	1177	866	NearestLocation	MMAR_1208	PE-PGRS family protein	PE/PPE	80.1917
NC_010612.1	1472734	1473033	300	whiB4-0-5h.q0.05_peak_345	1.87229	139.719	136.174	175	MMAR_1211	1472045	1472956	+	overlapEnd	689	77	NearestLocation	MMAR_1211	chitinase	cell wall and cell processes	67.7741
NC_010612.1	1550067	1551553	1487	whiB4-0-5h.q0.05_peak_355	1.55381	64.8107	62.4395	881	MMAR_1268	1549733	1550389	-	overlapStart	322	322	NearestLocation	MMAR_1268	conserved hypothetical regulatory protein	conserved hypotheticals	66.7339
NC_010612.1	1618181	1618444	264	whiB4-0-5h.q0.05_peak_366	1.64409	78.1185	75.5181	176	MMAR_1325	1618502	1619800	+	upstream	-321	58	NearestLocation	MMAR_1325	conserved hypothetical membrane protein	cell wall and cell processes	67.1698
NC_010612.1	1619302	1619793	492	whiB4-0-5h.q0.05_peak_367	1.50025	67.419	65.0002	114	MMAR_1326	1619876	1620190	+	upstream	-574	83	NearestLocation	MMAR_1326	conserved hypothetical protein	conserved hypotheticals	69.574
NC_010612.1	1660216	1660486	271	whiB4-0-5h.q0.05_peak_374	1.66158	106.777	103.692	128	MMAR_1365	1660071	1660346	+	overlapEnd	145	130	NearestLocation	whiB7	transcriptional regulatory protein Whib-like WhiB7	regulatory proteins	71.3235
NC_010612.1	1666245	1666528	284	whiB4-0-5h.q0.05_peak_377	1.5624	49.5975	47.5203	94	MMAR_1371	1665696	1668683	+	inside	549	549	NearestLocation	MMAR_1371	conserved transmembrane protein	cell wall and cell processes	66.3158
NC_010612.1	1796846	1797211	366	whiB4-0-5h.q0.05_peak_392	1.54921	54.9483	52.7609	216	MMAR_1483	1796637	1797125	-	overlapStart	279	86	NearestLocation	nuoA	NADH dehydrogenase I (chain a) NuoA (NADH-ubiquinone oxidoreductase chain a)	intermediary metabolism and respiration	67.5749
NC_010612.1	1806261	1806567	307	whiB4-0-5h.q0.05_peak_396	1.56285	73.1457	70.6328	205	MMAR_1493	1805262	1806158	-	upstream	-103	103	NearestLocation	MMAR_1493	conserved protein	conserved hypotheticals	68.1818
NC_010612.1	1816341	1816884	544	whiB4-0-5h.q0.05_peak_400	1.53491	69.6888	67.2328	250	MMAR_1502	1816090	1816953	-	inside	612	69	NearestLocation	MMAR_1502	conserved hypothetical protein	conserved hypotheticals	67.7064
NC_010612.1	1831658	1831998	341	whiB4-0-5h.q0.05_peak_406	1.55406	62.7217	60.3886	101	MMAR_1515	1831562	1832356	+	inside	96	96	NearestLocation	MMAR_1515	conserved hypothetical membrane protein	cell wall and cell processes	67.5439
NC_010612.1	1832872	1833136	265	whiB4-0-5h.q0.05_peak_407	1.59293	69.9506	67.4903	127	MMAR_1517	1833042	1834799	+	overlapStart	-170	94	NearestLocation	dosS	two component sensor histidine kinase DevS	regulatory proteins	66.9173
NC_010612.1	1883219	1883616	398	whiB4-0-5h.q0.05_peak_423	1.71742	86.6119	83.859	265	MMAR_1565	1882994	1883767	-	inside	548	151	NearestLocation	MMAR_1565	conserved hypothetical methyltransferase	conserved hypotheticals	66.416
NC_010612.1	1935000	1935265	266	whiB4-0-5h.q0.05_peak_439	1.58932	64.3753	62.0117	96	MMAR_1599	1935049	1935738	+	overlapStart	-49	49	NearestLocation	MMAR_1599	transposase	insertion seqs and phages	68.5393
NC_010612.1	1944745	1945118	374	whiB4-0-5h.q0.05_peak_444	1.57472	76.1202	73.5567	285	MMAR_1607	1944890	1946437	+	overlapStart	-145	145	NearestLocation	putA_2	succinate-semialdehyde dehydrogenase [NADP+] dependent, PutA_2	intermediary metabolism and respiration	65.3333
NC_010612.1	1945436	1946386	951	whiB4-0-5h.q0.05_peak_445	1.57333	64.285	61.9233	141	MMAR_1607	1944890	1946437	+	inside	546	51	NearestLocation	putA_2	succinate-semialdehyde dehydrogenase [NADP+] dependent, PutA_2	intermediary metabolism and respiration	67.2269
NC_010612.1	1954239	1954605	367	whiB4-0-5h.q0.05_peak_448	1.86705	108.05	104.946	237	MMAR_1615	1951969	1953507	-	upstream	-732	732	NearestLocation	dnaK1	chaperone protein DnaK1	information pathways	66.5761
NC_010612.1	2043250	2044366	1117	whiB4-0-5h.q0.05_peak_468	1.5469	47.7189	45.6791	987	MMAR_1695	2043991	2044587	+	overlapStart	-741	221	NearestLocation	MMAR_1695	regulatory protein	regulatory proteins	66.9946
NC_010612.1	2057077	2058189	1113	whiB4-0-5h.q0.05_peak_471	1.61395	85.8967	83.1576	117	MMAR_1709	2058155	2058286	+	overlapStart	-1078	34	NearestLocation	MMAR_1709	conserved hypothetical protein	conserved hypotheticals	67.5045
NC_010612.1	2191416	2191669	254	whiB4-0-5h.q0.05_peak_502	1.58072	89.6227	86.8123	91	MMAR_1794	2191822	2193624	+	upstream	-406	153	NearestLocation	pknI	transmembrane serine/threonine-protein kinase I PknI	regulatory proteins	72.549
NC_010612.1	2229915	2230509	595	whiB4-0-5h.q0.05_peak_511	1.59478	55.9227	53.7161	402	MMAR_1830	2229847	2230941	+	inside	68	68	NearestLocation	MMAR_1830	conserved hypothetical protein	conserved hypotheticals	67.6174
NC_010612.1	2237012	2237454	443	whiB4-0-5h.q0.05_peak_513	1.62682	76.6375	74.0643	105	MMAR_1837	2236620	2237834	+	inside	392	380	NearestLocation	MMAR_1837	conserved transmembrane protein	cell wall and cell processes	67.3423
NC_010612.1	2262475	2263449	975	whiB4-0-5h.q0.05_peak_525	1.50368	44.0359	42.0729	307	MMAR_1855	2262180	2263292	-	overlapStart	817	157	NearestLocation	MMAR_1855	conserved hypothetical membrane protein	cell wall and cell processes	67.9303
NC_010612.1	2273181	2274080	900	whiB4-0-5h.q0.05_peak_530	1.61823	59.7729	57.4948	513	MMAR_1867	2273325	2273951	-	includeFeature	770	129	NearestLocation	MMAR_1867	conserved hypothetical protein	conserved hypotheticals	67.1476
NC_010612.1	2274438	2274860	423	whiB4-0-5h.q0.05_peak_531	1.65341	74.7648	72.2257	312	MMAR_1868	2273948	2274922	-	inside	484	62	NearestLocation	MMAR_1868	conserved hypothetical protein	conserved hypotheticals	69.5755
NC_010612.1	2275267	2275575	309	whiB4-0-5h.q0.05_peak_532	1.55707	58.5915	56.3349	112	MMAR_1868	2273948	2274922	-	upstream	-345	345	NearestLocation	MMAR_1868	conserved hypothetical protein	conserved hypotheticals	68.7097
NC_010612.1	2331950	2332214	265	whiB4-0-5h.q0.05_peak_539	1.59483	55.6423	53.4413	103	MMAR_1916	2331848	2332531	+	inside	102	102	NearestLocation	pptII	phosphopantetheinyl transferase, PptII	lipid metabolism	69.1729
NC_010612.1	2348466	2348753	288	whiB4-0-5h.q0.05_peak_547	1.52	101.672	98.6654	124	MMAR_1933	2349358	2350440	+	upstream	-892	605	NearestLocation	MMAR_1933	oxidoreductase	intermediary metabolism and respiration	73.3564
NC_010612.1	2386897	2387344	448	whiB4-0-5h.q0.05_peak_556	1.50367	70.3385	67.8717	114	MMAR_1967	2385969	2388578	+	inside	928	928	NearestLocation	ftsK	cell division transmembrane protein FtsK	cell wall and cell processes	69.7105
NC_010612.1	2443362	2443621	260	whiB4-0-5h.q0.05_peak_563	1.72066	98.6421	95.6837	111	MMAR_2026	2443458	2444357	+	overlapStart	-96	96	NearestLocation	MMAR_2026	antibiotic-transport ATP-binding protein ABC transporter	cell wall and cell processes	68.1992
NC_010612.1	2444915	2445206	292	whiB4-0-5h.q0.05_peak_564	1.65294	64.9433	62.5695	146	MMAR_2028	2445061	2445825	+	overlapStart	-146	145	NearestLocation	MMAR_2028	antibiotic-transport integral membrane leucine, alanine and valine rich protein ABC transporter	cell wall and cell processes	67.2355
NC_010612.1	2449425	2449714	290	whiB4-0-5h.q0.05_peak_566	1.57941	66.3042	63.9058	144	MMAR_2032	2449148	2451061	+	inside	277	277	NearestLocation	dxs1	1-deoxy-D-xylulose 5-phosphate synthase Dxs1	intermediary metabolism and respiration	69.4158
NC_010612.1	2482119	2482417	299	whiB4-0-5h.q0.05_peak_576	1.52444	50.3808	48.2878	161	MMAR_2059	2482478	2482768	+	upstream	-359	61	NearestLocation	MMAR_2059	conserved hypothetical protein	conserved hypotheticals	71
NC_010612.1	2515702	2516007	306	whiB4-0-5h.q0.05_peak_583	1.67428	81.3108	78.654	176	MMAR_2092	2515760	2516884	+	overlapStart	-58	58	NearestLocation	pimA	alpha-mannosyltransferase PimA	lipid metabolism	68.4039
NC_010612.1	2518681	2518950	270	whiB4-0-5h.q0.05_peak_584	1.65661	65.603	63.2181	162	MMAR_2095	2519001	2519846	+	upstream	-320	51	NearestLocation	tesB2	acyl-CoA thioesterase II TesB2	lipid metabolism	69.0037
NC_010612.1	2591205	2591543	339	whiB4-0-5h.q0.05_peak_594	1.64193	62.9813	60.6433	254	MMAR_2149	2590878	2592461	-	inside	1256	327	NearestLocation	MMAR_2149	conserved hypothetical protein	conserved hypotheticals	65.8824
NC_010612.1	2593865	2594395	531	whiB4-0-5h.q0.05_peak_596	1.65494	65.4603	63.078	405	MMAR_2152	2593868	2594410	-	overlapEnd	545	3	NearestLocation	MMAR_2152	transcriptional regulator	regulatory proteins	69.3609
NC_010612.1	2623367	2623827	461	whiB4-0-5h.q0.05_peak_602	1.57666	74.7817	72.2422	308	MMAR_2178	2623561	2624001	+	overlapStart	-194	174	NearestLocation	aroD	3-dehydroquinate dehydratase AroD	intermediary metabolism and respiration	68.6147
NC_010612.1	2675683	2675930	248	whiB4-0-5h.q0.05_peak_610	1.50862	65.3475	62.9672	118	MMAR_2227	2675963	2677906	+	upstream	-280	33	NearestLocation	uvrC	excinuclease ABC (subunit c-nuclease) UvrC	information pathways	71.8876
NC_010612.1	2681119	2681785	667	whiB4-0-5h.q0.05_peak_611	1.78346	95.9066	92.9923	117	MMAR_2231	2680973	2682355	+	inside	146	146	NearestLocation	MMAR_2231	conserved hypothetical protein	conserved hypotheticals	66.4671
NC_010612.1	2713420	2714239	820	whiB4-0-5h.q0.05_peak_618	1.50264	60.5528	58.2609	252	MMAR_2255	2713352	2714326	+	inside	68	68	NearestLocation	ctaB	cytochrome C oxidase assembly factor CtaB	intermediary metabolism and respiration	65.8952
NC_010612.1	2728418	2728772	355	whiB4-0-5h.q0.05_peak_621	1.9745	162.366	158.581	238	MMAR_2266	2728564	2730009	+	overlapStart	-146	146	NearestLocation	MMAR_2266	conserved protein	conserved hypotheticals	67.6966
NC_010612.1	2736969	2737367	399	whiB4-0-5h.q0.05_peak_623	1.604	56.4244	54.2081	87	MMAR_2273	2735739	2737568	-	inside	599	201	NearestLocation	fadE15	acyl-CoA dehydrogenase FadE15	lipid metabolism	66.75
NC_010612.1	2751321	2751796	476	whiB4-0-5h.q0.05_peak_625	1.53059	45.0194	43.0355	119	MMAR_2286	2751599	2752714	+	overlapStart	-278	197	NearestLocation	moxR1	transcriptional regulatory protein, MoxR1	regulatory proteins	67.7149
NC_010612.1	2760603	2761230	628	whiB4-0-5h.q0.05_peak_630	1.50822	47.2435	45.2136	555	MMAR_2296	2760501	2760968	-	overlapStart	365	102	NearestLocation	MMAR_2296	conserved membrane protein	cell wall and cell processes	65.6598
NC_010612.1	2801607	2801970	364	whiB4-0-5h.q0.05_peak_637	1.53667	52.9689	50.8222	231	MMAR_2331	2800374	2801174	-	upstream	-433	433	NearestLocation	MMAR_2331	conserved hypothetical protein	conserved hypotheticals	67.1233
NC_010612.1	2824512	2824761	250	whiB4-0-5h.q0.05_peak_640	2.01469	148.584	144.928	126	MMAR_2343	2824080	2825516	-	inside	1004	432	NearestLocation	MMAR_2343	conserved hypothetical protein	lipid metabolism	64.9402
NC_010612.1	2846849	2847240	392	whiB4-0-5h.q0.05_peak_643	1.57097	50.9714	48.866	273	MMAR_2357	2846352	2847404	-	inside	555	164	NearestLocation	MMAR_2357	conserved hypothetical protein	conserved hypotheticals	68.1934
NC_010612.1	2855085	2855779	695	whiB4-0-5h.q0.05_peak_645	1.73178	83.0214	80.3348	172	MMAR_2367	2855486	2856289	+	overlapStart	-401	293	NearestLocation	MMAR_2367	ketoacyl reductase	lipid metabolism	63.7931
NC_010612.1	2896785	2897112	328	whiB4-0-5h.q0.05_peak_656	1.61907	67.9101	65.4838	210	MMAR_2402	2897161	2897496	+	upstream	-376	49	NearestLocation	hisI	phosphoribosyl-AMP 1,6 cyclohydrolase HisI	intermediary metabolism and respiration	67.4772
NC_010612.1	2898578	2898856	279	whiB4-0-5h.q0.05_peak_658	1.53444	47.8019	45.7607	150	MMAR_2403	2897619	2898710	-	overlapStart	132	132	NearestLocation	MMAR_2403	deacylase	intermediary metabolism and respiration	66.7857
NC_010612.1	2902951	2903271	321	whiB4-0-5h.q0.05_peak_661	1.93436	150.431	146.753	152	MMAR_2406	2901282	2904017	-	inside	1066	746	NearestLocation	MMAR_2406	ligase, Mur-family	cell wall and cell processes	66.7702
NC_010612.1	2908743	2909090	348	whiB4-0-5h.q0.05_peak_663	1.81238	97.4285	94.4902	129	MMAR_2410	2909174	2909632	-	downstream	889	84	NearestLocation	bcpB	peroxidoxin BcpB	virulence, detoxification, adaptation	66.1891
NC_010612.1	2911322	2911689	368	whiB4-0-5h.q0.05_peak_664	1.54052	63.1302	60.7895	123	MMAR_2412	2911262	2911909	+	inside	60	60	NearestLocation	MMAR_2412	conserved hypothetical membrane protein	cell wall and cell processes	69.6477
NC_010612.1	2930337	2930672	336	whiB4-0-5h.q0.05_peak_670	1.51836	42.7955	40.8577	210	MMAR_2428	2929729	2931069	-	inside	732	397	NearestLocation	cya	membrane-anchored adenylyl cyclase Cya	cell wall and cell processes	65.8754
NC_010612.1	2942742	2942983	242	whiB4-0-5h.q0.05_peak_671	1.57953	52.3618	50.2278	109	MMAR_2438	2943103	2944515	+	upstream	-361	120	NearestLocation	MMAR_2438	drug efflux membrane protein	cell wall and cell processes	69.5473
NC_010612.1	2957941	2958207	267	whiB4-0-5h.q0.05_peak_676	1.51814	47.3578	45.3254	158	MMAR_2447	2955106	2958399	-	inside	458	192	NearestLocation	lysX	lysyl-tRNA synthetase 2 LysX	information pathways	67.9104
NC_010612.1	2965548	2965804	257	whiB4-0-5h.q0.05_peak_681	1.53226	59.9418	57.6609	114	MMAR_2456	2965441	2966484	+	inside	107	107	NearestLocation	pheS	phenylalanyl-tRNA synthetase, alpha chain PheS	information pathways	69.3798
NC_010612.1	3018211	3018594	384	whiB4-0-5h.q0.05_peak_690	1.62845	103.404	100.371	116	MMAR_2479	3018707	3018940	+	upstream	-496	113	NearestLocation	MMAR_2479	conserved protein	conserved hypotheticals	69.3506
NC_010612.1	3050096	3050500	405	whiB4-0-5h.q0.05_peak_694	1.55139	47.8554	45.8127	82	MMAR_2506	3050540	3051481	+	upstream	-444	40	NearestLocation	xerD	integrase/recombinase, XerD	insertion seqs and phages	68.7192
NC_010612.1	3051836	3052116	281	whiB4-0-5h.q0.05_peak_696	1.79296	110.928	107.78	125	MMAR_2507	3051488	3052240	-	inside	404	124	NearestLocation	MMAR_2507	O-methyltransferase	intermediary metabolism and respiration	67.3759
NC_010612.1	3055274	3055795	522	whiB4-0-5h.q0.05_peak_697	1.66123	71.0295	68.5508	389	MMAR_2511	3055904	3056755	+	upstream	-630	109	NearestLocation	MMAR_2511	metal dependant hydrolase	intermediary metabolism and respiration	68.4512
NC_010612.1	3109506	3109998	493	whiB4-0-5h.q0.05_peak_701	1.51469	42.2488	40.3227	343	MMAR_2559	3109248	3110270	-	inside	764	258	NearestLocation	MMAR_2559	conserved hypothetical oxidoreductase	intermediary metabolism and respiration	67.4089
NC_010612.1	3183481	3183926	446	whiB4-0-5h.q0.05_peak_715	1.67007	68.0466	65.6175	309	MMAR_2610	3183157	3184602	+	inside	324	324	NearestLocation	MMAR_2610	aldehyde dehydrogenase	intermediary metabolism and respiration	67.7852
NC_010612.1	3185427	3185924	498	whiB4-0-5h.q0.05_peak_716	1.69122	89.0817	86.2816	376	MMAR_2611	3184660	3185985	-	inside	558	61	NearestLocation	MMAR_2611	conserved hypothetical protein	conserved hypotheticals	68.5371
NC_010612.1	3197240	3197540	301	whiB4-0-5h.q0.05_peak_719	1.50966	55.3478	53.1525	101	MMAR_2621	3196661	3197611	+	inside	579	71	NearestLocation	MMAR_2621	esterase/lipase	lipid metabolism	66.2252
NC_010612.1	3201260	3201572	313	whiB4-0-5h.q0.05_peak_721	1.60963	60.8293	58.5321	175	MMAR_2624	3200685	3201362	+	overlapEnd	575	102	NearestLocation	MMAR_2624	conserved hypothetical protein	conserved hypotheticals	67.8344
NC_010612.1	3212816	3213280	465	whiB4-0-5h.q0.05_peak_723	1.59253	65.2507	62.8718	100	MMAR_2633	3212830	3213723	+	overlapStart	-14	14	NearestLocation	MMAR_2633	short-chain type dehydrogenase/reductase	intermediary metabolism and respiration	68.0258
NC_010612.1	3218412	3218858	447	whiB4-0-5h.q0.05_peak_724	1.64728	77.4216	74.8343	313	MMAR_2639	3218299	3218946	-	inside	534	88	NearestLocation	MMAR_2639	conserved hypothetical protein	conserved hypotheticals	68.9732
NC_010612.1	3258602	3259077	476	whiB4-0-5h.q0.05_peak_732	1.70513	76.8067	74.2303	391	MMAR_2671	3258743	3259969	+	overlapStart	-141	141	NearestLocation	PPE26	PPE family protein	PE/PPE	66.457
NC_010612.1	3277286	3277562	277	whiB4-0-5h.q0.05_peak_736	1.58522	77.0464	74.4659	141	MMAR_2685	3277695	3279101	+	upstream	-409	133	NearestLocation	PPE30	PPE family protein	PE/PPE	71.223
NC_010612.1	3281754	3282021	268	whiB4-0-5h.q0.05_peak_738	1.85867	125.416	122.072	126	MMAR_2689	3281856	3282017	-	includeFeature	263	4	NearestLocation	MMAR_2689	hypothetical protein	unknown	69.5167
NC_010612.1	3335290	3335607	318	whiB4-0-5h.q0.05_peak_753	1.55309	60.7636	58.4674	199	MMAR_2735	3335708	3335908	+	upstream	-418	101	NearestLocation	MMAR_2735	hypothetical protein	unknown	68.9655
NC_010612.1	3343351	3343939	589	whiB4-0-5h.q0.05_peak_755	1.57307	52.5991	50.4601	97	MMAR_2742	3341817	3344219	-	inside	868	280	NearestLocation	xfp	D-xylulose 5-phosphate Xfp	intermediary metabolism and respiration	66.4407
NC_010612.1	3355598	3355846	249	whiB4-0-5h.q0.05_peak_760	1.80416	106.341	103.263	122	MMAR_2751	3353614	3355938	-	inside	340	92	NearestLocation	lon	Lon, ATP-dependent Lon protease	virulence, detoxification, adaptation	69.6
NC_010612.1	3396630	3397204	575	whiB4-0-5h.q0.05_peak_768	1.63948	62.5489	60.2184	104	MMAR_2793	3396509	3396835	+	overlapEnd	121	121	NearestLocation	MMAR_2793	conserved hypothetical protein	conserved hypotheticals	65.625
NC_010612.1	3427526	3427852	327	whiB4-0-5h.q0.05_peak_773	1.53311	57.0648	54.8366	136	MMAR_2827	3427940	3429235	+	upstream	-414	88	NearestLocation	MMAR_2827	conserved lipoprotein	cell wall and cell processes	69.8171
NC_010612.1	3446857	3447117	261	whiB4-0-5h.q0.05_peak_777	1.56275	55.4415	53.2442	117	MMAR_2841	3447659	3448420	+	upstream	-802	542	NearestLocation	MMAR_2841	conserved hypothetical membrane protein	cell wall and cell processes	68.7023
NC_010612.1	3455947	3456248	302	whiB4-0-5h.q0.05_peak_778	1.7921	120.115	116.841	125	MMAR_2848	3455501	3456274	+	inside	446	26	NearestLocation	MMAR_2848	conserved hypothetical protein	conserved hypotheticals	69.967
NC_010612.1	3487044	3487563	520	whiB4-0-5h.q0.05_peak_786	1.72606	89.5363	86.7276	127	MMAR_2882	3487639	3489024	+	upstream	-595	76	NearestLocation	mce3A	MCE-family protein Mce3A	virulence, detoxification, adaptation	64.8752
NC_010612.1	3492509	3493189	681	whiB4-0-5h.q0.05_peak_788	1.61432	80.7021	78.0567	195	MMAR_2886	3492688	3493857	+	overlapStart	-179	179	NearestLocation	lprM	MCE-family lipoprotein LprM	virulence, detoxification, adaptation	68.915
NC_010612.1	3502274	3502749	476	whiB4-0-5h.q0.05_peak_790	1.98808	182.486	178.428	338	MMAR_2896	3502651	3503553	+	overlapStart	-377	98	NearestLocation	MMAR_2896	nucleoside-diphosphate-sugar epimerase WcaG-like	cell wall and cell processes	66.2474
NC_010612.1	3523478	3523783	306	whiB4-0-5h.q0.05_peak_796	1.59018	79.6568	77.0291	114	MMAR_2919	3523014	3523709	-	overlapStart	231	74	NearestLocation	MMAR_2919	conserved hypothetical protein	conserved hypotheticals	65.798
NC_010612.1	3526642	3526942	301	whiB4-0-5h.q0.05_peak_797	1.5	40.0936	38.2132	159	MMAR_2923	3526403	3527455	-	inside	813	239	NearestLocation	MMAR_2923	conserved hypothetical membrane protein	cell wall and cell processes	67.2185
NC_010612.1	3921134	3921758	625	whiB4-0-5h.q0.05_peak_835	1.51157	56.0174	53.8087	477	MMAR_3215	3919853	3920965	-	upstream	-169	169	NearestLocation	MMAR_3215	phosphomevalonate kinase	lipid metabolism	67.2524
NC_010612.1	4040478	4040721	244	whiB4-0-5h.q0.05_peak_844	1.63683	68.8669	66.4247	132	MMAR_3275	4040385	4040921	-	inside	443	93	NearestLocation	MMAR_3275	conserved hypothetical protein	conserved hypotheticals	67.3469
NC_010612.1	4092156	4092648	493	whiB4-0-5h.q0.05_peak_855	1.71866	141.909	138.336	145	MMAR_3316	4091225	4094122	+	inside	931	931	NearestLocation	MMAR_3316	PE-PGRS family protein	PE/PPE	80.1619
NC_010612.1	4130806	4131683	878	whiB4-0-5h.q0.05_peak_867	1.52533	74.9918	72.4483	132	MMAR_3348	4130536	4131354	-	overlapStart	548	270	NearestLocation	MMAR_3348	conserved hypothetical protein	conserved hypotheticals	67.6906
NC_010612.1	4138679	4138995	317	whiB4-0-5h.q0.05_peak_868	1.51126	62.5708	60.24	100	MMAR_3356	4139308	4140414	+	upstream	-629	313	NearestLocation	MMAR_3356	conserved hypothetical protein	conserved hypotheticals	66.3522
NC_010612.1	4150162	4150672	511	whiB4-0-5h.q0.05_peak_871	1.50528	44.1493	42.1838	136	MMAR_3367	4150670	4151068	+	overlapStart	-508	2	NearestLocation	MMAR_3367	conserved hypothetical protein	conserved hypotheticals	68.1641
NC_010612.1	4172451	4173177	727	whiB4-0-5h.q0.05_peak_876	1.67678	94.0141	91.1296	519	MMAR_3388	4171896	4173374	-	inside	923	197	NearestLocation	MMAR_3388	conserved hypothetical carboxylase	intermediary metabolism and respiration	67.9945
NC_010612.1	4176852	4177166	315	whiB4-0-5h.q0.05_peak_878	1.69737	90.7127	87.8833	106	MMAR_3391	4176762	4178063	+	inside	90	90	NearestLocation	MMAR_3391	hypothetical protein	unknown	68.038
NC_010612.1	4205877	4206487	611	whiB4-0-5h.q0.05_peak_888	1.54272	52.5688	50.4305	417	MMAR_3409	4206189	4207199	+	overlapStart	-312	298	NearestLocation	MMAR_3409	dihydroorotate dehydrogenase	intermediary metabolism and respiration	66.5033
NC_010612.1	4207374	4207651	278	whiB4-0-5h.q0.05_peak_889	1.54038	46.1409	44.1334	93	MMAR_3410	4207227	4209632	+	inside	147	147	NearestLocation	MMAR_3410	pyruvate dikinase	intermediary metabolism and respiration	69.5341
NC_010612.1	4218045	4218287	243	whiB4-0-5h.q0.05_peak_891	1.75694	84.7285	82.0105	128	MMAR_3417	4218136	4218870	+	overlapStart	-91	91	NearestLocation	cysH_1	3'-phosphoadenosine 5'-phosphosulfate reductase CysH_1	intermediary metabolism and respiration	66.8033
NC_010612.1	4255687	4255944	258	whiB4-0-5h.q0.05_peak_892	1.88677	145.386	141.765	135	MMAR_3451	4255276	4256142	+	inside	411	198	NearestLocation	MMAR_3451	conserved hypothetical protein	conserved hypotheticals	71.0425
NC_010612.1	4261329	4261651	323	whiB4-0-5h.q0.05_peak_895	1.61547	81.4351	78.7759	114	MMAR_3456	4260300	4261028	-	upstream	-301	301	NearestLocation	cysQ_1	monophosphatase CysQ_1	intermediary metabolism and respiration	70.0617
NC_010612.1	4275547	4275804	258	whiB4-0-5h.q0.05_peak_896	1.64602	67.6591	65.2368	105	MMAR_3470	4275073	4275858	-	inside	311	54	NearestLocation	MMAR_3470	short chain membrane-associated dehydrogenase	intermediary metabolism and respiration	68.7259
NC_010612.1	4300121	4300686	566	whiB4-0-5h.q0.05_peak_906	1.61468	113.555	110.371	104	MMAR_3494	4299906	4301507	+	inside	215	215	NearestLocation	MMAR_3494	PE-PGRS family protein	PE/PPE	68.9594
NC_010612.1	4317680	4318129	450	whiB4-0-5h.q0.05_peak_914	1.51669	53.6138	51.4536	94	MMAR_3512	4318390	4319418	+	upstream	-710	261	NearestLocation	MMAR_3512	acyl-CoA dehydrogenase	intermediary metabolism and respiration	67.184
NC_010612.1	4338374	4338712	339	whiB4-0-5h.q0.05_peak_920	2.00164	139.665	136.12	140	MMAR_3530	4338315	4338743	-	inside	369	31	NearestLocation	MMAR_3530	conserved hypothetical protein	conserved hypotheticals	68.5294
NC_010612.1	4340778	4341036	259	whiB4-0-5h.q0.05_peak_921	1.6664	67.3764	64.9583	110	MMAR_3533	4340680	4341315	-	inside	537	98	NearestLocation	MMAR_3533	methyltransferase (methylase)	intermediary metabolism and respiration	69.2308
NC_010612.1	4348885	4349133	249	whiB4-0-5h.q0.05_peak_925	1.60116	66.2994	63.9011	115	MMAR_3540	4348831	4349457	+	inside	54	54	NearestLocation	MMAR_3540	conserved hypothetical secreted protein	cell wall and cell processes	70.4
NC_010612.1	4373741	4374149	409	whiB4-0-5h.q0.05_peak_928	1.99485	151.306	147.619	284	MMAR_3555	4372946	4374163	-	inside	422	14	NearestLocation	MMAR_3555	saccharopine dehydrogenase	intermediary metabolism and respiration	69.0244
NC_010612.1	4396118	4396725	608	whiB4-0-5h.q0.05_peak_932	1.56423	68.0477	65.6185	105	MMAR_3575	4395197	4396084	-	upstream	-34	34	NearestLocation	MMAR_3575	conserved hypothetical protein	virulence, detoxification, adaptation	67.9803
NC_010612.1	4442884	4443686	803	whiB4-0-5h.q0.05_peak_934	1.51713	42.6129	40.6789	720	MMAR_3618	4443404	4444243	+	overlapStart	-520	282	NearestLocation	uspB	sugar-transport integral membrane protein ABC transporter UspB	cell wall and cell processes	65.6716
NC_010612.1	4444687	4445641	955	whiB4-0-5h.q0.05_peak_935	1.8178	120.681	117.398	761	MMAR_3619	4444240	4445568	+	overlapEnd	447	73	NearestLocation	uspC	periplasmic sugar-binding lipoprotein UspC	cell wall and cell processes	67.1548
NC_010612.1	4487685	4488152	468	whiB4-0-5h.q0.05_peak_941	1.52692	44.0832	42.1189	399	MMAR_3642	4487502	4489058	-	inside	1373	183	NearestLocation	MMAR_3642	conserved integral membrane transport protein	cell wall and cell processes	67.1642
NC_010612.1	4492480	4492741	262	whiB4-0-5h.q0.05_peak_942	1.62802	63.4352	61.0893	171	MMAR_3646	4492770	4493462	+	upstream	-290	29	NearestLocation	cysE	serine acetyltransferase CysE	intermediary metabolism and respiration	67.3004
NC_010612.1	4540509	4541091	583	whiB4-0-5h.q0.05_peak_951	1.61704	62.327	60.0012	100	MMAR_3690	4537976	4542514	-	inside	2005	1423	NearestLocation	mbtF	non-ribosomal peptide synthetase MbtF	intermediary metabolism and respiration	67.8082
NC_010612.1	4541778	4542080	303	whiB4-0-5h.q0.05_peak_952	1.51652	62.9424	60.6057	178	MMAR_3690	4537976	4542514	-	inside	736	434	NearestLocation	mbtF	non-ribosomal peptide synthetase MbtF	intermediary metabolism and respiration	68.4211
NC_010612.1	4550545	4550893	349	whiB4-0-5h.q0.05_peak_956	1.77545	90.8057	87.9749	203	MMAR_3695	4550584	4553658	+	overlapStart	-39	39	NearestLocation	mbtD	polyketide synthase MbtD	lipid metabolism	68.8571
NC_010612.1	4556401	4556788	388	whiB4-0-5h.q0.05_peak_959	1.73723	98.0781	95.1299	115	MMAR_3699	4557131	4558126	+	upstream	-730	343	NearestLocation	mbtJ	acetyl hydrolase MbtJ	intermediary metabolism and respiration	68.3805
NC_010612.1	4567158	4567471	314	whiB4-0-5h.q0.05_peak_963	1.84855	110.196	107.059	163	MMAR_3708	4566779	4568014	+	inside	379	379	NearestLocation	MMAR_3708	conserved membrane permease	cell wall and cell processes	68.254
NC_010612.1	4580512	4580756	245	whiB4-0-5h.q0.05_peak_967	1.55853	64.5844	62.2171	118	MMAR_3718	4579658	4580707	-	overlapStart	195	49	NearestLocation	subI	sulfate-binding lipoprotein SubI	cell wall and cell processes	69.5122
NC_010612.1	4581603	4581871	269	whiB4-0-5h.q0.05_peak_968	1.50263	45.5185	43.5239	161	MMAR_3720	4581387	4582565	+	inside	216	216	NearestLocation	MMAR_3720	FAD-dependent oxidoreductase	intermediary metabolism and respiration	68.1481
NC_010612.1	4614713	4614954	242	whiB4-0-5h.q0.05_peak_975	1.54169	50.6806	48.5816	123	MMAR_3748	4614296	4614685	-	upstream	-28	28	NearestLocation	MMAR_3748	conserved hypothetical protein	conserved hypotheticals	70.7819
NC_010612.1	4617701	4617978	278	whiB4-0-5h.q0.05_peak_976	1.61115	84.4803	81.7671	140	MMAR_3751	4616613	4618052	-	inside	351	74	NearestLocation	MMAR_3751	conserved hypothetical protein	conserved hypotheticals	71.3262
NC_010612.1	4693748	4695014	1267	whiB4-0-5h.q0.05_peak_986	1.52203	43.3453	41.3961	1196	MMAR_3798	4696935	4713422	+	upstream	-3187	1921	NearestLocation	MMAR_3798	type I modular polyketide synthase	lipid metabolism	67.5868
NC_010612.1	4702467	4702729	263	whiB4-0-5h.q0.05_peak_988	1.72745	90.5398	87.7129	128	MMAR_3798	4696935	4713422	+	inside	5532	5532	NearestLocation	MMAR_3798	type I modular polyketide synthase	lipid metabolism	65.5303
NC_010612.1	4735239	4735781	543	whiB4-0-5h.q0.05_peak_995	1.68262	101.6	98.5952	354	MMAR_3812	4734830	4735636	-	overlapStart	397	145	NearestLocation	MMAR_3812	formamidopyrimidine-DNA glycosylase	virulence, detoxification, adaptation	66.7279
NC_010612.1	4745112	4745521	410	whiB4-0-5h.q0.05_peak_997	1.54462	63.5179	61.1706	279	MMAR_3822	4745016	4746593	+	inside	96	96	NearestLocation	aglA	alpha-glucosidase AglA	intermediary metabolism and respiration	68.8564
NC_010612.1	4780051	4781055	1005	whiB4-0-5h.q0.05_peak_1011	1.53793	45.7637	43.7637	92	MMAR_3843	4779136	4780182	-	overlapStart	131	131	NearestLocation	pdhB	pyruvate dehydrogenase E1 component (beta subunit) PdhB	intermediary metabolism and respiration	66.2028
NC_010612.1	4796241	4796484	244	whiB4-0-5h.q0.05_peak_1015	1.50064	56.913	54.6874	130	MMAR_3858	4796053	4797660	-	inside	1419	188	NearestLocation	MMAR_3858	conserved hypothetical protein	conserved hypotheticals	73.0612
NC_010612.1	4807469	4808083	615	whiB4-0-5h.q0.05_peak_1018	1.52864	45.2207	43.2324	149	MMAR_3869	4808064	4809314	+	overlapStart	-595	19	NearestLocation	mce5F	Mce family protein Mce5F	virulence, detoxification, adaptation	66.7208
NC_010612.1	4814720	4815480	761	whiB4-0-5h.q0.05_peak_1019	1.634	111.805	108.643	634	MMAR_3877	4814444	4814854	-	overlapStart	134	134	NearestLocation	MMAR_3877	hypothetical protein	unknown	67.0604
NC_010612.1	4823470	4823758	289	whiB4-0-5h.q0.05_peak_1022	1.59752	66.8302	64.4223	164	MMAR_3883	4821997	4823682	-	overlapStart	212	76	NearestLocation	MMAR_3883	conserved hypothetical bacteriophage membrane protein	insertion seqs and phages	70
NC_010612.1	4870481	4870968	488	whiB4-0-5h.q0.05_peak_1026	1.92578	121.437	118.142	127	MMAR_3953	4870328	4871212	+	inside	153	153	NearestLocation	MMAR_3953	conserved hypothetical protein	conserved hypotheticals	63.8037
NC_010612.1	4906111	4906424	314	whiB4-0-5h.q0.05_peak_1031	1.70636	87.1133	84.3519	203	MMAR_3974	4904247	4906652	-	inside	541	228	NearestLocation	MMAR_3974	conserved hypothetical acyl-CoA transferase	conserved hypotheticals	69.5238
NC_010612.1	4907023	4907508	486	whiB4-0-5h.q0.05_peak_1032	1.6615	66.4871	64.0853	109	MMAR_3975	4906750	4907571	+	inside	273	63	NearestLocation	MMAR_3975	transcriptional regulatory protein (FadR family)	regulatory proteins	67.1458
NC_010612.1	4922169	4922422	254	whiB4-0-5h.q0.05_peak_1033	1.85087	126.339	122.983	136	MMAR_3988	4922571	4923776	+	upstream	-402	149	NearestLocation	MMAR_3988	conserved metal-dependent hydrolase	intermediary metabolism and respiration	69.4118
NC_010612.1	4927540	4928259	720	whiB4-0-5h.q0.05_peak_1035	1.7382	91.3963	88.5544	118	MMAR_3991	4927214	4929175	+	inside	326	326	NearestLocation	rsbU	regulator of sigma subunit, anti-anti-sigma factor RsbU	information pathways	68.932
NC_010612.1	4928579	4929656	1078	whiB4-0-5h.q0.05_peak_1036	1.5138	49.8549	47.7729	961	MMAR_3992	4929188	4930423	-	overlapEnd	1844	468	NearestLocation	MMAR_3992	acyl-CoA dehydrogenase	lipid metabolism	68.0259
NC_010612.1	4940749	4941196	448	whiB4-0-5h.q0.05_peak_1041	1.78469	93.0738	90.2038	187	MMAR_4002	4940442	4941335	-	inside	586	139	NearestLocation	MMAR_4002	Dehydrogenase/decarboxylase protein	unknown	66.5924
NC_010612.1	4949036	4949689	654	whiB4-0-5h.q0.05_peak_1043	1.57805	61.8869	59.5695	526	MMAR_4010	4948174	4949355	-	overlapStart	319	319	NearestLocation	MMAR_4010	acyl-CoA dehydrogenase	lipid metabolism	67.7863
NC_010612.1	4968012	4968611	600	whiB4-0-5h.q0.05_peak_1048	1.59666	55.1917	52.9991	96	MMAR_4028	4967531	4967896	-	upstream	-116	116	NearestLocation	MMAR_4028	conserved hypothetical secreted protein	cell wall and cell processes	67.8869
NC_010612.1	4977652	4978133	482	whiB4-0-5h.q0.05_peak_1051	1.58577	64.0127	61.6561	121	MMAR_4036	4975618	4977357	-	upstream	-295	295	NearestLocation	MMAR_4036	transmembrane ATP-binding protein ABC transporter	cell wall and cell processes	69.1511
NC_010612.1	4980618	4980879	262	whiB4-0-5h.q0.05_peak_1052	1.76581	150.379	146.702	132	MMAR_4038	4980715	4981107	+	overlapStart	-97	97	NearestLocation	lprD	conserved lipoprotein LprD	cell wall and cell processes	71.1027
NC_010612.1	5037475	5038211	737	whiB4-0-5h.q0.05_peak_1060	1.68219	73.2295	70.7154	153	MMAR_4085	5037753	5038196	-	includeFeature	721	15	NearestLocation	MMAR_4085	conserved hypothetical protein	conserved hypotheticals	65.8537
NC_010612.1	5055390	5055983	594	whiB4-0-5h.q0.05_peak_1065	1.5324	50.9974	48.8916	84	MMAR_4102	5053998	5055080	-	upstream	-310	310	NearestLocation	thrC	threonine synthase ThrC	intermediary metabolism and respiration	67.7311
NC_010612.1	5056753	5056998	246	whiB4-0-5h.q0.05_peak_1066	1.56048	50.3981	48.3047	121	MMAR_4103	5055077	5056402	-	upstream	-351	351	NearestLocation	thrA	homoserine dehydrogenase ThrA	intermediary metabolism and respiration	69.2308
NC_010612.1	5057732	5058315	584	whiB4-0-5h.q0.05_peak_1067	1.70457	80.9545	78.3045	156	MMAR_4104	5056406	5057824	-	overlapStart	92	92	NearestLocation	lysA	diaminopimelate decarboxylase LysA	intermediary metabolism and respiration	67.5214
NC_010612.1	5065067	5065337	271	whiB4-0-5h.q0.05_peak_1069	1.65049	76.479	73.9087	150	MMAR_4110	5065092	5067761	+	overlapStart	-25	25	NearestLocation	MMAR_4110	aldehyde dehydrogenase	intermediary metabolism and respiration	67.6471
NC_010612.1	5073790	5074149	360	whiB4-0-5h.q0.05_peak_1071	1.53702	51.4061	49.2919	253	MMAR_4118	5073703	5075031	+	inside	87	87	NearestLocation	MMAR_4118	conserved hypothetical membrane permease	cell wall and cell processes	68.144
NC_010612.1	5092214	5092763	550	whiB4-0-5h.q0.05_peak_1074	1.91622	123.096	119.781	151	MMAR_4137	5092650	5093543	+	overlapStart	-436	113	NearestLocation	oppC	oligopeptide-transport integral membrane protein ABC transporter OppC	cell wall and cell processes	65.8802
NC_010612.1	5098132	5099002	871	whiB4-0-5h.q0.05_peak_1075	1.77662	129.609	126.214	155	MMAR_4140	5097103	5098353	-	overlapStart	221	221	NearestLocation	MMAR_4140	conserved hypothetical hydrolase	conserved hypotheticals	69.1514
NC_010612.1	5112049	5112394	346	whiB4-0-5h.q0.05_peak_1080	1.70764	75.9789	73.4181	88	MMAR_4150	5112236	5112568	+	overlapStart	-187	158	NearestLocation	MMAR_4150	conserved hypothetical secreted rotein	cell wall and cell processes	66.8588
NC_010612.1	5166880	5167163	284	whiB4-0-5h.q0.05_peak_1095	1.58896	126.117	122.763	129	MMAR_4194	5166708	5170463	+	inside	172	172	NearestLocation	kgd	alpha-ketoglutarate decarboxylase Kgd	intermediary metabolism and respiration	78.9474
NC_010612.1	5176470	5176761	292	whiB4-0-5h.q0.05_peak_1099	1.56524	52.048	49.9206	141	MMAR_4200	5176004	5177149	-	inside	679	388	NearestLocation	fgd2	F420-dependent glucose-6-phosphate dehydrogenase Fgd2	intermediary metabolism and respiration	68.2594
NC_010612.1	5177259	5177585	327	whiB4-0-5h.q0.05_peak_1100	1.79724	138.992	135.456	175	MMAR_4200	5176004	5177149	-	upstream	-110	110	NearestLocation	fgd2	F420-dependent glucose-6-phosphate dehydrogenase Fgd2	intermediary metabolism and respiration	69.5122
NC_010612.1	5182571	5182825	255	whiB4-0-5h.q0.05_peak_1101	1.53809	49.1632	47.0951	126	MMAR_4205	5181741	5182649	-	overlapStart	78	78	NearestLocation	sugA	sugar-transport integral membrane protein ABC transporter SugA	cell wall and cell processes	69.1406
NC_010612.1	5225599	5225922	324	whiB4-0-5h.q0.05_peak_1114	1.61087	94.3208	91.4312	141	MMAR_4243	5225169	5226587	-	inside	988	430	NearestLocation	fadD36	fatty-acid-CoA synthetase, FadD36	lipid metabolism	71.6923
NC_010612.1	5236303	5236576	274	whiB4-0-5h.q0.05_peak_1118	1.50066	48.5002	46.445	142	MMAR_4254	5236229	5237827	+	inside	74	74	NearestLocation	MMAR_4254	conserved hypothetical protein	conserved hypotheticals	70.9091
NC_010612.1	5271488	5271920	433	whiB4-0-5h.q0.05_peak_1127	1.84684	116.573	113.349	121	MMAR_4278	5268285	5270984	-	upstream	-504	504	NearestLocation	MMAR_4278	PE-PGRS family protein	PE/PPE	66.8203
NC_010612.1	5276907	5277199	293	whiB4-0-5h.q0.05_peak_1128	1.95267	142.137	138.561	126	MMAR_4284	5276876	5277499	+	inside	31	31	NearestLocation	MMAR_4284	transcriptional regulatory protein	regulatory proteins	70.068
NC_010612.1	5280608	5280860	253	whiB4-0-5h.q0.05_peak_1129	1.53746	79.3419	76.7198	121	MMAR_4287	5278846	5281047	-	inside	439	187	NearestLocation	MMAR_4287	PE-PGRS family protein	PE/PPE	68.8976
NC_010612.1	5329245	5329934	690	whiB4-0-5h.q0.05_peak_1139	1.95697	159.945	156.181	563	MMAR_4324	5328392	5329561	-	overlapStart	316	316	NearestLocation	PPE49	PPE family protein	PE/PPE	67.4385
NC_010612.1	5331433	5331726	294	whiB4-0-5h.q0.05_peak_1140	1.65666	84.1239	81.4168	127	MMAR_4326	5331460	5332302	+	overlapStart	-27	27	NearestLocation	MMAR_4326	short-chain type dehydrogenase/reductase	intermediary metabolism and respiration	67.7966
NC_010612.1	5333148	5333586	439	whiB4-0-5h.q0.05_peak_1142	1.65885	73.7523	71.2298	120	MMAR_4328	5333386	5335677	+	overlapStart	-238	200	NearestLocation	metE	5-methyltetrahydropteroyltriglutamate-- homocysteine methyltransferase MetE	intermediary metabolism and respiration	66.1364
NC_010612.1	5347814	5348064	251	whiB4-0-5h.q0.05_peak_1146	1.5766	63.1437	60.8029	118	MMAR_4340	5347775	5348599	+	inside	39	39	NearestLocation	MMAR_4340	conserved hypothetical protein	conserved hypotheticals	70.6349
NC_010612.1	5363113	5363466	354	whiB4-0-5h.q0.05_peak_1150	1.81894	103.583	100.546	117	MMAR_4357	5363442	5364689	+	overlapStart	-329	24	NearestLocation	xseA	exodeoxyribonuclease vii (large subunit) XseA	information pathways	67.3239
NC_010612.1	5370346	5371015	670	whiB4-0-5h.q0.05_peak_1152	1.65358	82.1551	79.483	548	MMAR_4363	5369535	5371124	-	inside	778	109	NearestLocation	MMAR_4363	hypothetical carboxylesterase	conserved hypotheticals	66.3189
NC_010612.1	5381444	5381689	246	whiB4-0-5h.q0.05_peak_1154	1.60216	84.5153	81.8009	141	MMAR_4373	5381401	5381700	-	inside	256	11	NearestLocation	MMAR_4373	conserved hypothetical protein	conserved hypotheticals	69.6356
NC_010612.1	5399026	5399590	565	whiB4-0-5h.q0.05_peak_1156	1.55528	79.0746	76.4573	91	MMAR_4390	5397907	5399301	-	overlapStart	275	275	NearestLocation	cbs	cystathionine beta-synthase Cbs	intermediary metabolism and respiration	68.7279
NC_010612.1	5403272	5403755	484	whiB4-0-5h.q0.05_peak_1158	1.5159	57.9146	55.6703	381	MMAR_4394	5403121	5403963	-	inside	691	151	NearestLocation	MMAR_4394	conserved hypothetical transmembrane protein	cell wall and cell processes	66.8041
NC_010612.1	5410372	5410656	285	whiB4-0-5h.q0.05_peak_1162	1.76427	196.357	192.171	124	MMAR_4399	5410995	5413727	+	upstream	-623	339	NearestLocation	MMAR_4399	PE-PGRS family protein	PE/PPE	78.3217
NC_010612.1	5425345	5426118	774	whiB4-0-5h.q0.05_peak_1169	1.56054	73.9765	71.4507	130	MMAR_4410	5423744	5425294	-	upstream	-51	51	NearestLocation	aslA	arylsulfatase, AslA	intermediary metabolism and respiration	68.7742
NC_010612.1	5474662	5474938	277	whiB4-0-5h.q0.05_peak_1178	1.76364	89.0359	86.2369	140	MMAR_4456	5475080	5476624	+	upstream	-418	142	NearestLocation	trcS	two component sensor histidine kinase TrcS	regulatory proteins	67.9856
NC_010612.1	5476536	5477190	655	whiB4-0-5h.q0.05_peak_1179	1.55753	78.7318	76.1202	244	MMAR_4457	5476662	5477402	+	overlapStart	-126	126	NearestLocation	MMAR_4457	hydantoin racemase	intermediary metabolism and respiration	67.9878
NC_010612.1	5522766	5524082	1317	whiB4-0-5h.q0.05_peak_1191	1.69574	91.031	88.1957	1189	MMAR_4497	5523173	5523919	+	includeFeature	-407	163	NearestLocation	MMAR_4497	methyltransferase	intermediary metabolism and respiration	68.2853
NC_010612.1	5547819	5548152	334	whiB4-0-5h.q0.05_peak_1197	1.51229	84.0903	81.3837	203	MMAR_4518	5547340	5548518	-	inside	699	366	NearestLocation	MMAR_4518	conserved hypothetical transmembrane protein	cell wall and cell processes	68.0597
NC_010612.1	5628061	5628468	408	whiB4-0-5h.q0.05_peak_1215	1.62393	74.1145	71.5861	291	MMAR_5525	5628641	5628716	+	upstream	-580	173	NearestLocation	argT	tRNA-Arg anticodon CCT	stable RNAs	67.9707
NC_010612.1	5640519	5641003	485	whiB4-0-5h.q0.05_peak_1217	1.51926	91.0747	88.2387	378	MMAR_4601	5638306	5639169	-	upstream	-1350	1350	NearestLocation	MMAR_4601	conserved hypothetical protein	conserved hypotheticals	78.8066
NC_010612.1	5683948	5684414	467	whiB4-0-5h.q0.05_peak_1226	1.56196	63.0645	60.7249	149	MMAR_4632	5683718	5685388	+	inside	230	230	NearestLocation	MMAR_4632	conserved hypothetical protein	conserved hypotheticals	67.3077
NC_010612.1	5695028	5695383	356	whiB4-0-5h.q0.05_peak_1230	1.5605	73.1085	70.5963	110	MMAR_4642	5694900	5695559	-	inside	531	128	NearestLocation	pdxH	pyridoxamine 5'-phosphate oxidase PdxH	intermediary metabolism and respiration	67.507
NC_010612.1	5725455	5725941	487	whiB4-0-5h.q0.05_peak_1234	1.67828	93.1723	90.3009	335	MMAR_4672	5725630	5725950	+	overlapStart	-175	9	NearestLocation	MMAR_4672	conserved hypothetical protein	conserved hypotheticals	68.6475
NC_010612.1	5727006	5727259	254	whiB4-0-5h.q0.05_peak_1235	1.55996	82.7834	80.1004	150	MMAR_4673	5725977	5726960	-	upstream	-46	46	NearestLocation	MMAR_4673	conserved protein	conserved hypotheticals	69.0196
NC_010612.1	5733256	5733533	278	whiB4-0-5h.q0.05_peak_1238	1.59952	73.3147	70.7988	142	MMAR_4679	5733689	5734150	-	downstream	894	156	NearestLocation	MMAR_4679	conserved hypothetical protein	conserved hypotheticals	70.2509
NC_010612.1	5744140	5744604	465	whiB4-0-5h.q0.05_peak_1243	1.51793	67.8099	65.3852	283	MMAR_4692	5744750	5745181	+	upstream	-610	146	NearestLocation	MMAR_4692	conserved hypothetical secreted protein	cell wall and cell processes	68.2403
NC_010612.1	5745450	5745721	272	whiB4-0-5h.q0.05_peak_1244	1.70922	75.3722	72.8217	109	MMAR_4693	5745184	5745768	-	inside	318	47	NearestLocation	MMAR_4693	transcriptional regulator	regulatory proteins	64.4689
NC_010612.1	5766538	5766793	256	whiB4-0-5h.q0.05_peak_1249	1.7655	86.4567	83.7069	114	MMAR_4716	5766881	5767081	+	upstream	-343	88	NearestLocation	MMAR_4716	ferredoxin	intermediary metabolism and respiration	68.4825
NC_010612.1	5769876	5770509	634	whiB4-0-5h.q0.05_peak_1250	1.57726	58.8302	56.5694	129	MMAR_4718	5768561	5769736	-	upstream	-140	140	NearestLocation	MMAR_4718	acyl-CoA dehydrogenase	lipid metabolism	68.189
NC_010612.1	5796492	5796754	263	whiB4-0-5h.q0.05_peak_1257	1.53671	45.5756	43.5794	79	MMAR_4747	5797074	5797493	+	upstream	-582	320	NearestLocation	MMAR_4747	conserved hypothetical protein	conserved hypotheticals	67.803
NC_010612.1	5803039	5803325	287	whiB4-0-5h.q0.05_peak_1260	1.51954	56.7237	54.5017	161	MMAR_4752	5802783	5803436	+	inside	256	111	NearestLocation	MMAR_4752	transcriptional regulatory protein	information pathways	68.75
NC_010612.1	5829270	5829595	326	whiB4-0-5h.q0.05_peak_1267	1.67741	69.3957	66.9444	172	MMAR_4776	5828954	5829874	-	inside	604	279	NearestLocation	mhpB	extradiol dioxygenase, MhpB	intermediary metabolism and respiration	66.9725
NC_010612.1	5856834	5857176	343	whiB4-0-5h.q0.05_peak_1276	1.60033	61.9412	59.6221	123	MMAR_4803	5856598	5856888	-	overlapStart	54	54	NearestLocation	MMAR_4803	hypothetical protein	unknown	66.2791
NC_010612.1	5859874	5860190	317	whiB4-0-5h.q0.05_peak_1277	1.74103	81.5582	78.8967	176	MMAR_4807	5860305	5861264	+	upstream	-431	115	NearestLocation	crtB	phytoene synthase, CrtB	lipid metabolism	69.4969
NC_010612.1	5862831	5863469	639	whiB4-0-5h.q0.05_peak_1278	1.59776	84.2362	81.5276	125	MMAR_4811	5864308	5864859	+	upstream	-1477	839	NearestLocation	MMAR_4811	marR-family transcriptional regulator	regulatory proteins	67.3438
NC_010612.1	5879819	5880092	274	whiB4-0-5h.q0.05_peak_1282	1.58994	101.714	98.7069	128	MMAR_4825	5879550	5883284	+	inside	269	269	NearestLocation	metH	5-methyltetrahydrofolate--homocysteine methyltransferase, MetH	intermediary metabolism and respiration	71.2727
NC_010612.1	5881346	5881658	313	whiB4-0-5h.q0.05_peak_1283	1.93517	127.665	124.295	173	MMAR_4825	5879550	5883284	+	inside	1796	1626	NearestLocation	metH	5-methyltetrahydrofolate--homocysteine methyltransferase, MetH	intermediary metabolism and respiration	69.4268
NC_010612.1	5906154	5906986	833	whiB4-0-5h.q0.05_peak_1286	1.55484	64.6944	62.3254	104	MMAR_4851	5906809	5907309	+	overlapStart	-655	177	NearestLocation	MMAR_4851	deaminase	conserved hypotheticals	66.0671
NC_010612.1	5920402	5920759	358	whiB4-0-5h.q0.05_peak_1290	1.57133	61.0323	58.731	191	MMAR_4864	5919294	5920256	-	upstream	-146	146	NearestLocation	mshD	mycothiol acetyltransferase, MshD	lipid metabolism	67.1309
NC_010612.1	5938053	5938377	325	whiB4-0-5h.q0.05_peak_1297	1.61198	63.4256	61.0798	109	MMAR_4884	5938586	5939857	+	upstream	-533	209	NearestLocation	MMAR_4884	lipoprotein	cell wall and cell processes	67.4847
NC_010612.1	5956211	5956538	328	whiB4-0-5h.q0.05_peak_1305	1.59675	61.8997	59.5821	219	MMAR_4900	5955311	5956030	-	upstream	-181	181	NearestLocation	MMAR_4900	conserved hypothetical secreted protein	conserved hypotheticals	67.4772
NC_010612.1	5964876	5965124	249	whiB4-0-5h.q0.05_peak_1308	1.61395	73.655	71.1343	154	MMAR_4909	5964399	5965292	-	inside	416	168	NearestLocation	purC	phosphoribosylaminoimidazole- succinocarboxamide synthase, PurC	intermediary metabolism and respiration	69.2
NC_010612.1	5987515	5987833	319	whiB4-0-5h.q0.05_peak_1314	1.65814	88.5609	85.771	182	MMAR_4927	5986622	5987374	-	upstream	-141	141	NearestLocation	MMAR_4927	dehydrogenase/reductase	intermediary metabolism and respiration	68.4375
NC_010612.1	6013245	6013686	442	whiB4-0-5h.q0.05_peak_1324	1.51053	61.0737	58.7712	358	MMAR_4951	6013166	6014380	+	inside	79	79	NearestLocation	MMAR_4951	conserved protein	conserved hypotheticals	67.4944
NC_010612.1	6014704	6014961	258	whiB4-0-5h.q0.05_peak_1325	1.50459	45.2404	43.2517	108	MMAR_4952	6014391	6015197	-	inside	493	236	NearestLocation	echA8_3	enoyl-CoA dehydratase, EchA8_3	lipid metabolism	68.7259
NC_010612.1	6020263	6021347	1085	whiB4-0-5h.q0.05_peak_1326	1.71342	107.998	104.895	621	MMAR_4956	6020414	6022051	+	overlapStart	-151	151	NearestLocation	MMAR_4956	multidrug resistance integral membrane efflux protein	cell wall and cell processes	66.2983
NC_010612.1	6021707	6022091	385	whiB4-0-5h.q0.05_peak_1327	1.56248	50.398	48.3045	234	MMAR_4957	6022093	6022575	-	downstream	868	2	NearestLocation	MMAR_4957	hypothetical protein	unknown	66.5803
NC_010612.1	6029227	6029530	304	whiB4-0-5h.q0.05_peak_1329	1.51304	51.5784	49.4606	202	MMAR_4966	6028733	6030268	+	inside	494	494	NearestLocation	cpsA	conserved hypothetical membrane protein CpsA	cell wall and cell processes	68.5246
NC_010612.1	6031633	6031984	352	whiB4-0-5h.q0.05_peak_1331	1.51034	47.0822	45.0555	141	MMAR_4968	6031070	6031903	-	overlapStart	270	81	NearestLocation	MMAR_4968	short-chain type dehydrogenase/reductase	intermediary metabolism and respiration	66.0057
NC_010612.1	6040723	6040992	270	whiB4-0-5h.q0.05_peak_1335	1.52315	61.5573	59.246	117	MMAR_4976	6041704	6042006	+	upstream	-981	712	NearestLocation	MMAR_4976	conserved hypothetical transcriptional regulator (PadR-like family)	regulatory proteins	68.6347
NC_010612.1	6042318	6043116	799	whiB4-0-5h.q0.05_peak_1337	1.53444	75.2693	72.7208	90	MMAR_4978	6042239	6043741	+	inside	79	79	NearestLocation	otsA	alpha, alpha-trehalose-phosphate synthase [UDP-forming] OtsA	intermediary metabolism and respiration	67.5
NC_010612.1	6079055	6079805	751	whiB4-0-5h.q0.05_peak_1351	2.27829	272.538	267.406	155	MMAR_5005	6078822	6079859	-	inside	804	54	NearestLocation	MMAR_5005	coenzyme F420-dependent oxidoreductase	intermediary metabolism and respiration	69.016
NC_010612.1	6080170	6080705	536	whiB4-0-5h.q0.05_peak_1352	1.53059	44.6403	42.6644	432	MMAR_5007	6080935	6081996	+	upstream	-765	230	NearestLocation	ltp4	lipid transfer protein or keto acyl-CoA thiolase Ltp4	lipid metabolism	68.1564
NC_010612.1	6083445	6083823	379	whiB4-0-5h.q0.05_peak_1355	1.52975	55.3301	53.1351	294	MMAR_5010	6084058	6084468	+	upstream	-613	235	NearestLocation	MMAR_5010	conserved hypothetical ketosteroid isomerase-like protein	intermediary metabolism and respiration	66.0526
NC_010612.1	6103734	6104095	362	whiB4-0-5h.q0.05_peak_1362	1.50245	40.4493	38.561	272	MMAR_5027	6103100	6104260	-	inside	526	165	NearestLocation	ltp2_1	acetyl-CoA acetyltransferase (PaaJ-like), Ltp2_1	lipid metabolism	66.6667
NC_010612.1	6115520	6115887	368	whiB4-0-5h.q0.05_peak_1365	1.5776	54.9272	52.7401	251	MMAR_5039	6115378	6116121	+	inside	142	142	NearestLocation	echA20	enoyl-CoA hydratase EchA20	lipid metabolism	66.3957
NC_010612.1	6130160	6130419	260	whiB4-0-5h.q0.05_peak_1367	1.97854	145.267	141.649	84	MMAR_5048	6129127	6129915	-	upstream	-245	245	NearestLocation	MMAR_5048	short chain dehydrogenase	intermediary metabolism and respiration	69.3487
NC_010612.1	6194868	6195314	447	whiB4-0-5h.q0.05_peak_1388	1.55168	81.3094	78.6527	313	MMAR_5115	6194553	6195743	+	inside	315	315	NearestLocation	MMAR_5115	monooxygenase	intermediary metabolism and respiration	68.3036
NC_010612.1	6202180	6202432	253	whiB4-0-5h.q0.05_peak_1390	1.54317	88.3317	85.546	95	MMAR_5123	6202176	6202922	+	inside	4	4	NearestLocation	lpqG	conserved hypothetical lipoprotein LpqG	cell wall and cell processes	69.2913
NC_010612.1	6240147	6240471	325	whiB4-0-5h.q0.05_peak_1396	1.52136	57.7243	55.4836	86	MMAR_5155	6239844	6241799	+	inside	303	303	NearestLocation	acs	acetyl-coenzyme a synthetase Acs	intermediary metabolism and respiration	68.7117
NC_010612.1	6308225	6308576	352	whiB4-0-5h.q0.05_peak_1410	1.72122	106.089	103.014	151	MMAR_5222	6307579	6308844	-	inside	619	268	NearestLocation	ask	aspartate kinase Ask	intermediary metabolism and respiration	67.9887
NC_010612.1	6309891	6311262	1372	whiB4-0-5h.q0.05_peak_1411	1.561	62.8699	60.5343	192	MMAR_5223	6309196	6312801	+	inside	695	695	NearestLocation	MMAR_5223	drugs-transport transmembrane ATP-binding protein ABC transporter	cell wall and cell processes	67.9534
NC_010612.1	6366029	6367084	1056	whiB4-0-5h.q0.05_peak_1428	1.55946	63.0271	60.6883	466	MMAR_5275	6365728	6367530	-	inside	1501	301	NearestLocation	fadD15_1	long-chain-fatty-acid-CoA ligase FadD15_1	lipid metabolism	66.7928
NC_010612.1	6367786	6368055	270	whiB4-0-5h.q0.05_peak_1429	1.52335	76.9291	74.3506	152	MMAR_5276	6367791	6368810	+	overlapStart	-5	5	NearestLocation	MMAR_5276	transcriptional regulatory protein (probably AraC/XylS-family)	regulatory proteins	71.5867
NC_010612.1	6371531	6371797	267	whiB4-0-5h.q0.05_peak_1431	1.58863	81.2005	78.5456	120	MMAR_5278	6370161	6371519	-	upstream	-12	12	NearestLocation	MMAR_5278	conserved hypothetical membrane protein	cell wall and cell processes	72.0149
NC_010612.1	6382177	6382444	268	whiB4-0-5h.q0.05_peak_1434	1.50901	59.3807	57.1101	161	MMAR_5286	6382127	6382462	-	inside	285	18	NearestLocation	PE34	PE family protein	PE/PPE	67.2862
NC_010612.1	6385084	6385570	487	whiB4-0-5h.q0.05_peak_1436	1.62969	60.832	58.5342	367	MMAR_5289	6384267	6385505	-	overlapStart	421	65	NearestLocation	MMAR_5289	hydrolase	intermediary metabolism and respiration	65.5738
NC_010612.1	6540898	6541140	243	whiB4-0-5h.q0.05_peak_1475	1.89995	120.306	117.029	131	MMAR_5409	6541224	6541916	+	upstream	-326	84	NearestLocation	mpt64	immunogenic protein Mpt64	cell wall and cell processes	67.2131
NC_010612.1	6549889	6550261	373	whiB4-0-5h.q0.05_peak_1478	1.61174	89.0675	86.2678	177	MMAR_5413	6545792	6550375	-	inside	486	114	NearestLocation	gltB	ferredoxin-dependent glutamate synthase [NADPH] (large subunit) GltB	intermediary metabolism and respiration	67.9144
NC_010612.1	6553203	6553513	311	whiB4-0-5h.q0.05_peak_1480	2.02591	226.624	222.116	153	MMAR_5415	6552956	6554209	+	inside	247	247	NearestLocation	MMAR_5415	conserved hypothetical transmembrane protein	cell wall and cell processes	67.9487
NC_010612.1	6562723	6562985	263	whiB4-0-5h.q0.05_peak_1483	1.88878	170.348	166.48	142	MMAR_5423	6562512	6563717	+	inside	211	211	NearestLocation	MMAR_5423	conserved hypothetical transmembrane protein	cell wall and cell processes	68.1818
NC_010612.1	6582575	6582875	301	whiB4-0-5h.q0.05_peak_1486	1.75244	105.298	102.235	184	MMAR_5443	6582254	6583975	+	inside	321	321	NearestLocation	eccA1	ESX conserved component eccA1	cell wall and cell processes	67.8808
NC_010612.1	6585720	6586021	302	whiB4-0-5h.q0.05_peak_1487	1.54786	64.6176	62.2499	197	MMAR_5445	6585421	6587661	+	inside	299	299	NearestLocation	eccCa1	ESX conserved component eccCa1. Possible transmembrane protein	cell wall and cell processes	70.297
NC_010612.1	6598378	6598735	358	whiB4-0-5h.q0.05_peak_1490	1.75088	112.993	109.816	207	MMAR_5454	6597020	6597916	-	upstream	-462	462	NearestLocation	MMAR_5454	conserved hypothetical transmembrane protein	cell wall and cell processes	67.1309
NC_010612.1	6605046	6605411	366	whiB4-0-5h.q0.05_peak_1493	1.53753	52.5682	50.4298	208	MMAR_5459	6604313	6605719	-	inside	673	308	NearestLocation	mycP3_1	membrane-anchored serine protease (mycosin), MycP3_1	intermediary metabolism and respiration	69.7548
NC_010612.1	6605845	6606227	383	whiB4-0-5h.q0.05_peak_1494	1.5473	50.3698	48.2774	230	MMAR_5459	6604313	6605719	-	upstream	-126	126	NearestLocation	mycP3_1	membrane-anchored serine protease (mycosin), MycP3_1	intermediary metabolism and respiration	67.1875
NC_010612.1	6616454	6616711	258	whiB4-0-5h.q0.05_peak_1498	1.58981	65.8245	63.4354	108	MMAR_5470	6616290	6616799	-	inside	345	88	NearestLocation	MMAR_5470	conserved hypothetical protein	conserved hypotheticals	67.9537

## Sheet: log phase normoxia
Raw ChIP-seq data of WhiB4 in log phase under normoxia
seqnames	start	end	width	name	foldchange	-log10pvalue	-log10qvalue	summit	feature	start_position	end_position	feature_strand	insideFeature	distancetoFeature	shortestDistance	fromOverlappingOrNearest	geneSymbol	geneDescription	Functional_Category	GC %
NC_010612.1	10055	10449	395	whiB4-logphase.q0.05_peak_1	3.45965	62.1789	59.8317	145	MMAR_0007	9951	10853	+	inside	104	104	NearestLocation	MMAR_0007	conserved hypothetical membrane protein	cell wall and cell processes	77.0202
NC_010612.1	18845	19844	1000	whiB4-logphase.q0.05_peak_2	4.03269	83.1875	80.3325	180	MMAR_0017	18564	19922	-	inside	1077	78	NearestLocation	pknA	serine/threonine-protein kinase a PknA	regulatory proteins	70.7293
NC_010612.1	34506	34738	233	whiB4-logphase.q0.05_peak_3	2.03471	14.1843	12.5908	148	MMAR_0031	34328	35080	+	inside	178	178	NearestLocation	MMAR_0031	conserved hypothetical protein	conserved hypotheticals	69.6581
NC_010612.1	35908	36121	214	whiB4-logphase.q0.05_peak_4	2.06523	14.7697	13.1634	75	MMAR_0032	35105	36100	-	overlapStart	192	21	NearestLocation	MMAR_0032	conserved hypothetical protein	conserved hypotheticals	69.7674
NC_010612.1	37189	37575	387	whiB4-logphase.q0.05_peak_5	1.70501	7.6444	6.24786	78	MMAR_0033	36106	36915	-	upstream	-274	274	NearestLocation	MMAR_0033	conserved hypothetical membrane protein	cell wall and cell processes	67.5258
NC_010612.1	44950	45395	446	whiB4-logphase.q0.05_peak_6	3.19083	51.5559	49.3958	170	MMAR_0044	45542	45922	+	upstream	-592	147	NearestLocation	MMAR_0044	conserved hypothetical protein	conserved hypotheticals	72.7069
NC_010612.1	46213	46659	447	whiB4-logphase.q0.05_peak_7	2.15669	16.9675	15.3165	313	MMAR_0045	45997	47250	+	inside	216	216	NearestLocation	MMAR_0045	conserved hypothetical protein	conserved hypotheticals	70.0893
NC_010612.1	48183	48902	720	whiB4-logphase.q0.05_peak_8	2.10875	15.8642	14.2345	400	MMAR_0048	48140	49246	+	inside	43	43	NearestLocation	MMAR_0048	conserved hypothetical protein	conserved hypotheticals	70.1803
NC_010612.1	50366	50697	332	whiB4-logphase.q0.05_peak_9	1.53861	5.20255	3.9337	263	MMAR_0051	50055	50828	-	inside	462	131	NearestLocation	MMAR_0051	conserved hypothetical protein	conserved hypotheticals	71.7718
NC_010612.1	54301	54594	294	whiB4-logphase.q0.05_peak_10	2.64082	29.2361	27.3862	170	MMAR_0055	53923	54273	-	upstream	-28	28	NearestLocation	MMAR_0055	conserved hypothetical transmembrane protein	cell wall and cell processes	77.2881
NC_010612.1	63450	63785	336	whiB4-logphase.q0.05_peak_11	1.80702	9.53963	8.07189	157	MMAR_0062	62513	63277	-	upstream	-173	173	NearestLocation	MMAR_0062	transcriptional regulatory protein (probably GntR-family)	regulatory proteins	70.0297
NC_010612.1	74039	74353	315	whiB4-logphase.q0.05_peak_12	2.48804	26.3276	24.5217	168	MMAR_0074	74400	74654	+	upstream	-361	47	NearestLocation	rpsR1	30S ribosomal protein S18-1 RpsR1	information pathways	73.7342
NC_010612.1	134153	134471	319	whiB4-logphase.q0.05_peak_13	1.68993	7.4425	6.05411	225	MMAR_0107	133857	134909	+	inside	296	296	NearestLocation	celA	cellobiohydrolase a (1,4-beta-cellobiosidase a) CelA,	intermediary metabolism and respiration	69.0625
NC_010612.1	138219	138829	611	whiB4-logphase.q0.05_peak_15	1.50861	4.74144	3.50544	267	MMAR_0111	138493	139467	-	overlapEnd	1248	274	NearestLocation	MMAR_0111	PE family protein	PE/PPE	65.8497
NC_010612.1	145629	145989	361	whiB4-logphase.q0.05_peak_16	1.54289	5.21705	3.94727	113	MMAR_0120	145613	147001	+	inside	16	16	NearestLocation	MMAR_0120	conserved hypothetical protein	conserved hypotheticals	68.232
NC_010612.1	146229	147089	861	whiB4-logphase.q0.05_peak_17	1.87891	11.2319	9.71368	155	MMAR_0121	147163	149505	+	upstream	-934	74	NearestLocation	MMAR_0121	formate dehydrogenase H	intermediary metabolism and respiration	70.8817
NC_010612.1	148222	149045	824	whiB4-logphase.q0.05_peak_18	1.76302	8.486	7.05585	719	MMAR_0121	147163	149505	+	inside	1059	460	NearestLocation	MMAR_0121	formate dehydrogenase H	intermediary metabolism and respiration	67.5152
NC_010612.1	151134	151564	431	whiB4-logphase.q0.05_peak_19	1.59494	6.01731	4.69857	126	MMAR_0123	150923	154276	+	inside	211	211	NearestLocation	MMAR_0123	transcriptional regulatory protein (LuxR-family)	regulatory proteins	64.8148
NC_010612.1	153460	154072	613	whiB4-logphase.q0.05_peak_20	1.70716	8.21247	6.79304	238	MMAR_0124	154332	155273	-	downstream	1813	260	NearestLocation	MMAR_0124	quinone oxidoreductase	intermediary metabolism and respiration	68.0782
NC_010612.1	159237	159844	608	whiB4-logphase.q0.05_peak_22	1.59697	6.04296	4.72284	181	MMAR_0129	158967	159284	-	overlapStart	47	47	NearestLocation	MMAR_0129	monooxygenase effector, MmoB/DmpM family.	intermediary metabolism and respiration	69.7865
NC_010612.1	163280	163812	533	whiB4-logphase.q0.05_peak_23	1.5524	5.55999	4.26826	386	MMAR_0133	162701	163795	-	overlapStart	515	17	NearestLocation	MMAR_0133	two component sensor histidine kinase	regulatory proteins	70.412
NC_010612.1	165573	165903	331	whiB4-logphase.q0.05_peak_24	2.2871	21.7161	19.9845	186	MMAR_0136	165450	166634	+	inside	123	123	NearestLocation	MMAR_0136	conserved hypothetical intergral membrane protein	cell wall and cell processes	74.0964
NC_010612.1	166523	166821	299	whiB4-logphase.q0.05_peak_25	2.25766	19.3466	17.6538	88	MMAR_0137	166686	166952	+	overlapStart	-163	131	NearestLocation	MMAR_0137	conserved hypothetical protein	conserved hypotheticals	71.3333
NC_010612.1	169482	170385	904	whiB4-logphase.q0.05_peak_26	2.69277	31.7934	29.9068	247	MMAR_0139	168341	170566	-	inside	1084	181	NearestLocation	fadE6_1	acyl-CoA dehydrogenase FadE6_1	lipid metabolism	72.3757
NC_010612.1	200683	200893	211	whiB4-logphase.q0.05_peak_28	1.73073	7.19806	5.82026	111	MMAR_0168	200448	201191	+	inside	235	235	NearestLocation	MMAR_0168	conserved protein	conserved hypotheticals	62.7358
NC_010612.1	220869	221193	325	whiB4-logphase.q0.05_peak_29	2.96674	38.9292	36.9464	128	MMAR_0186	220878	221984	+	overlapStart	-9	9	NearestLocation	MMAR_0186	PPE family protein	PE/PPE	72.6994
NC_010612.1	221669	221895	227	whiB4-logphase.q0.05_peak_30	1.64671	6.15088	4.82466	156	MMAR_0187	222089	222391	+	upstream	-420	194	NearestLocation	esxB_1	10 kDa culture filtrate antigen EsxB_1	virulence, detoxification, adaptation	76.3158
NC_010612.1	239844	240146	303	whiB4-logphase.q0.05_peak_32	1.54108	5.34336	4.06522	121	MMAR_0209	239044	239448	-	upstream	-396	396	NearestLocation	gcvH_1	glycine cleavage system H protein GcvH_1	intermediary metabolism and respiration	67.7632
NC_010612.1	242530	242833	304	whiB4-logphase.q0.05_peak_34	1.7863	9.36505	7.90339	171	MMAR_0211	240640	243525	-	inside	995	692	NearestLocation	gcvB_1	glycine dehydrogenase GcvB_1	intermediary metabolism and respiration	72.1311
NC_010612.1	245136	245554	419	whiB4-logphase.q0.05_peak_35	1.62278	6.09891	4.77543	81	MMAR_0212	244095	245465	-	overlapStart	329	89	NearestLocation	MMAR_0212	conserved hypothetical oxidoreductase	conserved hypotheticals	69.2857
NC_010612.1	246213	246741	529	whiB4-logphase.q0.05_peak_36	2.06819	14.4469	12.848	123	MMAR_0213	245475	247235	-	inside	1022	494	NearestLocation	MMAR_0213	D-AMINO acid aminohydrolase	intermediary metabolism and respiration	71.6981
NC_010612.1	259646	260043	398	whiB4-logphase.q0.05_peak_37	1.62561	6.36114	5.02376	44	MMAR_0227	259288	260268	-	inside	622	225	NearestLocation	lpqP_1	conserved lipoprotein LpqP_1	cell wall and cell processes	67.4185
NC_010612.1	260461	260764	304	whiB4-logphase.q0.05_peak_38	1.53919	5.31997	4.04369	114	MMAR_0228	260305	260754	+	overlapEnd	156	10	NearestLocation	MMAR_0228	conserved hypothetical protein	conserved hypotheticals	71.4754
NC_010612.1	263074	263378	305	whiB4-logphase.q0.05_peak_39	1.67996	7.25813	5.87769	181	MMAR_0230	261665	262849	+	downstream	1409	225	NearestLocation	MMAR_0230	dioxygenase	intermediary metabolism and respiration	68.6275
NC_010612.1	263621	264599	979	whiB4-logphase.q0.05_peak_40	2.1017	15.7469	14.1195	619	MMAR_0231	262878	265247	-	inside	1626	648	NearestLocation	ctpA_1	cation transporter p-type ATPase CtpA_1	cell wall and cell processes	70.3061
NC_010612.1	264817	265066	250	whiB4-logphase.q0.05_peak_41	2.05012	15.1588	13.5442	112	MMAR_0231	262878	265247	-	inside	430	181	NearestLocation	ctpA_1	cation transporter p-type ATPase CtpA_1	cell wall and cell processes	70.9163
NC_010612.1	275283	275786	504	whiB4-logphase.q0.05_peak_42	3.15958	40.6535	38.6484	317	MMAR_0242	274874	276589	+	inside	409	409	NearestLocation	MMAR_0242	PE-PGRS family protein	PE/PPE	77.8218
NC_010612.1	281195	281408	214	whiB4-logphase.q0.05_peak_43	1.51556	4.4764	3.26007	112	MMAR_0249	281711	282340	+	upstream	-516	303	NearestLocation	MMAR_0249	transcriptional regulatory protein (possibly TetR-family)	regulatory proteins	69.7674
NC_010612.1	284721	285461	741	whiB4-logphase.q0.05_peak_44	1.91761	11.7559	10.2236	95	MMAR_0254	284972	285775	+	overlapStart	-251	251	NearestLocation	MMAR_0254	ketoacyl reductase	lipid metabolism	71.0243
NC_010612.1	290531	291033	503	whiB4-logphase.q0.05_peak_45	1.56322	5.26559	3.9927	412	MMAR_0256	288793	293043	-	inside	2512	1738	NearestLocation	MMAR_0256	non-ribosomal peptide synthetase	lipid metabolism	66.0714
NC_010612.1	291598	291835	238	whiB4-logphase.q0.05_peak_46	1.75628	8.57156	7.13773	128	MMAR_0256	288793	293043	-	inside	1445	1208	NearestLocation	MMAR_0256	non-ribosomal peptide synthetase	lipid metabolism	72.3849
NC_010612.1	292226	292493	268	whiB4-logphase.q0.05_peak_47	1.73311	7.96539	6.55545	175	MMAR_0256	288793	293043	-	inside	817	550	NearestLocation	MMAR_0256	non-ribosomal peptide synthetase	lipid metabolism	72.119
NC_010612.1	296591	297143	553	whiB4-logphase.q0.05_peak_48	4.19645	84.3985	81.508	304	MMAR_0260	295459	296328	-	upstream	-263	263	NearestLocation	MMAR_0260	oxidoreductase	intermediary metabolism and respiration	75.2708
NC_010612.1	298086	298343	258	whiB4-logphase.q0.05_peak_49	1.75553	8.44298	7.01446	135	MMAR_0262	298268	299077	+	overlapStart	-182	75	NearestLocation	omt_1	O-methyltransferase Omt_1	lipid metabolism	66.7954
NC_010612.1	298737	299200	464	whiB4-logphase.q0.05_peak_50	1.93157	12.8276	11.2675	249	MMAR_0263	299159	299872	+	overlapStart	-422	41	NearestLocation	MMAR_0263	conserved membrane protein	cell wall and cell processes	66.0215
NC_010612.1	300978	302063	1086	whiB4-logphase.q0.05_peak_51	1.6448	7.17389	5.79709	182	MMAR_0264	299893	302184	-	inside	1206	121	NearestLocation	ctpA	cation transporter p-type ATPase a CtpA	cell wall and cell processes	69.7332
NC_010612.1	333348	333703	356	whiB4-logphase.q0.05_peak_52	1.58094	5.96359	4.64792	56	MMAR_0293	333030	334226	+	inside	318	318	NearestLocation	MMAR_0293	conserved protein	conserved hypotheticals	71.1485
NC_010612.1	335334	335582	249	whiB4-logphase.q0.05_peak_53	1.98261	14.2588	12.6638	109	MMAR_0296	335567	337153	+	overlapStart	-233	15	NearestLocation	fadD12_2	long-chain-fatty-acid--CoA ligase FadD12_2	lipid metabolism	70.8
NC_010612.1	338813	339797	985	whiB4-logphase.q0.05_peak_54	3.70561	66.3508	63.9173	720	MMAR_0297	337126	341988	-	inside	3175	1687	NearestLocation	ctpI	cation-transporter ATPase I CtpI	cell wall and cell processes	73.5294
NC_010612.1	340128	341412	1285	whiB4-logphase.q0.05_peak_55	2.95219	40.8477	38.8402	714	MMAR_0297	337126	341988	-	inside	1860	576	NearestLocation	ctpI	cation-transporter ATPase I CtpI	cell wall and cell processes	73.4837
NC_010612.1	343330	344984	1655	whiB4-logphase.q0.05_peak_56	3.25979	52.2696	50.0983	516	MMAR_0300	344862	345731	+	overlapStart	-1532	122	NearestLocation	MMAR_0300	rhomboid family serine protease	cell wall and cell processes	75.3623
NC_010612.1	346733	346964	232	whiB4-logphase.q0.05_peak_57	1.70328	7.1922	5.81464	114	MMAR_0302	346209	346997	-	inside	264	33	NearestLocation	MMAR_0302	short-chain type dehydrogenase/reductase	intermediary metabolism and respiration	69.9571
NC_010612.1	348372	348675	304	whiB4-logphase.q0.05_peak_58	2.44716	25.539	23.746	142	MMAR_0303	346999	348609	-	overlapStart	237	66	NearestLocation	MMAR_0303	acyl-CoA synthetase	lipid metabolism	70.1639
NC_010612.1	349767	349993	227	whiB4-logphase.q0.05_peak_59	1.5098	4.55125	3.32938	75	MMAR_0304	348619	349398	-	upstream	-369	369	NearestLocation	MMAR_0304	transcriptional regulatory protein (probably GntR-family)	regulatory proteins	73.2456
NC_010612.1	356206	356769	564	whiB4-logphase.q0.05_peak_61	1.68436	7.31636	5.9335	489	MMAR_0310	356496	357431	+	overlapStart	-290	273	NearestLocation	MMAR_0310	short-chain type dehydrogenase/reductase	intermediary metabolism and respiration	67.6106
NC_010612.1	359469	360278	810	whiB4-logphase.q0.05_peak_63	2.88833	39.1416	37.1561	659	MMAR_0312	358882	360894	+	inside	587	587	NearestLocation	MMAR_0312	transmembrane acyltransferase	intermediary metabolism and respiration	71.1467
NC_010612.1	367141	367619	479	whiB4-logphase.q0.05_peak_64	1.71265	7.5831	6.18894	111	MMAR_0318	366348	368111	-	inside	970	492	NearestLocation	oxcA	oxalyl-CoA decarboxylase OxcA	intermediary metabolism and respiration	68.9583
NC_010612.1	368440	368835	396	whiB4-logphase.q0.05_peak_65	2.09226	17.0173	15.3654	173	MMAR_0319	368378	370012	+	inside	62	62	NearestLocation	fadD7	fatty-acid-CoA ligase FadD7	lipid metabolism	74.3073
NC_010612.1	374819	375331	513	whiB4-logphase.q0.05_peak_67	1.54428	4.97219	3.71939	378	MMAR_0325	375105	376892	+	overlapStart	-286	226	NearestLocation	treS	trehalose synthase TreS	virulence, detoxification, adaptation	64.786
NC_010612.1	376993	378416	1424	whiB4-logphase.q0.05_peak_68	2.00261	14.2642	12.669	676	MMAR_0326	376966	378333	+	overlapEnd	27	27	NearestLocation	MMAR_0326	conserved protein	conserved hypotheticals	70.0351
NC_010612.1	383873	385420	1548	whiB4-logphase.q0.05_peak_69	1.90513	11.7887	10.2556	180	MMAR_0333	383770	385800	-	inside	1927	103	NearestLocation	MMAR_0333	conserved hypothetical transmembrane protein	cell wall and cell processes	73.0794
NC_010612.1	401454	401979	526	whiB4-logphase.q0.05_peak_70	1.99991	13.366	11.7926	309	MMAR_0352	401317	402228	+	inside	137	137	NearestLocation	MMAR_0352	DNA glycosylase	information pathways	73.814
NC_010612.1	406998	407497	500	whiB4-logphase.q0.05_peak_71	1.5488	5.2881	4.01379	50	MMAR_0358	407506	408441	+	upstream	-508	9	NearestLocation	MMAR_0358	O-Methyltransferase	intermediary metabolism and respiration	67.8643
NC_010612.1	407934	408293	360	whiB4-logphase.q0.05_peak_72	1.75619	8.92496	7.47826	119	MMAR_0359	408591	410075	+	upstream	-657	298	NearestLocation	MMAR_0359	aldehyde dehydrogenase (NAD+) dependent	intermediary metabolism and respiration	70.9141
NC_010612.1	434457	434746	290	whiB4-logphase.q0.05_peak_74	2.1331	15.1722	13.5574	93	MMAR_0370	433165	434817	-	inside	360	71	NearestLocation	MMAR_0370	PE family protein	PE/PPE	72.1649
NC_010612.1	436852	437144	293	whiB4-logphase.q0.05_peak_75	1.54483	5.09073	3.82941	80	MMAR_0371	434987	436735	-	upstream	-117	117	NearestLocation	MMAR_0371	PE family protein	PE/PPE	69.0476
NC_010612.1	438910	439494	585	whiB4-logphase.q0.05_peak_76	1.61161	6.36067	5.02335	344	MMAR_0373	438612	439442	-	overlapStart	532	52	NearestLocation	ptpB	phosphotyrosine protein phosphatase PtpB	regulatory proteins	69.7952
NC_010612.1	440935	441407	473	whiB4-logphase.q0.05_peak_77	2.32034	20.195	18.4883	368	MMAR_0375	440810	441688	+	inside	125	125	NearestLocation	MMAR_0375	conserved hypothetical protein	conserved hypotheticals	73.6287
NC_010612.1	442862	443296	435	whiB4-logphase.q0.05_peak_78	2.02624	13.8712	12.2852	136	MMAR_0378	443572	443910	+	upstream	-710	276	NearestLocation	pntAb	NAD(P) transhydrogenase (subunit alpha) PntAb	intermediary metabolism and respiration	71.1009
NC_010612.1	454210	454653	444	whiB4-logphase.q0.05_peak_79	2.03544	14.8198	13.2119	316	MMAR_0388	454159	455499	+	inside	51	51	NearestLocation	MMAR_0388	oxidoreductase	intermediary metabolism and respiration	74.382
NC_010612.1	456136	456856	721	whiB4-logphase.q0.05_peak_80	2.69091	32.0729	30.1823	481	MMAR_0390	456110	456925	-	inside	789	26	NearestLocation	MMAR_0390	conserved hypothetical protein	conserved hypotheticals	69.5291
NC_010612.1	460555	460815	261	whiB4-logphase.q0.05_peak_81	1.70897	7.48072	6.09076	126	MMAR_0394	459763	460440	-	upstream	-115	115	NearestLocation	MMAR_0394	conserved hypothetical protein	conserved hypotheticals	71.7557
NC_010612.1	466386	466711	326	whiB4-logphase.q0.05_peak_82	1.55158	5.01658	3.76068	253	MMAR_0401	466482	467243	+	overlapStart	-96	96	NearestLocation	MMAR_0401	conserved hypothetical protein	conserved hypotheticals	66.055
NC_010612.1	467028	467472	445	whiB4-logphase.q0.05_peak_83	1.84156	9.83499	8.35736	182	MMAR_0402	467240	467974	+	overlapStart	-212	212	NearestLocation	MMAR_0402	short chain dehydrogenase	lipid metabolism	70.6278
NC_010612.1	469581	470078	498	whiB4-logphase.q0.05_peak_84	2.36857	21.2665	19.542	338	MMAR_0404	469473	470414	+	inside	108	108	NearestLocation	lipW	esterase LipW	intermediary metabolism and respiration	73.3467
NC_010612.1	473428	473699	272	whiB4-logphase.q0.05_peak_85	1.58512	5.64489	4.34764	86	MMAR_0409	473427	475076	+	inside	1	1	NearestLocation	fadD5	fatty-acid-CoA ligase FadD5	lipid metabolism	66.6667
NC_010612.1	475531	475992	462	whiB4-logphase.q0.05_peak_86	1.70087	7.37542	5.99022	89	MMAR_0411	476097	476966	+	upstream	-566	105	NearestLocation	yrbE1B	conserved hypothetical integral membrane protein YrbE1B	virulence, detoxification, adaptation	68.6825
NC_010612.1	480415	480843	429	whiB4-logphase.q0.05_peak_87	2.72287	33.03	31.126	295	MMAR_0415	480871	482478	+	upstream	-456	28	NearestLocation	mce1D	MCE-family protein Mce1D	virulence, detoxification, adaptation	77.4419
NC_010612.1	482354	482616	263	whiB4-logphase.q0.05_peak_88	1.92132	12.4273	10.8774	111	MMAR_0416	482475	483701	+	overlapStart	-121	121	NearestLocation	lprK	MCE-family lipoprotein LprK (MCE-family lipoprotein Mce1E)	virulence, detoxification, adaptation	71.2121
NC_010612.1	485465	485681	217	whiB4-logphase.q0.05_peak_89	2.15908	16.8029	15.1549	92	MMAR_0418	485341	486021	+	inside	124	124	NearestLocation	MMAR_0418	conserved Mce associated membrane protein	cell wall and cell processes	72.4771
NC_010612.1	486421	486653	233	whiB4-logphase.q0.05_peak_90	1.57607	5.82012	4.51233	109	MMAR_0420	487004	487561	+	upstream	-583	351	NearestLocation	MMAR_0420	conserved Mce associated protein	cell wall and cell processes	72.2222
NC_010612.1	495778	496346	569	whiB4-logphase.q0.05_peak_91	2.35634	23.7721	22.007	240	MMAR_0429	496111	496635	+	overlapStart	-333	235	NearestLocation	MMAR_0429	conserved hypothetical protein	conserved hypotheticals	69.4737
NC_010612.1	496777	496988	212	whiB4-logphase.q0.05_peak_92	1.69207	7.26142	5.8809	124	MMAR_0430	496632	498767	+	inside	145	145	NearestLocation	bglS	beta-glucosidase BglS	intermediary metabolism and respiration	71.831
NC_010612.1	499071	502215	3145	whiB4-logphase.q0.05_peak_94	5.15229	122.484	116.963	2699	MMAR_5584	498813	498983	-	upstream	-88	88	NearestLocation	mymT	Copper-binding metallothionein, MymT	virulence, detoxification, adaptation	79.3071
NC_010612.1	503737	503972	236	whiB4-logphase.q0.05_peak_95	1.66025	6.70309	5.34855	100	MMAR_0432	502719	504413	-	inside	676	441	NearestLocation	ilvD	dihydroxy-acid dehydratase IlvD	intermediary metabolism and respiration	68.7764
NC_010612.1	505082	505329	248	whiB4-logphase.q0.05_peak_96	1.57419	5.71576	4.41455	147	MMAR_0434	504961	506217	+	inside	121	121	NearestLocation	MMAR_0434	conserved integral membrane protein	cell wall and cell processes	68.2731
NC_010612.1	506393	506647	255	whiB4-logphase.q0.05_peak_97	2.35908	21.7221	19.9905	146	MMAR_0435	506337	507362	+	inside	56	56	NearestLocation	MMAR_0435	conserved secretory protein	cell wall and cell processes	78.9062
NC_010612.1	512602	512961	360	whiB4-logphase.q0.05_peak_98	1.53053	4.88922	3.6422	287	MMAR_0439	512474	513121	+	inside	128	128	NearestLocation	MMAR_0439	conserved membrane protein	cell wall and cell processes	66.759
NC_010612.1	514358	514922	565	whiB4-logphase.q0.05_peak_99	2.52138	27.1083	25.2903	425	MMAR_0441	513794	514333	-	upstream	-25	25	NearestLocation	MMAR_0441	conserved hypothetical protein	conserved hypotheticals	68.0212
NC_010612.1	518047	518307	261	whiB4-logphase.q0.05_peak_101	2.85906	39.7473	37.7541	118	MMAR_0443	517702	518211	+	overlapEnd	345	96	NearestLocation	MMAR_0443	exported protein	cell wall and cell processes	75.9542
NC_010612.1	520743	521569	827	whiB4-logphase.q0.05_peak_102	3.66011	66.3344	63.9011	393	MMAR_0445	519613	520782	+	overlapEnd	1130	39	NearestLocation	MMAR_0445	conserved transmembrane protein	cell wall and cell processes	74.6377
NC_010612.1	526236	527434	1199	whiB4-logphase.q0.05_peak_103	3.72721	69.1176	66.626	919	MMAR_0450	526713	528266	+	overlapStart	-477	477	NearestLocation	MMAR_0450	conserved secreted protein	cell wall and cell processes	73.5
NC_010612.1	527809	528129	321	whiB4-logphase.q0.05_peak_104	2.02765	14.9527	13.3422	195	MMAR_0451	528469	530298	+	upstream	-660	340	NearestLocation	pckA	iron-regulated phosphoenolpyruvate carboxykinase [GTP] PckA	intermediary metabolism and respiration	72.3602
NC_010612.1	532294	532577	284	whiB4-logphase.q0.05_peak_105	2.14611	14.6644	13.0604	183	MMAR_0453	531834	532802	+	inside	460	225	NearestLocation	echA8_4	enoyl-CoA hydratase, EchA8_4	lipid metabolism	70.8772
NC_010612.1	534704	535143	440	whiB4-logphase.q0.05_peak_106	1.74923	8.76521	7.32461	355	MMAR_0456	534577	535584	+	inside	127	127	NearestLocation	MMAR_0456	conserved protein	conserved hypotheticals	70.2948
NC_010612.1	535695	535961	267	whiB4-logphase.q0.05_peak_107	2.43955	25.1273	23.3405	116	MMAR_0457	535599	536820	+	inside	96	96	NearestLocation	MMAR_0457	conserved hypothetical protein, pseudogene	conserved hypotheticals	74.2537
NC_010612.1	536304	537320	1017	whiB4-logphase.q0.05_peak_108	2.57298	27.9524	26.1214	413	MMAR_0459	536820	538121	+	overlapStart	-516	500	NearestLocation	MMAR_0459	conserved hypothetical protein	conserved hypotheticals	70.8251
NC_010612.1	537965	538234	270	whiB4-logphase.q0.05_peak_109	1.91407	11.169	9.65248	160	MMAR_0460	538398	539141	+	upstream	-433	164	NearestLocation	MMAR_0460	conserved hypothetical membrane protein	cell wall and cell processes	69.7417
NC_010612.1	539852	540351	500	whiB4-logphase.q0.05_peak_110	2.24262	21.6447	19.9142	216	MMAR_0462	540486	541004	+	upstream	-634	135	NearestLocation	MMAR_0462	conserved hypothetical transmembrane protein	cell wall and cell processes	72.2555
NC_010612.1	545506	545984	479	whiB4-logphase.q0.05_peak_111	3.29463	50.8787	48.7287	113	MMAR_0467	546184	546480	+	upstream	-678	200	NearestLocation	MMAR_0467	conserved hypothetical protein	conserved hypotheticals	70
NC_010612.1	554101	554320	220	whiB4-logphase.q0.05_peak_112	1.5207	4.81218	3.57084	154	MMAR_0470	553639	554259	-	overlapStart	158	61	NearestLocation	MMAR_0470	transcriptional regulatory protein	regulatory proteins	70.5882
NC_010612.1	557159	557988	830	whiB4-logphase.q0.05_peak_113	2.01161	14.157	12.564	342	MMAR_0473	556961	557728	-	overlapStart	569	198	NearestLocation	MMAR_0473	methyltransferase	intermediary metabolism and respiration	70.8785
NC_010612.1	559139	559457	319	whiB4-logphase.q0.05_peak_114	2.06313	15.0118	13.4001	168	MMAR_0475	558957	560756	-	inside	1617	182	NearestLocation	MMAR_0475	conserved transmembrane protein	cell wall and cell processes	73.125
NC_010612.1	559736	560148	413	whiB4-logphase.q0.05_peak_115	2.20387	18.8364	17.1522	261	MMAR_0475	558957	560756	-	inside	1020	608	NearestLocation	MMAR_0475	conserved transmembrane protein	cell wall and cell processes	72.7053
NC_010612.1	560400	561023	624	whiB4-logphase.q0.05_peak_116	1.71076	7.88454	6.47819	299	MMAR_0475	558957	560756	-	overlapStart	356	267	NearestLocation	MMAR_0475	conserved transmembrane protein	cell wall and cell processes	71.36
NC_010612.1	563334	564370	1037	whiB4-logphase.q0.05_peak_117	2.96961	30.2535	28.3889	895	MMAR_0478	563405	565432	-	overlapEnd	2098	71	NearestLocation	MMAR_0478	PE-PGRS family protein	PE/PPE	78.42
NC_010612.1	571346	572422	1077	whiB4-logphase.q0.05_peak_118	3.80229	64.3006	61.9083	354	MMAR_5555	571687	572736	-	overlapEnd	1390	314	NearestLocation	MMAR_5555	PE-PGRS family protein	PE/PPE	79.3135
NC_010612.1	578615	578952	338	whiB4-logphase.q0.05_peak_120	1.61985	6.06338	4.74175	40	MMAR_0491	578650	579834	+	overlapStart	-35	35	NearestLocation	MMAR_0491	PPE family protein	PE/PPE	70.2065
NC_010612.1	579509	579930	422	whiB4-logphase.q0.05_peak_121	3.85387	71.7125	69.1655	196	MMAR_0492	580024	582498	+	upstream	-515	94	NearestLocation	MMAR_0492	PE-PGRS family protein	PE/PPE	72.5768
NC_010612.1	580339	581739	1401	whiB4-logphase.q0.05_peak_122	5.0943	122.232	116.79	1021	MMAR_0492	580024	582498	+	inside	315	315	NearestLocation	MMAR_0492	PE-PGRS family protein	PE/PPE	77.9601
NC_010612.1	582006	582412	407	whiB4-logphase.q0.05_peak_123	3.02519	40.4643	38.4621	282	MMAR_0493	582580	584004	-	downstream	1998	168	NearestLocation	MMAR_0493	conserved hypothetical membrane protein	cell wall and cell processes	78.1863
NC_010612.1	585753	587195	1443	whiB4-logphase.q0.05_peak_124	3.28454	53.0333	50.8496	141	MMAR_0495	585057	585614	+	downstream	696	139	NearestLocation	MMAR_0495	conserved hypothetical secreted protein	cell wall and cell processes	71.7452
NC_010612.1	587815	588702	888	whiB4-logphase.q0.05_peak_125	2.51255	27.3576	25.536	691	MMAR_0496	585618	589796	-	inside	1981	1094	NearestLocation	MMAR_0496	conserved transmembrane protein	cell wall and cell processes	70.1912
NC_010612.1	595352	595984	633	whiB4-logphase.q0.05_peak_127	1.62927	6.31563	4.98048	551	MMAR_0503	594708	596072	-	inside	720	88	NearestLocation	fabG4	3-oxoacyl-[acyl-carrier protein] reductase FabG4	lipid metabolism	70.6625
NC_010612.1	596340	596705	366	whiB4-logphase.q0.05_peak_128	1.63466	6.56866	5.22097	80	MMAR_0504	596242	597567	+	inside	98	98	NearestLocation	fadA2	acetyl-CoA acyltransferase FadA2	lipid metabolism	70.8447
NC_010612.1	603854	604235	382	whiB4-logphase.q0.05_peak_129	2.72776	31.9953	30.1058	116	MMAR_0510	602667	603413	-	upstream	-441	441	NearestLocation	sdhB_1	succinate dehydrogenase (iron-sulfur subunit), SdhB_1	intermediary metabolism and respiration	72.3238
NC_010612.1	607080	607308	229	whiB4-logphase.q0.05_peak_130	1.87072	10.1771	8.6889	71	MMAR_0514	606700	607470	+	inside	380	162	NearestLocation	MMAR_0514	PEP phosphonomutase	conserved hypotheticals	72.6087
NC_010612.1	609312	609657	346	whiB4-logphase.q0.05_peak_131	1.7278	7.72579	6.32554	266	MMAR_0516	608237	610795	+	inside	1075	1075	NearestLocation	nirB	nitrite reductase [NAD(P)H] large subunit [fad flavoprotein] NirB	intermediary metabolism and respiration	67.4352
NC_010612.1	612006	612729	724	whiB4-logphase.q0.05_peak_132	1.63866	6.33881	5.00252	475	MMAR_0519	611826	612587	-	overlapStart	581	142	NearestLocation	MMAR_0519	conserved hypothetical protein	conserved hypotheticals	69.931
NC_010612.1	617153	617460	308	whiB4-logphase.q0.05_peak_133	1.70874	7.47765	6.08785	253	MMAR_0524	616898	617569	-	inside	416	109	NearestLocation	MMAR_0524	conserved hypothetical protein	conserved hypotheticals	71.1974
NC_010612.1	620561	621466	906	whiB4-logphase.q0.05_peak_134	1.75688	9.05334	7.60229	89	MMAR_0527	620326	621588	-	inside	1027	122	NearestLocation	MMAR_0527	conserved protein	conserved hypotheticals	68.7982
NC_010612.1	622121	622394	274	whiB4-logphase.q0.05_peak_135	1.68262	7.13905	5.76374	60	MMAR_0528	621656	623329	+	inside	465	465	NearestLocation	fadD2	fatty-acid-CoA ligase FadD2	lipid metabolism	68.3636
NC_010612.1	627041	627278	238	whiB4-logphase.q0.05_peak_136	1.73132	8.56297	7.12936	136	MMAR_0530	625361	627547	-	inside	506	269	NearestLocation	fadE6	acyl-CoA dehydrogenase FadE6	lipid metabolism	70.2929
NC_010612.1	628026	628384	359	whiB4-logphase.q0.05_peak_137	2.01483	13.8631	12.2773	168	MMAR_0531	627604	628566	-	inside	540	182	NearestLocation	serA3	D-3-PHOSPHOGLYCERATE dehydrogenase SerA3	intermediary metabolism and respiration	70.5556
NC_010612.1	634345	634897	553	whiB4-logphase.q0.05_peak_138	3.79418	68.8167	66.3321	265	MMAR_0539	635001	635906	+	upstream	-656	104	NearestLocation	MMAR_0539	O-Methyltransferase	lipid metabolism	75.6318
NC_010612.1	636570	636983	414	whiB4-logphase.q0.05_peak_139	1.61769	6.08199	4.75932	370	MMAR_0541	636348	638210	+	inside	222	222	NearestLocation	eccA3	ESX conserved component eccA3	conserved hypotheticals	67.2289
NC_010612.1	638762	639602	841	whiB4-logphase.q0.05_peak_140	1.83047	10.0132	8.53017	281	MMAR_0543	639805	643806	+	upstream	-1043	203	NearestLocation	eccC3	ESX conserved component eccC3. Possible membrane protein	cell wall and cell processes	67.9335
NC_010612.1	643487	643882	396	whiB4-logphase.q0.05_peak_142	1.69518	7.51272	6.12143	118	MMAR_0544	643809	644117	+	overlapStart	-322	73	NearestLocation	PE5	PE family protein	PE/PPE	63.9798
NC_010612.1	645006	645516	511	whiB4-logphase.q0.05_peak_143	4.27036	89.0348	85.9962	187	MMAR_0546	645710	646003	+	upstream	-704	194	NearestLocation	esxG	EsaT-6 like protein EsxG	cell wall and cell processes	75.1953
NC_010612.1	647445	648147	703	whiB4-logphase.q0.05_peak_144	2.81366	35.6856	33.7456	465	MMAR_0549	647299	648717	+	inside	146	146	NearestLocation	eccD3	ESX conserved component eccD3. Probable transmembrane protein	cell wall and cell processes	71.0227
NC_010612.1	649330	649919	590	whiB4-logphase.q0.05_peak_145	1.51483	4.88264	3.63612	402	MMAR_0551	650128	651141	+	upstream	-798	209	NearestLocation	eccE3	ESX conserved component eccE3. Probable transmembrane protein	cell wall and cell processes	69.5431
NC_010612.1	650531	650898	368	whiB4-logphase.q0.05_peak_146	1.63703	6.83256	5.47198	119	MMAR_0551	650128	651141	+	inside	403	243	NearestLocation	eccE3	ESX conserved component eccE3. Probable transmembrane protein	cell wall and cell processes	68.8347
NC_010612.1	661112	661735	624	whiB4-logphase.q0.05_peak_147	4.02474	81.0447	78.2578	210	MMAR_0563	661885	663321	+	upstream	-773	150	NearestLocation	MMAR_0563	conserved hypothetical transmembrane protein	cell wall and cell processes	72.96
NC_010612.1	662465	663590	1126	whiB4-logphase.q0.05_peak_148	3.74814	69.8504	67.3428	504	MMAR_0564	663389	663775	+	overlapStart	-924	185	NearestLocation	MMAR_0564	conserved hypothetical protein	conserved hypotheticals	74.0905
NC_010612.1	667172	667742	571	whiB4-logphase.q0.05_peak_149	2.05225	14.3767	12.7791	109	MMAR_0569	667509	669005	+	overlapStart	-337	233	NearestLocation	MMAR_0569	conserved hypothetical transmembrane protein	cell wall and cell processes	72.2028
NC_010612.1	668123	668414	292	whiB4-logphase.q0.05_peak_150	2.35767	20.9552	19.2361	170	MMAR_0569	667509	669005	+	inside	614	591	NearestLocation	MMAR_0569	conserved hypothetical transmembrane protein	cell wall and cell processes	74.744
NC_010612.1	669040	670165	1126	whiB4-logphase.q0.05_peak_151	2.74654	31.866	29.9785	669	MMAR_0570	668953	670395	-	inside	1355	87	NearestLocation	MMAR_0570	carbohydrate kinase	intermediary metabolism and respiration	72.937
NC_010612.1	676409	676829	421	whiB4-logphase.q0.05_peak_152	1.88879	10.1382	8.65114	316	MMAR_0574	675134	676234	-	upstream	-175	175	NearestLocation	MMAR_0574	conserved hypothetical protein	conserved hypotheticals	71.09
NC_010612.1	686378	686610	233	whiB4-logphase.q0.05_peak_153	2.28582	15.188	13.5722	113	MMAR_0583	686294	687079	+	inside	84	84	NearestLocation	MMAR_0583	epimerase	intermediary metabolism and respiration	70.9402
NC_010612.1	698357	698788	432	whiB4-logphase.q0.05_peak_154	1.79207	9.51252	8.04563	293	MMAR_0597	698509	698925	+	overlapStart	-152	137	NearestLocation	MMAR_0597	conserved hypothetical protein	conserved hypotheticals	69.746
NC_010612.1	702144	702671	528	whiB4-logphase.q0.05_peak_155	2.9463	37.0558	35.0982	100	MMAR_0602	703037	704563	+	upstream	-893	366	NearestLocation	MMAR_0602	conserved hypothetical membrane protein	conserved hypotheticals	77.6938
NC_010612.1	703812	704350	539	whiB4-logphase.q0.05_peak_156	4.4379	90.031	86.9573	358	MMAR_0603	704640	705974	+	upstream	-828	290	NearestLocation	udgA	UDP-glucose dehydrogenase UdgA	intermediary metabolism and respiration	75.3704
NC_010612.1	705767	705975	209	whiB4-logphase.q0.05_peak_157	1.74485	8.12254	6.70666	108	MMAR_0604	706036	706791	+	upstream	-269	61	NearestLocation	MMAR_0604	conserved hypothetical protein	conserved hypotheticals	70
NC_010612.1	706222	706625	404	whiB4-logphase.q0.05_peak_158	1.70079	7.96077	6.55106	116	MMAR_0604	706036	706791	+	inside	186	166	NearestLocation	MMAR_0604	conserved hypothetical protein	conserved hypotheticals	70.6173
NC_010612.1	708214	709409	1196	whiB4-logphase.q0.05_peak_159	4.24544	83.7147	80.8444	564	MMAR_0607	708134	709567	-	inside	1353	80	NearestLocation	MMAR_0607	PE-PGRS family protein, PE_PGRS9_5	PE/PPE	75.9398
NC_010612.1	709959	710466	508	whiB4-logphase.q0.05_peak_160	4.72794	83.5309	80.6646	164	MMAR_0607	708134	709567	-	upstream	-392	392	NearestLocation	MMAR_0607	PE-PGRS family protein, PE_PGRS9_5	PE/PPE	79.3713
NC_010612.1	711835	713083	1249	whiB4-logphase.q0.05_peak_161	4.97324	102.232	98.6448	759	MMAR_0609	711571	714756	+	inside	264	264	NearestLocation	MMAR_0609	PE-PGRS family protein	PE/PPE	78.64
NC_010612.1	716193	716952	760	whiB4-logphase.q0.05_peak_162	4.86257	110.596	106.618	514	MMAR_0610	714850	716139	-	upstream	-54	54	NearestLocation	aspC	aspartate aminotransferase AspC	intermediary metabolism and respiration	77.1353
NC_010612.1	723232	724128	897	whiB4-logphase.q0.05_peak_163	4.22364	83.5333	80.6669	365	MMAR_0614	722730	725729	+	inside	502	502	NearestLocation	iniB	conserved hypothetical membrane protein, IniB	cell wall and cell processes	70.2673
NC_010612.1	724608	725645	1038	whiB4-logphase.q0.05_peak_164	4.72727	92.1755	89.021	413	MMAR_0615	725830	727683	+	upstream	-1222	185	NearestLocation	iniA	conserved hypothetical protein IniA	cell wall and cell processes	76.0346
NC_010612.1	728484	729293	810	whiB4-logphase.q0.05_peak_165	2.94551	36.3073	34.3585	675	MMAR_0616	727680	729161	+	overlapEnd	804	132	NearestLocation	iniC	isoniazid inductible protein IniC	cell wall and cell processes	68.9273
NC_010612.1	731466	731716	251	whiB4-logphase.q0.05_peak_166	1.58424	5.71707	4.41572	190	MMAR_0618	731096	731641	-	overlapStart	175	75	NearestLocation	MMAR_0618	conserved threonine-rich hypothetical protein	conserved hypotheticals	69.8413
NC_010612.1	762865	763559	695	whiB4-logphase.q0.05_peak_167	4.22177	86.7347	83.7682	157	MMAR_0641	756407	763618	-	inside	753	59	NearestLocation	MMAR_0641	PPE family protein	PE/PPE	72.8448
NC_010612.1	773958	774474	517	whiB4-logphase.q0.05_peak_168	1.78667	9.55749	8.08914	390	MMAR_0642	763949	774499	-	inside	541	25	NearestLocation	MMAR_0642	PPE family protein	PE/PPE	68.7259
NC_010612.1	780508	780718	211	whiB4-logphase.q0.05_peak_169	1.57748	5.14582	3.88088	72	MMAR_0646	780723	781553	-	downstream	1045	5	NearestLocation	echA8_1	enoyl-CoA hydratase, EchA8_1	lipid metabolism	69.3396
NC_010612.1	782175	782398	224	whiB4-logphase.q0.05_peak_170	1.54279	5.06707	3.80777	101	MMAR_0647	781912	782766	+	inside	263	263	NearestLocation	MMAR_0647	conserved secreted protein	cell wall and cell processes	66.6667
NC_010612.1	786728	787491	764	whiB4-logphase.q0.05_peak_172	1.82547	10.0062	8.5234	644	MMAR_0653	785997	786962	-	overlapStart	234	234	NearestLocation	MMAR_0653	transcriptional regulatory protein (probably LysR-family)	regulatory proteins	69.9346
NC_010612.1	788725	788967	243	whiB4-logphase.q0.05_peak_173	1.86142	10.3279	8.83525	147	MMAR_0656	789101	789583	+	upstream	-376	134	NearestLocation	coxS	carbon monoxyde dehydrogenase (small chain), CoxS	intermediary metabolism and respiration	72.541
NC_010612.1	792509	792739	231	whiB4-logphase.q0.05_peak_175	1.89375	10.9453	9.43501	134	MMAR_0659	792861	793451	+	upstream	-352	122	NearestLocation	MMAR_0659	conserved hypothetical protein	conserved hypotheticals	75.8621
NC_010612.1	794368	795715	1348	whiB4-logphase.q0.05_peak_176	2.62754	31.1088	29.2329	1224	MMAR_0662	795025	796230	+	overlapStart	-657	515	NearestLocation	MMAR_0662	protein containing vWA domain	cell wall and cell processes	69.7554
NC_010612.1	796531	796996	466	whiB4-logphase.q0.05_peak_177	2.00541	14.1399	12.5473	312	MMAR_0663	796233	797006	-	inside	475	10	NearestLocation	eutC	ethanolamine ammonia-lyase light chain, EutC	intermediary metabolism and respiration	72.8051
NC_010612.1	812530	812979	450	whiB4-logphase.q0.05_peak_178	1.88905	11.3158	9.79558	352	MMAR_0678	811729	812499	-	upstream	-31	31	NearestLocation	MMAR_0678	conserved hypothetical membrane protein	cell wall and cell processes	73.1707
NC_010612.1	823955	824527	573	whiB4-logphase.q0.05_peak_179	3.15635	47.5124	45.4109	271	MMAR_0690	823595	824785	+	inside	360	258	NearestLocation	MMAR_0690	conserved hypothetical transport protein	cell wall and cell processes	74.9129
NC_010612.1	835806	836161	356	whiB4-logphase.q0.05_peak_181	1.63754	6.32509	4.98948	86	MMAR_0701	835648	836754	+	inside	158	158	NearestLocation	MMAR_0701	conserved hypothetical oxidoreductase	intermediary metabolism and respiration	68.3473
NC_010612.1	863813	864231	419	whiB4-logphase.q0.05_peak_182	2.17118	17.6275	15.9642	111	MMAR_0717	863746	864408	-	inside	595	67	NearestLocation	thiE	thiamine-phosphate pyrophosphorylase ThiE	intermediary metabolism and respiration	72.381
NC_010612.1	873957	874168	212	whiB4-logphase.q0.05_peak_183	1.8746	10.9499	9.43955	94	MMAR_0728	872394	873887	+	downstream	1563	70	NearestLocation	lpqM	lipoprotein peptidase LpqM	intermediary metabolism and respiration	73.7089
NC_010612.1	874487	876203	1717	whiB4-logphase.q0.05_peak_184	2.15449	15.8082	14.1796	661	MMAR_0729	873918	877154	-	inside	2667	569	NearestLocation	MMAR_0729	conserved transmembrane transport protein	cell wall and cell processes	70.8382
NC_010612.1	880907	881513	607	whiB4-logphase.q0.05_peak_185	1.54194	5.24275	3.97123	205	MMAR_0733	881088	881723	-	overlapEnd	816	181	NearestLocation	MMAR_0733	conserved hypothetical protein	conserved hypotheticals	71.2171
NC_010612.1	886649	886975	327	whiB4-logphase.q0.05_peak_186	1.85266	10.409	8.91378	213	MMAR_0738	885627	889490	+	inside	1022	1022	NearestLocation	MMAR_0738	two-component sensor and regulator	regulatory proteins	66.7683
NC_010612.1	889038	889377	340	whiB4-logphase.q0.05_peak_187	2.22968	19.1886	17.4983	149	MMAR_0739	889524	889802	-	downstream	764	147	NearestLocation	MMAR_0739	conserved hypothetical protein	conserved hypotheticals	70.9677
NC_010612.1	889963	890552	590	whiB4-logphase.q0.05_peak_188	2.49691	26.0837	24.2813	472	MMAR_0739	889524	889802	-	upstream	-161	161	NearestLocation	MMAR_0739	conserved hypothetical protein	conserved hypotheticals	70.3892
NC_010612.1	891399	891879	481	whiB4-logphase.q0.05_peak_189	1.53559	5.34832	4.06976	363	MMAR_0739	889524	889802	-	upstream	-1597	1597	NearestLocation	MMAR_0739	conserved hypothetical protein	conserved hypotheticals	70.5394
NC_010612.1	893364	893965	602	whiB4-logphase.q0.05_peak_190	2.61407	28.7315	26.8887	469	MMAR_0740	889849	894462	-	inside	1098	497	NearestLocation	ctpH	metal cation transporting p-type ATPase CtpH	cell wall and cell processes	72.471
NC_010612.1	894204	894882	679	whiB4-logphase.q0.05_peak_191	2.89685	37.8926	35.9235	359	MMAR_0740	889849	894462	-	overlapStart	258	258	NearestLocation	ctpH	metal cation transporting p-type ATPase CtpH	cell wall and cell processes	72.3529
NC_010612.1	895972	896602	631	whiB4-logphase.q0.05_peak_192	1.75128	8.44334	7.01478	379	MMAR_0742	895072	895902	-	upstream	-70	70	NearestLocation	xthA	exodeoxyribonuclease III protein XthA	information pathways	73.4177
NC_010612.1	905486	905790	305	whiB4-logphase.q0.05_peak_193	3.06702	44.8008	42.7376	141	MMAR_0752	903389	905563	-	overlapStart	77	77	NearestLocation	MMAR_0752	conserved ATPase	cell wall and cell processes	69.6078
NC_010612.1	906593	907067	475	whiB4-logphase.q0.05_peak_194	2.54057	24.6221	22.8437	339	MMAR_0754	906432	907154	-	inside	561	87	NearestLocation	psd	phosphatidylserine decarboxylase Psd	lipid metabolism	74.1597
NC_010612.1	907291	909692	2402	whiB4-logphase.q0.05_peak_195	4.6205	96.5376	93.2063	1199	MMAR_0754	906432	907154	-	upstream	-137	137	NearestLocation	psd	phosphatidylserine decarboxylase Psd	lipid metabolism	80.9405
NC_010612.1	915991	916313	323	whiB4-logphase.q0.05_peak_196	2.79425	34.6189	32.694	167	MMAR_0760	915462	915851	-	upstream	-140	140	NearestLocation	MMAR_0760	conserved hypothetical protein	conserved hypotheticals	75
NC_010612.1	918468	918740	273	whiB4-logphase.q0.05_peak_197	1.53106	5.03956	3.78203	183	MMAR_0762	917480	919228	-	inside	760	488	NearestLocation	MMAR_0762	D-AMINO acid aminohydrolase	intermediary metabolism and respiration	68.9781
NC_010612.1	919561	920042	482	whiB4-logphase.q0.05_peak_198	1.78767	9.50997	8.04313	354	MMAR_0764	919819	920667	+	overlapStart	-258	223	NearestLocation	MMAR_0764	conserved secreted protein	cell wall and cell processes	69.7723
NC_010612.1	920664	921326	663	whiB4-logphase.q0.05_peak_199	3.0915	45.1263	43.0583	513	MMAR_0765	920679	921377	-	overlapEnd	713	15	NearestLocation	MMAR_0765	conserved membrane protein	cell wall and cell processes	70.4819
NC_010612.1	923303	923516	214	whiB4-logphase.q0.05_peak_200	1.68116	7.63254	6.23653	66	MMAR_0767	921983	922777	-	upstream	-526	526	NearestLocation	MMAR_0767	conserved transmembrane protein	cell wall and cell processes	71.6279
NC_010612.1	935679	935973	295	whiB4-logphase.q0.05_peak_201	1.73857	7.86636	6.46067	143	MMAR_0777	934891	935340	-	upstream	-339	339	NearestLocation	MMAR_0777	conserved secreted protein	cell wall and cell processes	66.5541
NC_010612.1	957287	957512	226	whiB4-logphase.q0.05_peak_202	1.90916	11.0215	9.50877	169	MMAR_0799	957786	958202	+	upstream	-499	274	NearestLocation	MMAR_0799	transcriptional regulatory protein	regulatory proteins	66.0793
NC_010612.1	958646	959026	381	whiB4-logphase.q0.05_peak_203	2.12252	17.078	15.4251	242	MMAR_0800	958557	959162	+	inside	89	89	NearestLocation	hbhA	iron-regulated heparin binding hemagglutinin HbhA	cell wall and cell processes	70.6806
NC_010612.1	964117	965266	1150	whiB4-logphase.q0.05_peak_204	4.27859	68.2732	65.7979	210	MMAR_0805	961831	962673	-	upstream	-1444	1444	NearestLocation	MMAR_0805	amidohydrolase	intermediary metabolism and respiration	78.0191
NC_010612.1	966104	966748	645	whiB4-logphase.q0.05_peak_205	4.45442	74.125	71.5216	295	MMAR_0806	962704	969012	-	inside	2908	2264	NearestLocation	MMAR_0806	PE-PGRS family protein	PE/PPE	82.0433
NC_010612.1	973759	974430	672	whiB4-logphase.q0.05_peak_208	1.75342	8.53176	7.09928	178	MMAR_0811	973483	974718	+	inside	276	276	NearestLocation	MMAR_0811	transcriptional regulatory protein	regulatory proteins	71.6196
NC_010612.1	975678	976163	486	whiB4-logphase.q0.05_peak_209	2.34531	21.3552	19.6293	361	MMAR_0813	976127	976678	+	overlapStart	-449	36	NearestLocation	MMAR_0813	conserved hypothetical protein	conserved hypotheticals	70.8419
NC_010612.1	980355	981546	1192	whiB4-logphase.q0.05_peak_210	2.97195	38.8465	36.8652	979	MMAR_0817	979611	981524	-	overlapStart	1169	22	NearestLocation	MMAR_0817	oxidoreductase GMC-type	cell wall and cell processes	71.7519
NC_010612.1	982478	982740	263	whiB4-logphase.q0.05_peak_211	2.47376	25.5095	23.7169	131	MMAR_0819	981895	982866	-	inside	388	126	NearestLocation	MMAR_0819	conserved hypothetical protein	conserved hypotheticals	74.2424
NC_010612.1	988132	988377	246	whiB4-logphase.q0.05_peak_212	1.70931	7.75628	6.35488	157	MMAR_0826	988464	989348	+	upstream	-332	87	NearestLocation	proC	pyrroline-5-carboxylate reductase ProC	cell wall and cell processes	71.2551
NC_010612.1	989041	989327	287	whiB4-logphase.q0.05_peak_213	2.34171	20.8036	19.0866	154	MMAR_0827	989490	989747	+	upstream	-449	163	NearestLocation	MMAR_0827	conserved protein	conserved hypotheticals	71.875
NC_010612.1	998897	1000086	1190	whiB4-logphase.q0.05_peak_214	3.49955	47.3917	45.2916	481	MMAR_0837	998702	1000447	-	inside	1550	195	NearestLocation	MMAR_0837	PE-PGRS family protein	PE/PPE	79.9328
NC_010612.1	1006453	1007358	906	whiB4-logphase.q0.05_peak_215	2.51086	26.3471	24.5409	167	MMAR_0843	1007599	1008543	+	upstream	-1146	241	NearestLocation	hemC	porphobilinogen deaminase HemC	intermediary metabolism and respiration	71.4443
NC_010612.1	1009861	1010405	545	whiB4-logphase.q0.05_peak_217	2.63467	31.5581	29.6754	321	MMAR_0845	1010281	1011264	+	overlapStart	-420	124	NearestLocation	hemB	delta-aminolevulinic acid dehydratase HemB	intermediary metabolism and respiration	71.2454
NC_010612.1	1046196	1046611	416	whiB4-logphase.q0.05_peak_219	2.64744	30.8976	29.0248	197	MMAR_0856	1045343	1045459	-	upstream	-737	737	NearestLocation	MMAR_0856	conserved hypothetical protein	conserved hypotheticals	75.7794
NC_010612.1	1048299	1048647	349	whiB4-logphase.q0.05_peak_220	1.62865	6.85743	5.49522	234	MMAR_0858	1047785	1048729	-	inside	430	82	NearestLocation	MMAR_0858	conserved hypothetical membrane protein	cell wall and cell processes	69.4286
NC_010612.1	1057531	1057960	430	whiB4-logphase.q0.05_peak_221	1.72406	8.0675	6.65381	309	MMAR_0864	1056994	1058151	-	inside	620	191	NearestLocation	MMAR_0864	mandelate racemase	intermediary metabolism and respiration	70.7657
NC_010612.1	1062223	1062667	445	whiB4-logphase.q0.05_peak_222	1.87246	11.0606	9.54688	137	MMAR_0870	1062036	1063367	+	inside	187	187	NearestLocation	hemL	glutamate-1-semialdehyde 2,1-aminomutase, HemL	intermediary metabolism and respiration	70.852
NC_010612.1	1064428	1064827	400	whiB4-logphase.q0.05_peak_223	1.53049	5.14064	3.87603	165	MMAR_0873	1064586	1065377	+	overlapStart	-158	158	NearestLocation	ccsA	cytochrome C-type biogenesis protein, CcsA	virulence, detoxification, adaptation	71.5711
NC_010612.1	1069770	1070035	266	whiB4-logphase.q0.05_peak_224	2.54009	26.1842	24.3804	142	MMAR_0878	1069647	1069967	+	overlapEnd	123	68	NearestLocation	MMAR_0878	conserved hypothetical membrane protein	cell wall and cell processes	71.5356
NC_010612.1	1071068	1071324	257	whiB4-logphase.q0.05_peak_225	2.43841	23.7845	22.0192	126	MMAR_0879	1069975	1070982	-	upstream	-86	86	NearestLocation	fabH	3-oxoacyl-[acyl-carrier-protein] synthase III FabH	lipid metabolism	75.1938
NC_010612.1	1072222	1072481	260	whiB4-logphase.q0.05_peak_226	1.57815	6.04967	4.72921	79	MMAR_0881	1071997	1072791	+	inside	225	225	NearestLocation	pnp	5'-methylthioadenosine phosphorylase, Pnp	intermediary metabolism and respiration	72.4138
NC_010612.1	1073638	1074137	500	whiB4-logphase.q0.05_peak_227	1.91497	10.9536	9.44313	427	MMAR_0882	1072788	1073828	+	overlapEnd	850	190	NearestLocation	galE3	UDP-glucose 4-epimerase, GalE3	intermediary metabolism and respiration	73.0539
NC_010612.1	1076101	1076487	387	whiB4-logphase.q0.05_peak_228	1.8593	10.8581	9.35018	60	MMAR_0884	1075815	1077746	+	inside	286	286	NearestLocation	MMAR_0884	conserved hypothetical membrane protein	cell wall and cell processes	72.6804
NC_010612.1	1078022	1078262	241	whiB4-logphase.q0.05_peak_229	2.29009	17.2291	15.5729	71	MMAR_0886	1078429	1079091	+	upstream	-407	167	NearestLocation	MMAR_0886	conserved hypothetical protein	conserved hypotheticals	74.7934
NC_010612.1	1079583	1080069	487	whiB4-logphase.q0.05_peak_230	2.24135	19.3962	17.7026	298	MMAR_0887	1079123	1080475	-	inside	892	406	NearestLocation	MMAR_0887	conserved hypothetical membrane protein	cell wall and cell processes	70.2869
NC_010612.1	1080595	1081569	975	whiB4-logphase.q0.05_peak_231	1.81842	9.30973	7.8498	761	MMAR_0888	1080487	1081596	-	inside	1001	27	NearestLocation	menE	O-succinylbenzoic acid-CoA ligase, MenE	intermediary metabolism and respiration	71.8238
NC_010612.1	1090828	1091628	801	whiB4-logphase.q0.05_peak_232	1.91641	12.0424	10.5026	610	MMAR_0900	1091631	1092419	+	upstream	-803	3	NearestLocation	bpoC	bromoperoxidase BpoC	virulence, detoxification, adaptation	73.6908
NC_010612.1	1093278	1093680	403	whiB4-logphase.q0.05_peak_234	2.56899	27.2939	25.4733	278	MMAR_0902	1094126	1094650	+	upstream	-848	446	NearestLocation	MMAR_0902	conserved hypothetical membrane protein	cell wall and cell processes	73.7624
NC_010612.1	1095561	1096214	654	whiB4-logphase.q0.05_peak_236	1.56723	5.43117	4.14735	86	MMAR_0904	1095874	1096476	-	overlapEnd	915	262	NearestLocation	MMAR_0904	transcriptional regulator	regulatory proteins	69.6183
NC_010612.1	1101663	1102114	452	whiB4-logphase.q0.05_peak_238	2.11979	16.0479	14.4142	276	MMAR_0911	1102091	1103098	+	overlapStart	-428	23	NearestLocation	grcC1	polyprenyl diphosphate synthetase, GrcC1	intermediary metabolism and respiration	71.0817
NC_010612.1	1103539	1103794	256	whiB4-logphase.q0.05_peak_239	1.53378	4.99919	3.74446	122	MMAR_0912	1103189	1104049	+	inside	350	255	NearestLocation	hspX	peptidase heat shock protein X, HspX	virulence, detoxification, adaptation	66.1479
NC_010612.1	1117991	1118531	541	whiB4-logphase.q0.05_peak_240	2.9388	43.6695	41.6226	380	MMAR_5491	1117053	1117138	+	downstream	938	853	NearestLocation	tyrT	tRNA-Tyr anticodon GTA	stable RNAs	73.0627
NC_010612.1	1119482	1119756	275	whiB4-logphase.q0.05_peak_241	1.53824	4.71959	3.48516	99	MMAR_0921	1117179	1119563	-	overlapStart	81	81	NearestLocation	MMAR_0921	ABC-type transporter	cell wall and cell processes	69.5652
NC_010612.1	1122548	1122918	371	whiB4-logphase.q0.05_peak_242	1.9208	11.4213	9.89784	76	MMAR_0925	1121953	1123173	-	inside	625	255	NearestLocation	nhaP	ion antiporter, NhaP	cell wall and cell processes	70.1613
NC_010612.1	1125147	1125480	334	whiB4-logphase.q0.05_peak_243	2.38539	22.5682	20.823	159	MMAR_0926	1123331	1125532	-	inside	385	52	NearestLocation	MMAR_0926	PPE family protein	PE/PPE	74.0299
NC_010612.1	1141171	1141542	372	whiB4-logphase.q0.05_peak_244	1.85952	10.5108	9.0126	187	MMAR_0938	1140594	1141985	+	inside	577	443	NearestLocation	cyp135B4	cytochrome P450 135B4 Cyp135B4	intermediary metabolism and respiration	71.3137
NC_010612.1	1144370	1144715	346	whiB4-logphase.q0.05_peak_245	1.55678	4.99767	3.74304	243	MMAR_0941	1144325	1145425	+	inside	45	45	NearestLocation	galK	galactokinase, GalK	intermediary metabolism and respiration	72.0461
NC_010612.1	1144960	1145269	310	whiB4-logphase.q0.05_peak_246	1.58001	5.0091	3.75369	250	MMAR_0942	1145506	1146528	+	upstream	-546	237	NearestLocation	MMAR_0942	transcriptional regulator	regulatory proteins	70.7395
NC_010612.1	1148008	1150535	2528	whiB4-logphase.q0.05_peak_247	5.29556	120.508	115.485	2220	MMAR_0943	1146525	1150802	-	inside	2794	267	NearestLocation	MMAR_0943	PE-PGRS family protein	PE/PPE	78.7268
NC_010612.1	1151189	1151502	314	whiB4-logphase.q0.05_peak_248	2.19333	18.3292	16.6535	185	MMAR_0944	1151102	1151905	+	inside	87	87	NearestLocation	MMAR_0944	conserved hypothetical protein	conserved hypotheticals	70.7937
NC_010612.1	1153073	1153305	233	whiB4-logphase.q0.05_peak_249	1.92763	11.6003	10.0721	97	MMAR_0945	1151948	1154224	-	inside	1151	919	NearestLocation	MMAR_0945	conserved hypothetical membrane protein	cell wall and cell processes	76.9231
NC_010612.1	1155293	1155558	266	whiB4-logphase.q0.05_peak_250	1.67458	7.13641	5.76125	217	MMAR_0946	1154343	1155116	+	downstream	950	177	NearestLocation	MMAR_0946	conserved hypothetical protein	conserved hypotheticals	69.6629
NC_010612.1	1168238	1168479	242	whiB4-logphase.q0.05_peak_252	2.27449	20.7871	19.0703	114	MMAR_0956	1167598	1169361	-	inside	1123	640	NearestLocation	recD	exodeoxyribonuclease V (alpha chain), RecD	information pathways	72.428
NC_010612.1	1171638	1172521	884	whiB4-logphase.q0.05_peak_254	1.76891	8.44528	7.01661	751	MMAR_0957	1169358	1172690	-	inside	1052	169	NearestLocation	recB	exodeoxyribonuclease V (beta chain), RecB	information pathways	67.7966
NC_010612.1	1173582	1173792	211	whiB4-logphase.q0.05_peak_255	1.69986	7.20253	5.82452	91	MMAR_0957	1169358	1172690	-	upstream	-892	892	NearestLocation	recB	exodeoxyribonuclease V (beta chain), RecB	information pathways	72.1698
NC_010612.1	1175047	1175483	437	whiB4-logphase.q0.05_peak_256	2.72701	32.3042	30.4102	177	MMAR_0958	1172690	1175989	-	inside	942	506	NearestLocation	recC	exodeoxyribonuclease V (gamma chain), RecC	information pathways	73.516
NC_010612.1	1184302	1184518	217	whiB4-logphase.q0.05_peak_257	1.92272	10.6791	9.17571	109	MMAR_0973	1184680	1185108	+	upstream	-378	162	NearestLocation	rplK	50S ribosomal protein L11, RplK	information pathways	68.8073
NC_010612.1	1199253	1200627	1375	whiB4-logphase.q0.05_peak_258	3.08272	42.9751	40.9384	421	MMAR_0986	1201223	1201840	+	upstream	-1970	596	NearestLocation	fabD2	malonyl CoA-acyl carrier protein transacylase, FabD2	lipid metabolism	71.5116
NC_010612.1	1201019	1202657	1639	whiB4-logphase.q0.05_peak_259	3.65601	63.7586	61.3784	287	MMAR_0987	1201847	1202755	+	overlapStart	-828	98	NearestLocation	MMAR_0987	carbohydrate kinase	intermediary metabolism and respiration	74.3902
NC_010612.1	1204717	1206457	1741	whiB4-logphase.q0.05_peak_260	4.53179	79.6293	76.8879	560	MMAR_0989	1204266	1207418	+	inside	451	451	NearestLocation	MMAR_0989	PE-PGRS family protein	PE/PPE	77.2675
NC_010612.1	1208083	1208344	262	whiB4-logphase.q0.05_peak_261	1.5718	5.16431	3.89802	192	MMAR_0991	1208481	1208873	+	upstream	-398	137	NearestLocation	rplL	50S ribosomal protein L7/L12, RplL	information pathways	68.8213
NC_010612.1	1232717	1232941	225	whiB4-logphase.q0.05_peak_262	1.576	5.61679	4.32128	86	MMAR_1005	1230364	1233258	-	inside	541	317	NearestLocation	mmpL5	conserved transmembrane transport protein, MmpL5	cell wall and cell processes	64.1593
NC_010612.1	1244449	1244675	227	whiB4-logphase.q0.05_peak_263	1.63559	5.74074	4.43805	78	MMAR_1018	1244381	1245442	-	inside	993	68	NearestLocation	MMAR_1018	conserved hypothetical protein	conserved hypotheticals	71.4912
NC_010612.1	1249295	1249636	342	whiB4-logphase.q0.05_peak_264	1.5298	4.95287	3.7014	235	MMAR_1024	1249814	1251226	+	upstream	-519	178	NearestLocation	MMAR_1024	membrane glycosyl transferase	cell wall and cell processes	66.4723
NC_010612.1	1254905	1255303	399	whiB4-logphase.q0.05_peak_266	2.14411	15.443	13.822	215	MMAR_1027	1253431	1255416	-	inside	511	113	NearestLocation	MMAR_1027	PPE family protein	PE/PPE	72.5
NC_010612.1	1263292	1263643	352	whiB4-logphase.q0.05_peak_267	1.88652	10.473	8.97604	232	MMAR_1032	1263753	1264427	+	upstream	-461	110	NearestLocation	rplD	50S ribosomal protein L4, RplD	information pathways	70.5382
NC_010612.1	1266020	1266349	330	whiB4-logphase.q0.05_peak_268	2.41867	20.4334	18.7224	169	MMAR_1036	1265933	1266463	+	inside	87	87	NearestLocation	rplV	50S ribosomal protein L22, RplV	information pathways	71.9033
NC_010612.1	1267030	1267279	250	whiB4-logphase.q0.05_peak_269	2.97965	37.6915	35.7258	100	MMAR_1038	1267294	1267710	+	upstream	-264	15	NearestLocation	rplP	50S ribosomal protein L16, RplP	information pathways	73.7052
NC_010612.1	1278286	1278663	378	whiB4-logphase.q0.05_peak_270	2.12172	17.2606	15.604	118	MMAR_1055	1278005	1278931	-	inside	645	268	NearestLocation	MMAR_1055	flavin-dependent oxidoreductase	intermediary metabolism and respiration	70.1847
NC_010612.1	1280504	1280961	458	whiB4-logphase.q0.05_peak_271	1.90313	11.0087	9.49634	175	MMAR_1057	1280817	1281731	-	overlapEnd	1227	144	NearestLocation	MMAR_1057	O-methyltransferase	intermediary metabolism and respiration	71.4597
NC_010612.1	1289268	1289716	449	whiB4-logphase.q0.05_peak_273	1.86544	10.3862	8.89152	91	MMAR_1066	1289175	1290533	+	inside	93	93	NearestLocation	xylB	D-xylulose-kinase (xylulokinase), XylB	intermediary metabolism and respiration	71.5556
NC_010612.1	1290917	1291317	401	whiB4-logphase.q0.05_peak_274	1.62863	6.03214	4.7126	45	MMAR_1067	1290681	1291346	+	inside	236	29	NearestLocation	MMAR_1067	conserved protein	conserved hypotheticals	66.1692
NC_010612.1	1296474	1296690	217	whiB4-logphase.q0.05_peak_275	1.71593	7.51629	6.1249	90	MMAR_1074	1296874	1297620	+	upstream	-400	184	NearestLocation	rslA	probable anti-sigma factor rslA, by homology with anti-sigma factor rslA(Rv0736) from M. tuberculosis H37Rv	information pathways	70.1835
NC_010612.1	1300363	1300792	430	whiB4-logphase.q0.05_peak_277	1.66087	6.95671	5.59002	86	MMAR_1078	1299689	1300861	-	inside	498	69	NearestLocation	fadE9	acyl-CoA dehydrogenase, FadE9	lipid metabolism	68.6775
NC_010612.1	1306815	1307669	855	whiB4-logphase.q0.05_peak_279	1.94052	12.2668	10.7215	353	MMAR_1084	1306792	1307688	-	inside	873	19	NearestLocation	MMAR_1084	conserved protein	conserved hypotheticals	69.6262
NC_010612.1	1320027	1320692	666	whiB4-logphase.q0.05_peak_280	1.73297	8.41703	6.98944	519	MMAR_1098	1319457	1320260	-	overlapStart	233	233	NearestLocation	cut3	cutinase precursor, Cut3	cell wall and cell processes	68.9655
NC_010612.1	1323930	1324255	326	whiB4-logphase.q0.05_peak_281	3.25757	48.3896	46.2752	188	MMAR_1101	1323141	1324523	-	inside	593	268	NearestLocation	eccD4	ESX conserved component eccD4. Probable integral membrane protein	cell wall and cell processes	74.6177
NC_010612.1	1328206	1329168	963	whiB4-logphase.q0.05_peak_282	2.56485	28.669	26.8272	580	MMAR_1103	1328315	1329559	+	overlapStart	-109	109	NearestLocation	MMAR_1103	conserved hypothetical protein	conserved hypotheticals	72.1992
NC_010612.1	1332571	1332884	314	whiB4-logphase.q0.05_peak_283	1.66782	6.79818	5.43911	99	MMAR_1109	1333017	1333328	+	upstream	-446	133	NearestLocation	MMAR_1109	conserved hypothetical protein	conserved hypotheticals	68.8889
NC_010612.1	1333164	1334969	1806	whiB4-logphase.q0.05_peak_284	3.41132	53.55	51.3581	988	MMAR_1110	1333331	1334728	+	includeFeature	-167	167	NearestLocation	MMAR_1110	conserved hypothetical protein	conserved hypotheticals	70.7803
NC_010612.1	1336133	1336366	234	whiB4-logphase.q0.05_peak_285	2.20256	18.1704	16.4977	112	MMAR_1112	1335814	1336653	-	inside	520	287	NearestLocation	MMAR_1112	conserved protein	conserved hypotheticals	74.8936
NC_010612.1	1339076	1339675	600	whiB4-logphase.q0.05_peak_286	1.56189	5.25027	3.97822	296	MMAR_1115	1339188	1340030	+	overlapStart	-112	112	NearestLocation	MMAR_1115	conserved hypothetical transmembrane protein	cell wall and cell processes	66.0566
NC_010612.1	1341424	1342190	767	whiB4-logphase.q0.05_peak_287	1.8659	11.0303	9.51737	168	MMAR_1118	1342284	1343669	+	upstream	-860	94	NearestLocation	gadB	glutamate decarboxylase, GadB	intermediary metabolism and respiration	72.6562
NC_010612.1	1343872	1344202	331	whiB4-logphase.q0.05_peak_288	1.55119	5.01228	3.7566	174	MMAR_1119	1343756	1344922	+	inside	116	116	NearestLocation	alr	alanine racemase, Alr	intermediary metabolism and respiration	71.0843
NC_010612.1	1344908	1345157	250	whiB4-logphase.q0.05_peak_289	1.82382	9.91534	8.43529	120	MMAR_1120	1344912	1346033	+	overlapStart	-4	4	NearestLocation	MMAR_1120	conserved hypothetical hydrolase	cell wall and cell processes	74.9004
NC_010612.1	1346919	1347286	368	whiB4-logphase.q0.05_peak_290	3.00152	42.4475	40.4184	199	MMAR_1123	1347116	1347592	+	overlapStart	-197	170	NearestLocation	rimI	ribosomal-protein-alanine acetyltransferase, RimI	information pathways	75.3388
NC_010612.1	1350150	1350847	698	whiB4-logphase.q0.05_peak_291	1.82172	9.5539	8.08566	171	MMAR_1127	1351203	1352423	+	upstream	-1053	356	NearestLocation	MMAR_1127	conserved hypothetical protein	conserved hypotheticals	69.814
NC_010612.1	1360115	1360664	550	whiB4-logphase.q0.05_peak_292	3.5035	62.0356	59.6912	378	MMAR_1133	1360001	1360873	+	inside	114	114	NearestLocation	MMAR_1133	conserved hypothetical protein	conserved hypotheticals	74.5917
NC_010612.1	1361598	1361850	253	whiB4-logphase.q0.05_peak_293	2.10797	16.045	14.4115	147	MMAR_1135	1361535	1362479	+	inside	63	63	NearestLocation	MMAR_1135	conserved hypothetical protein	conserved hypotheticals	70.8661
NC_010612.1	1363956	1364307	352	whiB4-logphase.q0.05_peak_294	2.00557	12.9399	11.3769	272	MMAR_1138	1364828	1365955	+	upstream	-872	521	NearestLocation	guaB3	inosine-5'-monophosphate (imp) dehydrogenase, GuaB3	intermediary metabolism and respiration	71.6714
NC_010612.1	1364937	1365259	323	whiB4-logphase.q0.05_peak_295	1.81652	10.3977	8.90273	190	MMAR_1138	1364828	1365955	+	inside	109	109	NearestLocation	guaB3	inosine-5'-monophosphate (imp) dehydrogenase, GuaB3	intermediary metabolism and respiration	71.6049
NC_010612.1	1365542	1365821	280	whiB4-logphase.q0.05_peak_296	2.09948	15.5178	13.8953	168	MMAR_1139	1366136	1367962	+	upstream	-594	315	NearestLocation	MMAR_1139	PPE family protein	PE/PPE	74.3772
NC_010612.1	1366371	1366668	298	whiB4-logphase.q0.05_peak_297	1.7169	7.1981	5.82029	219	MMAR_1139	1366136	1367962	+	inside	235	235	NearestLocation	MMAR_1139	PPE family protein	PE/PPE	71.2375
NC_010612.1	1368531	1368752	222	whiB4-logphase.q0.05_peak_298	1.69512	7.30092	5.91876	62	MMAR_1140	1368051	1369796	+	inside	480	480	NearestLocation	choD	cholesterol oxidase precursor ChoD	lipid metabolism	66.3677
NC_010612.1	1369650	1369884	235	whiB4-logphase.q0.05_peak_299	2.27962	19.8439	18.1429	85	MMAR_1141	1369822	1370718	-	overlapEnd	1068	62	NearestLocation	tauD	taurine catabolism dioxygenase, TauD	intermediary metabolism and respiration	76.2712
NC_010612.1	1375456	1376085	630	whiB4-logphase.q0.05_peak_300	2.79011	33.024	31.1201	232	MMAR_1145	1375100	1375717	+	overlapEnd	356	261	NearestLocation	MMAR_1145	transcriptional regulatory protein	regulatory proteins	72.5832
NC_010612.1	1376509	1376890	382	whiB4-logphase.q0.05_peak_301	1.77018	8.76567	7.32501	150	MMAR_1146	1375714	1377270	-	inside	761	380	NearestLocation	MMAR_1146	integral membrane transport protein	cell wall and cell processes	68.6684
NC_010612.1	1381333	1382311	979	whiB4-logphase.q0.05_peak_302	3.13783	42.6769	40.6439	639	MMAR_1151	1381207	1382778	+	inside	126	126	NearestLocation	MMAR_1151	conserved hypothetical protein	cell wall and cell processes	71.4286
NC_010612.1	1387905	1388924	1020	whiB4-logphase.q0.05_peak_303	2.78779	33.8191	31.9046	629	MMAR_1156	1387593	1388765	-	overlapStart	860	159	NearestLocation	otsB2	trehalose-6-phosphate phosphatase OtsB2	virulence, detoxification, adaptation	71.1068
NC_010612.1	1390424	1391437	1014	whiB4-logphase.q0.05_peak_304	3.02444	40.0676	38.0701	833	MMAR_1158	1390349	1393651	+	inside	75	75	NearestLocation	dnaE2	DNA polymerase III, alpha chain, DnaE2	information pathways	72.0197
NC_010612.1	1396841	1398303	1463	whiB4-logphase.q0.05_peak_305	4.63907	88.778	85.7451	349	MMAR_1162	1396735	1398516	-	inside	1675	106	NearestLocation	MMAR_1162	PE-PGRS family protein	PE/PPE	76.6393
NC_010612.1	1398736	1398948	213	whiB4-logphase.q0.05_peak_306	1.54009	5.29421	4.01963	128	MMAR_1163	1398697	1399161	-	inside	425	39	NearestLocation	spoU	tRNA/rRNA methyltransferase SpoU	information pathways	71.028
NC_010612.1	1399413	1399756	344	whiB4-logphase.q0.05_peak_307	1.53926	4.95243	3.70105	55	MMAR_1164	1399229	1399834	+	inside	184	78	NearestLocation	MMAR_1164	methyltransferase	information pathways	70.1449
NC_010612.1	1401836	1402109	274	whiB4-logphase.q0.05_peak_309	2.63856	28.2767	26.441	145	MMAR_1166	1402783	1403214	+	upstream	-947	674	NearestLocation	MMAR_1166	conserved hypothetical protein	conserved hypotheticals	76.7273
NC_010612.1	1402452	1402673	222	whiB4-logphase.q0.05_peak_310	1.95919	11.8303	10.2961	81	MMAR_1166	1402783	1403214	+	upstream	-331	110	NearestLocation	MMAR_1166	conserved hypothetical protein	conserved hypotheticals	74.4395
NC_010612.1	1403087	1403359	273	whiB4-logphase.q0.05_peak_311	2.71882	31.3399	29.4606	114	MMAR_1167	1403190	1403576	+	overlapStart	-103	103	NearestLocation	MMAR_1167	conserved hypothetical protein	conserved hypotheticals	73.3577
NC_010612.1	1404444	1404700	257	whiB4-logphase.q0.05_peak_312	1.91009	10.5051	9.00711	165	MMAR_1169	1404168	1404716	+	inside	276	16	NearestLocation	MMAR_1169	conserved hypothetical protein	conserved hypotheticals	69.3798
NC_010612.1	1413071	1413362	292	whiB4-logphase.q0.05_peak_313	2.70343	28.4964	26.657	152	MMAR_1173	1411186	1413711	-	inside	640	349	NearestLocation	MMAR_1173	conserved transmembrane ATP-binding protein ABC transporter	cell wall and cell processes	77.8157
NC_010612.1	1417526	1417740	215	whiB4-logphase.q0.05_peak_314	1.78633	9.1785	7.72297	46	MMAR_1175	1416734	1417927	-	inside	401	187	NearestLocation	MMAR_1175	oxidoreductase	intermediary metabolism and respiration	72.6852
NC_010612.1	1418435	1418954	520	whiB4-logphase.q0.05_peak_315	1.51961	4.55469	3.33261	317	MMAR_1177	1418877	1419170	+	overlapStart	-442	77	NearestLocation	MMAR_1177	conserved hypothetical membrane protein	cell wall and cell processes	69.8656
NC_010612.1	1420124	1420446	323	whiB4-logphase.q0.05_peak_316	1.93375	11.4574	9.93294	173	MMAR_1179	1419844	1421286	+	inside	280	280	NearestLocation	MMAR_1179	oxidoreductase	cell wall and cell processes	72.5309
NC_010612.1	1429530	1430011	482	whiB4-logphase.q0.05_peak_317	1.72406	8.0675	6.65381	356	MMAR_1181	1431353	1431649	-	downstream	2119	1342	NearestLocation	MMAR_1181	hypothetical secreted protein	cell wall and cell processes	73.2919
NC_010612.1	1432265	1432536	272	whiB4-logphase.q0.05_peak_318	1.50783	4.46182	3.24663	178	MMAR_1182	1431711	1432139	-	upstream	-126	126	NearestLocation	MMAR_1182	exported protein	cell wall and cell processes	66.6667
NC_010612.1	1433528	1433827	300	whiB4-logphase.q0.05_peak_319	1.86089	10.2498	8.75961	47	MMAR_1184	1432929	1434068	-	inside	540	241	NearestLocation	metA	homoserine O-acetyltransferase MetA	intermediary metabolism and respiration	71.0963
NC_010612.1	1439917	1440217	301	whiB4-logphase.q0.05_peak_321	2.06558	13.8509	12.2653	167	MMAR_1190	1439988	1441154	-	overlapEnd	1237	71	NearestLocation	nagA	n-acetylglucosamine-6-phosphate deacetylase NagA	cell wall and cell processes	74.1722
NC_010612.1	1442501	1442879	379	whiB4-logphase.q0.05_peak_322	1.50607	4.3753	3.16733	312	MMAR_1191	1441151	1442500	-	upstream	-1	1	NearestLocation	sugI	sugar-transport integral membrane protein SugI	cell wall and cell processes	67.3684
NC_010612.1	1445329	1446719	1391	whiB4-logphase.q0.05_peak_323	2.50635	24.1737	22.4026	117	MMAR_1194	1444699	1447017	+	inside	630	298	NearestLocation	MMAR_1194	conserved hypothetical protein	cell wall and cell processes	72.6293
NC_010612.1	1447069	1449553	2485	whiB4-logphase.q0.05_peak_324	4.52794	88.1519	85.1419	1654	MMAR_1195	1447038	1449683	-	inside	2614	31	NearestLocation	MMAR_1195	PE-PGRS family protein, PE_PGRS9_4	PE/PPE	76.9107
NC_010612.1	1452688	1453001	314	whiB4-logphase.q0.05_peak_325	3.16498	35.2325	33.2982	206	MMAR_1199	1452323	1457155	+	inside	365	365	NearestLocation	MMAR_1199	PE-PGRS family protein	PE/PPE	74.9206
NC_010612.1	1454168	1455222	1055	whiB4-logphase.q0.05_peak_326	4.01283	67.4155	64.9589	680	MMAR_1199	1452323	1457155	+	inside	1845	1845	NearestLocation	MMAR_1199	PE-PGRS family protein	PE/PPE	77.4621
NC_010612.1	1455488	1456942	1455	whiB4-logphase.q0.05_peak_327	4.25968	87.5982	84.6059	652	MMAR_1200	1457167	1457979	-	downstream	2491	225	NearestLocation	sdhB	succinate dehydrogenase (iron-sulphur protein subunit) SdhB	intermediary metabolism and respiration	77.4038
NC_010612.1	1464004	1464651	648	whiB4-logphase.q0.05_peak_329	3.73258	61.8483	59.5089	318	MMAR_1206	1462561	1463649	+	downstream	1443	355	NearestLocation	add	adenosine deaminase Add	intermediary metabolism and respiration	76.7334
NC_010612.1	1464952	1465632	681	whiB4-logphase.q0.05_peak_330	4.25905	67.6327	65.1708	519	MMAR_1207	1463658	1466498	-	inside	1546	866	NearestLocation	MMAR_1207	PE-PGRS family protein	PE/PPE	80.3519
NC_010612.1	1466945	1467808	864	whiB4-logphase.q0.05_peak_331	5.07335	97.0937	93.7299	513	MMAR_1207	1463658	1466498	-	upstream	-447	447	NearestLocation	MMAR_1207	PE-PGRS family protein	PE/PPE	76.8786
NC_010612.1	1468481	1468818	338	whiB4-logphase.q0.05_peak_332	3.79017	52.8782	50.6966	195	MMAR_1208	1466768	1469659	-	inside	1178	841	NearestLocation	MMAR_1208	PE-PGRS family protein	PE/PPE	79.646
NC_010612.1	1480332	1481157	826	whiB4-logphase.q0.05_peak_333	1.90621	11.3547	9.83298	591	MMAR_1218	1480102	1481682	-	inside	1350	230	NearestLocation	pmmB	phosphomannomutase PmmB	intermediary metabolism and respiration	69.8912
NC_010612.1	1481381	1482887	1507	whiB4-logphase.q0.05_peak_334	2.61247	29.1517	27.3029	164	MMAR_1219	1481672	1482493	-	includeFeature	1112	291	NearestLocation	deoD	purine nucleoside phosphorylase DeoD	intermediary metabolism and respiration	71.2202
NC_010612.1	1483549	1484472	924	whiB4-logphase.q0.05_peak_335	1.93796	11.5191	9.99291	70	MMAR_1221	1483754	1484923	+	overlapStart	-205	205	NearestLocation	amiA1	N-acyl-L-amino acid amidohydrolase AmiA1	intermediary metabolism and respiration	71.027
NC_010612.1	1485391	1485738	348	whiB4-logphase.q0.05_peak_336	1.94648	12.1214	10.5796	162	MMAR_1222	1485035	1485922	+	inside	356	184	NearestLocation	MMAR_1222	conserved hypothetical protein	conserved hypotheticals	72.4928
NC_010612.1	1486901	1487191	291	whiB4-logphase.q0.05_peak_337	1.88485	10.2303	8.74066	124	MMAR_1224	1486638	1488047	+	inside	263	263	NearestLocation	lpdA	dihydrolipoamide dehydrogenase LpdA	intermediary metabolism and respiration	72.9452
NC_010612.1	1492809	1493049	241	whiB4-logphase.q0.05_peak_338	2.0487	13.5043	11.9273	126	MMAR_1227	1491849	1492487	-	upstream	-322	322	NearestLocation	MMAR_1227	conserved hypothetical protein	conserved hypotheticals	72.7273
NC_010612.1	1494201	1494882	682	whiB4-logphase.q0.05_peak_339	1.9151	10.8029	9.29637	98	MMAR_1227	1491849	1492487	-	upstream	-1714	1714	NearestLocation	MMAR_1227	conserved hypothetical protein	conserved hypotheticals	71.0102
NC_010612.1	1495302	1497046	1745	whiB4-logphase.q0.05_peak_340	3.23799	46.5094	44.4217	1543	MMAR_1228	1492620	1497083	-	inside	1781	37	NearestLocation	ctpH_1	metal cation transporting p-type ATPase CtpH_1	cell wall and cell processes	72.795
NC_010612.1	1499244	1499806	563	whiB4-logphase.q0.05_peak_341	2.61961	27.7801	25.952	136	MMAR_1231	1499313	1500179	+	overlapStart	-69	69	NearestLocation	MMAR_1231	pseudouridine synthase	conserved hypotheticals	70.3901
NC_010612.1	1500337	1500794	458	whiB4-logphase.q0.05_peak_342	2.85112	32.6103	30.7121	170	MMAR_1232	1500201	1503104	+	inside	136	136	NearestLocation	atsB	arylsulfatase AtsB (aryl-sulfate sulphohydrolase)	intermediary metabolism and respiration	70.8061
NC_010612.1	1506890	1507437	548	whiB4-logphase.q0.05_peak_343	2.2875	19.5167	17.8208	276	MMAR_1237	1507020	1507784	-	overlapEnd	894	130	NearestLocation	nei	endonuclease viii Nei	information pathways	69.5811
NC_010612.1	1510820	1511142	323	whiB4-logphase.q0.05_peak_344	1.70696	7.07617	5.70416	203	MMAR_1238	1507788	1512407	-	inside	1587	1265	NearestLocation	lhr	ATP-dependent helicase Lhr	information pathways	70.679
NC_010612.1	1512074	1512297	224	whiB4-logphase.q0.05_peak_345	1.65423	7.01531	5.64596	80	MMAR_1238	1507788	1512407	-	inside	333	110	NearestLocation	lhr	ATP-dependent helicase Lhr	information pathways	74.2222
NC_010612.1	1513548	1514116	569	whiB4-logphase.q0.05_peak_346	2.03309	13.7137	12.1318	193	MMAR_1239	1512440	1513114	-	upstream	-434	434	NearestLocation	MMAR_1239	transcriptional regulatory protein (probably TetR-family)	regulatory proteins	74.5614
NC_010612.1	1515393	1515859	467	whiB4-logphase.q0.05_peak_347	2.17955	17.877	16.2097	92	MMAR_1241	1514755	1516026	-	inside	633	167	NearestLocation	MMAR_1241	conserved hypothetical protein	conserved hypotheticals	70.0855
NC_010612.1	1522467	1522941	475	whiB4-logphase.q0.05_peak_348	1.81852	9.90328	8.4236	114	MMAR_1250	1521763	1531236	+	inside	704	704	NearestLocation	MMAR_1250	peptide synthetase Nrp (peptide synthase)	lipid metabolism	68.2773
NC_010612.1	1523424	1523652	229	whiB4-logphase.q0.05_peak_349	1.57244	5.65387	4.35619	57	MMAR_1250	1521763	1531236	+	inside	1661	1661	NearestLocation	MMAR_1250	peptide synthetase Nrp (peptide synthase)	lipid metabolism	70.4348
NC_010612.1	1525846	1526061	216	whiB4-logphase.q0.05_peak_350	1.83577	10.9017	9.39262	74	MMAR_1250	1521763	1531236	+	inside	4083	4083	NearestLocation	MMAR_1250	peptide synthetase Nrp (peptide synthase)	lipid metabolism	70.0461
NC_010612.1	1532768	1532998	231	whiB4-logphase.q0.05_peak_351	2.15939	17.1155	15.4615	137	MMAR_1251	1531258	1533051	-	inside	283	53	NearestLocation	accA3	bifunctional protein acetyl-/propionyl-coenzyme a carboxylase (alpha chain) AccA3	intermediary metabolism and respiration	71.1207
NC_010612.1	1535676	1535914	239	whiB4-logphase.q0.05_peak_352	1.80696	9.66779	8.19595	87	MMAR_1255	1535170	1535490	-	upstream	-186	186	NearestLocation	MMAR_1255	conserved protein	conserved hypotheticals	69.1667
NC_010612.1	1539695	1540231	537	whiB4-logphase.q0.05_peak_353	3.26861	50.7548	48.6064	372	MMAR_1260	1539427	1540641	+	inside	268	268	NearestLocation	purK	phosphoribosylaminoimidazole carboxylase ATPase subunit PurK (air carboxylase) (AirC)	intermediary metabolism and respiration	73.0483
NC_010612.1	1555733	1556240	508	whiB4-logphase.q0.05_peak_354	2.42223	22.5781	20.8328	148	MMAR_1273	1555594	1556274	-	inside	541	34	NearestLocation	MMAR_1273	conserved hypothetical protein	conserved hypotheticals	72.2986
NC_010612.1	1558088	1558769	682	whiB4-logphase.q0.05_peak_355	3.66466	63.4489	61.0744	488	MMAR_1276	1558748	1559632	+	overlapStart	-660	21	NearestLocation	wbbL1	dTDP-rha:A-D-Glcnac-diphosphoryl polyprenol A-3-L-rhamnosyl transferase, WbbL1	cell wall and cell processes	72.328
NC_010612.1	1560297	1560681	385	whiB4-logphase.q0.05_peak_356	1.56277	5.26048	3.98784	42	MMAR_1278	1560739	1561287	-	downstream	990	58	NearestLocation	MMAR_1278	conserved hypothetical protein	conserved hypotheticals	72.0207
NC_010612.1	1562682	1563210	529	whiB4-logphase.q0.05_peak_357	1.5636	5.27009	3.9969	425	MMAR_1279	1561284	1562870	-	overlapStart	188	188	NearestLocation	MMAR_1279	DNA methylase	information pathways	70.9434
NC_010612.1	1563817	1564541	725	whiB4-logphase.q0.05_peak_358	1.60544	5.6278	4.33161	140	MMAR_1280	1562899	1564263	-	overlapStart	446	278	NearestLocation	fbiB	F420 biosynthesis protein FbiB	intermediary metabolism and respiration	68.3196
NC_010612.1	1566372	1566642	271	whiB4-logphase.q0.05_peak_359	2.47905	23.9728	22.2047	173	MMAR_1284	1566636	1567133	+	overlapStart	-264	6	NearestLocation	MMAR_1284	conserved hypothetical protein	conserved hypotheticals	70.2206
NC_010612.1	1567371	1567731	361	whiB4-logphase.q0.05_peak_360	1.59345	5.74488	4.44188	271	MMAR_1285	1567280	1568680	+	inside	91	91	NearestLocation	pmmA	phosphomannomutase PmmA	intermediary metabolism and respiration	70.442
NC_010612.1	1568032	1568368	337	whiB4-logphase.q0.05_peak_361	1.64652	6.43548	5.0943	130	MMAR_1286	1568677	1569786	+	upstream	-645	309	NearestLocation	MMAR_1286	conserved hypothetical protein	conserved hypotheticals	70.4142
NC_010612.1	1568866	1569517	652	whiB4-logphase.q0.05_peak_362	2.47161	24.1131	22.343	240	MMAR_1286	1568677	1569786	+	inside	189	189	NearestLocation	MMAR_1286	conserved hypothetical protein	conserved hypotheticals	72.7412
NC_010612.1	1583709	1583999	291	whiB4-logphase.q0.05_peak_364	1.55628	5.57057	4.2777	178	MMAR_1299	1583554	1584231	+	inside	155	155	NearestLocation	mtrA	two component sensory transduction transcriptional regulatory protein MtrA	regulatory proteins	66.0959
NC_010612.1	1585694	1586226	533	whiB4-logphase.q0.05_peak_365	1.81511	8.93649	7.48943	195	MMAR_1301	1585960	1587738	+	overlapStart	-266	266	NearestLocation	lpqB	conserved lipoprotein LpqB	cell wall and cell processes	70.2247
NC_010612.1	1587000	1587287	288	whiB4-logphase.q0.05_peak_366	1.64202	6.3801	5.04175	131	MMAR_1302	1587799	1588629	+	upstream	-799	512	NearestLocation	MMAR_1302	conserved hypothetical membrane protein	conserved hypotheticals	72.3183
NC_010612.1	1588001	1588433	433	whiB4-logphase.q0.05_peak_367	1.56379	5.19354	3.92541	256	MMAR_1302	1587799	1588629	+	inside	202	196	NearestLocation	MMAR_1302	conserved hypothetical membrane protein	conserved hypotheticals	72.8111
NC_010612.1	1588731	1589162	432	whiB4-logphase.q0.05_peak_368	2.76089	31.6417	29.7577	157	MMAR_1303	1588672	1589307	+	inside	59	59	NearestLocation	MMAR_1303	conserved hypothetical protein	information pathways	76.2125
NC_010612.1	1593776	1594439	664	whiB4-logphase.q0.05_peak_369	2.72796	33.4554	31.5459	307	MMAR_1306	1593372	1596602	+	inside	404	404	NearestLocation	MMAR_1306	conserved transmembrane transport protein	cell wall and cell processes	71.5789
NC_010612.1	1595255	1595896	642	whiB4-logphase.q0.05_peak_370	1.6925	7.58162	6.18752	519	MMAR_1307	1596659	1597414	+	upstream	-1404	763	NearestLocation	MMAR_1307	conserved hypothetical membrane protein	cell wall and cell processes	72.7838
NC_010612.1	1599133	1599648	516	whiB4-logphase.q0.05_peak_371	3.42364	53.3503	51.1624	311	MMAR_1310	1599136	1599774	-	overlapEnd	641	3	NearestLocation	MMAR_1310	conserved hypothetical protein	conserved hypotheticals	73.6944
NC_010612.1	1606845	1607059	215	whiB4-logphase.q0.05_peak_372	2.03911	12.7321	11.1742	91	MMAR_1317	1607005	1608186	-	overlapEnd	1341	54	NearestLocation	fadA6_4	acetyl-CoA acetyltransferase FadA6_4	lipid metabolism	74.537
NC_010612.1	1608813	1609614	802	whiB4-logphase.q0.05_peak_373	1.93227	11.6699	10.1397	627	MMAR_1319	1608735	1609727	-	inside	914	78	NearestLocation	MMAR_1319	conserved hypothetical protein	conserved hypotheticals	71.1083
NC_010612.1	1610469	1610975	507	whiB4-logphase.q0.05_peak_374	2.24412	18.6643	16.9832	242	MMAR_1320	1609724	1611019	-	inside	550	44	NearestLocation	aroA	3-phosphoshikimate 1-carboxyvinyltransferase AroA	intermediary metabolism and respiration	72.2441
NC_010612.1	1613588	1613803	216	whiB4-logphase.q0.05_peak_375	1.5612	5.32036	4.04399	90	MMAR_5565	1614279	1614602	+	upstream	-691	476	NearestLocation	MMAR_5565	conserved hypothetical protein	conserved hypotheticals	72.8111
NC_010612.1	1624400	1625103	704	whiB4-logphase.q0.05_peak_377	4.1483	80.7115	77.9379	360	MMAR_1331	1623819	1625951	+	inside	581	581	NearestLocation	MMAR_1331	conserved hypothetical alanine and proline rich protein	conserved hypotheticals	75.8865
NC_010612.1	1631788	1632111	324	whiB4-logphase.q0.05_peak_378	1.62648	6.64566	5.2937	171	MMAR_1339	1631288	1632253	-	inside	465	142	NearestLocation	MMAR_1339	conserved hypothetical protein	conserved hypotheticals	72
NC_010612.1	1635431	1635690	260	whiB4-logphase.q0.05_peak_379	1.51849	4.47269	3.25668	120	MMAR_1344	1635013	1635813	+	inside	418	123	NearestLocation	MMAR_1344	Soj/ParA-related protein	information pathways	68.9655
NC_010612.1	1647705	1648656	952	whiB4-logphase.q0.05_peak_380	2.21386	18.474	16.796	146	MMAR_1358	1647530	1650703	+	inside	175	175	NearestLocation	MMAR_1358	ATP-dependent DNA helicase	information pathways	72.1931
NC_010612.1	1649693	1650119	427	whiB4-logphase.q0.05_peak_381	1.96615	11.2781	9.75868	107	MMAR_1359	1650700	1654005	+	upstream	-1007	581	NearestLocation	MMAR_1359	ATP-dependent DNA helicase	information pathways	71.028
NC_010612.1	1650466	1650854	389	whiB4-logphase.q0.05_peak_382	1.72211	7.54045	6.14813	109	MMAR_1359	1650700	1654005	+	overlapStart	-234	154	NearestLocation	MMAR_1359	ATP-dependent DNA helicase	information pathways	71.0256
NC_010612.1	1651640	1652432	793	whiB4-logphase.q0.05_peak_383	2.07788	13.5682	11.9897	556	MMAR_1359	1650700	1654005	+	inside	940	940	NearestLocation	MMAR_1359	ATP-dependent DNA helicase	information pathways	71.5365
NC_010612.1	1662645	1663067	423	whiB4-logphase.q0.05_peak_384	1.73977	7.88211	6.47583	235	MMAR_1368	1662177	1663016	-	overlapStart	371	51	NearestLocation	MMAR_1368	conserved hypothetical protein	conserved hypotheticals	70.7547
NC_010612.1	1663559	1663994	436	whiB4-logphase.q0.05_peak_385	1.7033	7.56785	6.17439	175	MMAR_1369	1663055	1664473	-	inside	914	479	NearestLocation	MMAR_1369	conserved hypothetical protein	conserved hypotheticals	67.9634
NC_010612.1	1676380	1676787	408	whiB4-logphase.q0.05_peak_387	1.984	12.3612	10.8131	151	MMAR_1377	1675810	1676742	+	overlapEnd	570	45	NearestLocation	MMAR_1377	conserved hypothetical protein	conserved hypotheticals	73.3496
NC_010612.1	1690233	1692243	2011	whiB4-logphase.q0.05_peak_388	4.92175	98.7599	95.3187	313	MMAR_1391	1689881	1692475	-	inside	2242	232	NearestLocation	PE_PGRS9	PE-PGRS family protein	PE/PPE	80.0696
NC_010612.1	1695506	1696174	669	whiB4-logphase.q0.05_peak_389	2.28454	19.0026	17.3157	135	MMAR_1395	1695533	1696399	+	overlapStart	-27	27	NearestLocation	MMAR_1395	short-chain type dehydrogenase/reductase	intermediary metabolism and respiration	70.7463
NC_010612.1	1701314	1701566	253	whiB4-logphase.q0.05_peak_390	1.50515	4.46644	3.25088	125	MMAR_1401	1701968	1702417	+	upstream	-654	402	NearestLocation	MMAR_1401	conserved hypothetical transmembrane protein	cell wall and cell processes	71.2598
NC_010612.1	1779632	1779899	268	whiB4-logphase.q0.05_peak_391	2.89246	37.0911	35.1331	166	MMAR_1469	1779568	1781451	+	inside	64	64	NearestLocation	MMAR_1469	PPE family protein	PE/PPE	73.9777
NC_010612.1	1789626	1790657	1032	whiB4-logphase.q0.05_peak_392	2.83905	33.2585	31.3515	759	MMAR_1476	1788207	1789481	-	upstream	-145	145	NearestLocation	nuoH	NADH dehydrogenase I (chain H) NuoH (NADH-ubiquinone oxidoreductase chain H)	intermediary metabolism and respiration	72.9913
NC_010612.1	1797517	1798169	653	whiB4-logphase.q0.05_peak_393	2.90065	36.538	34.5868	187	MMAR_1484	1797440	1798780	+	inside	77	77	NearestLocation	MMAR_1484	PPE family protein	PE/PPE	71.4067
NC_010612.1	1800485	1800752	268	whiB4-logphase.q0.05_peak_394	2.32916	21.9136	20.179	151	MMAR_1486	1800585	1801034	-	overlapEnd	549	100	NearestLocation	MMAR_1486	two-component system response regulator	regulatory proteins	73.6059
NC_010612.1	1802534	1803306	773	whiB4-logphase.q0.05_peak_395	2.20175	19.1194	17.4301	394	MMAR_1490	1802399	1803361	-	inside	827	55	NearestLocation	MMAR_1490	conserved hypothetical protein	conserved hypotheticals	71.7054
NC_010612.1	1803766	1804102	337	whiB4-logphase.q0.05_peak_396	1.51634	4.44994	3.23564	234	MMAR_1490	1802399	1803361	-	upstream	-405	405	NearestLocation	MMAR_1490	conserved hypothetical protein	conserved hypotheticals	67.7515
NC_010612.1	1805195	1805797	603	whiB4-logphase.q0.05_peak_397	1.83382	9.79273	8.3164	338	MMAR_1492	1804621	1805262	-	overlapStart	67	67	NearestLocation	MMAR_1492	transcriptional regulatory protein	regulatory proteins	70.8609
NC_010612.1	1809202	1809629	428	whiB4-logphase.q0.05_peak_398	1.71175	7.35324	5.9689	387	MMAR_1496	1808550	1809653	-	inside	451	24	NearestLocation	MMAR_1496	oxidoreductase	intermediary metabolism and respiration	70.1632
NC_010612.1	1810072	1810635	564	whiB4-logphase.q0.05_peak_399	1.88661	10.3279	8.83522	117	MMAR_1497	1809969	1811951	+	inside	103	103	NearestLocation	PPE28	PPE family protein	PE/PPE	71.5044
NC_010612.1	1812362	1812580	219	whiB4-logphase.q0.05_peak_400	2.02755	13.3621	11.7889	124	MMAR_1498	1811969	1812940	-	inside	578	360	NearestLocation	fadB4	NADPH quinone oxidoreductase FadB4	lipid metabolism	73.1818
NC_010612.1	1813192	1813606	415	whiB4-logphase.q0.05_peak_401	2.46743	25.9306	24.1311	158	MMAR_1498	1811969	1812940	-	upstream	-252	252	NearestLocation	fadB4	NADPH quinone oxidoreductase FadB4	lipid metabolism	73.7981
NC_010612.1	1827833	1828124	292	whiB4-logphase.q0.05_peak_403	1.91497	10.9536	9.44313	159	MMAR_1512	1827436	1827771	+	downstream	397	62	NearestLocation	MMAR_1512	conserved hypothetical membrane protein	cell wall and cell processes	75.4266
NC_010612.1	1868940	1869234	295	whiB4-logphase.q0.05_peak_404	2.96765	34.8653	32.9361	179	MMAR_1550	1867237	1869276	-	inside	336	42	NearestLocation	MMAR_1550	PPE family protein	PE/PPE	74.6622
NC_010612.1	1874338	1874551	214	whiB4-logphase.q0.05_peak_405	2.02026	11.8485	10.3139	101	MMAR_1557	1874742	1875719	+	upstream	-404	191	NearestLocation	MMAR_1557	conserved hypothetical oxidoreductase	intermediary metabolism and respiration	71.6279
NC_010612.1	1887755	1888516	762	whiB4-logphase.q0.05_peak_406	1.72294	8.05213	6.63903	131	MMAR_1568	1887418	1888221	-	overlapStart	466	295	NearestLocation	MMAR_1568	short-chain type dehydrogenase/reductase	intermediary metabolism and respiration	68.152
NC_010612.1	1889412	1889623	212	whiB4-logphase.q0.05_peak_407	1.55365	4.88628	3.63946	74	MMAR_1570	1889075	1889719	-	inside	307	96	NearestLocation	MMAR_1570	conserved hypothetical secreted protein	cell wall and cell processes	69.9531
NC_010612.1	1894171	1894693	523	whiB4-logphase.q0.05_peak_409	1.68363	6.84249	5.48095	159	MMAR_1575	1894499	1895326	+	overlapStart	-328	194	NearestLocation	MMAR_1575	conserved oxidoreductase	intermediary metabolism and respiration	67.5573
NC_010612.1	1913318	1916721	3404	whiB4-logphase.q0.05_peak_411	5.36165	116.267	111.805	753	MMAR_1592	1912943	1913212	+	downstream	375	106	NearestLocation	MMAR_1592	hypothetical protein	unknown	79.2952
NC_010612.1	1926505	1929116	2612	whiB4-logphase.q0.05_peak_412	4.75088	96.3248	93.0012	476	MMAR_1594	1918529	1929433	-	inside	2928	317	NearestLocation	MMAR_1594	PE-PGRS family protein	PE/PPE	78.4922
NC_010612.1	1937518	1937773	256	whiB4-logphase.q0.05_peak_413	1.63393	6.23431	4.90384	64	MMAR_1602	1937328	1939301	+	inside	190	190	NearestLocation	MMAR_1602	oxidoreductase GMC-type	intermediary metabolism and respiration	70.8171
NC_010612.1	1938936	1939178	243	whiB4-logphase.q0.05_peak_414	1.56037	4.95928	3.70737	138	MMAR_1603	1939337	1940602	-	downstream	1666	159	NearestLocation	MMAR_1603	conserved hypothetical protein	conserved hypotheticals	71.7213
NC_010612.1	1942216	1942512	297	whiB4-logphase.q0.05_peak_416	2.77326	30.3734	28.5074	139	MMAR_1605	1941781	1943313	+	inside	435	435	NearestLocation	MMAR_1605	conserved hypothetical membrane protein	cell wall and cell processes	75.8389
NC_010612.1	1960560	1962309	1750	whiB4-logphase.q0.05_peak_417	2.84284	34.1951	32.2761	1600	MMAR_1623	1960866	1962371	-	overlapEnd	1811	62	NearestLocation	ligB	ATP-dependent DNA ligase LigB	information pathways	70.2456
NC_010612.1	1963051	1963360	310	whiB4-logphase.q0.05_peak_418	1.62602	6.04688	4.72658	179	MMAR_1625	1963385	1965550	+	upstream	-334	25	NearestLocation	fadE22	acyl-CoA dehydrogenase FadE22	lipid metabolism	65.2733
NC_010612.1	1963695	1964348	654	whiB4-logphase.q0.05_peak_419	2.50956	24.5084	22.7317	325	MMAR_1625	1963385	1965550	+	inside	310	310	NearestLocation	fadE22	acyl-CoA dehydrogenase FadE22	lipid metabolism	71.4504
NC_010612.1	1965259	1965856	598	whiB4-logphase.q0.05_peak_420	2.22627	16.934	15.2836	402	MMAR_1626	1965584	1966258	-	overlapEnd	999	272	NearestLocation	MMAR_1626	transcriptional regulator	regulatory proteins	72.621
NC_010612.1	1977500	1978068	569	whiB4-logphase.q0.05_peak_421	1.98597	10.4584	8.96192	99	MMAR_1639	1977457	1985721	+	inside	43	43	NearestLocation	MMAR_1639	PPE family protein	PE/PPE	69.4737
NC_010612.1	2000450	2000898	449	whiB4-logphase.q0.05_peak_423	1.65203	6.74482	5.38822	399	MMAR_1655	2000756	2002732	+	overlapStart	-306	142	NearestLocation	MMAR_1655	oxidoreductase	cell wall and cell processes	71.1111
NC_010612.1	2006977	2007219	243	whiB4-logphase.q0.05_peak_425	2.54998	26.0772	24.2749	105	MMAR_1660	2007416	2008258	+	upstream	-439	197	NearestLocation	MMAR_1660	conserved ATP-binding protein ABC transporter	cell wall and cell processes	70.4918
NC_010612.1	2008360	2008738	379	whiB4-logphase.q0.05_peak_427	1.80938	9.57376	8.10491	131	MMAR_1661	2008255	2009097	+	inside	105	105	NearestLocation	MMAR_1661	conserved hypothetical protein	conserved hypotheticals	72.8947
NC_010612.1	2009288	2009569	282	whiB4-logphase.q0.05_peak_428	1.86284	10.0662	8.5811	111	MMAR_1662	2009094	2009867	+	inside	194	194	NearestLocation	echA17	enoyl-CoA hydratase EchA17	lipid metabolism	73.1449
NC_010612.1	2011549	2011915	367	whiB4-logphase.q0.05_peak_429	1.80969	9.18912	7.73318	110	MMAR_1665	2012147	2012821	+	upstream	-598	232	NearestLocation	MMAR_1665	conserved hypothetical membrane protein	cell wall and cell processes	70.3804
NC_010612.1	2013496	2013733	238	whiB4-logphase.q0.05_peak_430	1.64281	6.15281	4.82651	105	MMAR_1666	2012825	2013214	-	upstream	-282	282	NearestLocation	MMAR_1666	hypothetical membrane protein	unknown	69.4561
NC_010612.1	2014257	2014745	489	whiB4-logphase.q0.05_peak_431	1.58254	5.90212	4.58987	65	MMAR_1668	2014724	2015461	+	overlapStart	-467	21	NearestLocation	MMAR_1668	transferase	intermediary metabolism and respiration	67.551
NC_010612.1	2018319	2018565	247	whiB4-logphase.q0.05_peak_432	2.16867	16.6524	15.0076	94	MMAR_1671	2016958	2018301	-	upstream	-18	18	NearestLocation	phrI	DNA photolyase, PhrI	intermediary metabolism and respiration	69.7581
NC_010612.1	2019019	2019368	350	whiB4-logphase.q0.05_peak_433	1.56484	5.245	3.97334	175	MMAR_1672	2018310	2018789	-	upstream	-230	230	NearestLocation	MMAR_1672	tryptophan-rich sensory protein	cell wall and cell processes	68.661
NC_010612.1	2025054	2025423	370	whiB4-logphase.q0.05_peak_434	1.57524	5.5672	4.27461	122	MMAR_1678	2024351	2025046	+	downstream	703	8	NearestLocation	MMAR_1678	conserved hypothetical membrane protein	cell wall and cell processes	70.3504
NC_010612.1	2027215	2027943	729	whiB4-logphase.q0.05_peak_435	2.23334	16.9341	15.2837	384	MMAR_1680	2026473	2027450	+	overlapEnd	742	235	NearestLocation	MMAR_1680	dehydrogenase/reductase	intermediary metabolism and respiration	70.137
NC_010612.1	2029308	2029711	404	whiB4-logphase.q0.05_peak_436	1.74081	8.41361	6.98615	146	MMAR_1681	2027447	2028691	-	upstream	-617	617	NearestLocation	MMAR_1681	transferase	intermediary metabolism and respiration	68.8889
NC_010612.1	2034003	2034695	693	whiB4-logphase.q0.05_peak_438	1.80658	9.14616	7.69166	132	MMAR_1687	2034265	2035101	+	overlapStart	-262	262	NearestLocation	MMAR_1687	conserved hypothetical membrane protein	cell wall and cell processes	70.0288
NC_010612.1	2034969	2035467	499	whiB4-logphase.q0.05_peak_439	1.71393	7.65466	6.2577	372	MMAR_1688	2035181	2035681	+	overlapStart	-212	212	NearestLocation	MMAR_1688	conserved hypothetical protein	conserved hypotheticals	70.6
NC_010612.1	2036473	2037061	589	whiB4-logphase.q0.05_peak_440	2.04703	13.9313	12.3439	249	MMAR_1690	2036938	2038011	+	overlapStart	-465	123	NearestLocation	trmU	tRNA (5-methylaminomethyl-2-thiouridylate)-methyltransferase TrmU	information pathways	71.5254
NC_010612.1	2038734	2039766	1033	whiB4-logphase.q0.05_peak_441	3.51456	56.1539	53.9194	870	MMAR_1692	2038733	2039746	+	overlapEnd	1	1	NearestLocation	MMAR_1692	conserved hypothetical protein	conserved hypotheticals	72.9207
NC_010612.1	2050158	2051296	1139	whiB4-logphase.q0.05_peak_442	2.28831	19.0652	17.3772	489	MMAR_1702	2050450	2051931	+	overlapStart	-292	292	NearestLocation	gatA	glutamyl-tRNA (Gln) amidotransferase (subunit A), GatA	information pathways	68.7719
NC_010612.1	2062732	2062983	252	whiB4-logphase.q0.05_peak_443	1.71516	7.17672	5.79984	125	MMAR_1713	2061956	2062558	-	upstream	-174	174	NearestLocation	MMAR_1713	conserved protein	conserved hypotheticals	71.5415
NC_010612.1	2063250	2063770	521	whiB4-logphase.q0.05_peak_444	1.66021	6.25961	4.9278	351	MMAR_1714	2062555	2063985	-	inside	735	215	NearestLocation	MMAR_1714	alanine rich dehydrogenase	intermediary metabolism and respiration	71.4559
NC_010612.1	2064119	2064960	842	whiB4-logphase.q0.05_peak_445	1.74676	8.08992	6.67532	474	MMAR_1715	2064016	2065602	+	inside	103	103	NearestLocation	serA1	D-3-PHOSPHOGLYCERATE dehydrogenase SerA1	intermediary metabolism and respiration	69.6323
NC_010612.1	2077692	2078114	423	whiB4-logphase.q0.05_peak_446	2.22964	16.6563	15.0114	148	MMAR_1725	2077795	2078496	-	overlapEnd	804	103	NearestLocation	MMAR_1725	transcriptional regulatory protein	regulatory proteins	72.8774
NC_010612.1	2084910	2085437	528	whiB4-logphase.q0.05_peak_447	1.8183	8.71522	7.27636	105	MMAR_1731	2084883	2085536	-	inside	626	27	NearestLocation	MMAR_1731	conserved hypothetical alanine rich membrane protein	cell wall and cell processes	70.3214
NC_010612.1	2088005	2088356	352	whiB4-logphase.q0.05_peak_448	2.00659	12.2665	10.7212	229	MMAR_1734	2087945	2088571	-	inside	566	60	NearestLocation	MMAR_1734	conserved hypothetical membrane protein	cell wall and cell processes	71.9547
NC_010612.1	2093182	2094259	1078	whiB4-logphase.q0.05_peak_449	2.85112	32.6103	30.7121	873	MMAR_1741	2092969	2094663	+	inside	213	213	NearestLocation	MMAR_1741	conserved hypothetical alanine rich membrane protein	cell wall and cell processes	72.9379
NC_010612.1	2096126	2096587	462	whiB4-logphase.q0.05_peak_450	1.56907	5.49292	4.20548	208	MMAR_1743	2096902	2097615	+	upstream	-776	315	NearestLocation	MMAR_1743	conserved hypothetical secreted protein	cell wall and cell processes	66.7387
NC_010612.1	2102099	2102378	280	whiB4-logphase.q0.05_peak_451	1.99277	12.9146	11.3522	111	MMAR_1749	2101794	2105189	+	inside	305	305	NearestLocation	pca	pyruvate carboxylase Pca	intermediary metabolism and respiration	74.0214
NC_010612.1	2103157	2103389	233	whiB4-logphase.q0.05_peak_452	1.54204	4.64875	3.41933	157	MMAR_1749	2101794	2105189	+	inside	1363	1363	NearestLocation	pca	pyruvate carboxylase Pca	intermediary metabolism and respiration	69.2308
NC_010612.1	2103889	2104742	854	whiB4-logphase.q0.05_peak_453	2.25007	18.6532	16.9723	133	MMAR_1750	2105267	2105740	+	upstream	-1378	525	NearestLocation	MMAR_1750	methyltransferase	cell wall and cell processes	70.6433
NC_010612.1	2105360	2105739	380	whiB4-logphase.q0.05_peak_454	2.29662	18.4996	16.8213	131	MMAR_1751	2105814	2106287	+	upstream	-454	75	NearestLocation	kdtB	phosphopantetheine adenylyltransferase KdtB	intermediary metabolism and respiration	72.9659
NC_010612.1	2121099	2121514	416	whiB4-logphase.q0.05_peak_455	2.16421	16.5795	14.9361	313	MMAR_1762	2119792	2126106	+	inside	1307	1307	NearestLocation	pks15/1	polyketide synthase Pks15/1	lipid metabolism	71.7026
NC_010612.1	2121777	2122127	351	whiB4-logphase.q0.05_peak_456	1.64241	6.47953	5.13623	245	MMAR_1762	2119792	2126106	+	inside	1985	1985	NearestLocation	pks15/1	polyketide synthase Pks15/1	lipid metabolism	71.0227
NC_010612.1	2123194	2123452	259	whiB4-logphase.q0.05_peak_457	2.29555	17.1931	15.5376	97	MMAR_1763	2126521	2127210	+	upstream	-3327	3069	NearestLocation	lppX	conserved lipoprotein LppX	cell wall and cell processes	75
NC_010612.1	2148847	2149404	558	whiB4-logphase.q0.05_peak_458	2.49888	25.0136	23.229	287	MMAR_1772	2144033	2148478	-	upstream	-369	369	NearestLocation	ppsE	phenolpthiocerol synthesis type-I polyketide synthase PpsE	lipid metabolism	71.0197
NC_010612.1	2152218	2152662	445	whiB4-logphase.q0.05_peak_459	2.50508	24.8472	23.0649	353	MMAR_1773	2148484	2153904	-	inside	1686	1242	NearestLocation	ppsD	phenolpthiocerol synthesis type-I polyketide synthase PpsD	lipid metabolism	73.5426
NC_010612.1	2158855	2159785	931	whiB4-logphase.q0.05_peak_460	1.60803	5.87672	4.56591	832	MMAR_1774	2153904	2160509	-	inside	1654	724	NearestLocation	ppsC	phenolpthiocerol synthesis type-I polyketide synthase PpsC	lipid metabolism	69.6352
NC_010612.1	2160854	2161062	209	whiB4-logphase.q0.05_peak_461	1.62023	5.39067	4.10955	73	MMAR_1774	2153904	2160509	-	upstream	-345	345	NearestLocation	ppsC	phenolpthiocerol synthesis type-I polyketide synthase PpsC	lipid metabolism	67.1429
NC_010612.1	2162049	2162269	221	whiB4-logphase.q0.05_peak_462	1.50297	4.00726	2.82954	80	MMAR_1774	2153904	2160509	-	upstream	-1540	1540	NearestLocation	ppsC	phenolpthiocerol synthesis type-I polyketide synthase PpsC	lipid metabolism	72.0721
NC_010612.1	2177819	2178717	899	whiB4-logphase.q0.05_peak_464	3.26625	44.9352	42.8698	578	MMAR_1785	2177270	2180872	+	inside	549	549	NearestLocation	smc	chromosome partition protein Smc	cell wall and cell processes	71.5556
NC_010612.1	2179570	2179871	302	whiB4-logphase.q0.05_peak_465	3.74915	59.365	57.0746	167	MMAR_1786	2180932	2182308	+	upstream	-1362	1061	NearestLocation	ftsY	cell division protein FtsY	cell wall and cell processes	74.9175
NC_010612.1	2181724	2181956	233	whiB4-logphase.q0.05_peak_466	1.81351	9.17654	7.72109	131	MMAR_1787	2182452	2183885	+	upstream	-728	496	NearestLocation	amt	ammonium-transport integral membrane protein Amt	cell wall and cell processes	75.641
NC_010612.1	2185184	2185713	530	whiB4-logphase.q0.05_peak_467	1.79738	8.82839	7.38506	97	MMAR_1789	2184314	2186752	+	inside	870	870	NearestLocation	glnD	uridylyltransferase GlnD	intermediary metabolism and respiration	72.3164
NC_010612.1	2186402	2186839	438	whiB4-logphase.q0.05_peak_468	1.88536	10.1643	8.67651	101	MMAR_1790	2186780	2188516	-	overlapEnd	2114	59	NearestLocation	MMAR_1790	conserved hypothetical alanine and arginine rich protein	conserved hypotheticals	71.5262
NC_010612.1	2192311	2193062	752	whiB4-logphase.q0.05_peak_469	2.50947	24.9255	23.1422	186	MMAR_1794	2191822	2193624	+	inside	489	489	NearestLocation	pknI	transmembrane serine/threonine-protein kinase I PknI	regulatory proteins	73.9708
NC_010612.1	2207399	2207650	252	whiB4-logphase.q0.05_peak_470	1.77076	7.80106	6.39785	92	MMAR_1811	2207065	2207886	+	inside	334	236	NearestLocation	fdhD	formate dehydrogenase family accessory protein, FdhD	intermediary metabolism and respiration	67.5889
NC_010612.1	2208180	2208488	309	whiB4-logphase.q0.05_peak_471	2.2567	17.8614	16.1944	95	MMAR_1813	2208371	2209882	+	overlapStart	-191	117	NearestLocation	MMAR_1813	conserved hypothetical protein	conserved hypotheticals	73.2258
NC_010612.1	2213264	2213782	519	whiB4-logphase.q0.05_peak_472	3.27596	45.763	43.6853	162	MMAR_1817	2213151	2214059	+	inside	113	113	NearestLocation	xerC	integrase/recombinase XerC	insertion seqs and phages	72.3077
NC_010612.1	2216573	2216803	231	whiB4-logphase.q0.05_peak_473	1.90063	10.5988	9.0982	114	MMAR_1821	2216560	2217978	+	inside	13	13	NearestLocation	amiC	amidase AmiC	intermediary metabolism and respiration	71.5517
NC_010612.1	2220588	2220845	258	whiB4-logphase.q0.05_peak_474	2.13694	16.4331	14.7922	122	MMAR_1825	2220255	2221055	-	inside	467	210	NearestLocation	MMAR_1825	transcriptional regulatory protein	regulatory proteins	72.2008
NC_010612.1	2226575	2227070	496	whiB4-logphase.q0.05_peak_475	2.93054	29.291	27.4398	358	MMAR_1829	2224183	2229807	+	inside	2392	2392	NearestLocation	MMAR_1829	PE-PGRS family protein	PE/PPE	78.2696
NC_010612.1	2232697	2232911	215	whiB4-logphase.q0.05_peak_476	1.6746	6.22385	4.8939	127	MMAR_1833	2232438	2232860	+	overlapEnd	259	51	NearestLocation	MMAR_1833	hypothetical protein	unknown	60.6481
NC_010612.1	2235582	2235824	243	whiB4-logphase.q0.05_peak_477	1.54601	4.69041	3.45805	86	MMAR_1836	2235392	2236600	+	inside	190	190	NearestLocation	dxr	1-deoxy-D-xylulose 5-phosphate reductoisomerase Dxr	intermediary metabolism and respiration	71.7213
NC_010612.1	2251125	2253484	2360	whiB4-logphase.q0.05_peak_478	4.9337	102.821	99.207	2078	MMAR_1850	2251077	2253656	-	inside	2531	48	NearestLocation	MMAR_1850	PE-PGRS family protein	PE/PPE	77.0436
NC_010612.1	2254016	2256153	2138	whiB4-logphase.q0.05_peak_479	4.98286	94.0006	90.7742	1738	MMAR_1850	2251077	2253656	-	upstream	-360	360	NearestLocation	MMAR_1850	PE-PGRS family protein	PE/PPE	78.4011
NC_010612.1	2287810	2288102	293	whiB4-logphase.q0.05_peak_481	1.59346	4.93842	3.68798	81	MMAR_1877	2286106	2289042	-	inside	1232	940	NearestLocation	mmpL5_1	conserved transmembrane transport protein, MmpL5_1	cell wall and cell processes	64.966
NC_010612.1	2292014	2292415	402	whiB4-logphase.q0.05_peak_482	2.20398	16.4777	14.8361	229	MMAR_1880	2291709	2292731	-	inside	717	305	NearestLocation	MMAR_1880	conserved hypothetical protein	conserved hypotheticals	72.7047
NC_010612.1	2295619	2296603	985	whiB4-logphase.q0.05_peak_483	3.19646	44.6411	42.5801	841	MMAR_1884	2296745	2297359	+	upstream	-1126	142	NearestLocation	cobO	cob(I)alamin adenosyltransferase CobO	intermediary metabolism and respiration	72.5152
NC_010612.1	2302766	2303112	347	whiB4-logphase.q0.05_peak_484	1.5146	4.46617	3.25065	37	MMAR_1888	2301888	2303636	+	inside	878	524	NearestLocation	proS	prolyl-tRNA synthetase ProS	information pathways	69.2529
NC_010612.1	2303622	2303890	269	whiB4-logphase.q0.05_peak_485	1.60257	5.63819	4.34136	73	MMAR_1889	2303649	2304137	-	overlapEnd	515	27	NearestLocation	MMAR_1889	conserved hypothetical alanine rich protein	conserved hypotheticals	72.2222
NC_010612.1	2304247	2304611	365	whiB4-logphase.q0.05_peak_486	3.55763	54.4016	52.1959	170	MMAR_1890	2304134	2304673	-	inside	426	62	NearestLocation	MMAR_1890	conserved transmembrane alanine rich protein	cell wall and cell processes	73.7705
NC_010612.1	2307358	2308072	715	whiB4-logphase.q0.05_peak_487	5.174	122.615	117.048	441	MMAR_1894	2306993	2309836	+	inside	365	365	NearestLocation	infB	translation initiation factor IF-2 InfB	information pathways	78.9106
NC_010612.1	2320438	2320693	256	whiB4-logphase.q0.05_peak_488	1.63464	5.77692	4.47217	142	MMAR_1905	2320305	2321480	+	inside	133	133	NearestLocation	MMAR_1905	PPE family protein	PE/PPE	68.4825
NC_010612.1	2321573	2321820	248	whiB4-logphase.q0.05_peak_489	1.89657	10.5415	9.04244	101	MMAR_1907	2321790	2322335	+	overlapStart	-217	30	NearestLocation	MMAR_1907	conserved hypothetical protein	conserved hypotheticals	70.2811
NC_010612.1	2322217	2322701	485	whiB4-logphase.q0.05_peak_490	1.56365	4.83709	3.5941	388	MMAR_1907	2321790	2322335	+	overlapEnd	427	118	NearestLocation	MMAR_1907	conserved hypothetical protein	conserved hypotheticals	66.2551
NC_010612.1	2341863	2342227	365	whiB4-logphase.q0.05_peak_491	1.77958	8.89699	7.45121	124	MMAR_1926	2341883	2343199	+	overlapStart	-20	20	NearestLocation	pepR	zinc protease PepR	intermediary metabolism and respiration	70.765
NC_010612.1	2344516	2345035	520	whiB4-logphase.q0.05_peak_492	1.83684	9.70022	8.2273	408	MMAR_1928	2344315	2345430	-	inside	914	201	NearestLocation	ald	secreted L-alanine dehydrogenase Ald (40 kDa antigen)	intermediary metabolism and respiration	69.8656
NC_010612.1	2348381	2348712	332	whiB4-logphase.q0.05_peak_493	2.81437	31.0967	29.221	133	MMAR_1933	2349358	2350440	+	upstream	-977	646	NearestLocation	MMAR_1933	oxidoreductase	intermediary metabolism and respiration	74.7748
NC_010612.1	2363209	2363465	257	whiB4-logphase.q0.05_peak_494	2.4947	22.5907	20.8451	150	MMAR_1948	2363626	2365173	+	upstream	-417	161	NearestLocation	fadD13_1	fatty acid-CoA ligase FadD13_1	lipid metabolism	76.7442
NC_010612.1	2365869	2366102	234	whiB4-logphase.q0.05_peak_495	2.21061	17.0133	15.3615	141	MMAR_1950	2366345	2367526	+	upstream	-476	243	NearestLocation	PPE15_1	PPE family protein	PE/PPE	74.0426
NC_010612.1	2366527	2367384	858	whiB4-logphase.q0.05_peak_496	2.27391	17.4475	15.7876	744	MMAR_1951	2367558	2370791	+	upstream	-1031	174	NearestLocation	accA3_1	bifunctional protein acetyl-/propionyl-coenzyme a carboxylase (alpha chain) AccA3_1	lipid metabolism	71.1292
NC_010612.1	2371860	2372352	493	whiB4-logphase.q0.05_peak_497	1.94237	10.8709	9.36265	381	MMAR_1953	2372059	2373252	+	overlapStart	-199	199	NearestLocation	fadE34_1	acyl-CoA dehydrogenase FadE34_1	lipid metabolism	69.8381
NC_010612.1	2373280	2374095	816	whiB4-logphase.q0.05_peak_498	2.25844	18.6815	16.9996	135	MMAR_1954	2373249	2374352	+	inside	31	31	NearestLocation	fadE18_1	acyl-CoA dehydrogenase FadE18_1	lipid metabolism	71.2362
NC_010612.1	2376513	2376974	462	whiB4-logphase.q0.05_peak_499	1.69952	7.30472	5.9224	110	MMAR_1958	2376516	2377730	+	overlapStart	-3	3	NearestLocation	MMAR_1958	conserved hypothetical protein	conserved hypotheticals	71.7063
NC_010612.1	2380052	2380287	236	whiB4-logphase.q0.05_peak_500	1.75721	8.16948	6.75181	169	MMAR_1961	2380277	2381029	+	overlapStart	-225	10	NearestLocation	thyX	thymidylate synthase ThyX	intermediary metabolism and respiration	70.8861
NC_010612.1	2380689	2381067	379	whiB4-logphase.q0.05_peak_501	1.54916	4.87564	3.6295	278	MMAR_1962	2381147	2382049	+	upstream	-458	80	NearestLocation	dapA	dihydrodipicolinate synthase DapA	intermediary metabolism and respiration	68.9474
NC_010612.1	2384506	2385492	987	whiB4-logphase.q0.05_peak_503	1.84459	9.12238	7.66861	331	MMAR_1965	2384645	2385478	-	includeFeature	972	14	NearestLocation	MMAR_1965	short chain dehydrogenase	intermediary metabolism and respiration	67.7126
NC_010612.1	2391247	2391500	254	whiB4-logphase.q0.05_peak_504	2.34668	19.7865	18.0864	107	MMAR_1972	2391224	2392039	+	inside	23	23	NearestLocation	MMAR_1972	conserved hypothetical membrane protein	cell wall and cell processes	70.9804
NC_010612.1	2392831	2393137	307	whiB4-logphase.q0.05_peak_505	2.89727	34.6856	32.7598	181	MMAR_1974	2392584	2393750	+	inside	247	247	NearestLocation	MMAR_1974	glycosyl transferase	intermediary metabolism and respiration	73.3766
NC_010612.1	2399451	2399672	222	whiB4-logphase.q0.05_peak_507	1.75286	8.17104	6.75322	108	MMAR_1981	2398616	2399965	-	inside	514	293	NearestLocation	MMAR_1981	conserved protein	conserved hypotheticals	71.3004
NC_010612.1	2402243	2402627	385	whiB4-logphase.q0.05_peak_508	1.53641	4.66325	3.43277	348	MMAR_1983	2402475	2403374	+	overlapStart	-232	152	NearestLocation	MMAR_1983	conserved hypothetical membrane protein	cell wall and cell processes	63.7306
NC_010612.1	2404403	2404783	381	whiB4-logphase.q0.05_peak_509	2.36563	20.9669	19.2477	199	MMAR_1985	2404618	2405313	+	overlapStart	-215	165	NearestLocation	MMAR_1985	conserved protein	conserved hypotheticals	69.6335
NC_010612.1	2405054	2405407	354	whiB4-logphase.q0.05_peak_510	1.98491	12.2073	10.6633	103	MMAR_1986	2405310	2406254	+	overlapStart	-256	97	NearestLocation	miaA	tRNA delta(2)-isopentenylpyrophosphate transferase MiaA	information pathways	72.3944
NC_010612.1	2405701	2406041	341	whiB4-logphase.q0.05_peak_511	1.98525	12.4636	10.9129	81	MMAR_1987	2406259	2407131	+	upstream	-558	218	NearestLocation	dapF	diaminopimelate epimerase DapF	intermediary metabolism and respiration	71.6374
NC_010612.1	2411914	2412823	910	whiB4-logphase.q0.05_peak_512	1.5695	5.01863	3.76264	569	MMAR_1991	2411501	2413801	+	inside	413	413	NearestLocation	MMAR_1991	conserved transmembrane alanine and glycine rich protein	cell wall and cell processes	67.9473
NC_010612.1	2419594	2419819	226	whiB4-logphase.q0.05_peak_513	1.87216	10.269	8.7782	131	MMAR_1999	2419604	2420431	+	overlapStart	-10	10	NearestLocation	MMAR_1999	conserved hypothetical secreted protein	cell wall and cell processes	70.0441
NC_010612.1	2422450	2422852	403	whiB4-logphase.q0.05_peak_514	2.23003	16.8827	15.2332	119	MMAR_2001	2421960	2423027	+	inside	490	175	NearestLocation	MMAR_2001	conserved hypothetical protein	conserved hypotheticals	73.0198
NC_010612.1	2427341	2427704	364	whiB4-logphase.q0.05_peak_515	1.52014	4.4199	3.20788	65	MMAR_2009	2427383	2427826	-	overlapEnd	485	42	NearestLocation	MMAR_2009	conserved hypothetical protein	conserved hypotheticals	69.863
NC_010612.1	2428905	2429554	650	whiB4-logphase.q0.05_peak_516	4.16417	73.5112	70.9214	199	MMAR_2010	2427932	2429896	-	inside	991	342	NearestLocation	MMAR_2010	PE-PGRS family protein	PE/PPE	77.4194
NC_010612.1	2432750	2432982	233	whiB4-logphase.q0.05_peak_517	2.19437	15.0511	13.4386	139	MMAR_2013	2432706	2433575	+	inside	44	44	NearestLocation	suhB	extragenic suppressor protein SuhB	virulence, detoxification, adaptation	72.2222
NC_010612.1	2433256	2433657	402	whiB4-logphase.q0.05_peak_518	1.9298	10.7768	9.27101	183	MMAR_2013	2432706	2433575	+	overlapEnd	550	82	NearestLocation	suhB	extragenic suppressor protein SuhB	virulence, detoxification, adaptation	70.9677
NC_010612.1	2436719	2436997	279	whiB4-logphase.q0.05_peak_520	3.34116	46.5665	44.4776	126	MMAR_2019	2436451	2437170	-	inside	451	173	NearestLocation	MMAR_2019	conserved hypothetical protein	conserved hypotheticals	74.6429
NC_010612.1	2440892	2441149	258	whiB4-logphase.q0.05_peak_521	1.63933	6.25305	4.92155	130	MMAR_2024	2440134	2442131	+	inside	758	758	NearestLocation	MMAR_2024	conserved integral membrane alanine, valine and leucine rich protein	cell wall and cell processes	67.9537
NC_010612.1	2442582	2443138	557	whiB4-logphase.q0.05_peak_522	1.96639	12.0176	10.4786	75	MMAR_2026	2443458	2444357	+	upstream	-876	320	NearestLocation	MMAR_2026	antibiotic-transport ATP-binding protein ABC transporter	cell wall and cell processes	72.7599
NC_010612.1	2451168	2452212	1045	whiB4-logphase.q0.05_peak_523	4.23413	74.2977	71.691	663	MMAR_2032	2449148	2451061	+	downstream	2020	107	NearestLocation	dxs1	1-deoxy-D-xylulose 5-phosphate synthase Dxs1	intermediary metabolism and respiration	78.4895
NC_010612.1	2453203	2454661	1459	whiB4-logphase.q0.05_peak_524	5.35312	106.315	102.588	1222	MMAR_2033	2451104	2454973	-	inside	1770	312	NearestLocation	MMAR_2033	PE-PGRS family protein	PE/PPE	79.589
NC_010612.1	2455519	2455800	282	whiB4-logphase.q0.05_peak_525	3.21328	41.6297	39.6117	133	MMAR_2034	2455674	2456514	+	overlapStart	-155	126	NearestLocation	dxs1A	1-deoxy-D-xylulose 5-phosphate synthase Dxs1A - pseudogene	intermediary metabolism and respiration	74.2049
NC_010612.1	2456354	2456927	574	whiB4-logphase.q0.05_peak_526	2.4317	23.5315	21.7707	405	MMAR_2034	2455674	2456514	+	overlapEnd	680	160	NearestLocation	dxs1A	1-deoxy-D-xylulose 5-phosphate synthase Dxs1A - pseudogene	intermediary metabolism and respiration	70.087
NC_010612.1	2460749	2461180	432	whiB4-logphase.q0.05_peak_527	2.91389	34.6316	32.7065	279	MMAR_2039	2460530	2461897	+	inside	219	219	NearestLocation	hemY	protoporphyrinogen oxidase HemY	intermediary metabolism and respiration	73.6721
NC_010612.1	2462373	2462601	229	whiB4-logphase.q0.05_peak_528	1.62602	6.27516	4.94261	76	MMAR_2041	2462595	2463344	+	overlapStart	-222	6	NearestLocation	MMAR_2041	methyltransferase	intermediary metabolism and respiration	69.5652
NC_010612.1	2469020	2469260	241	whiB4-logphase.q0.05_peak_529	1.77793	7.58049	6.18648	71	MMAR_5575	2468632	2469090	-	overlapStart	70	70	NearestLocation	MMAR_5575	Conserved hypothetical protein	conserved hypotheticals	70.6612
NC_010612.1	2472248	2472575	328	whiB4-logphase.q0.05_peak_530	3.92524	61.0945	58.7703	164	MMAR_2051	2471995	2473662	+	inside	253	253	NearestLocation	MMAR_2051	conserved hypothetical protein	conserved hypotheticals	76.2918
NC_010612.1	2476072	2477969	1898	whiB4-logphase.q0.05_peak_531	5.64682	128.638	121.816	448	MMAR_2053	2475782	2477995	-	inside	1923	26	NearestLocation	MMAR_2053	PE-PGRS family protein	PE/PPE	78.6203
NC_010612.1	2490100	2490841	742	whiB4-logphase.q0.05_peak_532	3.5118	52.5595	50.3835	500	MMAR_2067	2489762	2492080	+	inside	338	338	NearestLocation	MMAR_2067	PE-PGRS family protein	PE/PPE	77.7927
NC_010612.1	2491185	2492035	851	whiB4-logphase.q0.05_peak_533	3.99654	63.2218	60.8522	648	MMAR_2068	2492181	2492462	+	upstream	-996	146	NearestLocation	MMAR_2068	conserved hypothetical protein	conserved hypotheticals	76.9953
NC_010612.1	2498447	2498747	301	whiB4-logphase.q0.05_peak_534	1.78195	8.0625	6.64896	221	MMAR_2073	2498482	2499909	+	overlapStart	-35	35	NearestLocation	MMAR_2073	conserved hypothetical membrane protein	conserved hypotheticals	64.5695
NC_010612.1	2502649	2502881	233	whiB4-logphase.q0.05_peak_535	1.85416	9.38626	7.92393	75	MMAR_2076	2501969	2502763	+	overlapEnd	680	114	NearestLocation	MMAR_2076	conserved hypothetical protein	conserved hypotheticals	70.5128
NC_010612.1	2504180	2504533	354	whiB4-logphase.q0.05_peak_536	1.80098	8.81289	7.37007	144	MMAR_2078	2503783	2504607	-	inside	427	74	NearestLocation	MMAR_2078	methyltransferase	intermediary metabolism and respiration	71.2676
NC_010612.1	2507919	2508141	223	whiB4-logphase.q0.05_peak_537	1.62631	5.86742	4.55702	101	MMAR_2084	2508193	2509137	+	upstream	-274	52	NearestLocation	MMAR_2084	conserved hypothetical protein	conserved hypotheticals	68.3036
NC_010612.1	2508627	2509118	492	whiB4-logphase.q0.05_peak_538	2.73392	30.9769	29.1029	126	MMAR_2084	2508193	2509137	+	inside	434	19	NearestLocation	MMAR_2084	conserved hypothetical protein	conserved hypotheticals	73.8337
NC_010612.1	2510373	2510618	246	whiB4-logphase.q0.05_peak_540	1.71767	6.98645	5.61838	115	MMAR_2087	2510700	2511323	+	upstream	-327	82	NearestLocation	MMAR_2087	conserved hypothetical protein	conserved hypotheticals	70.4453
NC_010612.1	2510842	2511065	224	whiB4-logphase.q0.05_peak_541	1.57068	5.23206	3.9613	118	MMAR_2087	2510700	2511323	+	inside	142	142	NearestLocation	MMAR_2087	conserved hypothetical protein	conserved hypotheticals	67.1111
NC_010612.1	2514698	2515076	379	whiB4-logphase.q0.05_peak_542	2.05237	14.6515	13.0477	284	MMAR_2091	2514810	2515760	+	overlapStart	-112	112	NearestLocation	MMAR_2091	acyltransferase	lipid metabolism	73.6842
NC_010612.1	2516933	2517600	668	whiB4-logphase.q0.05_peak_543	2.63491	27.1429	25.3243	134	MMAR_2093	2516884	2517951	+	inside	49	49	NearestLocation	MMAR_2093	conserved hypothetical protein	conserved hypotheticals	73.2436
NC_010612.1	2525308	2525842	535	whiB4-logphase.q0.05_peak_544	4.02941	61.3057	58.9778	235	MMAR_2100	2524988	2529181	+	inside	320	320	NearestLocation	MMAR_2100	PE-PGRS family protein	PE/PPE	77.2388
NC_010612.1	2542586	2543648	1063	whiB4-logphase.q0.05_peak_545	5.38364	115.577	111.188	536	MMAR_2112	2542431	2544164	-	inside	1578	155	NearestLocation	MMAR_2112	PE-PGRS family protein	PE/PPE	78.8534
NC_010612.1	2544611	2545514	904	whiB4-logphase.q0.05_peak_546	4.61884	81.5513	78.7471	255	MMAR_2112	2542431	2544164	-	upstream	-447	447	NearestLocation	MMAR_2112	PE-PGRS family protein	PE/PPE	78.453
NC_010612.1	2547868	2549283	1416	whiB4-logphase.q0.05_peak_547	5.15775	99.012	95.554	971	MMAR_2116	2547426	2549558	-	inside	1690	275	NearestLocation	MMAR_2116	PE-PGRS family protein	PE/PPE	78.9697
NC_010612.1	2555884	2556168	285	whiB4-logphase.q0.05_peak_548	2.77845	27.2909	25.4703	206	MMAR_2120	2555440	2557287	+	inside	444	444	NearestLocation	secD	protein-export membrane protein SecD	cell wall and cell processes	79.021
NC_010612.1	2563613	2564241	629	whiB4-logphase.q0.05_peak_549	1.72318	7.27514	5.89404	350	MMAR_2125	2563398	2564285	-	inside	672	44	NearestLocation	ppiB	peptidyl-prolyl cis-trans isomerase B PpiB	information pathways	67.7778
NC_010612.1	2566842	2567356	515	whiB4-logphase.q0.05_peak_550	2.41312	22.29	20.5495	262	MMAR_2129	2567528	2568967	+	upstream	-686	172	NearestLocation	MMAR_2129	site-specific integrase	insertion seqs and phages	70.7364
NC_010612.1	2598944	2599156	213	whiB4-logphase.q0.05_peak_551	1.63915	5.9214	4.60817	71	MMAR_2158	2598725	2600506	+	inside	219	219	NearestLocation	aspS	aspartyl-tRNA synthetase AspS	information pathways	66.3551
NC_010612.1	2601559	2601899	341	whiB4-logphase.q0.05_peak_553	2.22492	17.2418	15.5855	103	MMAR_2161	2602022	2602420	-	downstream	861	123	NearestLocation	MMAR_2161	conserved hypothetical protein	conserved hypotheticals	73.9766
NC_010612.1	2614429	2614647	219	whiB4-logphase.q0.05_peak_555	1.78385	8.77044	7.32961	85	MMAR_2169	2614344	2614745	+	inside	85	85	NearestLocation	MMAR_2169	conserved hypothetical protein	conserved hypotheticals	70
NC_010612.1	2617042	2617292	251	whiB4-logphase.q0.05_peak_557	1.89922	10.4299	8.93408	165	MMAR_2171	2617570	2618082	+	upstream	-528	278	NearestLocation	MMAR_2171	conserved hypothetical protein	conserved hypotheticals	74.2063
NC_010612.1	2617758	2618012	255	whiB4-logphase.q0.05_peak_558	1.71188	7.30034	5.91823	125	MMAR_2172	2618075	2619331	+	upstream	-317	63	NearestLocation	MMAR_2172	conserved membrane protein	cell wall and cell processes	71.4844
NC_010612.1	2619595	2619872	278	whiB4-logphase.q0.05_peak_559	1.56672	5.10788	3.84538	144	MMAR_2173	2619328	2620161	+	inside	267	267	NearestLocation	aroE	shikimate 5-dehydrogenase AroE	intermediary metabolism and respiration	72.7599
NC_010612.1	2620279	2620693	415	whiB4-logphase.q0.05_peak_560	2.91615	35.2145	33.281	251	MMAR_2175	2620693	2621916	+	overlapStart	-414	0	NearestLocation	aroF	chorismate synthase AroF	intermediary metabolism and respiration	75.7212
NC_010612.1	2621086	2621796	711	whiB4-logphase.q0.05_peak_561	1.57922	5.28786	4.01357	575	MMAR_2176	2621925	2622479	+	upstream	-839	129	NearestLocation	aroK	shikimate kinase AroK	intermediary metabolism and respiration	71.9101
NC_010612.1	2630644	2631612	969	whiB4-logphase.q0.05_peak_563	1.67239	7.10764	5.73371	783	MMAR_2185	2630436	2631656	-	inside	1012	44	NearestLocation	MMAR_2185	oxidoreductase	intermediary metabolism and respiration	71.6495
NC_010612.1	2638431	2638674	244	whiB4-logphase.q0.05_peak_564	1.58656	5.41228	4.12967	73	MMAR_2192	2638784	2639797	+	upstream	-353	110	NearestLocation	MMAR_2192	glycolipid sulfotransferase	intermediary metabolism and respiration	71.0204
NC_010612.1	2639475	2640061	587	whiB4-logphase.q0.05_peak_565	2.13387	15.4836	13.8618	176	MMAR_2193	2639804	2640439	-	overlapEnd	964	257	NearestLocation	MMAR_2193	NodS-like (sam)-dependent methyltransferase	intermediary metabolism and respiration	69.5578
NC_010612.1	2643004	2643238	235	whiB4-logphase.q0.05_peak_566	1.72832	7.56378	6.17046	135	MMAR_2197	2643431	2643952	+	upstream	-427	193	NearestLocation	MMAR_2197	secreted protein	cell wall and cell processes	69.9153
NC_010612.1	2648383	2648677	295	whiB4-logphase.q0.05_peak_567	1.75916	8.31432	6.89049	132	MMAR_2200	2648530	2649366	+	overlapStart	-147	147	NearestLocation	pyrF	orotidine 5'-phosphate decarboxylase PyrF	intermediary metabolism and respiration	70.2703
NC_010612.1	2649128	2649391	264	whiB4-logphase.q0.05_peak_568	2.61473	26.7889	24.9761	125	MMAR_2200	2648530	2649366	+	overlapEnd	598	25	NearestLocation	pyrF	orotidine 5'-phosphate decarboxylase PyrF	intermediary metabolism and respiration	73.2075
NC_010612.1	2650401	2650620	220	whiB4-logphase.q0.05_peak_569	1.74562	7.31852	5.93558	91	MMAR_2201	2650323	2650658	+	inside	78	38	NearestLocation	mihF	integration host factor MihF	information pathways	64.7059
NC_010612.1	2652188	2652630	443	whiB4-logphase.q0.05_peak_570	1.98454	12.0343	10.4948	145	MMAR_2204	2651816	2653057	+	inside	372	372	NearestLocation	dfp	DNA/pantothenate metabolism flavoprotein, Dfp	intermediary metabolism and respiration	70.9459
NC_010612.1	2659797	2660905	1109	whiB4-logphase.q0.05_peak_572	4.00859	67.3333	64.8778	230	MMAR_2211	2659594	2661540	+	inside	203	203	NearestLocation	priA	primosomal protein N' PriA	information pathways	75.3153
NC_010612.1	2664745	2665405	661	whiB4-logphase.q0.05_peak_573	2.35986	20.4968	18.7849	568	MMAR_2216	2665173	2666618	+	overlapStart	-428	232	NearestLocation	fmu	Fmu protein	information pathways	71.148
NC_010612.1	2665650	2666629	980	whiB4-logphase.q0.05_peak_574	2.47039	23.2783	21.5219	634	MMAR_2217	2666685	2667374	+	upstream	-1035	56	NearestLocation	rpe	ribulose-phosphate 3-epimerase Rpe	intermediary metabolism and respiration	73.2926
NC_010612.1	2674996	2675258	263	whiB4-logphase.q0.05_peak_575	2.76398	29.2161	27.3665	164	MMAR_2226	2674474	2675943	+	inside	522	522	NearestLocation	MMAR_2226	conserved 13E12 repeat family protein	insertion seqs and phages	71.2121
NC_010612.1	2680130	2680648	519	whiB4-logphase.q0.05_peak_576	2.15847	16.9976	15.346	192	MMAR_2230	2679893	2680870	+	inside	237	222	NearestLocation	whiA	transcriptional regulatory protein WhiA	regulatory proteins	73.4615
NC_010612.1	2683044	2683460	417	whiB4-logphase.q0.05_peak_578	1.63582	6.39718	5.05798	79	MMAR_2232	2682356	2683639	-	inside	595	179	NearestLocation	lipO	esterase LipO	lipid metabolism	72.0096
NC_010612.1	2684870	2685088	219	whiB4-logphase.q0.05_peak_579	1.6391	5.96795	4.65196	152	MMAR_2233	2683636	2685270	-	inside	400	182	NearestLocation	fadD12	long-chain-fatty-acid--CoA ligase FadD12	lipid metabolism	69.0909
NC_010612.1	2690403	2690838	436	whiB4-logphase.q0.05_peak_580	2.37928	21.3246	19.5991	125	MMAR_2237	2690075	2691496	+	inside	328	328	NearestLocation	MMAR_2237	dehydrogenase	intermediary metabolism and respiration	72.54
NC_010612.1	2691420	2691709	290	whiB4-logphase.q0.05_peak_581	2.15462	13.4599	11.8839	160	MMAR_2238	2691504	2692313	-	overlapEnd	893	84	NearestLocation	MMAR_2238	conserved hypothetical membrane protein	cell wall and cell processes	74.5704
NC_010612.1	2691946	2692182	237	whiB4-logphase.q0.05_peak_582	3.10441	35.8661	33.9231	135	MMAR_2238	2691504	2692313	-	inside	367	131	NearestLocation	MMAR_2238	conserved hypothetical membrane protein	cell wall and cell processes	73.5294
NC_010612.1	2696382	2696672	291	whiB4-logphase.q0.05_peak_583	1.69958	6.98578	5.61775	143	MMAR_2241	2694876	2695661	+	downstream	1506	721	NearestLocation	tpi	triosephosphate isomerase Tpi	intermediary metabolism and respiration	71.2329
NC_010612.1	2702800	2703389	590	whiB4-logphase.q0.05_peak_584	1.75393	7.65397	6.25709	266	MMAR_2247	2701830	2704637	+	inside	970	970	NearestLocation	ppc	phosphoenolpyruvate carboxylase, Ppc	intermediary metabolism and respiration	69.3739
NC_010612.1	2724292	2724557	266	whiB4-logphase.q0.05_peak_585	1.96878	12.4629	10.9122	161	MMAR_2261	2723143	2724099	-	upstream	-193	193	NearestLocation	MMAR_2261	unidentified antibiotic-transport integral membrane ABC transporter	cell wall and cell processes	70.7865
NC_010612.1	2737674	2737932	259	whiB4-logphase.q0.05_peak_586	1.94077	10.2158	8.72645	118	MMAR_2273	2735739	2737568	-	upstream	-106	106	NearestLocation	fadE15	acyl-CoA dehydrogenase FadE15	lipid metabolism	73.8462
NC_010612.1	2747311	2747541	231	whiB4-logphase.q0.05_peak_587	1.80491	8.41414	6.98665	79	MMAR_2282	2745341	2748142	-	inside	831	601	NearestLocation	acn	aconitate hydratase Acn	intermediary metabolism and respiration	68.1034
NC_010612.1	2761810	2762350	541	whiB4-logphase.q0.05_peak_588	4.05698	72.4961	69.9309	365	MMAR_2298	2762490	2763233	+	upstream	-680	140	NearestLocation	MMAR_2298	two component regulator - receiver domain	regulatory proteins	75.4613
NC_010612.1	2763980	2764235	256	whiB4-logphase.q0.05_peak_589	1.57153	5.28176	4.00795	121	MMAR_2299	2763233	2764753	+	inside	747	518	NearestLocation	MMAR_2299	two component regulator - sensor kinase	regulatory proteins	71.5953
NC_010612.1	2766031	2766292	262	whiB4-logphase.q0.05_peak_590	1.93789	11.2033	9.68586	128	MMAR_2301	2765797	2766570	-	inside	539	234	NearestLocation	MMAR_2301	conserved membrane protein	cell wall and cell processes	71.4829
NC_010612.1	2784049	2784448	400	whiB4-logphase.q0.05_peak_591	1.68427	6.33255	4.99658	329	MMAR_2316	2784600	2785247	+	upstream	-551	152	NearestLocation	MMAR_2316	transcriptional regulator	regulatory proteins	62.5935
NC_010612.1	2797443	2797680	238	whiB4-logphase.q0.05_peak_592	1.76124	7.44461	6.0561	72	MMAR_2328	2797219	2798496	-	inside	1053	224	NearestLocation	MMAR_2328	conserved hypothetical sugar kinase	intermediary metabolism and respiration	69.4561
NC_010612.1	2800960	2801191	232	whiB4-logphase.q0.05_peak_593	1.78909	7.58555	6.19132	145	MMAR_2331	2800374	2801174	-	overlapStart	214	17	NearestLocation	MMAR_2331	conserved hypothetical protein	conserved hypotheticals	61.3734
NC_010612.1	2815929	2816150	222	whiB4-logphase.q0.05_peak_594	1.50065	3.98495	2.80965	188	MMAR_2340	2810562	2816834	-	inside	905	684	NearestLocation	pks5	probable polyketide synthase Pks5	lipid metabolism	69.0583
NC_010612.1	2821672	2821965	294	whiB4-logphase.q0.05_peak_595	1.57553	4.92111	3.67199	172	MMAR_2342	2819321	2823694	-	inside	2022	1729	NearestLocation	MMAR_2342	conserved transmembrane transport protein, MmpL family	cell wall and cell processes	64.0678
NC_010612.1	2848691	2848926	236	whiB4-logphase.q0.05_peak_596	2.16029	14.5638	12.962	153	MMAR_2359	2848099	2849511	+	inside	592	585	NearestLocation	dinP_1	DNA polymerase IV, DinP_1	information pathways	67.9325
NC_010612.1	2856159	2856415	257	whiB4-logphase.q0.05_peak_597	2.20064	17.7096	16.0448	145	MMAR_2368	2856409	2856840	+	overlapStart	-250	6	NearestLocation	MMAR_2368	conserved protein	conserved hypotheticals	71.7054
NC_010612.1	2867627	2868340	714	whiB4-logphase.q0.05_peak_598	1.83255	9.43784	7.97336	381	MMAR_2376	2867097	2868422	+	inside	530	82	NearestLocation	MMAR_2376	GntR-family transcriptional regulator	regulatory proteins	71.6084
NC_010612.1	2880454	2881425	972	whiB4-logphase.q0.05_peak_599	2.94037	35.4793	33.542	383	MMAR_2385	2881194	2881874	+	overlapStart	-740	231	NearestLocation	bioD	dethiobiotin synthetase BioD	intermediary metabolism and respiration	72.0452
NC_010612.1	2888166	2888387	222	whiB4-logphase.q0.05_peak_600	1.5937	5.32386	4.04724	79	MMAR_2392	2888078	2889652	+	inside	88	88	NearestLocation	nadB	l-aspartate oxidase NadB	intermediary metabolism and respiration	69.0583
NC_010612.1	2889155	2889363	209	whiB4-logphase.q0.05_peak_601	2.25823	17.0933	15.4397	108	MMAR_2393	2889652	2890509	+	upstream	-497	289	NearestLocation	nadC	nicotinate-nucleotide pyrophosphatase NadC	intermediary metabolism and respiration	73.3333
NC_010612.1	2891126	2891354	229	whiB4-logphase.q0.05_peak_602	1.90566	9.76613	8.29063	83	MMAR_2395	2891066	2892409	+	inside	60	60	NearestLocation	hisD	histidinol dehydrogenase HisD	intermediary metabolism and respiration	74.7826
NC_010612.1	2897739	2898154	416	whiB4-logphase.q0.05_peak_603	2.02167	13.6229	12.0431	229	MMAR_2403	2897619	2898710	-	inside	971	120	NearestLocation	MMAR_2403	deacylase	intermediary metabolism and respiration	70.2638
NC_010612.1	2899293	2900015	723	whiB4-logphase.q0.05_peak_604	1.90634	10.3026	8.81082	131	MMAR_2404	2898715	2899059	-	upstream	-234	234	NearestLocation	MMAR_2404	conserved hypothetical protein	conserved hypotheticals	67.9558
NC_010612.1	2906376	2906704	329	whiB4-logphase.q0.05_peak_605	1.58249	5.53099	4.24115	279	MMAR_2408	2906309	2907823	-	inside	1447	67	NearestLocation	pknF_1	anchored-membrane serine/threonine-protein kinase PknF_1	regulatory proteins	66.0606
NC_010612.1	2916943	2917206	264	whiB4-logphase.q0.05_peak_606	2.06299	11.9654	10.4281	155	MMAR_2417	2917147	2917542	+	overlapStart	-204	59	NearestLocation	MMAR_2417	conserved hypothetical membrane protein	cell wall and cell processes	70.566
NC_010612.1	2924322	2924604	283	whiB4-logphase.q0.05_peak_607	1.53323	5.13776	3.87329	153	MMAR_2423	2923073	2924767	-	inside	445	163	NearestLocation	cydC	Cytochrome transmembrane ATP-binding protein ABC transporter CydC	cell wall and cell processes	68.662
NC_010612.1	2932853	2933145	293	whiB4-logphase.q0.05_peak_608	2.09728	15.0024	13.3909	170	MMAR_2430	2932033	2933235	-	inside	382	90	NearestLocation	MMAR_2430	nonspecific lipid-transfer protein	lipid metabolism	71.0884
NC_010612.1	2954532	2954840	309	whiB4-logphase.q0.05_peak_609	1.78325	8.26535	6.84337	166	MMAR_2446	2953617	2955044	-	inside	512	204	NearestLocation	MMAR_2446	conserved hypothetical membrane protein	cell wall and cell processes	72.2581
NC_010612.1	2968309	2968594	286	whiB4-logphase.q0.05_peak_612	2.14121	14.5926	12.9901	166	MMAR_2458	2969209	2971125	+	upstream	-900	615	NearestLocation	MMAR_2458	PE-PGRS family protein	PE/PPE	73.1707
NC_010612.1	2974809	2975145	337	whiB4-logphase.q0.05_peak_614	1.54342	3.98587	2.81009	81	MMAR_2461	2976136	2983359	+	upstream	-1327	991	NearestLocation	MMAR_2461	PE-PGRS family protein	PE/PPE	61.5385
NC_010612.1	2990832	2991060	229	whiB4-logphase.q0.05_peak_615	1.71715	7.03553	5.66536	161	MMAR_2469	2990630	2992042	+	inside	202	202	NearestLocation	argH	argininosuccinate lyase ArgH	intermediary metabolism and respiration	72.1739
NC_010612.1	3012327	3012635	309	whiB4-logphase.q0.05_peak_616	1.50084	4.31987	3.11619	159	MMAR_2475	3010363	3011664	-	upstream	-663	663	NearestLocation	cyp139A3	cytochrome P450 139A3 Cyp139A3	intermediary metabolism and respiration	70.6452
NC_010612.1	3027298	3027506	209	whiB4-logphase.q0.05_peak_617	2.4495	20.3835	18.6733	86	MMAR_5562	3028074	3028364	+	upstream	-776	568	NearestLocation	MMAR_5562	hypothetical protein	unknown	71.9048
NC_010612.1	3029771	3030534	764	whiB4-logphase.q0.05_peak_618	3.49711	44.2983	42.2418	159	MMAR_2489	3028598	3029569	-	upstream	-202	202	NearestLocation	MMAR_2489	transposase for ISMyma06	insertion seqs and phages	77.6471
NC_010612.1	3034326	3035853	1528	whiB4-logphase.q0.05_peak_619	5.21837	102.692	99.083	245	MMAR_2492	3034269	3036182	-	inside	1856	57	NearestLocation	MMAR_2492	PE-PGRS family protein, PE_PGRS15_2	PE/PPE	77.894
NC_010612.1	3040090	3040554	465	whiB4-logphase.q0.05_peak_620	2.54036	23.6186	21.8565	165	MMAR_2496	3040138	3040971	+	overlapStart	-48	48	NearestLocation	MMAR_2496	conserved protein	conserved hypotheticals	71.8884
NC_010612.1	3040980	3041539	560	whiB4-logphase.q0.05_peak_621	1.70693	6.91337	5.54866	429	MMAR_2497	3040974	3041984	+	inside	6	6	NearestLocation	MMAR_2497	phosphatase	intermediary metabolism and respiration	69.3405
NC_010612.1	3044592	3044857	266	whiB4-logphase.q0.05_peak_622	2.40138	22.4713	20.7275	133	MMAR_2501	3043971	3045716	+	inside	621	621	NearestLocation	recN	DNA repair protein, RecN	information pathways	74.1573
NC_010612.1	3047712	3047921	210	whiB4-logphase.q0.05_peak_623	2.3061	16.8753	15.226	142	MMAR_2504	3048176	3049927	+	upstream	-464	255	NearestLocation	pyrG	CTP synthase, PyrG	intermediary metabolism and respiration	77.2512
NC_010612.1	3081010	3081333	324	whiB4-logphase.q0.05_peak_624	1.97208	11.1124	9.59735	130	MMAR_2528	3081257	3082666	+	overlapStart	-247	76	NearestLocation	engA	GTP-binding protein, EngA	intermediary metabolism and respiration	69.8462
NC_010612.1	3081719	3081930	212	whiB4-logphase.q0.05_peak_625	1.69108	6.6195	5.26879	81	MMAR_2528	3081257	3082666	+	inside	462	462	NearestLocation	engA	GTP-binding protein, EngA	intermediary metabolism and respiration	70.892
NC_010612.1	3125379	3125851	473	whiB4-logphase.q0.05_peak_626	2.00709	12.5323	10.98	330	MMAR_2573	3125259	3126119	-	inside	740	120	NearestLocation	MMAR_2573	conserved protein	conserved hypotheticals	69.1983
NC_010612.1	3128214	3128769	556	whiB4-logphase.q0.05_peak_627	2.16026	14.6662	13.0621	341	MMAR_2575	3128024	3129445	+	inside	190	190	NearestLocation	MMAR_2575	PE-PGRS family protein	PE/PPE	73.2496
NC_010612.1	3134249	3134881	633	whiB4-logphase.q0.05_peak_628	1.83218	8.82641	7.38312	166	MMAR_2578	3133636	3136092	+	inside	613	613	NearestLocation	MMAR_2578	metal cation transporter p-type ATPase a, CtpF	cell wall and cell processes	68.2965
NC_010612.1	3139366	3139697	332	whiB4-logphase.q0.05_peak_629	2.53663	23.9847	22.2165	105	MMAR_2582	3140411	3141766	+	upstream	-1045	714	NearestLocation	MMAR_2582	conserved hypothetical transmembrane protein	cell wall and cell processes	77.4775
NC_010612.1	3141507	3141761	255	whiB4-logphase.q0.05_peak_630	2.85239	27.4006	25.5778	125	MMAR_2582	3140411	3141766	+	inside	1096	5	NearestLocation	MMAR_2582	conserved hypothetical transmembrane protein	cell wall and cell processes	74.2188
NC_010612.1	3144093	3144816	724	whiB4-logphase.q0.05_peak_631	3.30125	44.5119	42.4527	151	MMAR_2585	3144311	3146674	+	overlapStart	-218	218	NearestLocation	tex	transcriptional accessory protein Tex	information pathways	70.7586
NC_010612.1	3147052	3147294	243	whiB4-logphase.q0.05_peak_632	1.72768	7.49939	6.10866	122	MMAR_2586	3146890	3148359	+	inside	162	162	NearestLocation	MMAR_2586	conserved secreted protein	cell wall and cell processes	75.8197
NC_010612.1	3164895	3165238	344	whiB4-logphase.q0.05_peak_633	2.46165	18.6809	16.999	97	MMAR_2596	3164212	3165732	+	inside	683	494	NearestLocation	MMAR_2596	PE-PGRS family protein	PE/PPE	80.5797
NC_010612.1	3171124	3171820	697	whiB4-logphase.q0.05_peak_634	2.59446	24.7998	23.0182	245	MMAR_2601	3171104	3172390	+	inside	20	20	NearestLocation	MMAR_2601	conserved protein	conserved hypotheticals	69.0544
NC_010612.1	3178185	3178464	280	whiB4-logphase.q0.05_peak_635	1.57859	5.158	3.89218	57	MMAR_2607	3178876	3179223	-	downstream	1038	412	NearestLocation	MMAR_2607	conserved hypothetical secreted protein	conserved hypotheticals	70.8185
NC_010612.1	3178858	3179128	271	whiB4-logphase.q0.05_peak_636	1.85653	9.06733	7.61582	225	MMAR_2607	3178876	3179223	-	overlapEnd	365	18	NearestLocation	MMAR_2607	conserved hypothetical secreted protein	conserved hypotheticals	71.6912
NC_010612.1	3186400	3187005	606	whiB4-logphase.q0.05_peak_637	3.24533	41.3607	39.3466	169	MMAR_2612	3186126	3188759	+	inside	274	274	NearestLocation	MMAR_2612	conserved transmembrane ATP-binding protein ABC transporter	cell wall and cell processes	73.4761
NC_010612.1	3188806	3189192	387	whiB4-logphase.q0.05_peak_638	1.59	5.32527	4.04822	304	MMAR_2613	3188793	3189308	-	inside	502	13	NearestLocation	MMAR_2613	conserved membrane protein	cell wall and cell processes	68.299
NC_010612.1	3200297	3200669	373	whiB4-logphase.q0.05_peak_639	2.20777	15.7818	14.1537	244	MMAR_2624	3200685	3201362	+	upstream	-388	16	NearestLocation	MMAR_2624	conserved hypothetical protein	conserved hypotheticals	74.0642
NC_010612.1	3208555	3209263	709	whiB4-logphase.q0.05_peak_640	1.97323	9.72098	8.24691	64	MMAR_2629	3208470	3209621	-	inside	1066	85	NearestLocation	MMAR_2629	glycosyl transferase	intermediary metabolism and respiration	68.8732
NC_010612.1	3218415	3218645	231	whiB4-logphase.q0.05_peak_641	1.62038	5.66372	4.36544	125	MMAR_2639	3218299	3218946	-	inside	531	116	NearestLocation	MMAR_2639	conserved hypothetical protein	conserved hypotheticals	68.1034
NC_010612.1	3219530	3219790	261	whiB4-logphase.q0.05_peak_642	1.87503	8.86917	7.42435	126	MMAR_2641	3219778	3220152	-	overlapEnd	622	12	NearestLocation	trxB1_1	thioredoxin TrxB1_1	intermediary metabolism and respiration	73.6641
NC_010612.1	3222202	3222768	567	whiB4-logphase.q0.05_peak_643	2.7339	28.7014	26.859	175	MMAR_2645	3221630	3223507	+	inside	572	572	NearestLocation	MMAR_2645	PE-PGRS family protein	PE/PPE	76.5845
NC_010612.1	3223080	3223449	370	whiB4-logphase.q0.05_peak_644	3.55574	49.57	47.4393	191	MMAR_2646	3223666	3224907	+	upstream	-586	217	NearestLocation	MMAR_2646	conserved protein	conserved hypotheticals	77.8976
NC_010612.1	3235913	3236788	876	whiB4-logphase.q0.05_peak_645	4.41535	72.8111	70.2377	465	MMAR_2656	3235425	3241781	+	inside	488	488	NearestLocation	PE_PGRS50	PE-PGRS family protein	PE/PPE	76.0547
NC_010612.1	3238700	3238935	236	whiB4-logphase.q0.05_peak_646	2.44274	22.5367	20.7919	126	MMAR_2656	3235425	3241781	+	inside	3275	2846	NearestLocation	PE_PGRS50	PE-PGRS family protein	PE/PPE	74.6835
NC_010612.1	3239169	3241220	2052	whiB4-logphase.q0.05_peak_647	5.09947	99.7318	96.2455	412	MMAR_2657	3241796	3242368	-	downstream	3199	576	NearestLocation	MMAR_2657	isochorismatase family protein	intermediary metabolism and respiration	76.717
NC_010612.1	3241434	3241677	244	whiB4-logphase.q0.05_peak_648	1.91515	9.96401	8.48251	93	MMAR_2657	3241796	3242368	-	downstream	934	119	NearestLocation	MMAR_2657	isochorismatase family protein	intermediary metabolism and respiration	75.102
NC_010612.1	3259626	3259925	300	whiB4-logphase.q0.05_peak_649	1.66115	6.31998	4.98466	40	MMAR_2672	3260043	3260363	+	upstream	-417	118	NearestLocation	MMAR_2672	conserved hypothetical protein	conserved hypotheticals	72.7575
NC_010612.1	3263551	3263833	283	whiB4-logphase.q0.05_peak_650	1.73067	6.62991	5.27867	162	MMAR_2677	3263480	3264991	+	inside	71	71	NearestLocation	eccD5	ESX conserved component eccD5. Probable membrane protein	cell wall and cell processes	65.1408
NC_010612.1	3270861	3271228	368	whiB4-logphase.q0.05_peak_651	1.59241	4.97033	3.71776	100	MMAR_2681	3270649	3271917	+	inside	212	212	NearestLocation	PPE31_1	PPE family protein	PE/PPE	68.2927
NC_010612.1	3274659	3275102	444	whiB4-logphase.q0.05_peak_652	2.48834	20.8368	19.1194	324	MMAR_2683	3274083	3275243	+	inside	576	141	NearestLocation	PPE31	PPE family protein	PE/PPE	68.9888
NC_010612.1	3286529	3289075	2547	whiB4-logphase.q0.05_peak_655	5.02903	100.166	96.6616	1865	MMAR_2695	3286571	3289252	-	overlapEnd	2723	42	NearestLocation	MMAR_2695	PE-PGRS family protein, PE_PGRS9_1	PE/PPE	76.0597
NC_010612.1	3293383	3293659	277	whiB4-logphase.q0.05_peak_656	2.51905	22.1429	20.4045	151	MMAR_2698	3293525	3295945	+	overlapStart	-142	134	NearestLocation	secA2	preprotein translocase ATPase SecA2	cell wall and cell processes	71.223
NC_010612.1	3296745	3297257	513	whiB4-logphase.q0.05_peak_657	2.41008	21.0742	19.3532	174	MMAR_2700	3296689	3297609	+	inside	56	56	NearestLocation	MMAR_2700	conserved hypothetical protein	conserved hypotheticals	70.6226
NC_010612.1	3302334	3302603	270	whiB4-logphase.q0.05_peak_658	1.57342	5.0206	3.76449	148	MMAR_2708	3302763	3305600	+	upstream	-429	160	NearestLocation	gcvB	glycine dehydrogenase GcvB	intermediary metabolism and respiration	66.0517
NC_010612.1	3305475	3307046	1572	whiB4-logphase.q0.05_peak_659	4.29078	75.6938	73.0535	1142	MMAR_2709	3305630	3307195	-	overlapEnd	1720	149	NearestLocation	MMAR_2709	PE-PGRS family protein, PE_PGRS34_1	PE/PPE	76.6052
NC_010612.1	3310218	3310459	242	whiB4-logphase.q0.05_peak_660	2.28569	16.6986	15.053	116	MMAR_2712	3309293	3311500	-	inside	1282	925	NearestLocation	MMAR_2712	conserved membrane protein	cell wall and cell processes	74.8971
NC_010612.1	3314007	3315343	1337	whiB4-logphase.q0.05_peak_661	3.58791	55.2342	53.0155	317	MMAR_2713	3311551	3313746	-	upstream	-261	261	NearestLocation	glcB	malate synthase G GlcB	intermediary metabolism and respiration	75.4858
NC_010612.1	3320334	3320555	222	whiB4-logphase.q0.05_peak_662	1.89032	10.0117	8.52874	89	MMAR_2717	3318451	3319887	-	upstream	-447	447	NearestLocation	guaB1	inosine-5'-monophosphate dehydrogenase GuaB1	intermediary metabolism and respiration	71.3004
NC_010612.1	3321515	3321811	297	whiB4-logphase.q0.05_peak_663	3.30749	44.6265	42.5656	135	MMAR_2718	3319919	3321370	-	upstream	-145	145	NearestLocation	gnd1	6-phosphogluconate dehydrogenase Gnd1	intermediary metabolism and respiration	76.1745
NC_010612.1	3322215	3322632	418	whiB4-logphase.q0.05_peak_664	1.91253	10.2346	8.74471	333	MMAR_2719	3321480	3322430	-	overlapStart	215	202	NearestLocation	MMAR_2719	conserved hypothetical transmembrane protein	cell wall and cell processes	70.1671
NC_010612.1	3330929	3331224	296	whiB4-logphase.q0.05_peak_665	1.65977	6.10672	4.78282	73	MMAR_2730	3330686	3331363	-	inside	434	139	NearestLocation	MMAR_2730	oxidoreductase	intermediary metabolism and respiration	67.6768
NC_010612.1	3337001	3337685	685	whiB4-logphase.q0.05_peak_666	2.43416	18.83	17.146	446	MMAR_2737	3337300	3338304	+	overlapStart	-299	299	NearestLocation	apa	alanine and proline rich secreted protein Apa	cell wall and cell processes	69.6793
NC_010612.1	3338060	3338343	284	whiB4-logphase.q0.05_peak_667	3.06685	34.8494	32.9204	143	MMAR_2738	3338460	3338756	+	upstream	-400	117	NearestLocation	MMAR_2738	conserved hypothetical membrane protein	cell wall and cell processes	72.9825
NC_010612.1	3345764	3346494	731	whiB4-logphase.q0.05_peak_668	2.06348	13.3577	11.7845	258	MMAR_2745	3345884	3348322	+	overlapStart	-120	120	NearestLocation	MMAR_2745	acyl-CoA transferase/dehydratase	lipid metabolism	69.8087
NC_010612.1	3350564	3350984	421	whiB4-logphase.q0.05_peak_670	1.59066	5.24816	3.97622	339	MMAR_2747	3350005	3352113	+	inside	559	559	NearestLocation	MMAR_2747	conserved hypothetical protein	conserved hypotheticals	68.4834
NC_010612.1	3354773	3355770	998	whiB4-logphase.q0.05_peak_671	1.96346	12.3	10.7539	156	MMAR_2751	3353614	3355938	-	inside	1165	168	NearestLocation	lon	Lon, ATP-dependent Lon protease	virulence, detoxification, adaptation	66.8669
NC_010612.1	3363956	3364269	314	whiB4-logphase.q0.05_peak_672	1.83328	8.57006	7.13627	207	MMAR_2762	3364396	3364890	+	upstream	-440	127	NearestLocation	MMAR_2762	conserved hypothetical protein	conserved hypotheticals	70.7937
NC_010612.1	3364930	3365364	435	whiB4-logphase.q0.05_peak_673	1.77144	8.23577	6.81485	120	MMAR_2763	3364930	3366291	+	inside	0	0	NearestLocation	glnA3	glutamine synthetase GlnA3	intermediary metabolism and respiration	67.4312
NC_010612.1	3375495	3375802	308	whiB4-logphase.q0.05_peak_674	1.78838	8.01731	6.60547	105	MMAR_2768	3374577	3375893	-	inside	398	91	NearestLocation	cyp140A5	cytochrome P450 140A5 Cyp140A5	intermediary metabolism and respiration	68.2848
NC_010612.1	3388846	3389141	296	whiB4-logphase.q0.05_peak_675	1.60382	5.13033	3.86637	134	MMAR_2785	3389197	3389490	+	upstream	-351	56	NearestLocation	MMAR_2785	conserved hypothetical membrane protein	cell wall and cell processes	67.3401
NC_010612.1	3394080	3394518	439	whiB4-logphase.q0.05_peak_676	2.26858	18.7371	17.0543	181	MMAR_2790	3393813	3394838	+	inside	267	267	NearestLocation	MMAR_2790	dehydrogenase	intermediary metabolism and respiration	72.0455
NC_010612.1	3402645	3403066	422	whiB4-logphase.q0.05_peak_677	1.53596	4.25377	3.05541	388	MMAR_2800	3402456	3402896	+	overlapEnd	189	170	NearestLocation	MMAR_2800	conserved hypothetical protein	conserved hypotheticals	64.7754
NC_010612.1	3424742	3424960	219	whiB4-logphase.q0.05_peak_678	2.44365	18.4329	16.7556	123	MMAR_2823	3424577	3424987	+	inside	165	27	NearestLocation	MMAR_2823	PE-PGRS family protein	PE/PPE	81.8182
NC_010612.1	3442643	3442898	256	whiB4-logphase.q0.05_peak_679	1.88059	10.026	8.54263	169	MMAR_2836	3441295	3443157	-	inside	514	259	NearestLocation	MMAR_2836	phosphotransferase	intermediary metabolism and respiration	71.9844
NC_010612.1	3451653	3451925	273	whiB4-logphase.q0.05_peak_680	2.24681	15.9103	14.2799	155	MMAR_2844	3450733	3452121	+	inside	920	196	NearestLocation	MMAR_2844	metal-dependent hydrolase	intermediary metabolism and respiration	73.3577
NC_010612.1	3471073	3471347	275	whiB4-logphase.q0.05_peak_681	1.85226	8.31623	6.89229	115	MMAR_2865	3470350	3472869	+	inside	723	723	NearestLocation	MMAR_2865	oxygenase	intermediary metabolism and respiration	66.3043
NC_010612.1	3484826	3485146	321	whiB4-logphase.q0.05_peak_682	1.85889	9.16753	7.71232	74	MMAR_2878	3485005	3485421	+	overlapStart	-179	141	NearestLocation	MMAR_2878	conserved hypothetical protein	conserved hypotheticals	66.4596
NC_010612.1	3491142	3491452	311	whiB4-logphase.q0.05_peak_683	2.61179	24.3341	22.56	201	MMAR_2885	3491405	3492688	+	overlapStart	-263	47	NearestLocation	mce3D	MCE-family protein Mce3D	virulence, detoxification, adaptation	76.9231
NC_010612.1	3492902	3493250	349	whiB4-logphase.q0.05_peak_684	1.76146	6.84679	5.48504	286	MMAR_2886	3492688	3493857	+	inside	214	214	NearestLocation	lprM	MCE-family lipoprotein LprM	virulence, detoxification, adaptation	68.5714
NC_010612.1	3498883	3499091	209	whiB4-logphase.q0.05_peak_685	1.84874	10.0058	8.52306	102	MMAR_2894	3498706	3499398	-	inside	515	177	NearestLocation	MMAR_2894	PE family protein	PE/PPE	72.381
NC_010612.1	3501289	3501512	224	whiB4-logphase.q0.05_peak_686	2.22375	15.799	14.1706	114	MMAR_2895	3500872	3502071	+	inside	417	417	NearestLocation	MMAR_2895	PPE family protein	PE/PPE	72.8889
NC_010612.1	3503587	3503933	347	whiB4-logphase.q0.05_peak_687	1.51634	4.44994	3.23564	150	MMAR_2897	3503732	3504550	+	overlapStart	-145	145	NearestLocation	MMAR_2897	conserved hypothetical secreted protein	cell wall and cell processes	70.6897
NC_010612.1	3523469	3523688	220	whiB4-logphase.q0.05_peak_688	1.84654	8.94073	7.49356	119	MMAR_2919	3523014	3523709	-	inside	240	21	NearestLocation	MMAR_2919	conserved hypothetical protein	conserved hypotheticals	68.7783
NC_010612.1	3530076	3530368	293	whiB4-logphase.q0.05_peak_689	2.31694	17.7479	16.0826	131	MMAR_2926	3529642	3530742	-	inside	666	374	NearestLocation	MMAR_2926	glycine/D-amino acid oxidase	intermediary metabolism and respiration	74.4898
NC_010612.1	3537311	3537626	316	whiB4-logphase.q0.05_peak_690	2.73313	25.9249	24.1255	130	MMAR_2933	3536853	3538514	+	inside	458	458	NearestLocation	MMAR_2933	PE-PGRS family protein	PE/PPE	77.6025
NC_010612.1	3542763	3543234	472	whiB4-logphase.q0.05_peak_691	1.50646	4.0409	2.86035	102	MMAR_2937	3544485	3545033	-	downstream	2270	1251	NearestLocation	MMAR_2937	conserved protein	conserved hypotheticals	68.9218
NC_010612.1	3544398	3544940	543	whiB4-logphase.q0.05_peak_692	1.51406	4.52935	3.30915	32	MMAR_2937	3544485	3545033	-	overlapEnd	635	87	NearestLocation	MMAR_2937	conserved protein	conserved hypotheticals	68.3824
NC_010612.1	3551516	3552038	523	whiB4-logphase.q0.05_peak_693	3.27521	44.8903	42.8253	363	MMAR_2943	3550668	3551246	+	downstream	848	270	NearestLocation	MMAR_2943	conserved protein	conserved hypotheticals	74.4275
NC_010612.1	3555083	3555483	401	whiB4-logphase.q0.05_peak_694	2.06117	13.7841	12.2	181	MMAR_2946	3555064	3555534	-	inside	451	19	NearestLocation	MMAR_2946	conserved protein	conserved hypotheticals	70.1493
NC_010612.1	3558667	3559334	668	whiB4-logphase.q0.05_peak_695	2.07626	12.5131	10.9613	91	MMAR_2948	3559764	3562364	+	upstream	-1097	430	NearestLocation	MMAR_2948	PE-PGRS family protein	PE/PPE	72.1973
NC_010612.1	3560021	3562158	2138	whiB4-logphase.q0.05_peak_696	4.48691	78.7975	76.0784	1623	MMAR_2948	3559764	3562364	+	inside	257	206	NearestLocation	MMAR_2948	PE-PGRS family protein	PE/PPE	76.7648
NC_010612.1	3630705	3630959	255	whiB4-logphase.q0.05_peak_697	2.06943	11.5833	10.0555	108	MMAR_3007	3629592	3630425	-	upstream	-280	280	NearestLocation	MMAR_3007	conserved hypothetical protein	conserved hypotheticals	76.5625
NC_010612.1	3631716	3632181	466	whiB4-logphase.q0.05_peak_698	3.24471	41.3498	39.3358	289	MMAR_3008	3630635	3632554	-	inside	838	373	NearestLocation	MMAR_3008	PE-PGRS family protein	PE/PPE	76.0171
NC_010612.1	3633334	3633705	372	whiB4-logphase.q0.05_peak_699	1.6975	6.26859	4.93634	157	MMAR_3010	3632717	3633682	-	overlapStart	348	23	NearestLocation	MMAR_3010	conserved membrane protein	conserved hypotheticals	65.9517
NC_010612.1	3639909	3640334	426	whiB4-logphase.q0.05_peak_700	3.63176	56.8259	54.5799	243	MMAR_3017	3639491	3640306	+	overlapEnd	418	28	NearestLocation	MMAR_3017	conserved hypothetical membrane protein	conserved hypotheticals	74.2389
NC_010612.1	3647044	3647273	230	whiB4-logphase.q0.05_peak_701	2.02906	11.2579	9.73896	64	MMAR_3023	3645738	3646601	+	downstream	1306	443	NearestLocation	MMAR_3023	conserved hypothetical membrane protein	conserved hypotheticals	74.026
NC_010612.1	3647603	3647849	247	whiB4-logphase.q0.05_peak_702	1.87419	8.78694	7.34559	130	MMAR_3024	3646743	3649403	-	inside	1800	860	NearestLocation	MMAR_3024	conserved membrane protein	cell wall and cell processes	71.371
NC_010612.1	3652693	3653444	752	whiB4-logphase.q0.05_peak_703	2.11129	13.0805	11.5135	446	MMAR_3024	3646743	3649403	-	upstream	-3290	3290	NearestLocation	MMAR_3024	conserved membrane protein	cell wall and cell processes	70.6507
NC_010612.1	3656737	3656954	218	whiB4-logphase.q0.05_peak_704	1.77615	7.8671	6.46138	149	MMAR_3025	3649476	3662039	-	inside	5302	5085	NearestLocation	pks12	polyketide synthase, Pks12	lipid metabolism	72.1461
NC_010612.1	3657770	3658115	346	whiB4-logphase.q0.05_peak_705	2.35487	17.82	16.1535	157	MMAR_3025	3649476	3662039	-	inside	4269	3924	NearestLocation	pks12	polyketide synthase, Pks12	lipid metabolism	71.4697
NC_010612.1	3662332	3662726	395	whiB4-logphase.q0.05_peak_706	1.7995	8.34584	6.92092	86	MMAR_3026	3662370	3662600	-	includeFeature	268	38	NearestLocation	MMAR_3026	conserved hypothetical protein	conserved hypotheticals	71.2121
NC_010612.1	3666245	3666525	281	whiB4-logphase.q0.05_peak_707	2.47832	21.6412	19.9107	175	MMAR_3029	3664074	3666188	-	upstream	-57	57	NearestLocation	ppm1A	N-term polyprenol-monophosphomannose synthase, Ppm1A	cell wall and cell processes	76.2411
NC_010612.1	3666874	3667657	784	whiB4-logphase.q0.05_peak_708	2.76675	28.9317	27.0857	382	MMAR_3030	3666181	3667785	-	inside	911	128	NearestLocation	MMAR_3030	conserved hypothetical protein	conserved hypotheticals	72.4841
NC_010612.1	3669905	3670131	227	whiB4-logphase.q0.05_peak_709	1.67384	6.21533	4.88583	102	MMAR_3033	3669449	3671083	+	inside	456	456	NearestLocation	MMAR_3033	conserved hypothetical membrane protein	cell wall and cell processes	72.807
NC_010612.1	3671023	3671263	241	whiB4-logphase.q0.05_peak_710	1.9177	10.4567	8.96028	148	MMAR_3034	3671108	3672799	-	overlapEnd	1776	85	NearestLocation	MMAR_3034	conserved transmembrane protein	cell wall and cell processes	71.9008
NC_010612.1	3685411	3686174	764	whiB4-logphase.q0.05_peak_711	2.17224	15.6713	14.0454	393	MMAR_3044	3685734	3686843	+	overlapStart	-323	323	NearestLocation	MMAR_3044	cobalamin biosynthesis protein	intermediary metabolism and respiration	70.0654
NC_010612.1	3696111	3696470	360	whiB4-logphase.q0.05_peak_712	2.80384	30.2337	28.3701	97	MMAR_3052	3695616	3696344	-	overlapStart	233	126	NearestLocation	cobK	precorrin-6x reductase, CobK	intermediary metabolism and respiration	72.0222
NC_010612.1	3697099	3697638	540	whiB4-logphase.q0.05_peak_713	1.90552	10.5925	9.09206	229	MMAR_3053	3696341	3697090	-	upstream	-9	9	NearestLocation	cobM	precorrin-4 C11-methyltransferase, CobM	intermediary metabolism and respiration	72.0887
NC_010612.1	3710292	3710705	414	whiB4-logphase.q0.05_peak_714	2.15702	13.5944	12.0152	101	MMAR_3067	3711331	3712299	+	upstream	-1039	626	NearestLocation	MMAR_3067	conserved hypothetical protein	conserved hypotheticals	72.7711
NC_010612.1	3711469	3712135	667	whiB4-logphase.q0.05_peak_715	1.59925	5.68583	4.38628	115	MMAR_3067	3711331	3712299	+	inside	138	138	NearestLocation	MMAR_3067	conserved hypothetical protein	conserved hypotheticals	70.9581
NC_010612.1	3712796	3713114	319	whiB4-logphase.q0.05_peak_716	1.65656	5.62929	4.33301	212	MMAR_3067	3711331	3712299	+	downstream	1465	497	NearestLocation	MMAR_3067	conserved hypothetical protein	conserved hypotheticals	67.8125
NC_010612.1	3713589	3713889	301	whiB4-logphase.q0.05_peak_717	1.54845	4.37372	3.16589	219	MMAR_3068	3712396	3715758	-	inside	2169	1193	NearestLocation	MMAR_3068	conserved protein	conserved hypotheticals	69.5364
NC_010612.1	3719472	3720190	719	whiB4-logphase.q0.05_peak_718	2.56537	25.7731	23.9759	163	MMAR_3071	3718588	3718851	-	upstream	-621	621	NearestLocation	MMAR_3071	conserved hypothetical protein	conserved hypotheticals	75.2778
NC_010612.1	3723702	3724175	474	whiB4-logphase.q0.05_peak_719	1.6593	6.8873	5.52372	212	MMAR_3074	3722140	3724383	-	inside	681	208	NearestLocation	MMAR_3074	conserved hypothetical protein	conserved hypotheticals	69.4737
NC_010612.1	3727529	3728415	887	whiB4-logphase.q0.05_peak_720	1.83976	8.85488	7.41055	253	MMAR_3077	3726640	3727404	-	upstream	-125	125	NearestLocation	MMAR_3077	conserved membrane protein	cell wall and cell processes	69.5946
NC_010612.1	3732212	3732454	243	whiB4-logphase.q0.05_peak_721	1.8237	8.65164	7.21515	147	MMAR_3081	3731744	3732712	-	inside	500	258	NearestLocation	MMAR_3081	conserved protein	conserved hypotheticals	75.4098
NC_010612.1	3746390	3746637	248	whiB4-logphase.q0.05_peak_723	1.5894	5.02397	3.76758	86	MMAR_3095	3746248	3747129	+	inside	142	142	NearestLocation	MMAR_3095	conserved hypothetical protein	information pathways	66.6667
NC_010612.1	3774974	3775269	296	whiB4-logphase.q0.05_peak_724	1.98854	10.8279	9.32078	131	MMAR_3098	3764826	3772826	-	upstream	-2148	2148	NearestLocation	MMAR_3098	polyketide synthase PKS	lipid metabolism	70.0337
NC_010612.1	3786537	3788463	1927	whiB4-logphase.q0.05_peak_725	4.73886	92.4057	89.241	1673	MMAR_3104	3786217	3786498	-	upstream	-39	39	NearestLocation	hisE	phosphoribosyl-AMP pyrophosphatase HisE	intermediary metabolism and respiration	76.6598
NC_010612.1	3794656	3795174	519	whiB4-logphase.q0.05_peak_726	1.62614	5.54496	4.25418	35	MMAR_3109	3793528	3794409	-	upstream	-247	247	NearestLocation	MMAR_3109	dehydrogenase	intermediary metabolism and respiration	69.4231
NC_010612.1	3802011	3802515	505	whiB4-logphase.q0.05_peak_727	1.68331	6.58035	5.23156	159	MMAR_3118	3801942	3803012	+	inside	69	69	NearestLocation	lppL	conserved lipoprotein LppL	cell wall and cell processes	69.9605
NC_010612.1	3854930	3855192	263	whiB4-logphase.q0.05_peak_728	1.9787	10.7851	9.27905	107	MMAR_3172	3854875	3855257	+	inside	55	55	NearestLocation	MMAR_3172	transposase, pseudogene	insertion seqs and phages	70.8333
NC_010612.1	3882270	3882485	216	whiB4-logphase.q0.05_peak_729	1.59685	5.35843	4.07927	176	MMAR_3182	3882359	3883300	+	overlapStart	-89	89	NearestLocation	MMAR_3182	conserved protein	conserved hypotheticals	64.5161
NC_010612.1	3884938	3885150	213	whiB4-logphase.q0.05_peak_730	1.58284	5.36991	4.09002	100	MMAR_3185	3884599	3885393	-	inside	455	243	NearestLocation	wag31	conserved secreted antigen Wag31	cell wall and cell processes	70.0935
NC_010612.1	3887798	3888102	305	whiB4-logphase.q0.05_peak_731	2.55254	25.8354	24.0373	168	MMAR_3188	3886854	3887639	-	upstream	-159	159	NearestLocation	MMAR_3188	conserved protein	conserved hypotheticals	74.5098
NC_010612.1	3892145	3892506	362	whiB4-logphase.q0.05_peak_734	1.81425	8.66318	7.22619	282	MMAR_3192	3890798	3892264	-	overlapStart	119	119	NearestLocation	murC	UDP-N-acetylmuramate-alanine ligase MurC	cell wall and cell processes	72.4518
NC_010612.1	3892815	3893026	212	whiB4-logphase.q0.05_peak_735	1.52858	4.65163	3.42199	57	MMAR_3193	3892261	3893460	-	inside	645	434	NearestLocation	murG	UDP-N-acetylglucosamine-N-acetylmuramyl- (pentapeptide) pyrophosphoryl-undecaprenol-N-acetylglucosamine transferase MurG	cell wall and cell processes	70.892
NC_010612.1	3893512	3893733	222	whiB4-logphase.q0.05_peak_736	2.11333	14.8669	13.2582	132	MMAR_3193	3892261	3893460	-	upstream	-52	52	NearestLocation	murG	UDP-N-acetylglucosamine-N-acetylmuramyl- (pentapeptide) pyrophosphoryl-undecaprenol-N-acetylglucosamine transferase MurG	cell wall and cell processes	75.7848
NC_010612.1	3895669	3896566	898	whiB4-logphase.q0.05_peak_737	3.30649	47.2171	45.1193	196	MMAR_3195	3895095	3896561	-	overlapStart	892	5	NearestLocation	murD	UDP-N-acetylmuramoylalanine-D-glutamate ligase MurD	cell wall and cell processes	70.5228
NC_010612.1	3898832	3899117	286	whiB4-logphase.q0.05_peak_738	2.15146	14.4372	12.8385	174	MMAR_3197	3897639	3899216	-	inside	384	99	NearestLocation	murF	UDP-N-acetylmuramoylalanyl-D-glutamyl-2,6- diaminopimelate-D-alanyl-D-alanyl ligase MurF	cell wall and cell processes	75.6098
NC_010612.1	3900450	3900800	351	whiB4-logphase.q0.05_peak_739	1.8419	9.49793	8.03148	211	MMAR_3198	3899213	3900778	-	overlapStart	328	22	NearestLocation	murE	UDP-N-acetylmuramoylalanyl-D-glutamate-2,6- diaminopimelate ligase MurE	cell wall and cell processes	71.875
NC_010612.1	3903606	3903885	280	whiB4-logphase.q0.05_peak_740	1.72101	6.69185	5.33774	220	MMAR_3199	3901182	3902975	-	upstream	-631	631	NearestLocation	MMAR_3199	PE-PGRS family protein	PE/PPE	67.6157
NC_010612.1	3905049	3905740	692	whiB4-logphase.q0.05_peak_741	1.99086	11.8722	10.337	167	MMAR_3200	3903227	3905302	-	overlapStart	253	253	NearestLocation	pbpB	penicillin-binding membrane protein PbpB	cell wall and cell processes	76.3348
NC_010612.1	3906187	3906755	569	whiB4-logphase.q0.05_peak_742	2.07278	14.1466	12.5538	152	MMAR_3201	3905299	3906576	-	overlapStart	389	179	NearestLocation	MMAR_3201	conserved proline rich membrane protein	cell wall and cell processes	69.6491
NC_010612.1	3912615	3912994	380	whiB4-logphase.q0.05_peak_743	1.68831	6.63932	5.28768	92	MMAR_3209	3913035	3914615	+	upstream	-420	41	NearestLocation	MMAR_3209	conserved hypothetical membrane protein	cell wall and cell processes	69.0289
NC_010612.1	3915379	3915597	219	whiB4-logphase.q0.05_peak_744	1.53152	4.61103	3.38472	59	MMAR_3211	3915148	3916443	+	inside	231	231	NearestLocation	pknL	transmembrane serine/threonine-protein kinase L PknL	regulatory proteins	68.1818
NC_010612.1	3937880	3938404	525	whiB4-logphase.q0.05_peak_745	1.53833	4.79441	3.55444	475	MMAR_3232	3937803	3938960	-	inside	1080	77	NearestLocation	MMAR_3232	conserved hypothetical glycosyltransferase	intermediary metabolism and respiration	69.2015
NC_010612.1	3940144	3940430	287	whiB4-logphase.q0.05_peak_746	2.89436	32.6689	30.7701	141	MMAR_3233	3939032	3939889	-	upstream	-255	255	NearestLocation	MMAR_3233	conserved hypothetical secreted protein	cell wall and cell processes	76.3889
NC_010612.1	3942862	3943768	907	whiB4-logphase.q0.05_peak_747	1.9759	11.9925	10.4541	593	MMAR_3236	3943544	3944647	-	overlapEnd	1785	224	NearestLocation	trpD	anthranilate phosphoribosyltransferase TrpD	intermediary metabolism and respiration	71.4758
NC_010612.1	3952813	3953549	737	whiB4-logphase.q0.05_peak_748	2.80989	33.9094	31.9938	388	MMAR_3244	3951872	3952975	-	overlapStart	162	162	NearestLocation	ctaC	transmembrane cytochrome C oxidase (subunit II) CtaC	intermediary metabolism and respiration	71.2737
NC_010612.1	3955348	3955643	296	whiB4-logphase.q0.05_peak_749	1.94705	11.7319	10.2003	235	MMAR_3246	3955379	3956353	-	overlapEnd	1005	31	NearestLocation	cbhK	carbohydrate kinase CbhK	intermediary metabolism and respiration	68.3502
NC_010612.1	3958091	3958820	730	whiB4-logphase.q0.05_peak_750	1.75395	8.00854	6.59711	611	MMAR_3249	3957717	3958862	-	inside	771	42	NearestLocation	MMAR_3249	glycerate kinase	cell wall and cell processes	70.5882
NC_010612.1	3960643	3961300	658	whiB4-logphase.q0.05_peak_751	3.05221	39.6435	37.6514	385	MMAR_3253	3961318	3962076	+	upstream	-675	18	NearestLocation	cobS	cobalamin 5'-phosphate synthase CobS	intermediary metabolism and respiration	72.2307
NC_010612.1	3963541	3963763	223	whiB4-logphase.q0.05_peak_753	2.1503	14.9291	13.3191	91	MMAR_3255	3963754	3964860	-	overlapEnd	1319	9	NearestLocation	ilvE	branched-chain amino acid transaminase IlvE	intermediary metabolism and respiration	76.3393
NC_010612.1	3965140	3965481	342	whiB4-logphase.q0.05_peak_754	1.87159	10.3325	8.83971	181	MMAR_3255	3963754	3964860	-	upstream	-280	280	NearestLocation	ilvE	branched-chain amino acid transaminase IlvE	intermediary metabolism and respiration	70.5539
NC_010612.1	3966322	3966689	368	whiB4-logphase.q0.05_peak_755	1.91389	10.3289	8.83625	124	MMAR_3257	3966063	3967208	+	inside	259	259	NearestLocation	MMAR_3257	adenylate cyclase	intermediary metabolism and respiration	67.7507
NC_010612.1	3971398	3972122	725	whiB4-logphase.q0.05_peak_756	3.42837	50.4787	48.3346	557	MMAR_3260	3971257	3973023	+	inside	141	141	NearestLocation	sucB	pyruvate dehydrogenase (E2 component) SucB	intermediary metabolism and respiration	71.9008
NC_010612.1	4040313	4040724	412	whiB4-logphase.q0.05_peak_757	1.70337	6.65566	5.30318	311	MMAR_3275	4040385	4040921	-	overlapEnd	608	72	NearestLocation	MMAR_3275	conserved hypothetical protein	conserved hypotheticals	65.6174
NC_010612.1	4043572	4043876	305	whiB4-logphase.q0.05_peak_758	1.93457	10.1364	8.6494	157	MMAR_3279	4043295	4044134	+	inside	277	258	NearestLocation	MMAR_3279	conserved hypothetical protein	conserved hypotheticals	67.6471
NC_010612.1	4047079	4047418	340	whiB4-logphase.q0.05_peak_759	1.68148	6.3527	5.01572	114	MMAR_3282	4046526	4046918	-	upstream	-161	161	NearestLocation	MMAR_3282	conserved hypothetical membrane protein	cell wall and cell processes	72.7273
NC_010612.1	4049344	4049683	340	whiB4-logphase.q0.05_peak_760	1.61526	5.51709	4.22823	53	MMAR_3283	4047002	4049158	-	upstream	-186	186	NearestLocation	MMAR_3283	drugs-transport transmembrane ATP-binding protein ABC transporter	cell wall and cell processes	71.5543
NC_010612.1	4050207	4050438	232	whiB4-logphase.q0.05_peak_761	1.73076	7.25511	5.87485	140	MMAR_3284	4049331	4051172	-	inside	965	734	NearestLocation	MMAR_3284	drugs-transport transmembrane ATP-binding protein ABC transporter	cell wall and cell processes	69.0987
NC_010612.1	4050913	4051201	289	whiB4-logphase.q0.05_peak_762	2.68669	27.4151	25.592	151	MMAR_3284	4049331	4051172	-	overlapStart	259	29	NearestLocation	MMAR_3284	drugs-transport transmembrane ATP-binding protein ABC transporter	cell wall and cell processes	71.7241
NC_010612.1	4053414	4053973	560	whiB4-logphase.q0.05_peak_763	2.98233	39.0509	37.0665	404	MMAR_3288	4053858	4054280	-	overlapEnd	866	115	NearestLocation	MMAR_3288	conserved membrane protein	cell wall and cell processes	72.3708
NC_010612.1	4056516	4058433	1918	whiB4-logphase.q0.05_peak_764	4.42775	80.4891	77.7221	728	MMAR_3290	4056223	4058403	+	overlapEnd	293	30	NearestLocation	MMAR_3290	PE-PGRS family protein	PE/PPE	77.7488
NC_010612.1	4061570	4061951	382	whiB4-logphase.q0.05_peak_765	1.67288	6.35642	5.01926	208	MMAR_3293	4059957	4062944	-	inside	1374	993	NearestLocation	glnE	glutamate-ammonia-ligase adenylyltransferase GlnE	intermediary metabolism and respiration	69.9739
NC_010612.1	4062278	4062740	463	whiB4-logphase.q0.05_peak_766	1.96745	12.6061	11.0519	100	MMAR_3293	4059957	4062944	-	inside	666	204	NearestLocation	glnE	glutamate-ammonia-ligase adenylyltransferase GlnE	intermediary metabolism and respiration	70.2586
NC_010612.1	4073595	4074136	542	whiB4-logphase.q0.05_peak_767	2.91794	33.621	31.7096	233	MMAR_3302	4074778	4075587	+	upstream	-1183	642	NearestLocation	MMAR_3302	conserved hypothetical protein	conserved hypotheticals	72.9282
NC_010612.1	4076171	4077819	1649	whiB4-logphase.q0.05_peak_768	5.05561	98.5449	95.1112	1122	MMAR_3303	4075650	4078139	-	inside	1968	320	NearestLocation	MMAR_3303	PE-PGRS family protein	PE/PPE	80.2424
NC_010612.1	4079576	4079847	272	whiB4-logphase.q0.05_peak_769	1.54589	4.76451	3.52682	170	MMAR_3304	4079095	4080219	-	inside	643	372	NearestLocation	MMAR_3304	conserved hypothetical protein	conserved hypotheticals	69.5971
NC_010612.1	4082454	4082666	213	whiB4-logphase.q0.05_peak_770	1.79524	7.78376	6.38123	103	MMAR_3306	4080976	4082112	-	upstream	-342	342	NearestLocation	MMAR_3306	conserved hypothetical protein	conserved hypotheticals	74.2991
NC_010612.1	4085262	4086355	1094	whiB4-logphase.q0.05_peak_771	3.69063	57.9762	55.7104	346	MMAR_3311	4085364	4086305	-	includeFeature	1043	50	NearestLocation	cobD	cobalamin biosynthesis transmembrane protein CobD	intermediary metabolism and respiration	73.516
NC_010612.1	4087155	4087402	248	whiB4-logphase.q0.05_peak_772	1.64765	6.44938	5.10755	87	MMAR_3312	4086419	4087234	+	overlapEnd	736	79	NearestLocation	MMAR_3312	conserved hypothetical protein	conserved hypotheticals	69.4779
NC_010612.1	4092137	4092589	453	whiB4-logphase.q0.05_peak_773	3.57526	46.5351	44.4465	162	MMAR_3316	4091225	4094122	+	inside	912	912	NearestLocation	MMAR_3316	PE-PGRS family protein	PE/PPE	80.6167
NC_010612.1	4093222	4094045	824	whiB4-logphase.q0.05_peak_774	2.36397	16.7053	15.0589	335	MMAR_3317	4094242	4095648	+	upstream	-1020	197	NearestLocation	MMAR_3317	transposase for ISMyma07	insertion seqs and phages	77.4545
NC_010612.1	4096663	4097080	418	whiB4-logphase.q0.05_peak_775	1.64952	6.32811	4.99233	163	MMAR_3319	4096159	4097169	-	inside	506	89	NearestLocation	MMAR_3319	dehydrogenase	intermediary metabolism and respiration	71.8377
NC_010612.1	4098069	4098825	757	whiB4-logphase.q0.05_peak_776	1.60096	5.83516	4.52652	577	MMAR_3320	4097273	4098307	-	overlapStart	238	238	NearestLocation	MMAR_3320	transcriptional regulatory protein (probably AraC/XylS-family)	regulatory proteins	69.2612
NC_010612.1	4099105	4099406	302	whiB4-logphase.q0.05_peak_777	1.91332	10.6256	9.12421	238	MMAR_3321	4098380	4099801	-	inside	696	395	NearestLocation	MMAR_3321	hypothetical protein	unknown	70.6271
NC_010612.1	4099898	4101323	1426	whiB4-logphase.q0.05_peak_778	2.23432	16.8386	15.1898	1177	MMAR_3322	4099812	4100825	-	overlapStart	927	86	NearestLocation	MMAR_3322	pyruvate dehydrogenase E1 component (beta subunit)	intermediary metabolism and respiration	71.6188
NC_010612.1	4102697	4103229	533	whiB4-logphase.q0.05_peak_779	1.98079	11.5634	10.0361	373	MMAR_3324	4101943	4102944	-	overlapStart	247	247	NearestLocation	MMAR_3324	nucleoside-diphosphate-sugar epimerase	cell wall and cell processes	67.7903
NC_010612.1	4104433	4104872	440	whiB4-logphase.q0.05_peak_780	4.27859	68.2732	65.7979	302	MMAR_3326	4104294	4106909	+	inside	139	139	NearestLocation	MMAR_3326	PE-PGRS family protein	PE/PPE	77.551
NC_010612.1	4105530	4105923	394	whiB4-logphase.q0.05_peak_781	2.14906	12.674	11.1175	299	MMAR_3327	4107086	4107646	+	upstream	-1556	1163	NearestLocation	MMAR_3327	conserved hypothetical secreted protein	cell wall and cell processes	76.962
NC_010612.1	4117132	4117343	212	whiB4-logphase.q0.05_peak_782	1.79548	8.48556	7.05542	98	MMAR_3335	4116597	4117907	+	inside	535	535	NearestLocation	MMAR_3335	conserved hypothetical protein	conserved hypotheticals	75.1174
NC_010612.1	4120014	4120421	408	whiB4-logphase.q0.05_peak_784	1.54585	5.10259	3.84044	175	MMAR_3339	4120726	4121979	+	upstream	-712	305	NearestLocation	kasB	3-oxoacyl-[acyl-carrier protein] synthase 2 KasB	lipid metabolism	68.2152
NC_010612.1	4124709	4125020	312	whiB4-logphase.q0.05_peak_785	1.8283	8.50863	7.07764	128	MMAR_3342	4124532	4126067	-	inside	1358	177	NearestLocation	glpD1	glycerol-3-phosphate dehydrogenase GlpD1	intermediary metabolism and respiration	69.0096
NC_010612.1	4125730	4126023	294	whiB4-logphase.q0.05_peak_786	1.83091	9.8854	8.40622	134	MMAR_3342	4124532	4126067	-	inside	337	44	NearestLocation	glpD1	glycerol-3-phosphate dehydrogenase GlpD1	intermediary metabolism and respiration	67.1186
NC_010612.1	4137400	4138169	770	whiB4-logphase.q0.05_peak_787	2.1988	16.5039	14.8618	149	MMAR_3354	4136768	4138216	-	inside	816	47	NearestLocation	lnt	apolipoprotein n-acyltransferase, Lnt	cell wall and cell processes	72.3735
NC_010612.1	4139953	4140207	255	whiB4-logphase.q0.05_peak_788	1.97498	9.99044	8.50813	130	MMAR_3357	4140509	4140865	+	upstream	-556	302	NearestLocation	MMAR_3357	conserved hypothetical protein	conserved hypotheticals	67.1875
NC_010612.1	4141070	4141894	825	whiB4-logphase.q0.05_peak_789	3.4275	50.4619	48.318	159	MMAR_3357	4140509	4140865	+	downstream	561	205	NearestLocation	MMAR_3357	conserved hypothetical protein	conserved hypotheticals	73.6077
NC_010612.1	4142291	4142581	291	whiB4-logphase.q0.05_peak_790	1.72621	7.14391	5.76838	113	MMAR_3358	4140889	4142826	-	inside	535	245	NearestLocation	MMAR_3358	conserved hypothetical proline rich protein	conserved hypotheticals	71.2329
NC_010612.1	4168335	4168557	223	whiB4-logphase.q0.05_peak_791	1.6283	5.5222	4.23288	142	MMAR_3385	4167635	4168903	+	inside	700	346	NearestLocation	MMAR_3385	conserved hypothetical protein	conserved hypotheticals	66.0714
NC_010612.1	4183653	4184097	445	whiB4-logphase.q0.05_peak_792	1.81317	8.45316	7.02423	135	MMAR_3398	4182921	4184789	+	inside	732	692	NearestLocation	MMAR_3398	transmembrane serine/threonine-protein kinase D	regulatory proteins	71.0762
NC_010612.1	4187832	4189212	1381	whiB4-logphase.q0.05_peak_793	5.21636	101.186	97.6396	518	MMAR_3400	4187433	4189922	+	inside	399	399	NearestLocation	MMAR_3400	PE-PGRS family protein	PE/PPE	79.3054
NC_010612.1	4189579	4189916	338	whiB4-logphase.q0.05_peak_794	3.16498	35.2325	33.2982	119	MMAR_3401	4190040	4190795	+	upstream	-461	124	NearestLocation	MMAR_3401	maleate cis-trans isomerase	lipid metabolism	79.056
NC_010612.1	4191884	4192113	230	whiB4-logphase.q0.05_peak_795	1.70363	6.98161	5.61374	181	MMAR_3402	4190882	4192330	-	inside	446	217	NearestLocation	MMAR_3402	PE-PGRS family protein	PE/PPE	71.4286
NC_010612.1	4193218	4193780	563	whiB4-logphase.q0.05_peak_796	1.50925	4.81669	3.57504	436	MMAR_3403	4192705	4194105	+	inside	513	325	NearestLocation	MMAR_3403	conserved hypothetical membrane protein	cell wall and cell processes	67.3759
NC_010612.1	4196185	4197017	833	whiB4-logphase.q0.05_peak_797	1.7014	6.74025	5.38385	146	MMAR_3405	4194345	4199147	+	inside	1840	1840	NearestLocation	MMAR_3405	conserved hypothetical regulatory protein	regulatory proteins	67.6259
NC_010612.1	4199635	4199847	213	whiB4-logphase.q0.05_peak_798	2.03184	10.6691	9.166	95	MMAR_3406	4199425	4200816	-	inside	1181	210	NearestLocation	MMAR_3406	conserved hypothetical protein	conserved hypotheticals	67.2897
NC_010612.1	4201458	4201911	454	whiB4-logphase.q0.05_peak_799	1.93946	10.2781	8.78692	363	MMAR_3407	4200926	4202611	+	inside	532	532	NearestLocation	gltD_1	NADH-dependent glutamate synthase (small subunit) GltD	intermediary metabolism and respiration	67.9121
NC_010612.1	4219305	4219879	575	whiB4-logphase.q0.05_peak_800	1.91431	10.0295	8.54602	431	MMAR_3418	4218867	4219586	+	overlapEnd	438	281	NearestLocation	MMAR_3418	conserved hypothetical protein	conserved hypotheticals	70.4861
NC_010612.1	4260601	4261039	439	whiB4-logphase.q0.05_peak_802	1.77709	7.26208	5.88152	341	MMAR_3456	4260300	4261028	-	overlapStart	427	11	NearestLocation	cysQ_1	monophosphatase CysQ_1	intermediary metabolism and respiration	69.7727
NC_010612.1	4277625	4277921	297	whiB4-logphase.q0.05_peak_803	1.86706	9.84131	8.36352	93	MMAR_3473	4277637	4278530	-	overlapEnd	905	12	NearestLocation	MMAR_3473	ketoacyl-acyl carrier protein synthase III	lipid metabolism	72.8188
NC_010612.1	4290594	4291211	618	whiB4-logphase.q0.05_peak_804	2.13908	15.164	13.5494	131	MMAR_3483	4289010	4291052	-	overlapStart	458	159	NearestLocation	MMAR_3483	conserved hypothetical protein	conserved hypotheticals	70.1131
NC_010612.1	4297774	4298624	851	whiB4-logphase.q0.05_peak_805	3.55614	55.3314	53.11	282	MMAR_3491	4297706	4298947	+	inside	68	68	NearestLocation	MMAR_3491	pyruvate dehydrogenase (E2 component)	intermediary metabolism and respiration	69.2488
NC_010612.1	4307747	4308255	509	whiB4-logphase.q0.05_peak_806	1.69491	6.6642	5.31131	385	MMAR_3502	4307430	4308431	-	inside	684	176	NearestLocation	MMAR_3502	conserved hypothetical protein	conserved hypotheticals	69.0196
NC_010612.1	4309440	4309774	335	whiB4-logphase.q0.05_peak_807	3.07831	40.5324	38.5287	169	MMAR_3502	4307430	4308431	-	upstream	-1009	1009	NearestLocation	MMAR_3502	conserved hypothetical protein	conserved hypotheticals	72.619
NC_010612.1	4310488	4310708	221	whiB4-logphase.q0.05_peak_808	1.63086	5.54956	4.25855	69	MMAR_3503	4308580	4310913	-	inside	425	205	NearestLocation	MMAR_3503	metal cation transporter p-type ATPase	cell wall and cell processes	70.7207
NC_010612.1	4312692	4313057	366	whiB4-logphase.q0.05_peak_809	1.50882	4.16611	2.97541	32	MMAR_3506	4312975	4313838	-	overlapEnd	1146	82	NearestLocation	MMAR_3506	conserved hypothetical membrane protein	cell wall and cell processes	69.2098
NC_010612.1	4314785	4315214	430	whiB4-logphase.q0.05_peak_810	1.69007	6.55518	5.20805	341	MMAR_3508	4315033	4315539	+	overlapStart	-248	181	NearestLocation	MMAR_3508	conserved hypothetical secreted protein	conserved hypotheticals	67.7494
NC_010612.1	4329987	4330274	288	whiB4-logphase.q0.05_peak_812	1.59509	5.12576	3.86205	190	MMAR_3522	4329202	4331913	+	inside	785	785	NearestLocation	MMAR_3522	transcriptional regulatory protein (LuxR-family)	regulatory proteins	69.5502
NC_010612.1	4335155	4335452	298	whiB4-logphase.q0.05_peak_813	1.60584	5.85052	4.54104	123	MMAR_3526	4335037	4336086	+	inside	118	118	NearestLocation	MMAR_3526	conserved hypothetical protein	conserved hypotheticals	67.893
NC_010612.1	4350088	4350340	253	whiB4-logphase.q0.05_peak_814	1.92996	11.5574	10.0303	97	MMAR_3542	4350333	4351463	+	overlapStart	-245	7	NearestLocation	MMAR_3542	conserved hypothetical membrane protein	cell wall and cell processes	69.685
NC_010612.1	4351140	4351450	311	whiB4-logphase.q0.05_peak_815	1.89844	10.6424	9.14054	187	MMAR_3542	4350333	4351463	+	inside	807	13	NearestLocation	MMAR_3542	conserved hypothetical membrane protein	cell wall and cell processes	69.8718
NC_010612.1	4352561	4353560	1000	whiB4-logphase.q0.05_peak_816	2.60888	25.7869	23.9894	275	MMAR_3543	4351515	4354466	-	inside	1905	906	NearestLocation	MMAR_3543	conserved membrane protein	cell wall and cell processes	71.9281
NC_010612.1	4360968	4361182	215	whiB4-logphase.q0.05_peak_817	1.98254	11.4204	9.89698	75	MMAR_3547	4359376	4362492	+	inside	1592	1310	NearestLocation	MMAR_3547	serine/threonine-protein kinase transcriptional regulatory protein	regulatory proteins	72.2222
NC_010612.1	4374914	4375405	492	whiB4-logphase.q0.05_peak_818	1.90037	10.4458	8.94955	345	MMAR_3556	4374453	4375943	-	inside	1029	461	NearestLocation	MMAR_3556	aldehyde dehydrogenase NAD dependent	intermediary metabolism and respiration	71.3996
NC_010612.1	4382706	4383200	495	whiB4-logphase.q0.05_peak_819	2.029	12.3216	10.7749	405	MMAR_3565	4382638	4384074	+	inside	68	68	NearestLocation	amiC_1	amidase AmiC_1	intermediary metabolism and respiration	69.7581
NC_010612.1	4388670	4388996	327	whiB4-logphase.q0.05_peak_820	1.88952	10.0011	8.51844	143	MMAR_3570	4388079	4390853	+	inside	591	591	NearestLocation	MMAR_3570	PE-PGRS family protein	PE/PPE	76.5244
NC_010612.1	4389231	4390001	771	whiB4-logphase.q0.05_peak_821	4.60231	84.8106	81.908	541	MMAR_3571	4390998	4391291	+	upstream	-1767	997	NearestLocation	MMAR_3571	conserved hypothetical protein	conserved hypotheticals	77.7202
NC_010612.1	4402166	4402480	315	whiB4-logphase.q0.05_peak_822	2.28582	15.188	13.5722	101	MMAR_3581	4401186	4403237	+	inside	980	757	NearestLocation	MMAR_3581	PE-PGRS family protein	PE/PPE	76.2658
NC_010612.1	4437977	4438194	218	whiB4-logphase.q0.05_peak_823	1.65419	6.38421	5.04561	119	MMAR_5561	4437473	4437775	-	upstream	-202	202	NearestLocation	MMAR_5561	conserved hypothetical protein	conserved hypotheticals	73.9726
NC_010612.1	4454615	4454949	335	whiB4-logphase.q0.05_peak_824	2.3477	20.1712	18.4648	151	MMAR_3628	4454347	4456866	+	inside	268	268	NearestLocation	MMAR_3628	conserved transmembrane ATP-binding protein ABC transporter	cell wall and cell processes	76.1905
NC_010612.1	4457060	4457370	311	whiB4-logphase.q0.05_peak_825	1.56602	5.02075	3.76461	105	MMAR_3629	4456839	4457999	-	inside	939	221	NearestLocation	MMAR_3629	conserved hypothetical membrane protein	cell wall and cell processes	66.9872
NC_010612.1	4491592	4491813	222	whiB4-logphase.q0.05_peak_826	2.47507	22.1341	20.3959	89	MMAR_3645	4491841	4492773	+	upstream	-249	28	NearestLocation	cysK1	cysteine synthase a CysK1	intermediary metabolism and respiration	73.991
NC_010612.1	4495387	4495704	318	whiB4-logphase.q0.05_peak_828	1.70276	6.91727	5.55235	152	MMAR_3649	4494748	4494993	+	downstream	639	394	NearestLocation	MMAR_3649	conserved hypothetical protein	conserved hypotheticals	68.9655
NC_010612.1	4512797	4513053	257	whiB4-logphase.q0.05_peak_830	3.53619	45.4119	43.3398	109	MMAR_3665	4511619	4513529	-	inside	732	476	NearestLocation	MMAR_3665	PPE family protein	PE/PPE	69.3798
NC_010612.1	4519825	4520144	320	whiB4-logphase.q0.05_peak_831	1.83463	9.26359	7.80508	140	MMAR_3671	4518808	4519698	-	upstream	-127	127	NearestLocation	uppS	undecaprenyl diphosphate synthase	cell wall and cell processes	72.2741
NC_010612.1	4527083	4527477	395	whiB4-logphase.q0.05_peak_833	2.41395	22.0451	20.3082	130	MMAR_3680	4526863	4527759	+	inside	220	220	NearestLocation	MMAR_3680	conserved hypothetical protein	conserved hypotheticals	74.4949
NC_010612.1	4528708	4529437	730	whiB4-logphase.q0.05_peak_834	2.15913	15.0604	13.4478	327	MMAR_3682	4528409	4529170	-	overlapStart	462	267	NearestLocation	MMAR_3682	conserved hypothetical protein	conserved hypotheticals	70.3146
NC_010612.1	4533037	4533459	423	whiB4-logphase.q0.05_peak_835	1.71623	7.68514	6.28651	92	MMAR_3687	4532719	4533618	+	inside	318	159	NearestLocation	MMAR_3687	alternative RNA polymerase sigma factor SigJ-like	information pathways	69.3396
NC_010612.1	4536931	4537143	213	whiB4-logphase.q0.05_peak_836	1.89806	9.44497	7.98026	56	MMAR_3689	4534449	4537940	-	inside	1009	797	NearestLocation	mbtB	phenyloxazoline synthase MbtB	intermediary metabolism and respiration	71.028
NC_010612.1	4542062	4542271	210	whiB4-logphase.q0.05_peak_837	1.59953	5.30184	4.0267	118	MMAR_3690	4537976	4542514	-	inside	452	243	NearestLocation	mbtF	non-ribosomal peptide synthetase MbtF	intermediary metabolism and respiration	66.8246
NC_010612.1	4542721	4542953	233	whiB4-logphase.q0.05_peak_838	1.91104	10.4423	8.94613	127	MMAR_3690	4537976	4542514	-	upstream	-207	207	NearestLocation	mbtF	non-ribosomal peptide synthetase MbtF	intermediary metabolism and respiration	69.6581
NC_010612.1	4548007	4548402	396	whiB4-logphase.q0.05_peak_839	1.64693	5.86597	4.55566	180	MMAR_3693	4548513	4549271	+	upstream	-506	111	NearestLocation	MMAR_3693	thioesterase	intermediary metabolism and respiration	66.4987
NC_010612.1	4550538	4550779	242	whiB4-logphase.q0.05_peak_840	1.58153	4.90112	3.65331	49	MMAR_3695	4550584	4553658	+	overlapStart	-46	46	NearestLocation	mbtD	polyketide synthase MbtD	lipid metabolism	70.7819
NC_010612.1	4552322	4552923	602	whiB4-logphase.q0.05_peak_841	1.76311	7.76733	6.36547	474	MMAR_3696	4553663	4553878	-	downstream	1556	740	NearestLocation	mbtH_1	conserved hypothetical protein MbtH_1	conserved hypotheticals	69.6517
NC_010612.1	4554983	4555197	215	whiB4-logphase.q0.05_peak_843	1.7639	8.13777	6.72131	152	MMAR_3697	4553859	4555268	-	inside	285	71	NearestLocation	mbtG	lysine-N-oxygenase MbtG	intermediary metabolism and respiration	74.537
NC_010612.1	4555412	4555912	501	whiB4-logphase.q0.05_peak_844	1.65197	6.06717	4.74533	114	MMAR_3698	4555360	4557012	+	inside	52	52	NearestLocation	mbtA	bifunctional enzyme MbtA: salicyl-AMP ligase (SAL-AMP ligase) + salicyl-S-ACP synthetase	cell wall and cell processes	68.5259
NC_010612.1	4556485	4556744	260	whiB4-logphase.q0.05_peak_845	1.76608	7.62276	6.2271	118	MMAR_3699	4557131	4558126	+	upstream	-646	387	NearestLocation	mbtJ	acetyl hydrolase MbtJ	intermediary metabolism and respiration	67.0498
NC_010612.1	4572299	4573043	745	whiB4-logphase.q0.05_peak_847	1.86532	9.53373	8.06613	168	MMAR_3713	4572774	4574714	+	overlapStart	-475	269	NearestLocation	ggtB	gamma-glutamyltranspeptidase precursor GgtB	intermediary metabolism and respiration	69.0349
NC_010612.1	4574519	4574749	231	whiB4-logphase.q0.05_peak_848	1.69741	7.33065	5.94726	101	MMAR_3714	4574806	4576809	+	upstream	-287	57	NearestLocation	MMAR_3714	conserved hypothetical membrane protein	cell wall and cell processes	73.7069
NC_010612.1	4582226	4582473	248	whiB4-logphase.q0.05_peak_849	2.45434	21.1273	19.4056	109	MMAR_3721	4582636	4584702	+	upstream	-410	163	NearestLocation	MMAR_3721	conserved hypothetical glycosyl hydrolase	intermediary metabolism and respiration	77.51
NC_010612.1	4589455	4589671	217	whiB4-logphase.q0.05_peak_850	1.52625	4.59077	3.36594	119	MMAR_3727	4589487	4590326	+	overlapStart	-32	32	NearestLocation	MMAR_3727	metal-dependent hydrolase	intermediary metabolism and respiration	69.2661
NC_010612.1	4590903	4591982	1080	whiB4-logphase.q0.05_peak_851	4.53007	88.1957	85.1839	780	MMAR_3729	4592197	4593624	+	upstream	-1294	215	NearestLocation	PE_PGRS25	PE-PGRS family protein	PE/PPE	76.5032
NC_010612.1	4592494	4593455	962	whiB4-logphase.q0.05_peak_852	4.26451	77.5705	74.8828	515	MMAR_3729	4592197	4593624	+	inside	297	169	NearestLocation	PE_PGRS25	PE-PGRS family protein	PE/PPE	79.2316
NC_010612.1	4598805	4600174	1370	whiB4-logphase.q0.05_peak_853	2.32783	18.9967	17.3098	1119	MMAR_3735	4598583	4600148	-	overlapStart	1343	26	NearestLocation	comEC	conserved hypothetical membrane metal-binding protein ComEC	cell wall and cell processes	71.4077
NC_010612.1	4600426	4601002	577	whiB4-logphase.q0.05_peak_854	1.98285	12.1771	10.6339	456	MMAR_3736	4600166	4601041	-	inside	615	39	NearestLocation	comEA	conserved hypothetical membrane protein ComEA	cell wall and cell processes	71.1073
NC_010612.1	4604994	4605416	423	whiB4-logphase.q0.05_peak_855	1.94562	10.5171	9.01875	109	MMAR_3740	4605167	4606360	-	overlapEnd	1366	173	NearestLocation	eis	enhanced intracellular survival protein Eis	virulence, detoxification, adaptation	72.6415
NC_010612.1	4605768	4606161	394	whiB4-logphase.q0.05_peak_856	1.75839	7.82816	6.42394	317	MMAR_3740	4605167	4606360	-	inside	592	199	NearestLocation	eis	enhanced intracellular survival protein Eis	virulence, detoxification, adaptation	69.8734
NC_010612.1	4617122	4617344	223	whiB4-logphase.q0.05_peak_857	2.41539	21.2909	19.566	93	MMAR_3751	4616613	4618052	-	inside	930	509	NearestLocation	MMAR_3751	conserved hypothetical protein	conserved hypotheticals	70.5357
NC_010612.1	4619732	4620202	471	whiB4-logphase.q0.05_peak_858	2.02221	13.8069	12.2223	189	MMAR_3753	4618975	4620246	-	inside	514	44	NearestLocation	proA	gamma-glutamyl phosphate reductase protein ProA	intermediary metabolism and respiration	71.1864
NC_010612.1	4627537	4627761	225	whiB4-logphase.q0.05_peak_859	1.55578	4.94804	3.69692	129	MMAR_3757	4625484	4627643	-	overlapStart	106	106	NearestLocation	MMAR_3757	adenylate or guanylate cyclase	intermediary metabolism and respiration	68.5841
NC_010612.1	4628534	4631032	2499	whiB4-logphase.q0.05_peak_860	4.80867	90.0571	86.9824	874	MMAR_3758	4628393	4630975	+	overlapEnd	141	57	NearestLocation	MMAR_3758	PE-PGRS family protein	PE/PPE	78.44
NC_010612.1	4638144	4638708	565	whiB4-logphase.q0.05_peak_861	3.88841	65.5118	63.0951	390	MMAR_3762	4635766	4636404	+	downstream	2378	1740	NearestLocation	MMAR_3762	transcriptional regulatory protein (AcrR family)	regulatory proteins	78.2686
NC_010612.1	4640450	4641593	1144	whiB4-logphase.q0.05_peak_862	4.66364	99.7674	96.2767	268	MMAR_3763	4636475	4641919	-	inside	1469	326	NearestLocation	MMAR_3763	PE-PGRS family protein	PE/PPE	76.3319
NC_010612.1	4642285	4642668	384	whiB4-logphase.q0.05_peak_863	1.76871	7.89719	6.49037	310	MMAR_3763	4636475	4641919	-	upstream	-366	366	NearestLocation	MMAR_3763	PE-PGRS family protein	PE/PPE	70.1299
NC_010612.1	4647873	4648450	578	whiB4-logphase.q0.05_peak_865	3.0831	36.1014	34.1559	461	MMAR_3768	4645788	4648841	-	inside	968	391	NearestLocation	rne	ribonuclease E Rne	intermediary metabolism and respiration	72.1934
NC_010612.1	4650370	4650600	231	whiB4-logphase.q0.05_peak_866	2.3253	17.2708	15.6141	120	MMAR_3770	4649642	4650046	-	upstream	-324	324	NearestLocation	MMAR_3770	conserved hypothetical membrane protein	cell wall and cell processes	70.6897
NC_010612.1	4654315	4654562	248	whiB4-logphase.q0.05_peak_867	2.4966	22.2067	20.4674	129	MMAR_3772	4651494	4654154	-	upstream	-161	161	NearestLocation	valS	valyl-tRNA synthetase protein ValS	information pathways	76.7068
NC_010612.1	4656564	4656846	283	whiB4-logphase.q0.05_peak_868	1.5482	4.67555	3.44419	220	MMAR_3775	4655640	4656896	-	inside	332	50	NearestLocation	MMAR_3775	conserved membrane protein	cell wall and cell processes	72.1831
NC_010612.1	4738374	4739774	1401	whiB4-logphase.q0.05_peak_870	3.70444	53.9502	51.7523	152	MMAR_3815	4737712	4738335	-	upstream	-39	39	NearestLocation	MMAR_3815	conserved hypothetical protein	conserved hypotheticals	76.1769
NC_010612.1	4746400	4746712	313	whiB4-logphase.q0.05_peak_871	3.08541	39.4875	37.4971	153	MMAR_3823	4746806	4748362	+	upstream	-406	94	NearestLocation	plcB_1	membrane-associated phospholipase C 2 PlcB_1	virulence, detoxification, adaptation	71.6561
NC_010612.1	4773393	4773678	286	whiB4-logphase.q0.05_peak_872	2.01739	12.3339	10.7864	121	MMAR_5558	4772989	4773300	-	upstream	-93	93	NearestLocation	MMAR_5558	hypothetical protein	unknown	72.4739
NC_010612.1	4785400	4785669	270	whiB4-logphase.q0.05_peak_873	1.67757	6.81902	5.459	156	MMAR_3848	4784119	4786128	-	inside	728	459	NearestLocation	accA1	acetyl-/propionyl-coenzyme a carboxylase alpha chain AccA1	lipid metabolism	70.1107
NC_010612.1	4794220	4794608	389	whiB4-logphase.q0.05_peak_875	1.87305	9.85137	8.37327	185	MMAR_3856	4794152	4794958	+	inside	68	68	NearestLocation	MMAR_3856	short-chain type dehydrogenase/reductase	intermediary metabolism and respiration	69.4872
NC_010612.1	4813517	4813894	378	whiB4-logphase.q0.05_peak_876	2.43347	20.6661	18.9518	283	MMAR_3875	4813205	4814056	+	inside	312	162	NearestLocation	MMAR_3875	PE-PGRS family protein	PE/PPE	75.7256
NC_010612.1	4821905	4822135	231	whiB4-logphase.q0.05_peak_878	1.90523	9.91127	8.43132	132	MMAR_3882	4818419	4822000	-	overlapStart	95	95	NearestLocation	MMAR_3882	conserved hypothetical bacteriophage membrane protein	insertion seqs and phages	72.4138
NC_010612.1	4835927	4836348	422	whiB4-logphase.q0.05_peak_879	1.78429	7.96699	6.557	324	MMAR_3896	4834730	4835791	-	upstream	-136	136	NearestLocation	MMAR_3896	phage structural protein	insertion seqs and phages	71.3948
NC_010612.1	4837798	4838720	923	whiB4-logphase.q0.05_peak_880	2.2853	19.1312	17.4417	814	MMAR_3899	4837346	4838563	-	overlapStart	765	157	NearestLocation	MMAR_3899	conserved hypothetical phage protein	insertion seqs and phages	68.1818
NC_010612.1	4867450	4867705	256	whiB4-logphase.q0.05_peak_881	2.48119	19.0863	17.3975	130	MMAR_3949	4867181	4867864	+	inside	269	159	NearestLocation	MMAR_3949	conserved hypothetical phage membrane protein	cell wall and cell processes	73.93
NC_010612.1	4875433	4875683	251	whiB4-logphase.q0.05_peak_882	2.18215	16.8729	15.2235	173	MMAR_3958	4875433	4876575	+	inside	0	0	NearestLocation	MMAR_3958	two component sensor kinase	regulatory proteins	71.4286
NC_010612.1	4876315	4876797	483	whiB4-logphase.q0.05_peak_883	1.60366	5.8244	4.51636	45	MMAR_3959	4876572	4877228	+	overlapStart	-257	225	NearestLocation	MMAR_3959	two component transcriptional regulatory protein	regulatory proteins	69.6281
NC_010612.1	4877689	4878413	725	whiB4-logphase.q0.05_peak_884	3.22499	42.8911	40.8555	116	MMAR_3960	4877290	4879155	+	inside	399	399	NearestLocation	MMAR_3960	conserved hypothetical protein	cell wall and cell processes	72.865
NC_010612.1	4880192	4880459	268	whiB4-logphase.q0.05_peak_885	2.22828	18.3948	16.7181	107	MMAR_3961	4879229	4879621	-	upstream	-571	571	NearestLocation	acpS	phosphopantetheinyl transferase AcpS	lipid metabolism	69.8885
NC_010612.1	4891790	4892020	231	whiB4-logphase.q0.05_peak_888	1.67564	6.59183	5.24245	168	MMAR_3965	4891606	4893096	+	inside	184	184	NearestLocation	MMAR_3965	NAD-dependent aldehyde dehydrogenase	intermediary metabolism and respiration	66.3793
NC_010612.1	4918393	4918609	217	whiB4-logphase.q0.05_peak_890	2.19639	15.4	13.7799	102	MMAR_3984	4918164	4919948	+	inside	229	229	NearestLocation	MMAR_3984	PPE family protein	PE/PPE	73.8532
NC_010612.1	4924013	4924616	604	whiB4-logphase.q0.05_peak_891	4.09699	68.4679	65.989	417	MMAR_3989	4923912	4925726	-	inside	1713	101	NearestLocation	PPE2	PPE family protein	PE/PPE	73.2231
NC_010612.1	4927607	4927988	382	whiB4-logphase.q0.05_peak_892	1.50696	4.18158	2.9896	78	MMAR_3991	4927214	4929175	+	inside	393	393	NearestLocation	rsbU	regulator of sigma subunit, anti-anti-sigma factor RsbU	information pathways	69.9739
NC_010612.1	4931782	4932136	355	whiB4-logphase.q0.05_peak_893	1.70647	6.79971	5.44053	59	MMAR_3994	4931749	4932573	+	inside	33	33	NearestLocation	MMAR_3994	conserved hypothetical alanine-rich protein	conserved hypotheticals	64.0449
NC_010612.1	4938422	4938677	256	whiB4-logphase.q0.05_peak_894	1.57776	5.39385	4.1125	121	MMAR_4000	4938279	4939775	+	inside	143	143	NearestLocation	accD4_2	propionyl-CoA carboxylase beta chain 4 AccD4_2	intermediary metabolism and respiration	66.9261
NC_010612.1	4939546	4939998	453	whiB4-logphase.q0.05_peak_895	1.94894	12.0793	10.5387	304	MMAR_4001	4939765	4940421	-	overlapEnd	875	219	NearestLocation	MMAR_4001	Dehydrogenase/decarboxylase protein	unknown	68.0617
NC_010612.1	4944329	4944728	400	whiB4-logphase.q0.05_peak_896	1.51482	4.26063	3.06163	361	MMAR_4007	4943993	4945636	+	inside	336	336	NearestLocation	fadD19_2	fatty-acid-CoA ligase FadD19_2	lipid metabolism	65.8354
NC_010612.1	4973658	4974197	540	whiB4-logphase.q0.05_peak_898	1.78711	8.62755	7.19173	234	MMAR_4034	4973331	4974494	+	inside	327	297	NearestLocation	fadE	acyl-CoA dehydrogenase FadE	lipid metabolism	68.7616
NC_010612.1	4977283	4977520	238	whiB4-logphase.q0.05_peak_899	1.60442	5.65958	4.36153	69	MMAR_4036	4975618	4977357	-	overlapStart	74	74	NearestLocation	MMAR_4036	transmembrane ATP-binding protein ABC transporter	cell wall and cell processes	67.7824
NC_010612.1	4978057	4978596	540	whiB4-logphase.q0.05_peak_900	1.54465	4.63852	3.40985	388	MMAR_4036	4975618	4977357	-	upstream	-700	700	NearestLocation	MMAR_4036	transmembrane ATP-binding protein ABC transporter	cell wall and cell processes	63.9556
NC_010612.1	4978978	4979270	293	whiB4-logphase.q0.05_peak_901	1.7919	9.38423	7.92198	201	MMAR_4037	4977354	4979978	-	inside	1000	708	NearestLocation	MMAR_4037	transmembrane ATP-binding protein ABC transporter	cell wall and cell processes	71.4286
NC_010612.1	4981605	4981826	222	whiB4-logphase.q0.05_peak_902	2.36303	19.6797	17.9813	102	MMAR_4040	4981491	4982102	-	inside	497	114	NearestLocation	MMAR_4040	Ham1-related NTPase	intermediary metabolism and respiration	73.0942
NC_010612.1	4986398	4986664	267	whiB4-logphase.q0.05_peak_903	1.65943	7.03593	5.66573	98	MMAR_4045	4985113	4985844	+	downstream	1285	554	NearestLocation	MMAR_4045	conserved protein	conserved hypotheticals	72.0149
NC_010612.1	4993560	4993918	359	whiB4-logphase.q0.05_peak_904	1.62091	5.98602	4.669	51	MMAR_4052	4993858	4994889	+	overlapStart	-298	60	NearestLocation	mce3B_1	MCE-family protein Mce3B_1	virulence, detoxification, adaptation	72.7778
NC_010612.1	4997339	4997599	261	whiB4-logphase.q0.05_peak_905	2.72507	32.428	30.5322	101	MMAR_4055	4997542	4998687	+	overlapStart	-203	57	NearestLocation	lprM_1	MCE-family lipoprotein LprM_1	virulence, detoxification, adaptation	72.5191
NC_010612.1	4999110	4999403	294	whiB4-logphase.q0.05_peak_906	1.82092	9.34442	7.88337	181	MMAR_4056	4998689	5000146	+	inside	421	421	NearestLocation	mce3F_1	MCE-family protein Mce3F_1	virulence, detoxification, adaptation	68.1356
NC_010612.1	5008187	5008459	273	whiB4-logphase.q0.05_peak_907	1.81056	9.59087	8.12149	163	MMAR_4069	5008959	5010980	+	upstream	-772	500	NearestLocation	dinG	ATP-dependent helicase DinG	information pathways	71.8978
NC_010612.1	5009729	5010036	308	whiB4-logphase.q0.05_peak_908	2.21392	17.4998	15.8385	215	MMAR_4069	5008959	5010980	+	inside	770	770	NearestLocation	dinG	ATP-dependent helicase DinG	information pathways	72.4919
NC_010612.1	5012749	5013054	306	whiB4-logphase.q0.05_peak_909	1.78592	8.67395	7.23659	190	MMAR_4070	5010977	5013568	-	inside	819	514	NearestLocation	glgP	glycogen phosphorylase GlgP	intermediary metabolism and respiration	65.1466
NC_010612.1	5057874	5058161	288	whiB4-logphase.q0.05_peak_910	1.51206	4.40469	3.19441	268	MMAR_4104	5056406	5057824	-	upstream	-50	50	NearestLocation	lysA	diaminopimelate decarboxylase LysA	intermediary metabolism and respiration	69.2042
NC_010612.1	5079189	5079582	394	whiB4-logphase.q0.05_peak_911	2.18803	17.0745	15.4218	217	MMAR_4123	5079599	5080225	-	downstream	1036	17	NearestLocation	MMAR_4123	conserved hypothetical protein	conserved hypotheticals	73.1646
NC_010612.1	5084022	5084536	515	whiB4-logphase.q0.05_peak_912	4.1551	67.8279	65.3617	313	MMAR_4127	5083551	5084954	-	inside	932	418	NearestLocation	MMAR_4127	PE-PGRS family protein	PE/PPE	77.5194
NC_010612.1	5086913	5087224	312	whiB4-logphase.q0.05_peak_913	1.51214	4.30242	3.10005	73	MMAR_4131	5086871	5087356	-	inside	443	42	NearestLocation	MMAR_4131	conserved hypothetical transcriptional regulatory protein	regulatory proteins	71.246
NC_010612.1	5100603	5101262	660	whiB4-logphase.q0.05_peak_915	1.78416	8.89897	7.45314	348	MMAR_4141	5098443	5100032	-	upstream	-571	571	NearestLocation	MMAR_4141	dehydrogenase fad flavoprotein Gmc oxidoreductase	intermediary metabolism and respiration	70.0454
NC_010612.1	5101614	5102160	547	whiB4-logphase.q0.05_peak_916	1.967	11.7812	10.2482	143	MMAR_4142	5100082	5102712	-	inside	1098	552	NearestLocation	MMAR_4142	conserved hydrolase	conserved hypotheticals	69.5255
NC_010612.1	5109537	5110001	465	whiB4-logphase.q0.05_peak_917	2.3031	18.2491	16.5752	145	MMAR_4149	5109713	5111515	-	overlapEnd	1978	176	NearestLocation	MMAR_4149	PE-PGRS family protein	PE/PPE	73.176
NC_010612.1	5110899	5111178	280	whiB4-logphase.q0.05_peak_918	2.69338	24.6746	22.8949	108	MMAR_4149	5109713	5111515	-	inside	616	337	NearestLocation	MMAR_4149	PE-PGRS family protein	PE/PPE	76.1566
NC_010612.1	5129298	5129704	407	whiB4-logphase.q0.05_peak_920	2.81967	34.6104	32.6856	151	MMAR_4167	5129792	5130103	+	upstream	-494	88	NearestLocation	MMAR_4167	conserved hypothetical protein	conserved hypotheticals	71.5686
NC_010612.1	5131700	5132205	506	whiB4-logphase.q0.05_peak_921	2.17253	17.7547	16.0893	360	MMAR_4170	5132869	5135241	+	upstream	-1169	664	NearestLocation	MMAR_4170	conserved transmembrane ATP-binding protein ABC transporter	cell wall and cell processes	73.9645
NC_010612.1	5133040	5133311	272	whiB4-logphase.q0.05_peak_922	1.59943	5.94549	4.6309	110	MMAR_4170	5132869	5135241	+	inside	171	171	NearestLocation	MMAR_4170	conserved transmembrane ATP-binding protein ABC transporter	cell wall and cell processes	73.6264
NC_010612.1	5134252	5134592	341	whiB4-logphase.q0.05_peak_923	2.43754	25.6167	23.8218	124	MMAR_4171	5135676	5137679	+	upstream	-1424	1084	NearestLocation	MMAR_4171	transmembrane serine/threonine-protein kinase	regulatory proteins	70.1754
NC_010612.1	5136339	5137024	686	whiB4-logphase.q0.05_peak_924	3.5099	48.9873	46.8653	380	MMAR_4171	5135676	5137679	+	inside	663	655	NearestLocation	MMAR_4171	transmembrane serine/threonine-protein kinase	regulatory proteins	78.0204
NC_010612.1	5146777	5147299	523	whiB4-logphase.q0.05_peak_925	2.23977	17.9235	16.2549	111	MMAR_4181	5146502	5147329	-	inside	552	30	NearestLocation	MMAR_4181	conserved hypothetical protein	conserved hypotheticals	73.0916
NC_010612.1	5151309	5151537	229	whiB4-logphase.q0.05_peak_927	1.69915	6.98047	5.61265	130	MMAR_4185	5151526	5152107	+	overlapStart	-217	11	NearestLocation	MMAR_4185	transcriptional regulatory protein	regulatory proteins	68.6957
NC_010612.1	5153610	5153973	364	whiB4-logphase.q0.05_peak_928	1.56516	5.40653	4.12429	266	MMAR_4186	5152623	5154674	+	inside	987	701	NearestLocation	MMAR_4186	PE-PGRS family protein	PE/PPE	76.1644
NC_010612.1	5159650	5159864	215	whiB4-logphase.q0.05_peak_929	1.96603	11.1945	9.67732	113	MMAR_4190	5159599	5160195	+	inside	51	51	NearestLocation	lprE	lipoprotein LprE	cell wall and cell processes	68.9815
NC_010612.1	5165018	5165255	238	whiB4-logphase.q0.05_peak_930	1.65117	6.54091	5.19452	147	MMAR_4192	5163694	5165574	-	inside	556	319	NearestLocation	MMAR_4192	drug-transport integral membrane protein	cell wall and cell processes	70.7113
NC_010612.1	5165801	5166172	372	whiB4-logphase.q0.05_peak_931	1.5479	5.12638	3.86261	234	MMAR_4193	5165787	5166545	+	inside	14	14	NearestLocation	MMAR_4193	conserved membrane protein	cell wall and cell processes	69.437
NC_010612.1	5166836	5167183	348	whiB4-logphase.q0.05_peak_932	3.64781	60.608	58.2949	156	MMAR_4194	5166708	5170463	+	inside	128	128	NearestLocation	kgd	alpha-ketoglutarate decarboxylase Kgd	intermediary metabolism and respiration	74.7851
NC_010612.1	5171371	5171928	558	whiB4-logphase.q0.05_peak_933	2.44566	23.517	21.7565	366	MMAR_4196	5171490	5172341	-	overlapEnd	970	119	NearestLocation	lpqZ	lipoprotein LpqZ	cell wall and cell processes	72.4508
NC_010612.1	5174389	5174661	273	whiB4-logphase.q0.05_peak_934	1.79768	9.46817	8.00274	160	MMAR_4198	5173726	5174715	-	inside	326	54	NearestLocation	mdh	malate dehydrogenase Mdh	intermediary metabolism and respiration	68.2482
NC_010612.1	5178931	5179539	609	whiB4-logphase.q0.05_peak_935	1.82725	9.03105	7.58072	133	MMAR_4201	5177391	5178836	-	upstream	-95	95	NearestLocation	gabP_1	GabA permease GabP_1	cell wall and cell processes	71.4754
NC_010612.1	5194265	5194488	224	whiB4-logphase.q0.05_peak_937	1.96482	12.4838	10.9327	105	MMAR_4217	5193802	5194476	+	overlapEnd	463	12	NearestLocation	MMAR_4217	methyltransferase	intermediary metabolism and respiration	74.2222
NC_010612.1	5198441	5198749	309	whiB4-logphase.q0.05_peak_938	2.18823	15.0692	13.4564	121	MMAR_4221	5198504	5200147	+	overlapStart	-63	63	NearestLocation	MMAR_4221	tetronasin-transport integral membrane protein ABC transporter	cell wall and cell processes	72.2581
NC_010612.1	5199065	5199503	439	whiB4-logphase.q0.05_peak_939	2.82366	32.4597	30.5633	285	MMAR_4221	5198504	5200147	+	inside	561	561	NearestLocation	MMAR_4221	tetronasin-transport integral membrane protein ABC transporter	cell wall and cell processes	71.8182
NC_010612.1	5201331	5201820	490	whiB4-logphase.q0.05_peak_940	2.6541	23.6145	21.8525	342	MMAR_4223	5201063	5202871	+	inside	268	268	NearestLocation	MMAR_4223	PE-PGRS family protein	PE/PPE	78.4114
NC_010612.1	5203355	5205240	1886	whiB4-logphase.q0.05_peak_941	4.29908	81.2701	78.4762	339	MMAR_4224	5203115	5204911	+	overlapEnd	240	240	NearestLocation	MMAR_4224	PE-PGRS family protein	PE/PPE	76.0996
NC_010612.1	5213644	5214058	415	whiB4-logphase.q0.05_peak_942	1.53174	4.86699	3.62145	175	MMAR_4234	5213388	5215532	+	inside	256	256	NearestLocation	MMAR_4234	conserved hypothetical membrane protein	cell wall and cell processes	70.4327
NC_010612.1	5214337	5215872	1536	whiB4-logphase.q0.05_peak_943	2.07138	14.125	12.5327	1157	MMAR_4235	5215560	5216624	-	overlapEnd	2287	312	NearestLocation	dapE	succinyl-diaminopimelate desuccinylase DapE	intermediary metabolism and respiration	70.1366
NC_010612.1	5229281	5229918	638	whiB4-logphase.q0.05_peak_944	1.55635	5.14751	3.88238	436	MMAR_4246	5228550	5230016	-	inside	735	98	NearestLocation	aldA_1	NAD-dependent aldehyde dehydrogenase, AldA_1	intermediary metabolism and respiration	68.2316
NC_010612.1	5237247	5237485	239	whiB4-logphase.q0.05_peak_945	1.55752	5.12219	3.8587	115	MMAR_4255	5237915	5238718	+	upstream	-668	430	NearestLocation	MMAR_4255	conserved hypothetical protein	conserved hypotheticals	68.3333
NC_010612.1	5256532	5257245	714	whiB4-logphase.q0.05_peak_947	4.38549	87.9669	84.9616	482	MMAR_4270	5256511	5258523	+	inside	21	21	NearestLocation	MMAR_4270	PE-PGRS family protein	PE/PPE	73.2867
NC_010612.1	5257752	5258514	763	whiB4-logphase.q0.05_peak_948	5.00538	102.527	98.9257	391	MMAR_4270	5256511	5258523	+	inside	1241	9	NearestLocation	MMAR_4270	PE-PGRS family protein	PE/PPE	78.1414
NC_010612.1	5262322	5263166	845	whiB4-logphase.q0.05_peak_949	2.75484	31.2001	29.3231	322	MMAR_4273	5263274	5264371	-	downstream	2049	108	NearestLocation	MMAR_4273	aminotransferase	intermediary metabolism and respiration	71.6312
NC_010612.1	5270408	5270671	264	whiB4-logphase.q0.05_peak_950	1.77796	8.01262	6.60093	111	MMAR_4278	5268285	5270984	-	inside	576	313	NearestLocation	MMAR_4278	PE-PGRS family protein	PE/PPE	73.2075
NC_010612.1	5272899	5273234	336	whiB4-logphase.q0.05_peak_952	1.95371	11.7499	10.2178	112	MMAR_4279	5271556	5274126	-	inside	1227	892	NearestLocation	fbiC	F420 biosynthesis protein FbiC	intermediary metabolism and respiration	69.1395
NC_010612.1	5273912	5274206	295	whiB4-logphase.q0.05_peak_953	1.79435	8.47105	7.04145	71	MMAR_4279	5271556	5274126	-	overlapStart	214	80	NearestLocation	fbiC	F420 biosynthesis protein FbiC	intermediary metabolism and respiration	68.9189
NC_010612.1	5274621	5274890	270	whiB4-logphase.q0.05_peak_954	2.74981	29.7946	27.9366	139	MMAR_4280	5274331	5275197	+	inside	290	290	NearestLocation	MMAR_4280	PE family protein	PE/PPE	74.5387
NC_010612.1	5281519	5281953	435	whiB4-logphase.q0.05_peak_956	1.70314	7.13671	5.76154	324	MMAR_4287	5278846	5281047	-	upstream	-472	472	NearestLocation	MMAR_4287	PE-PGRS family protein	PE/PPE	70.6422
NC_010612.1	5287946	5289097	1152	whiB4-logphase.q0.05_peak_957	2.64763	29.2106	27.361	191	MMAR_4294	5288473	5289672	+	overlapStart	-527	527	NearestLocation	MMAR_4294	conserved hypothetical secreted protein	cell wall and cell processes	74.935
NC_010612.1	5292545	5292889	345	whiB4-logphase.q0.05_peak_958	1.58979	5.53307	4.24305	220	MMAR_4301	5292614	5292979	-	overlapEnd	434	69	NearestLocation	MMAR_4301	transcriptional regulatory protein	regulatory proteins	70.2312
NC_010612.1	5295823	5296033	211	whiB4-logphase.q0.05_peak_960	1.70669	7.61291	6.21761	166	MMAR_4304	5294497	5295195	-	upstream	-628	628	NearestLocation	MMAR_4304	transcriptional regulatory protein (probably TetR-family)	regulatory proteins	66.0377
NC_010612.1	5298461	5298783	323	whiB4-logphase.q0.05_peak_961	1.55172	5.36128	4.08191	58	MMAR_4307	5298189	5298950	-	inside	489	167	NearestLocation	MMAR_4307	short-chain type dehydrogenase/reductase	intermediary metabolism and respiration	65.1235
NC_010612.1	5302227	5302492	266	whiB4-logphase.q0.05_peak_963	1.81317	9.43295	7.96858	65	MMAR_4311	5302532	5303251	-	downstream	1024	40	NearestLocation	MMAR_4311	integral membrane protein	cell wall and cell processes	74.1573
NC_010612.1	5307350	5307731	382	whiB4-logphase.q0.05_peak_965	2.22581	17.0366	15.3844	231	MMAR_4315	5306132	5307148	+	downstream	1218	202	NearestLocation	MMAR_4315	oxidoreductase	intermediary metabolism and respiration	75.4569
NC_010612.1	5309346	5311621	2276	whiB4-logphase.q0.05_peak_966	4.12158	88.4428	85.4191	367	MMAR_4316	5307272	5313196	-	inside	3850	1575	NearestLocation	MMAR_4316	PE-PGRS family protein	PE/PPE	75.9772
NC_010612.1	5311999	5312757	759	whiB4-logphase.q0.05_peak_967	3.16733	53.4704	51.2798	544	MMAR_4316	5307272	5313196	-	inside	1197	439	NearestLocation	MMAR_4316	PE-PGRS family protein	PE/PPE	69.6053
NC_010612.1	5316274	5316641	368	whiB4-logphase.q0.05_peak_968	1.91386	10.4808	8.98352	97	MMAR_4319	5316112	5317977	+	inside	162	162	NearestLocation	MMAR_4319	PPE family protein	PE/PPE	70.4607
NC_010612.1	5333908	5334720	813	whiB4-logphase.q0.05_peak_970	2.06331	14.0932	12.5016	561	MMAR_4328	5333386	5335677	+	inside	522	522	NearestLocation	metE	5-methyltetrahydropteroyltriglutamate-- homocysteine methyltransferase MetE	intermediary metabolism and respiration	69.4103
NC_010612.1	5339185	5339536	352	whiB4-logphase.q0.05_peak_971	1.66661	6.73308	5.37706	141	MMAR_4332	5339792	5340397	+	upstream	-607	256	NearestLocation	MMAR_4332	conserved hypothetical protein	conserved hypotheticals	70.5382
NC_010612.1	5340953	5341256	304	whiB4-logphase.q0.05_peak_972	1.92453	10.6268	9.12534	213	MMAR_4333	5340404	5341645	-	inside	692	389	NearestLocation	MMAR_4333	conserved hypothetical protein	conserved hypotheticals	73.4426
NC_010612.1	5352372	5352593	222	whiB4-logphase.q0.05_peak_973	2.5179	21.5624	19.8336	68	MMAR_4346	5351761	5352753	-	inside	381	160	NearestLocation	MMAR_4346	PPE family protein	PE/PPE	69.0583
NC_010612.1	5356715	5357464	750	whiB4-logphase.q0.05_peak_974	3.66845	62.0341	59.6898	280	MMAR_4351	5355965	5357995	+	inside	750	531	NearestLocation	MMAR_4351	conserved hypothetical alanine and proline rich protein	conserved hypotheticals	73.2357
NC_010612.1	5359449	5359694	246	whiB4-logphase.q0.05_peak_976	1.60502	6.40513	5.06558	120	MMAR_4353	5359248	5360348	-	inside	899	201	NearestLocation	MMAR_4353	GTP binding protein	information pathways	71.6599
NC_010612.1	5361180	5361388	209	whiB4-logphase.q0.05_peak_977	2.74881	28.6287	26.7875	103	MMAR_4354	5360481	5361698	+	inside	699	310	NearestLocation	MMAR_4354	conserved hypothetical transmembrane protein	cell wall and cell processes	80
NC_010612.1	5368108	5369015	908	whiB4-logphase.q0.05_peak_978	4.44581	85.8337	82.8972	556	MMAR_4362	5367700	5369265	+	inside	408	250	NearestLocation	MMAR_4362	PE-PGRS family protein	PE/PPE	78.2178
NC_010612.1	5373981	5374212	232	whiB4-logphase.q0.05_peak_979	1.67957	7.40624	6.0193	138	MMAR_4367	5373992	5375080	+	overlapStart	-11	11	NearestLocation	glpX	fructose 1,6-bisphosphatase GlpX	lipid metabolism	71.6738
NC_010612.1	5377740	5378077	338	whiB4-logphase.q0.05_peak_980	2.32282	21.3169	19.5916	235	MMAR_4370	5377655	5379163	-	inside	1423	85	NearestLocation	MMAR_4370	conserved hypothetical transmembrane protein	cell wall and cell processes	68.1416
NC_010612.1	5385050	5386151	1102	whiB4-logphase.q0.05_peak_981	4.40118	87.9976	84.9912	792	MMAR_4377	5385034	5386563	-	inside	1513	16	NearestLocation	MMAR_4377	PE-PGRS family protein	PE/PPE	78.2412
NC_010612.1	5388331	5388558	228	whiB4-logphase.q0.05_peak_982	1.73491	8.89901	7.45317	139	MMAR_4379	5387372	5388742	-	inside	411	184	NearestLocation	MMAR_4379	conserved hypothetical transmembrane protein	cell wall and cell processes	70.3057
NC_010612.1	5391119	5392539	1421	whiB4-logphase.q0.05_peak_983	2.45938	24.8352	23.0531	391	MMAR_4382	5390681	5391064	-	upstream	-55	55	NearestLocation	MMAR_4382	conserved hypothetical protein	conserved hypotheticals	70.9564
NC_010612.1	5394436	5394688	253	whiB4-logphase.q0.05_peak_984	1.55088	5.2371	3.96585	159	MMAR_4386	5394399	5394833	+	inside	37	37	NearestLocation	MMAR_4386	conserved membrane protein	cell wall and cell processes	65.748
NC_010612.1	5408273	5408780	508	whiB4-logphase.q0.05_peak_985	3.91776	69.6121	67.1096	205	MMAR_4398	5408042	5410774	+	inside	231	231	NearestLocation	MMAR_4398	PE-PGRS family protein, PE_PGRS9_3	PE/PPE	77.0138
NC_010612.1	5410339	5410700	362	whiB4-logphase.q0.05_peak_986	4.94284	91.168	88.0499	178	MMAR_4399	5410995	5413727	+	upstream	-656	295	NearestLocation	MMAR_4399	PE-PGRS family protein	PE/PPE	77.9614
NC_010612.1	5411034	5411774	741	whiB4-logphase.q0.05_peak_987	4.02461	60.1045	57.7998	623	MMAR_4399	5410995	5413727	+	inside	39	39	NearestLocation	MMAR_4399	PE-PGRS family protein	PE/PPE	77.0889
NC_010612.1	5412505	5412724	220	whiB4-logphase.q0.05_peak_988	2.26628	14.8177	13.2098	129	MMAR_4400	5413760	5414143	-	downstream	1638	1036	NearestLocation	MMAR_4400	conserved hypothetical protein	conserved hypotheticals	75.5656
NC_010612.1	5413256	5414600	1345	whiB4-logphase.q0.05_peak_989	4.61072	79.4557	76.7195	211	MMAR_4400	5413760	5414143	-	includeFeature	887	457	NearestLocation	MMAR_4400	conserved hypothetical protein	conserved hypotheticals	73.2541
NC_010612.1	5415373	5415623	251	whiB4-logphase.q0.05_peak_990	2.07149	15.6153	13.9903	132	MMAR_4403	5415413	5416477	+	overlapStart	-40	40	NearestLocation	MMAR_4403	conserved hypothetical protein	conserved hypotheticals	71.8254
NC_010612.1	5416100	5416333	234	whiB4-logphase.q0.05_peak_991	1.51198	4.50683	3.28828	87	MMAR_4403	5415413	5416477	+	inside	687	144	NearestLocation	MMAR_4403	conserved hypothetical protein	conserved hypotheticals	70.2128
NC_010612.1	5417156	5417790	635	whiB4-logphase.q0.05_peak_992	1.82897	9.85734	8.37906	269	MMAR_4404	5416478	5417347	-	overlapStart	191	191	NearestLocation	MMAR_4404	conserved hypothetical protein	cell wall and cell processes	69.4969
NC_010612.1	5418774	5419959	1186	whiB4-logphase.q0.05_peak_993	4.67222	86.4716	83.5114	278	MMAR_4406	5418276	5418749	-	upstream	-25	25	NearestLocation	MMAR_4406	conserved hypothetical protein	cell wall and cell processes	79.2755
NC_010612.1	5420862	5421194	333	whiB4-logphase.q0.05_peak_994	2.57209	21.506	19.778	118	MMAR_4407	5418899	5421412	-	inside	550	218	NearestLocation	MMAR_4407	PE-PGRS family protein	PE/PPE	73.9521
NC_010612.1	5435808	5436105	298	whiB4-logphase.q0.05_peak_995	2.56485	28.669	26.8272	174	MMAR_4420	5435560	5438004	+	inside	248	248	NearestLocation	gcvT_2	aminomethyltransferase GcvT_2	intermediary metabolism and respiration	75.9197
NC_010612.1	5437498	5437819	322	whiB4-logphase.q0.05_peak_996	2.0452	13.7223	12.1402	114	MMAR_4421	5438011	5439153	+	upstream	-513	192	NearestLocation	MMAR_4421	conserved hypothetical dehydrogenase	intermediary metabolism and respiration	69.0402
NC_010612.1	5471655	5471998	344	whiB4-logphase.q0.05_peak_997	1.97729	12.3444	10.7966	264	MMAR_4452	5472099	5473271	+	upstream	-444	101	NearestLocation	PPE15	PPE family protein	PE/PPE	74.4928
NC_010612.1	5472952	5473208	257	whiB4-logphase.q0.05_peak_998	1.98694	13.0765	11.5096	86	MMAR_4453	5473419	5473715	+	upstream	-467	211	NearestLocation	esxP	EsaT-6 like protein EsxP	cell wall and cell processes	74.4186
NC_010612.1	5476901	5477178	278	whiB4-logphase.q0.05_peak_999	2.04877	14.321	12.7246	135	MMAR_4457	5476662	5477402	+	inside	239	224	NearestLocation	MMAR_4457	hydantoin racemase	intermediary metabolism and respiration	70.9677
NC_010612.1	5479058	5479985	928	whiB4-logphase.q0.05_peak_1000	1.82877	9.98818	8.50594	249	MMAR_4460	5478853	5479344	-	overlapStart	286	205	NearestLocation	MMAR_4460	conserved hypothetical protein	conserved hypotheticals	70.0753
NC_010612.1	5494079	5494415	337	whiB4-logphase.q0.05_peak_1002	1.54399	4.85662	3.61231	46	MMAR_4473	5493762	5494337	+	overlapEnd	317	78	NearestLocation	pth	peptidyl-tRNA hydrolase Pth	intermediary metabolism and respiration	67.4556
NC_010612.1	5495898	5496296	399	whiB4-logphase.q0.05_peak_1003	3.66657	58.0059	55.7397	184	MMAR_4475	5495603	5497123	+	inside	295	295	NearestLocation	MMAR_4475	PE-PGRS family protein	PE/PPE	76.75
NC_010612.1	5496681	5497066	386	whiB4-logphase.q0.05_peak_1004	2.87036	32.9546	31.0515	175	MMAR_4475	5495603	5497123	+	inside	1078	57	NearestLocation	MMAR_4475	PE-PGRS family protein	PE/PPE	81.9121
NC_010612.1	5497749	5498021	273	whiB4-logphase.q0.05_peak_1005	1.5651	5.64228	4.34521	84	MMAR_4476	5497211	5498845	-	inside	1096	538	NearestLocation	pks16	polyketide synthase Pks16	lipid metabolism	70.8029
NC_010612.1	5498467	5498742	276	whiB4-logphase.q0.05_peak_1006	1.81914	9.58325	8.11412	131	MMAR_4476	5497211	5498845	-	inside	378	103	NearestLocation	pks16	polyketide synthase Pks16	lipid metabolism	74.0072
NC_010612.1	5499292	5499927	636	whiB4-logphase.q0.05_peak_1007	2.85782	37.9734	36.0034	204	MMAR_4477	5499211	5500134	-	inside	842	81	NearestLocation	ispE	4-diphosphocytidyl-2-C-methyl-D-erythritol kinase IspE	intermediary metabolism and respiration	73.1554
NC_010612.1	5500724	5500966	243	whiB4-logphase.q0.05_peak_1008	1.66691	7.08558	5.71318	119	MMAR_4478	5500232	5501056	-	inside	332	90	NearestLocation	ksgA	dimethyladenosine transferase KsgA	information pathways	68.4426
NC_010612.1	5513503	5514047	545	whiB4-logphase.q0.05_peak_1009	2.27715	19.5705	17.8739	191	MMAR_4488	5513460	5514773	+	inside	43	43	NearestLocation	pabD	para-aminobenzoate synthase component, PabD	intermediary metabolism and respiration	72.5275
NC_010612.1	5521484	5522061	578	whiB4-logphase.q0.05_peak_1011	2.30172	20.3475	18.6378	273	MMAR_4495	5521258	5521935	-	overlapStart	451	126	NearestLocation	MMAR_4495	conserved hypothetical secreted protein	cell wall and cell processes	72.1934
NC_010612.1	5526813	5527261	449	whiB4-logphase.q0.05_peak_1012	3.03516	41.8138	39.7936	291	MMAR_4502	5527434	5528300	+	upstream	-621	173	NearestLocation	MMAR_4502	teichoic acid biosynthesis protein	cell wall and cell processes	73.3333
NC_010612.1	5531889	5532643	755	whiB4-logphase.q0.05_peak_1013	4.61667	94.5057	91.2622	172	MMAR_4505	5531309	5533300	+	inside	580	580	NearestLocation	MMAR_4505	glycosyltransferase	cell wall and cell processes	71.8254
NC_010612.1	5533283	5533698	416	whiB4-logphase.q0.05_peak_1014	2.55286	27.4253	25.6022	258	MMAR_4506	5533297	5534352	+	overlapStart	-14	14	NearestLocation	MMAR_4506	conserved hypothetical protein	cell wall and cell processes	70.7434
NC_010612.1	5545183	5545632	450	whiB4-logphase.q0.05_peak_1015	2.81849	35.4416	33.5046	314	MMAR_4516	5544602	5545987	-	inside	804	355	NearestLocation	MMAR_4516	conserved hypothetical secreted protein	cell wall and cell processes	74.5011
NC_010612.1	5547295	5547868	574	whiB4-logphase.q0.05_peak_1016	1.8419	9.49793	8.03148	124	MMAR_5524	5547215	5547287	-	upstream	-8	8	NearestLocation	alaV	tRNA-Ala anticodon CGC	stable RNAs	69.7391
NC_010612.1	5549092	5549352	261	whiB4-logphase.q0.05_peak_1017	2.52215	27.9678	26.1366	97	MMAR_4519	5548725	5549378	-	inside	286	26	NearestLocation	rimJ	ribosomal-protein-alanine acetyltransferase RimJ	information pathways	73.6641
NC_010612.1	5549989	5550491	503	whiB4-logphase.q0.05_peak_1018	2.01811	14.7009	13.096	155	MMAR_4520	5549401	5550690	-	inside	701	199	NearestLocation	moeA1	molybdopterin biosynthesis protein MoeA1	intermediary metabolism and respiration	73.8095
NC_010612.1	5551936	5552201	266	whiB4-logphase.q0.05_peak_1019	2.34164	21.2903	19.5654	109	MMAR_4522	5551737	5552330	+	inside	199	129	NearestLocation	MMAR_4522	conserved hypothetical protein	conserved hypotheticals	74.9064
NC_010612.1	5556899	5557261	363	whiB4-logphase.q0.05_peak_1020	2.16303	16.9718	15.3208	189	MMAR_4528	5556099	5557634	-	inside	735	373	NearestLocation	mprB	two component sensor kinase MprB	regulatory proteins	68.1319
NC_010612.1	5559267	5559592	326	whiB4-logphase.q0.05_peak_1022	1.79301	8.95888	7.51095	98	MMAR_4531	5559038	5560750	+	inside	229	229	NearestLocation	MMAR_4531	conserved hypothetical protein	conserved hypotheticals	72.7829
NC_010612.1	5561969	5562198	230	whiB4-logphase.q0.05_peak_1024	1.51322	4.65776	3.42774	111	MMAR_4533	5561945	5563540	+	inside	24	24	NearestLocation	accD2	acetyl-/propionyl-CoA carboxylase (beta subunit) AccD2	lipid metabolism	69.2641
NC_010612.1	5566864	5567146	283	whiB4-logphase.q0.05_peak_1025	1.63307	6.82568	5.46538	99	MMAR_4536	5566705	5567478	+	inside	159	159	NearestLocation	echA7	enoyl-CoA hydratase EchA7	lipid metabolism	71.1268
NC_010612.1	5576254	5576656	403	whiB4-logphase.q0.05_peak_1026	1.53799	4.82748	3.58515	163	MMAR_4545	5575965	5576879	-	inside	625	223	NearestLocation	MMAR_4545	conserved transmembrane protein	cell wall and cell processes	66.0891
NC_010612.1	5580009	5580883	875	whiB4-logphase.q0.05_peak_1027	3.88674	73.2455	70.662	189	MMAR_4548	5579641	5580972	+	inside	368	89	NearestLocation	MMAR_4548	PE-PGRS family protein	PE/PPE	79.1096
NC_010612.1	5589141	5589439	299	whiB4-logphase.q0.05_peak_1028	3.18178	42.2936	40.2666	149	MMAR_4554	5587543	5589549	-	inside	408	110	NearestLocation	MMAR_4554	PPE family protein	PE/PPE	72.6667
NC_010612.1	5594350	5594783	434	whiB4-logphase.q0.05_peak_1029	1.61378	6.0787	4.75623	156	MMAR_4559	5593933	5594796	-	inside	446	13	NearestLocation	MMAR_4559	formamidopyrimidine-DNA glycosylase	information pathways	71.0345
NC_010612.1	5595158	5595663	506	whiB4-logphase.q0.05_peak_1030	2.75341	35.9403	33.9965	360	MMAR_4560	5594844	5595905	-	inside	747	242	NearestLocation	MMAR_4560	PE-PGRS family protein	PE/PPE	75.7396
NC_010612.1	5596290	5596570	281	whiB4-logphase.q0.05_peak_1031	2.43026	23.2429	21.4871	159	MMAR_4560	5594844	5595905	-	upstream	-385	385	NearestLocation	MMAR_4560	PE-PGRS family protein	PE/PPE	78.0142
NC_010612.1	5597039	5597340	302	whiB4-logphase.q0.05_peak_1032	2.70504	29.0033	27.1564	179	MMAR_4561	5596024	5597733	-	inside	694	393	NearestLocation	MMAR_4561	PE-PGRS family protein	PE/PPE	77.5578
NC_010612.1	5598097	5598328	232	whiB4-logphase.q0.05_peak_1033	1.92889	10.6865	9.18282	88	MMAR_4561	5596024	5597733	-	upstream	-364	364	NearestLocation	MMAR_4561	PE-PGRS family protein	PE/PPE	76.3948
NC_010612.1	5598945	5599187	243	whiB4-logphase.q0.05_peak_1034	2.31344	19.0059	17.3189	120	MMAR_4562	5597809	5599524	-	inside	579	337	NearestLocation	MMAR_4562	PE-PGRS family protein	PE/PPE	77.0492
NC_010612.1	5606065	5606480	416	whiB4-logphase.q0.05_peak_1036	1.83921	9.18887	7.73296	79	MMAR_4570	5606026	5606949	+	inside	39	39	NearestLocation	MMAR_4570	conserved hypothetical protein	conserved hypotheticals	68.5851
NC_010612.1	5607363	5608917	1555	whiB4-logphase.q0.05_peak_1037	4.55865	92.947	89.7615	1110	MMAR_4571	5607069	5608880	+	overlapEnd	294	37	NearestLocation	MMAR_4571	PE-PGRS family protein	PE/PPE	76.6067
NC_010612.1	5613394	5614169	776	whiB4-logphase.q0.05_peak_1038	2.6294	29.4765	27.623	371	MMAR_4575	5614231	5615106	+	upstream	-837	62	NearestLocation	MMAR_4575	conserved hypothetical protein	conserved hypotheticals	71.0425
NC_010612.1	5617568	5617878	311	whiB4-logphase.q0.05_peak_1039	2.59701	29.4484	27.5952	134	MMAR_4577	5616600	5618696	+	inside	968	818	NearestLocation	pknD	transmembrane serine/threonine-protein kinase D PknD	regulatory proteins	73.7179
NC_010612.1	5640470	5641029	560	whiB4-logphase.q0.05_peak_1040	4.00507	59.4905	57.1972	417	MMAR_4601	5638306	5639169	-	upstream	-1301	1301	NearestLocation	MMAR_4601	conserved hypothetical protein	conserved hypotheticals	78.0749
NC_010612.1	5641734	5642980	1247	whiB4-logphase.q0.05_peak_1041	4.02191	62.5697	60.2155	1091	MMAR_4602	5639613	5643368	-	inside	1634	388	NearestLocation	MMAR_4602	PE-PGRS family protein	PE/PPE	79.2468
NC_010612.1	5651207	5651540	334	whiB4-logphase.q0.05_peak_1042	2.00834	12.9822	11.4181	122	MMAR_4612	5651509	5652777	+	overlapStart	-302	31	NearestLocation	MMAR_4612	PPE family protein	PE/PPE	69.5522
NC_010612.1	5652470	5652756	287	whiB4-logphase.q0.05_peak_1043	2.51923	25.9429	24.1433	161	MMAR_4613	5653031	5654266	+	upstream	-561	275	NearestLocation	MMAR_4613	lipid carrier protein or keto acyl-CoA thiolase	lipid metabolism	72.9167
NC_010612.1	5675317	5675592	276	whiB4-logphase.q0.05_peak_1044	1.86652	9.90487	8.42512	157	MMAR_4626	5675296	5676777	+	inside	21	21	NearestLocation	accD3	acetyl-coenzyme a carboxylase carboxyl transferase (subunit beta) AccD3	lipid metabolism	70.3971
NC_010612.1	5675944	5676818	875	whiB4-logphase.q0.05_peak_1045	2.33494	21.0506	19.3301	240	MMAR_4626	5675296	5676777	+	overlapEnd	648	41	NearestLocation	accD3	acetyl-coenzyme a carboxylase carboxyl transferase (subunit beta) AccD3	lipid metabolism	71.347
NC_010612.1	5683824	5684444	621	whiB4-logphase.q0.05_peak_1046	1.80163	8.62935	7.19349	128	MMAR_4632	5683718	5685388	+	inside	106	106	NearestLocation	MMAR_4632	conserved hypothetical protein	conserved hypotheticals	66.0772
NC_010612.1	5687260	5688068	809	whiB4-logphase.q0.05_peak_1047	1.72902	7.85441	6.44918	594	MMAR_4635	5687624	5688262	-	overlapEnd	1002	194	NearestLocation	MMAR_4635	conserved exported or membrane protein	cell wall and cell processes	68.5185
NC_010612.1	5689862	5690657	796	whiB4-logphase.q0.05_peak_1048	2.15015	15.3335	13.7148	414	MMAR_4639	5689905	5691479	+	overlapStart	-43	43	NearestLocation	MMAR_4639	oxidoreductase	intermediary metabolism and respiration	68.6324
NC_010612.1	5696227	5696635	409	whiB4-logphase.q0.05_peak_1049	2.06947	14.6529	13.0491	221	MMAR_4643	5695630	5696751	+	inside	597	116	NearestLocation	citA	citrate synthase II CitA	intermediary metabolism and respiration	72.1951
NC_010612.1	5703745	5704036	292	whiB4-logphase.q0.05_peak_1050	1.50466	4.59521	3.37008	147	MMAR_4648	5703266	5704396	+	inside	479	360	NearestLocation	serC	phosphoserine aminotransferase SerC	intermediary metabolism and respiration	68.6007
NC_010612.1	5705102	5705444	343	whiB4-logphase.q0.05_peak_1051	3.34035	54.4868	52.2797	162	MMAR_4650	5705306	5705593	-	overlapEnd	491	138	NearestLocation	MMAR_4650	transmembrane protein	cell wall and cell processes	72.9651
NC_010612.1	5716254	5717282	1029	whiB4-logphase.q0.05_peak_1053	1.67409	7.43288	6.0448	865	MMAR_4664	5717161	5717430	+	overlapStart	-907	121	NearestLocation	moaD2	molybdenum cofactor biosynthesis protein D 2 MoaD2	intermediary metabolism and respiration	70.0971
NC_010612.1	5717968	5718588	621	whiB4-logphase.q0.05_peak_1054	2.30955	17.7562	16.0907	524	MMAR_4665	5717866	5719023	+	inside	102	102	NearestLocation	rpfA	resuscitation-promoting factor RpfA	cell wall and cell processes	77.1704
NC_010612.1	5719041	5719368	328	whiB4-logphase.q0.05_peak_1055	1.69182	6.73324	5.3772	86	MMAR_4666	5719068	5719493	-	overlapEnd	452	27	NearestLocation	moaE2	molybdenum cofactor biosynthesis protein E2 MoaE2	intermediary metabolism and respiration	68.997
NC_010612.1	5721200	5722015	816	whiB4-logphase.q0.05_peak_1056	2.11815	15.5303	13.9075	124	MMAR_4670	5720789	5723047	+	inside	411	411	NearestLocation	MMAR_4670	conserved hypothetical protein	conserved hypotheticals	70.9914
NC_010612.1	5731658	5732142	485	whiB4-logphase.q0.05_peak_1057	1.58701	5.58419	4.29054	76	MMAR_4677	5731081	5732334	-	inside	676	192	NearestLocation	fadA	acyl-CoA thiolase FadA	lipid metabolism	67.9012
NC_010612.1	5740171	5740405	235	whiB4-logphase.q0.05_peak_1058	1.82764	9.30357	7.84383	106	MMAR_4687	5739456	5740439	-	inside	268	34	NearestLocation	MMAR_4687	conserved hypothetical membrane protein	cell wall and cell processes	70.339
NC_010612.1	5755069	5755559	491	whiB4-logphase.q0.05_peak_1059	1.81466	8.40622	6.97915	354	MMAR_4705	5753337	5754968	-	upstream	-101	101	NearestLocation	MMAR_4705	MCE-family protein	virulence, detoxification, adaptation	66.6667
NC_010612.1	5771774	5771997	224	whiB4-logphase.q0.05_peak_1060	1.61097	5.15982	3.89383	135	MMAR_4721	5771483	5772097	-	inside	323	100	NearestLocation	MMAR_4721	nitroreductase	intermediary metabolism and respiration	68.4444
NC_010612.1	5778993	5779476	484	whiB4-logphase.q0.05_peak_1062	2.10532	15.3236	13.7051	243	MMAR_4729	5778988	5780325	+	inside	5	5	NearestLocation	nuoF_1	NADH dehydrogenase I (chain F) (NADH-ubiquinone oxidoreductase chain F), NuoF_1	intermediary metabolism and respiration	71.3402
NC_010612.1	5785250	5786662	1413	whiB4-logphase.q0.05_peak_1063	4.06927	74.1614	71.5573	304	MMAR_4735	5785047	5786729	+	inside	203	67	NearestLocation	MMAR_4735	PE-PGRS family protein	PE/PPE	78.43
NC_010612.1	5798920	5799297	378	whiB4-logphase.q0.05_peak_1064	2.94152	37.3303	35.3688	160	MMAR_4749	5798620	5799438	+	inside	300	141	NearestLocation	MMAR_4749	acyl-CoA dehydrogenase	lipid metabolism	72.2955
NC_010612.1	5811270	5811740	471	whiB4-logphase.q0.05_peak_1065	2.22008	18.037	16.3666	256	MMAR_4759	5810841	5811959	-	inside	689	219	NearestLocation	MMAR_4759	aminopeptidase	intermediary metabolism and respiration	70.7627
NC_010612.1	5821615	5821834	220	whiB4-logphase.q0.05_peak_1066	1.84807	9.65114	8.17983	103	MMAR_4770	5821553	5823211	+	inside	62	62	NearestLocation	MMAR_4770	oxidase	intermediary metabolism and respiration	70.5882
NC_010612.1	5843133	5843390	258	whiB4-logphase.q0.05_peak_1069	1.63231	6.67688	5.32342	151	MMAR_4788	5842499	5843650	-	inside	517	260	NearestLocation	MMAR_4788	beta-ketoacyl CoA thiolase	lipid metabolism	72.5869
NC_010612.1	5845036	5845306	271	whiB4-logphase.q0.05_peak_1070	1.66586	6.97233	5.60491	71	MMAR_4790	5844660	5845427	-	inside	391	121	NearestLocation	MMAR_4790	enoyl-CoA hydratase	lipid metabolism	72.7941
NC_010612.1	5854571	5854866	296	whiB4-logphase.q0.05_peak_1071	1.63789	6.84401	5.48243	160	MMAR_4800	5854217	5855002	-	inside	431	136	NearestLocation	lpqR	conserved lipoprotein, LpqR	cell wall and cell processes	69.697
NC_010612.1	5872149	5872452	304	whiB4-logphase.q0.05_peak_1072	1.60672	6.12278	4.79801	171	MMAR_4820	5871878	5873092	+	inside	271	271	NearestLocation	MMAR_4820	conserved hypothetical protein	conserved hypotheticals	74.0984
NC_010612.1	5872684	5872963	280	whiB4-logphase.q0.05_peak_1073	1.69451	7.18751	5.81012	70	MMAR_4821	5873107	5874402	+	upstream	-423	144	NearestLocation	MMAR_4821	conserved hypothetical protein	conserved hypotheticals	70.4626
NC_010612.1	5873358	5873870	513	whiB4-logphase.q0.05_peak_1074	3.11677	41.2676	39.2547	159	MMAR_4821	5873107	5874402	+	inside	251	251	NearestLocation	MMAR_4821	conserved hypothetical protein	conserved hypotheticals	73.3463
NC_010612.1	5882060	5882373	314	whiB4-logphase.q0.05_peak_1075	2.72972	33.4911	31.581	94	MMAR_4826	5883692	5884360	+	upstream	-1632	1319	NearestLocation	MMAR_4826	hypothetical protein	unknown	73.9683
NC_010612.1	5883155	5883377	223	whiB4-logphase.q0.05_peak_1076	2.19954	15.553	13.9297	119	MMAR_4826	5883692	5884360	+	upstream	-537	315	NearestLocation	MMAR_4826	hypothetical protein	unknown	69.6429
NC_010612.1	5924832	5925064	233	whiB4-logphase.q0.05_peak_1077	1.74508	8.58932	7.15479	161	MMAR_4872	5925139	5927505	+	upstream	-307	75	NearestLocation	MMAR_4872	conserved hypothetical protein	conserved hypotheticals	68.8034
NC_010612.1	5926923	5927428	506	whiB4-logphase.q0.05_peak_1079	1.68637	7.18756	5.81017	126	MMAR_4873	5927766	5928656	-	downstream	1733	338	NearestLocation	pabC	amino acid aminotransferase, PabC	intermediary metabolism and respiration	69.428
NC_010612.1	5930605	5930834	230	whiB4-logphase.q0.05_peak_1080	1.6559	6.74589	5.38921	130	MMAR_4876	5929541	5931943	+	inside	1064	1064	NearestLocation	ctpV	metal cation transporter p-type ATPase, CtpV	cell wall and cell processes	72.7273
NC_010612.1	5932907	5933197	291	whiB4-logphase.q0.05_peak_1081	1.90285	11.9771	10.4396	191	MMAR_4878	5932577	5933668	+	inside	330	330	NearestLocation	MMAR_4878	conserved hypothetical protein	conserved hypotheticals	70.8904
NC_010612.1	5942918	5943347	430	whiB4-logphase.q0.05_peak_1082	2.74903	33.0607	31.1564	279	MMAR_4887	5942631	5943245	-	overlapStart	327	102	NearestLocation	MMAR_4887	conserved hypothetical secreted protein	conserved hypotheticals	72.6218
NC_010612.1	5949356	5949710	355	whiB4-logphase.q0.05_peak_1083	1.61977	5.92741	4.61378	273	MMAR_4893	5949063	5949869	+	inside	293	159	NearestLocation	cfp29	29 kDa antigen Cfp29	cell wall and cell processes	67.1348
NC_010612.1	5952657	5953097	441	whiB4-logphase.q0.05_peak_1084	1.6011	6.26716	4.93497	331	MMAR_4896	5952502	5952966	+	overlapEnd	155	131	NearestLocation	MMAR_4896	conserved hypothetical protein	conserved hypotheticals	67.8733
NC_010612.1	5956158	5956560	403	whiB4-logphase.q0.05_peak_1085	1.82024	9.07072	7.6191	304	MMAR_4900	5955311	5956030	-	upstream	-128	128	NearestLocation	MMAR_4900	conserved hypothetical secreted protein	conserved hypotheticals	67.5743
NC_010612.1	5961345	5961609	265	whiB4-logphase.q0.05_peak_1087	1.51451	4.94762	3.69655	92	MMAR_4906	5961219	5961782	-	inside	437	126	NearestLocation	MMAR_4906	transcriptional regulator, TetR-family	regulatory proteins	70.6767
NC_010612.1	5964858	5965114	257	whiB4-logphase.q0.05_peak_1088	1.61088	6.17515	4.84773	172	MMAR_4909	5964399	5965292	-	inside	434	178	NearestLocation	purC	phosphoribosylaminoimidazole- succinocarboxamide synthase, PurC	intermediary metabolism and respiration	70.5426
NC_010612.1	5965607	5965943	337	whiB4-logphase.q0.05_peak_1089	1.57295	5.74052	4.43791	255	MMAR_4910	5965357	5965977	+	inside	250	34	NearestLocation	MMAR_4910	conserved transmembrane protein	cell wall and cell processes	71.5976
NC_010612.1	5974962	5975232	271	whiB4-logphase.q0.05_peak_1090	1.79987	9.18118	7.72559	126	MMAR_4917	5974523	5975284	+	inside	439	52	NearestLocation	MMAR_4917	conserved hypothetical protein	conserved hypotheticals	68.3824
NC_010612.1	5975992	5976666	675	whiB4-logphase.q0.05_peak_1091	2.02972	15.0767	13.4638	157	MMAR_4919	5975960	5976871	+	inside	32	32	NearestLocation	MMAR_4919	conserved hypothetical membrane protein	cell wall and cell processes	73.5207
NC_010612.1	5983201	5983572	372	whiB4-logphase.q0.05_peak_1092	1.7658	8.52394	7.09183	100	MMAR_4923	5982387	5983925	+	inside	814	353	NearestLocation	pknF_2	serine/threonine-protein kinase PknF_2	regulatory proteins	70.7775
NC_010612.1	5986073	5986574	502	whiB4-logphase.q0.05_peak_1093	1.97716	12.1766	10.6333	359	MMAR_4926	5985709	5986575	-	inside	502	1	NearestLocation	MMAR_4926	dehydrogenase/reductase	intermediary metabolism and respiration	69.3837
NC_010612.1	5996593	5996808	216	whiB4-logphase.q0.05_peak_1094	1.64095	5.98918	4.672	81	MMAR_4938	5995921	5997363	-	inside	770	555	NearestLocation	MMAR_4938	hypothetical secreted protein	unknown	68.2028
NC_010612.1	5997030	5997289	260	whiB4-logphase.q0.05_peak_1095	1.70719	7.02477	5.65503	201	MMAR_4938	5995921	5997363	-	inside	333	74	NearestLocation	MMAR_4938	hypothetical secreted protein	unknown	70.4981
NC_010612.1	6000498	6000982	485	whiB4-logphase.q0.05_peak_1096	1.5431	5.59112	4.29711	258	MMAR_4941	5999599	6001044	-	inside	546	62	NearestLocation	phoR	two component system response phosphate sensor kinase, PhoR	regulatory proteins	69.3416
NC_010612.1	6001999	6002710	712	whiB4-logphase.q0.05_peak_1097	2.49516	29.637	27.7814	180	MMAR_5530	6002725	6002799	+	upstream	-726	15	NearestLocation	thrV	tRNA-Thr anticodon TGT	stable RNAs	72.791
NC_010612.1	6004602	6005002	401	whiB4-logphase.q0.05_peak_1098	2.98651	42.3166	40.2893	158	MMAR_4944	6003001	6004167	+	downstream	1601	435	NearestLocation	MMAR_4944	conserved hypothetical oxidoreductase	conserved hypotheticals	72.6368
NC_010612.1	6006541	6007241	701	whiB4-logphase.q0.05_peak_1099	2.0165	13.803	12.2185	417	MMAR_4945	6004151	6006853	-	overlapStart	312	312	NearestLocation	MMAR_4945	carbon monoxide dehydrogenase	intermediary metabolism and respiration	73.0769
NC_010612.1	6016132	6016465	334	whiB4-logphase.q0.05_peak_1100	2.38326	17.4702	15.81	72	MMAR_4953	6015223	6016956	-	inside	824	491	NearestLocation	MMAR_4953	PE-PGRS family protein	PE/PPE	76.1194
NC_010612.1	6021161	6021497	337	whiB4-logphase.q0.05_peak_1101	1.59222	5.89876	4.58673	56	MMAR_4956	6020414	6022051	+	inside	747	554	NearestLocation	MMAR_4956	multidrug resistance integral membrane efflux protein	cell wall and cell processes	66.8639
NC_010612.1	6026411	6026640	230	whiB4-logphase.q0.05_peak_1102	2.17572	16.0375	14.4041	137	MMAR_4962	6025299	6026450	-	overlapStart	39	39	NearestLocation	MMAR_4962	C4-dicarboxylate transporter/malic acid transport protein	cell wall and cell processes	69.2641
NC_010612.1	6030777	6031414	638	whiB4-logphase.q0.05_peak_1103	1.60311	5.94762	4.6329	371	MMAR_4967	6030275	6031066	-	overlapStart	289	289	NearestLocation	MMAR_4967	short-chain type dehydrogenase/reductase	intermediary metabolism and respiration	67.7621
NC_010612.1	6041740	6042014	275	whiB4-logphase.q0.05_peak_1105	1.72068	7.96556	6.55562	197	MMAR_4976	6041704	6042006	+	overlapEnd	36	8	NearestLocation	MMAR_4976	conserved hypothetical transcriptional regulator (PadR-like family)	regulatory proteins	70.6522
NC_010612.1	6043450	6043770	321	whiB4-logphase.q0.05_peak_1106	1.50128	4.75586	3.51884	30	MMAR_4979	6043829	6044410	+	upstream	-379	59	NearestLocation	MMAR_4979	conserved hypothetical secreted protein	conserved hypotheticals	67.0807
NC_010612.1	6045329	6045631	303	whiB4-logphase.q0.05_peak_1107	3.49814	61.2086	58.8824	147	MMAR_4981	6044955	6045686	-	inside	357	55	NearestLocation	MMAR_4981	conserved hypothetical alanine and valine rich MCE-associated protein	cell wall and cell processes	74.6711
NC_010612.1	6045844	6046092	249	whiB4-logphase.q0.05_peak_1108	1.93205	12.2124	10.6683	87	MMAR_4981	6044955	6045686	-	upstream	-158	158	NearestLocation	MMAR_4981	conserved hypothetical alanine and valine rich MCE-associated protein	cell wall and cell processes	75.6
NC_010612.1	6046774	6046986	213	whiB4-logphase.q0.05_peak_1109	1.58594	5.77934	4.47437	90	MMAR_4982	6045719	6047401	-	inside	627	415	NearestLocation	mce4F	MCE-family protein Mce4F	virulence, detoxification, adaptation	69.1589
NC_010612.1	6051246	6051722	477	whiB4-logphase.q0.05_peak_1111	1.95179	12.2829	10.7372	203	MMAR_4985	6049991	6051052	-	upstream	-194	194	NearestLocation	mce4C	MCE-family protein Mce4C	virulence, detoxification, adaptation	68.41
NC_010612.1	6055378	6055650	273	whiB4-logphase.q0.05_peak_1112	2.44923	25.3125	23.5227	138	MMAR_4990	6055190	6056101	-	inside	723	188	NearestLocation	MMAR_4990	short-chain type dehydrogenase/reductase	intermediary metabolism and respiration	72.6277
NC_010612.1	6060865	6065192	4328	whiB4-logphase.q0.05_peak_1113	5.04019	111.388	107.345	320	MMAR_4996	6064805	6065527	+	overlapStart	-3940	335	NearestLocation	MMAR_4996	conserved hypothetical protein	conserved hypotheticals	79.21
NC_010612.1	6066300	6066896	597	whiB4-logphase.q0.05_peak_1114	2.86769	37.6521	35.6868	186	MMAR_4997	6065524	6067071	-	inside	771	175	NearestLocation	ilvX	acetohydroxyacid synthase IlvX	intermediary metabolism and respiration	73.4114
NC_010612.1	6068534	6069996	1463	whiB4-logphase.q0.05_peak_1115	5.0362	110.947	106.941	491	MMAR_4999	6068164	6072894	+	inside	370	370	NearestLocation	MMAR_4999	PE-PGRS family protein	PE/PPE	78.1421
NC_010612.1	6071063	6071385	323	whiB4-logphase.q0.05_peak_1116	3.23626	38.668	36.689	129	MMAR_5000	6073476	6074243	-	downstream	3180	2091	NearestLocation	MMAR_5000	conserved hypothetical fructosamine kinase-like protein	intermediary metabolism and respiration	80.8642
NC_010612.1	6071772	6072790	1019	whiB4-logphase.q0.05_peak_1117	5.4665	114.154	109.908	298	MMAR_5000	6073476	6074243	-	downstream	2471	686	NearestLocation	MMAR_5000	conserved hypothetical fructosamine kinase-like protein	intermediary metabolism and respiration	78.0392
NC_010612.1	6073573	6074562	990	whiB4-logphase.q0.05_peak_1118	1.98988	13.628	12.048	308	MMAR_5000	6073476	6074243	-	overlapStart	670	97	NearestLocation	MMAR_5000	conserved hypothetical fructosamine kinase-like protein	intermediary metabolism and respiration	70.6357
NC_010612.1	6083754	6084064	311	whiB4-logphase.q0.05_peak_1119	1.61469	5.82296	4.515	253	MMAR_5010	6084058	6084468	+	overlapStart	-304	6	NearestLocation	MMAR_5010	conserved hypothetical ketosteroid isomerase-like protein	intermediary metabolism and respiration	62.1795
NC_010612.1	6087127	6088422	1296	whiB4-logphase.q0.05_peak_1120	4.73331	99.6288	96.1445	365	MMAR_5013	6086762	6088396	+	overlapEnd	365	26	NearestLocation	MMAR_5013	PE-PGRS family protein	PE/PPE	76.9468
NC_010612.1	6093977	6094914	938	whiB4-logphase.q0.05_peak_1121	1.89212	11.5841	10.0563	848	MMAR_5020	6093996	6096605	+	overlapStart	-19	19	NearestLocation	gcs2	glutamate--cysteine ligase, Gcs2	intermediary metabolism and respiration	70.0745
NC_010612.1	6095157	6096224	1068	whiB4-logphase.q0.05_peak_1122	1.94053	13.2915	11.7196	407	MMAR_5020	6093996	6096605	+	inside	1161	381	NearestLocation	gcs2	glutamate--cysteine ligase, Gcs2	intermediary metabolism and respiration	69.5978
NC_010612.1	6096815	6097184	370	whiB4-logphase.q0.05_peak_1123	1.77625	8.91182	7.46556	150	MMAR_5021	6096592	6097635	-	inside	820	223	NearestLocation	MMAR_5021	4-hydroxy-2-oxovalerate aldolase	intermediary metabolism and respiration	70.0809
NC_010612.1	6102499	6102838	340	whiB4-logphase.q0.05_peak_1124	1.69662	6.94953	5.58314	217	MMAR_5026	6102124	6102969	-	inside	470	131	NearestLocation	MMAR_5026	conserved hypothetical protein	conserved hypotheticals	70.088
NC_010612.1	6103611	6104053	443	whiB4-logphase.q0.05_peak_1125	1.53581	4.62014	3.39325	169	MMAR_5027	6103100	6104260	-	inside	649	207	NearestLocation	ltp2_1	acetyl-CoA acetyltransferase (PaaJ-like), Ltp2_1	lipid metabolism	63.5135
NC_010612.1	6110161	6110585	425	whiB4-logphase.q0.05_peak_1126	1.82117	8.68588	7.24805	314	MMAR_5034	6110409	6110795	+	overlapStart	-248	176	NearestLocation	MMAR_5034	conserved hypothetical protein	conserved hypotheticals	66.4319
NC_010612.1	6113784	6114225	442	whiB4-logphase.q0.05_peak_1127	4.44303	92.3252	89.164	214	MMAR_5037	6112286	6113065	-	upstream	-719	719	NearestLocation	MMAR_5037	short-chain type dehydrogenase/reductase	intermediary metabolism and respiration	79.2325
NC_010612.1	6119766	6120107	342	whiB4-logphase.q0.05_peak_1128	1.53922	4.69321	3.46062	126	MMAR_5043	6118831	6120852	+	inside	935	745	NearestLocation	fdxB	electron transfer protein FdxB	intermediary metabolism and respiration	67.3469
NC_010612.1	6127547	6127795	249	whiB4-logphase.q0.05_peak_1129	2.82094	34.2929	32.3719	118	MMAR_5047	6127439	6129052	+	inside	108	108	NearestLocation	MMAR_5047	PPE family protein	PE/PPE	73.2
NC_010612.1	6140197	6141074	878	whiB4-logphase.q0.05_peak_1131	2.12464	16.2272	14.5905	612	MMAR_5059	6140255	6141187	-	overlapEnd	990	58	NearestLocation	MMAR_5059	conserved hypothetical peptidase M48 like-protein	cell wall and cell processes	70.9898
NC_010612.1	6148287	6149606	1320	whiB4-logphase.q0.05_peak_1132	3.43566	58.1776	55.9084	1103	MMAR_5068	6147614	6149749	-	inside	1462	143	NearestLocation	fadE34	acyl-CoA dehydrogenase FadE34	lipid metabolism	72.5208
NC_010612.1	6152990	6153305	316	whiB4-logphase.q0.05_peak_1133	2.03686	15.0222	13.4103	161	MMAR_5073	6153544	6154395	+	upstream	-554	239	NearestLocation	MMAR_5073	permease component of an ABC-type transporter	cell wall and cell processes	71.6088
NC_010612.1	6155171	6155600	430	whiB4-logphase.q0.05_peak_1134	2.21622	19.6005	17.9033	132	MMAR_5075	6155213	6155962	+	overlapStart	-42	42	NearestLocation	MMAR_5075	conserved hypothetical lipoprotein	cell wall and cell processes	69.6056
NC_010612.1	6156841	6157095	255	whiB4-logphase.q0.05_peak_1135	1.91306	12.2928	10.7469	107	MMAR_5077	6156739	6157659	+	inside	102	102	NearestLocation	MMAR_5077	conserved hypothetical Zn-dependent hydrolase	intermediary metabolism and respiration	69.9219
NC_010612.1	6158867	6159862	996	whiB4-logphase.q0.05_peak_1136	2.40367	24.1816	22.4103	835	MMAR_5079	6158946	6159878	-	overlapEnd	1011	16	NearestLocation	MMAR_5079	tRNA/rRNA methyltransferase	information pathways	69.9097
NC_010612.1	6164271	6164514	244	whiB4-logphase.q0.05_peak_1137	1.56248	5.53124	4.24137	126	MMAR_5085	6164067	6165542	+	inside	204	204	NearestLocation	radA	DNA repair protein RadA	information pathways	72.6531
NC_010612.1	6177121	6177957	837	whiB4-logphase.q0.05_peak_1138	4.87901	96.8767	93.5233	371	MMAR_5098	6176619	6176828	-	upstream	-293	293	NearestLocation	MMAR_5098	conserved hypothetical membrane protein	cell wall and cell processes	78.6396
NC_010612.1	6185651	6186045	395	whiB4-logphase.q0.05_peak_1139	3.05612	44.9549	42.8893	233	MMAR_5105	6184828	6185775	-	overlapStart	124	124	NearestLocation	panC	pantoate--beta-alanine ligase PanC	intermediary metabolism and respiration	72.7273
NC_010612.1	6186893	6187464	572	whiB4-logphase.q0.05_peak_1140	2.7104	33.2604	31.3534	128	MMAR_5106	6185772	6186698	-	upstream	-195	195	NearestLocation	MMAR_5106	conserved hypothetical alanine and leucine-rich protein	conserved hypotheticals	74.8691
NC_010612.1	6188094	6188363	270	whiB4-logphase.q0.05_peak_1141	1.6547	7.31233	5.92965	141	MMAR_5107	6186786	6188138	-	overlapStart	44	44	NearestLocation	MMAR_5107	conserved transmembrane protein rich in alanine, arginine and proline	cell wall and cell processes	74.1697
NC_010612.1	6189291	6189575	285	whiB4-logphase.q0.05_peak_1142	2.01543	13.8727	12.2867	192	MMAR_5109	6188726	6189253	-	upstream	-38	38	NearestLocation	folK	2-amino-4-hydroxy-6- hydroxymethyldihydropteridine pyrophosphokinase FolK	intermediary metabolism and respiration	68.8811
NC_010612.1	6190948	6191922	975	whiB4-logphase.q0.05_peak_1143	2.28023	20.893	19.1747	365	MMAR_5112	6190483	6191091	-	overlapStart	143	143	NearestLocation	folE	GTP cyclohydrolase I FolE	intermediary metabolism and respiration	69.6721
NC_010612.1	6194902	6195305	404	whiB4-logphase.q0.05_peak_1144	1.74552	8.65353	7.21688	238	MMAR_5115	6194553	6195743	+	inside	349	349	NearestLocation	MMAR_5115	monooxygenase	intermediary metabolism and respiration	67.9012
NC_010612.1	6196768	6197115	348	whiB4-logphase.q0.05_peak_1145	1.78792	10.2623	8.77168	135	MMAR_5117	6196788	6198044	-	overlapEnd	1276	20	NearestLocation	PPE65	PPE family protein	PE/PPE	71.6332
NC_010612.1	6197428	6197937	510	whiB4-logphase.q0.05_peak_1146	1.64621	7.00332	5.63449	398	MMAR_5117	6196788	6198044	-	inside	616	107	NearestLocation	PPE65	PPE family protein	PE/PPE	70.2544
NC_010612.1	6200485	6201297	813	whiB4-logphase.q0.05_peak_1147	2.31557	19.875	18.1736	130	MMAR_5121	6199804	6201045	-	overlapStart	560	252	NearestLocation	MMAR_5121	PPE family protein	PE/PPE	70.516
NC_010612.1	6203661	6204641	981	whiB4-logphase.q0.05_peak_1149	4.14653	87.8935	84.8898	647	MMAR_5125	6203610	6204581	-	overlapStart	920	51	NearestLocation	mesJ	cell cycle protein MesJ	cell wall and cell processes	73.1161
NC_010612.1	6206475	6206966	492	whiB4-logphase.q0.05_peak_1151	3.211	49.0971	46.9738	344	MMAR_5127	6205615	6207000	-	inside	525	34	NearestLocation	dacB1	D-alanyl-D-alanine carboxypeptidase DacB1	cell wall and cell processes	73.2252
NC_010612.1	6210251	6210485	235	whiB4-logphase.q0.05_peak_1152	2.1296	16.8066	15.1584	106	MMAR_5131	6210201	6210902	+	inside	50	50	NearestLocation	MMAR_5131	glycosyl transferase	intermediary metabolism and respiration	68.2203
NC_010612.1	6211120	6211502	383	whiB4-logphase.q0.05_peak_1153	1.66996	7.3262	5.94297	271	MMAR_5132	6210899	6211240	+	overlapEnd	221	120	NearestLocation	MMAR_5132	conserved hypothetical membrane protein	cell wall and cell processes	68.75
NC_010612.1	6212654	6213326	673	whiB4-logphase.q0.05_peak_1154	1.63611	7.28494	5.90344	169	MMAR_5134	6212233	6214017	+	inside	421	421	NearestLocation	MMAR_5134	conserved hypothetical membrane protein	cell wall and cell processes	69.8813
NC_010612.1	6214451	6216234	1784	whiB4-logphase.q0.05_peak_1155	3.89671	72.9313	70.3555	223	MMAR_5531	6216221	6216293	-	overlapEnd	1842	13	NearestLocation	thrU	tRNA-Thr anticodon CGT	stable RNAs	77.1989
NC_010612.1	6216490	6217045	556	whiB4-logphase.q0.05_peak_1156	3.56043	65.7377	63.3155	364	MMAR_5531	6216221	6216293	-	upstream	-197	197	NearestLocation	thrU	tRNA-Thr anticodon CGT	stable RNAs	73.07
NC_010612.1	6218856	6219188	333	whiB4-logphase.q0.05_peak_1157	1.91094	13.2405	11.6699	81	MMAR_5137	6217734	6219323	+	inside	1122	135	NearestLocation	MMAR_5137	adenylate cyclase	cell wall and cell processes	70.6587
NC_010612.1	6223623	6223861	239	whiB4-logphase.q0.05_peak_1158	1.57442	5.83947	4.5306	52	MMAR_5141	6223517	6225832	+	inside	106	106	NearestLocation	MMAR_5141	DEAD/DEAH box helicase	information pathways	70
NC_010612.1	6224209	6224608	400	whiB4-logphase.q0.05_peak_1159	2.04284	15.8434	14.2141	181	MMAR_5141	6223517	6225832	+	inside	692	692	NearestLocation	MMAR_5141	DEAD/DEAH box helicase	information pathways	71.5711
NC_010612.1	6227295	6228073	779	whiB4-logphase.q0.05_peak_1160	2.83898	36.3697	34.4202	270	MMAR_5143	6227364	6227687	-	includeFeature	392	69	NearestLocation	MMAR_5143	conserved hypothetical membrane protein	cell wall and cell processes	68.5897
NC_010612.1	6228386	6230664	2279	whiB4-logphase.q0.05_peak_1161	3.15094	45.9758	43.895	231	MMAR_5145	6228267	6228869	-	overlapStart	483	119	NearestLocation	MMAR_5145	conserved hypothetical alanine-rich membrane protein	cell wall and cell processes	72.0614
NC_010612.1	6230886	6231317	432	whiB4-logphase.q0.05_peak_1162	1.58474	5.80593	4.49942	330	MMAR_5147	6229695	6230864	-	upstream	-22	22	NearestLocation	MMAR_5147	conserved hypothetical protein	conserved hypotheticals	70.4388
NC_010612.1	6231567	6231896	330	whiB4-logphase.q0.05_peak_1163	1.99686	13.997	12.4082	135	MMAR_5148	6230861	6231970	-	inside	403	74	NearestLocation	MMAR_5148	conserved hypothetical protein	conserved hypotheticals	71.6012
NC_010612.1	6234082	6234609	528	whiB4-logphase.q0.05_peak_1164	3.97835	82.7143	79.8729	320	MMAR_5150	6233796	6234566	-	overlapStart	484	43	NearestLocation	MMAR_5150	conserved hypothetical protein	conserved hypotheticals	74.6692
NC_010612.1	6234841	6235074	234	whiB4-logphase.q0.05_peak_1165	2.047	15.196	13.58	119	MMAR_5150	6233796	6234566	-	upstream	-275	275	NearestLocation	MMAR_5150	conserved hypothetical protein	conserved hypotheticals	71.4894
NC_010612.1	6235380	6235873	494	whiB4-logphase.q0.05_peak_1166	1.50499	4.46468	3.24929	394	MMAR_5151	6234578	6236233	-	inside	853	360	NearestLocation	dppD	dipeptide-transport ATP-binding protein ABC transporter DppD	cell wall and cell processes	70.9091
NC_010612.1	6243365	6243756	392	whiB4-logphase.q0.05_peak_1167	1.75817	9.19097	7.735	337	MMAR_5158	6243251	6244216	+	inside	114	114	NearestLocation	ephE	epoxide hydrolase EphE	virulence, detoxification, adaptation	69.7201
NC_010612.1	6245903	6246796	894	whiB4-logphase.q0.05_peak_1168	2.45366	25.531	23.7381	780	MMAR_5160	6245408	6246226	-	overlapStart	323	323	NearestLocation	MMAR_5160	conserved hypothetical protein	conserved hypotheticals	71.7318
NC_010612.1	6249332	6249568	237	whiB4-logphase.q0.05_peak_1170	1.79048	9.92785	8.44741	78	MMAR_5165	6248879	6249685	-	inside	353	117	NearestLocation	MMAR_5165	conserved hypothetical Zn-dependent hydrolase	intermediary metabolism and respiration	69.7479
NC_010612.1	6255160	6255511	352	whiB4-logphase.q0.05_peak_1171	1.6435	6.77743	5.41932	87	MMAR_5172	6255923	6256936	+	upstream	-763	412	NearestLocation	MMAR_5172	conserved membrane protein	cell wall and cell processes	70.8215
NC_010612.1	6256385	6256675	291	whiB4-logphase.q0.05_peak_1172	1.94203	12.3695	10.8211	162	MMAR_5173	6256933	6258039	+	upstream	-548	258	NearestLocation	cysK	cysteine synthase CysK	intermediary metabolism and respiration	74.6575
NC_010612.1	6264175	6264565	391	whiB4-logphase.q0.05_peak_1174	1.76013	9.10142	7.64884	173	MMAR_5185	6264453	6265079	+	overlapStart	-278	112	NearestLocation	MMAR_5185	conserved hypothetical regulatory protein	regulatory proteins	69.6429
NC_010612.1	6267970	6268229	260	whiB4-logphase.q0.05_peak_1175	2.2579	20.9326	19.2138	129	MMAR_5187	6267324	6268850	-	inside	880	621	NearestLocation	MMAR_5187	conserved hypothetical 13E12 repeat family protein	conserved hypotheticals	75.8621
NC_010612.1	6268479	6268815	337	whiB4-logphase.q0.05_peak_1176	2.87563	36.9328	34.9765	207	MMAR_5187	6267324	6268850	-	inside	371	35	NearestLocation	MMAR_5187	conserved hypothetical 13E12 repeat family protein	conserved hypotheticals	74.5562
NC_010612.1	6269649	6270074	426	whiB4-logphase.q0.05_peak_1177	1.59034	6.33595	4.9998	134	MMAR_5188	6268894	6269448	-	upstream	-201	201	NearestLocation	MMAR_5188	conserved hypothetical protein	conserved hypotheticals	71.4286
NC_010612.1	6270694	6271325	632	whiB4-logphase.q0.05_peak_1178	3.65142	64.1542	61.7642	452	MMAR_5190	6270798	6272099	+	overlapStart	-104	104	NearestLocation	selA	selenocysteine synthase, SelA	information pathways	73.4597
NC_010612.1	6271636	6272278	643	whiB4-logphase.q0.05_peak_1179	3.22929	52.2211	50.0505	164	MMAR_5191	6272087	6273802	+	overlapStart	-451	191	NearestLocation	selB	selenocysteine-specific translation elongation factor, SelB	information pathways	71.8944
NC_010612.1	6272557	6274051	1495	whiB4-logphase.q0.05_peak_1180	4.27829	89.8153	86.7472	923	MMAR_5191	6272087	6273802	+	overlapEnd	470	249	NearestLocation	selB	selenocysteine-specific translation elongation factor, SelB	information pathways	74.1979
NC_010612.1	6274584	6275112	529	whiB4-logphase.q0.05_peak_1181	2.50055	25.321	23.5311	316	MMAR_5192	6273353	6275248	-	inside	664	136	NearestLocation	MMAR_5192	integral membrane transport protein	cell wall and cell processes	70.566
NC_010612.1	6279890	6281099	1210	whiB4-logphase.q0.05_peak_1182	3.52609	60.8949	58.5743	1009	MMAR_5197	6280101	6281072	+	includeFeature	-211	27	NearestLocation	nrfD	formate-dependent nitrite reductase, membrane component, NrfD	intermediary metabolism and respiration	73.9884
NC_010612.1	6282117	6282640	524	whiB4-logphase.q0.05_peak_1183	1.8308	10.2862	8.79487	179	MMAR_5200	6282948	6283598	+	upstream	-831	308	NearestLocation	MMAR_5200	conserved hypothetical protein	conserved hypotheticals	69.7143
NC_010612.1	6283217	6284074	858	whiB4-logphase.q0.05_peak_1184	2.03861	14.9628	13.3521	519	MMAR_5201	6283598	6284737	+	overlapStart	-381	381	NearestLocation	MMAR_5201	conserved protein	conserved hypotheticals	70.8964
NC_010612.1	6285305	6285587	283	whiB4-logphase.q0.05_peak_1185	1.57303	5.54058	4.2502	106	MMAR_5203	6285711	6287033	+	upstream	-406	124	NearestLocation	MMAR_5203	conserved membrane protein	cell wall and cell processes	71.1268
NC_010612.1	6285833	6286978	1146	whiB4-logphase.q0.05_peak_1186	2.67658	31.4741	29.5927	204	MMAR_5203	6285711	6287033	+	inside	122	55	NearestLocation	MMAR_5203	conserved membrane protein	cell wall and cell processes	71.2293
NC_010612.1	6288550	6289539	990	whiB4-logphase.q0.05_peak_1188	3.42891	58.4834	56.2086	376	MMAR_5206	6289174	6289878	+	overlapStart	-624	339	NearestLocation	MMAR_5206	PadR-like transcriptional regulatory protein	regulatory proteins	71.5439
NC_010612.1	6290365	6292827	2463	whiB4-logphase.q0.05_peak_1189	5.16181	122.701	117.11	781	MMAR_5207	6290038	6292578	+	overlapEnd	327	249	NearestLocation	MMAR_5207	PE-PGRS family protein, PE_PGRS9_2	PE/PPE	79.2208
NC_010612.1	6319372	6319666	295	whiB4-logphase.q0.05_peak_1191	1.84601	10.9969	9.48481	148	MMAR_5229	6319421	6320575	+	overlapStart	-49	49	NearestLocation	MMAR_5229	UDP-N-acetylmuramyl tripeptide synthase	cell wall and cell processes	72.2973
NC_010612.1	6319904	6320249	346	whiB4-logphase.q0.05_peak_1192	2.0255	14.2996	12.7037	219	MMAR_5230	6320568	6321275	+	upstream	-664	319	NearestLocation	cobQ2	cobyric acid synthase CobQ2	intermediary metabolism and respiration	72.6225
NC_010612.1	6321167	6321406	240	whiB4-logphase.q0.05_peak_1193	2.21304	19.2172	17.5265	94	MMAR_5231	6321291	6321902	-	overlapEnd	735	115	NearestLocation	recR	recombination protein RecR	information pathways	71.3693
NC_010612.1	6327838	6328164	327	whiB4-logphase.q0.05_peak_1195	3.30174	38.8768	36.8946	138	MMAR_5239	6327220	6327696	+	downstream	618	142	NearestLocation	MMAR_5239	conserved hypothetical protein	conserved hypotheticals	73.1707
NC_010612.1	6335578	6335928	351	whiB4-logphase.q0.05_peak_1196	1.69467	7.61116	6.21593	215	MMAR_5246	6335456	6336829	+	inside	122	122	NearestLocation	MMAR_5246	conserved hypothetical protein	conserved hypotheticals	72.1591
NC_010612.1	6338852	6339790	939	whiB4-logphase.q0.05_peak_1197	2.95368	39.7745	37.781	551	MMAR_5250	6339884	6340981	+	upstream	-1032	94	NearestLocation	MMAR_5250	conserved hypothetical membrane protein	cell wall and cell processes	73.8298
NC_010612.1	6347139	6347914	776	whiB4-logphase.q0.05_peak_1198	1.93238	12.1396	10.5973	691	MMAR_5256	6347114	6347692	+	overlapEnd	25	25	NearestLocation	MMAR_5256	conserved hypothetical protein	conserved hypotheticals	69.4981
NC_010612.1	6348948	6349387	440	whiB4-logphase.q0.05_peak_1199	1.59393	6.00451	4.68648	71	MMAR_5257	6347712	6350888	-	inside	1940	1236	NearestLocation	MMAR_5257	membrane-anchored adenylyl cyclase	intermediary metabolism and respiration	69.3878
NC_010612.1	6362421	6362644	224	whiB4-logphase.q0.05_peak_1200	1.58898	5.81664	4.50907	143	MMAR_5271	6361653	6363017	-	inside	596	373	NearestLocation	MMAR_5271	conserved hypothetical protein	conserved hypotheticals	68.8889
NC_010612.1	6370667	6371084	418	whiB4-logphase.q0.05_peak_1202	2.14113	17.4074	15.7482	253	MMAR_5278	6370161	6371519	-	inside	852	435	NearestLocation	MMAR_5278	conserved hypothetical membrane protein	cell wall and cell processes	70.4057
NC_010612.1	6376775	6377984	1210	whiB4-logphase.q0.05_peak_1204	2.25832	20.0364	18.332	553	MMAR_5283	6376415	6380341	+	inside	360	360	NearestLocation	MMAR_5283	non-ribosomal peptide synthetase	lipid metabolism	70.9331
NC_010612.1	6379379	6379742	364	whiB4-logphase.q0.05_peak_1205	2.57574	28.7366	26.8938	119	MMAR_5284	6380338	6381663	+	upstream	-959	596	NearestLocation	pepN_1	aminopeptidase N PepN_1	intermediary metabolism and respiration	70.9589
NC_010612.1	6397702	6398265	564	whiB4-logphase.q0.05_peak_1206	1.693	7.95545	6.54594	295	MMAR_5297	6397363	6398322	+	inside	339	57	NearestLocation	tyrA	prephenate dehydrogenase TyrA	intermediary metabolism and respiration	70.2655
NC_010612.1	6403419	6403716	298	whiB4-logphase.q0.05_peak_1207	1.51824	4.99254	3.7383	68	MMAR_5304	6402932	6403984	-	inside	565	268	NearestLocation	fadE36	acyl-CoA dehydrogenase FadE36	lipid metabolism	67.893
NC_010612.1	6405638	6406572	935	whiB4-logphase.q0.05_peak_1208	2.22125	14.778	13.1716	468	MMAR_5306	6405085	6408345	+	inside	553	553	NearestLocation	MMAR_5306	PE-PGRS family protein	PE/PPE	76.3889
NC_010612.1	6407069	6408417	1349	whiB4-logphase.q0.05_peak_1209	4.73821	94.0613	90.8326	541	MMAR_5307	6408534	6411728	+	upstream	-1465	117	NearestLocation	MMAR_5307	PE-PGRS family protein	PE/PPE	78.4444
NC_010612.1	6410749	6411088	340	whiB4-logphase.q0.05_peak_1210	2.13442	15.0927	13.4795	175	MMAR_5308	6411991	6415230	+	upstream	-1242	903	NearestLocation	MMAR_5308	PE-PGRS family protein	PE/PPE	74.4868
NC_010612.1	6419306	6419519	214	whiB4-logphase.q0.05_peak_1211	1.92716	11.1282	9.61274	125	MMAR_5313	6419055	6420023	+	inside	251	251	NearestLocation	MMAR_5313	quinone oxidoreductase	intermediary metabolism and respiration	71.6279
NC_010612.1	6429040	6429525	486	whiB4-logphase.q0.05_peak_1212	4.15482	64.9261	62.5212	155	MMAR_5322	6428344	6429825	-	inside	785	300	NearestLocation	MMAR_5322	PE-PGRS family protein	PE/PPE	74.1273
NC_010612.1	6433513	6433767	255	whiB4-logphase.q0.05_peak_1213	2.08889	16.7662	15.1188	133	MMAR_5327	6433919	6434377	+	upstream	-406	152	NearestLocation	MMAR_5327	conserved hypothetical protein	conserved hypotheticals	73.0469
NC_010612.1	6435285	6435708	424	whiB4-logphase.q0.05_peak_1215	1.63104	6.52207	5.17661	105	MMAR_5330	6435872	6437116	+	upstream	-587	164	NearestLocation	lipE	lipase LipE	intermediary metabolism and respiration	67.0588
NC_010612.1	6447768	6448453	686	whiB4-logphase.q0.05_peak_1217	4.83748	113.772	109.555	187	MMAR_5339	6447485	6449287	+	inside	283	283	NearestLocation	MMAR_5339	PE-PGRS family protein	PE/PPE	74.9636
NC_010612.1	6448726	6449307	582	whiB4-logphase.q0.05_peak_1218	5.09578	103.25	99.6205	390	MMAR_5339	6447485	6449287	+	overlapEnd	1241	20	NearestLocation	MMAR_5339	PE-PGRS family protein	PE/PPE	78.9022
NC_010612.1	6451082	6452515	1434	whiB4-logphase.q0.05_peak_1219	4.90055	102.481	98.8818	552	MMAR_5341	6451059	6454103	+	inside	23	23	NearestLocation	MMAR_5341	PE-PGRS family protein	PE/PPE	78.3972
NC_010612.1	6453005	6454292	1288	whiB4-logphase.q0.05_peak_1220	3.3385	46.9571	44.8633	263	MMAR_5342	6454210	6454629	-	overlapEnd	1624	82	NearestLocation	MMAR_5342	conserved protein	conserved hypotheticals	76.0279
NC_010612.1	6455231	6457720	2490	whiB4-logphase.q0.05_peak_1221	3.58407	59.0335	56.7486	1802	MMAR_5344	6455114	6457654	+	overlapEnd	117	66	NearestLocation	MMAR_5344	PE-PGRS family protein	PE/PPE	78.0811
NC_010612.1	6461718	6462117	400	whiB4-logphase.q0.05_peak_1222	1.65289	7.38341	5.99741	292	MMAR_5349	6461284	6462417	+	inside	434	300	NearestLocation	MMAR_5349	conserved hypothetical protein	conserved hypotheticals	68.0798
NC_010612.1	6465924	6467272	1349	whiB4-logphase.q0.05_peak_1223	4.04536	84.8922	81.9869	678	MMAR_5354	6465856	6467820	+	inside	68	68	NearestLocation	MMAR_5354	conserved hypothetical transmembrane protein	cell wall and cell processes	72.1481
NC_010612.1	6471634	6472415	782	whiB4-logphase.q0.05_peak_1225	1.70094	8.12263	6.70675	425	MMAR_5356	6471302	6474643	+	inside	332	332	NearestLocation	embA	integral membrane indolylacetylinositol arabinosyltransferase EmbA	cell wall and cell processes	70.1149
NC_010612.1	6480859	6481330	472	whiB4-logphase.q0.05_peak_1226	1.68972	7.64808	6.2514	60	MMAR_5361	6480433	6482229	+	inside	426	426	NearestLocation	fadE35	acyl-CoA dehydrogenase FadE35	lipid metabolism	70.1903
NC_010612.1	6481578	6482236	659	whiB4-logphase.q0.05_peak_1227	1.73427	9.17275	7.71741	522	MMAR_5362	6482363	6488368	+	upstream	-785	127	NearestLocation	MMAR_5362	PE-PGRS family protein	PE/PPE	69.0909
NC_010612.1	6482667	6483462	796	whiB4-logphase.q0.05_peak_1228	5.09914	96.8527	93.5013	557	MMAR_5362	6482363	6488368	+	inside	304	304	NearestLocation	MMAR_5362	PE-PGRS family protein	PE/PPE	77.1644
NC_010612.1	6484984	6488263	3280	whiB4-logphase.q0.05_peak_1229	4.20322	85.4305	82.5081	502	MMAR_5363	6488396	6489976	-	downstream	4992	133	NearestLocation	accD4_1	propionyl-CoA carboxylase beta chain 4 AccD4_1	lipid metabolism	79.1527
NC_010612.1	6491745	6492055	311	whiB4-logphase.q0.05_peak_1230	2.85833	38.683	36.7037	179	MMAR_5363	6488396	6489976	-	upstream	-1769	1769	NearestLocation	accD4_1	propionyl-CoA carboxylase beta chain 4 AccD4_1	lipid metabolism	74.0385
NC_010612.1	6493536	6493749	214	whiB4-logphase.q0.05_peak_1231	2.0113	14.4113	12.8131	120	MMAR_5364	6489976	6495333	-	inside	1797	1584	NearestLocation	pks13	polyketide synthase Pks13	lipid metabolism	72.093
NC_010612.1	6504327	6504842	516	whiB4-logphase.q0.05_peak_1232	3.03136	45.3757	43.3045	249	MMAR_5371	6504174	6504719	-	overlapStart	392	123	NearestLocation	MMAR_5371	conserved transmembrane protein	cell wall and cell processes	73.3075
NC_010612.1	6506114	6506631	518	whiB4-logphase.q0.05_peak_1233	1.6106	6.34756	5.01088	79	MMAR_5372	6504712	6506610	-	overlapStart	496	21	NearestLocation	glfT	bifunctional UDP-galactofuranosyl transferase GlfT	intermediary metabolism and respiration	66.6667
NC_010612.1	6508557	6509042	486	whiB4-logphase.q0.05_peak_1234	2.29338	20.0843	18.3792	342	MMAR_5375	6509207	6510859	+	upstream	-650	165	NearestLocation	MMAR_5375	putative peptidoglycan biosynthesis protein	cell wall and cell processes	71.8686
NC_010612.1	6513278	6513494	217	whiB4-logphase.q0.05_peak_1235	1.95233	12.6918	11.135	118	MMAR_5378	6512518	6513273	-	upstream	-5	5	NearestLocation	MMAR_5378	acyltransferase	intermediary metabolism and respiration	73.3945
NC_010612.1	6514308	6514703	396	whiB4-logphase.q0.05_peak_1236	1.80033	10.5265	9.0279	213	MMAR_5380	6514129	6514863	+	inside	179	160	NearestLocation	MMAR_5380	phosphotransferase	intermediary metabolism and respiration	72.2922
NC_010612.1	6522041	6522490	450	whiB4-logphase.q0.05_peak_1237	3.61805	68.8084	66.324	301	MMAR_5388	6522411	6522761	+	overlapStart	-370	79	NearestLocation	MMAR_5388	conserved hypothetical protein	conserved hypotheticals	73.8359
NC_010612.1	6525696	6526040	345	whiB4-logphase.q0.05_peak_1238	3.66424	71.4074	68.8683	164	MMAR_5392	6525648	6526877	+	inside	48	48	NearestLocation	MMAR_5392	transcriptional regulatory protein	regulatory proteins	73.9884
NC_010612.1	6529205	6529495	291	whiB4-logphase.q0.05_peak_1239	3.00177	40.7542	38.7478	134	MMAR_5395	6528463	6529536	-	inside	331	41	NearestLocation	MMAR_5395	conserved hypothetical transmembrane protein	cell wall and cell processes	77.3973
NC_010612.1	6534201	6535206	1006	whiB4-logphase.q0.05_peak_1240	2.89526	40.0009	38.0039	741	MMAR_5403	6535194	6535691	+	overlapStart	-993	12	NearestLocation	menG	s-adenosylmethionine:2-demethylmenaquinone methyltransferase, MenG	intermediary metabolism and respiration	67.2294
NC_010612.1	6555699	6556034	336	whiB4-logphase.q0.05_peak_1242	1.62316	6.01285	4.69441	127	MMAR_5417	6555622	6556719	-	inside	1020	77	NearestLocation	MMAR_5417	PPE family protein	PE/PPE	72.4036
NC_010612.1	6564539	6564775	237	whiB4-logphase.q0.05_peak_1243	2.11819	16.4134	14.7729	105	MMAR_5425	6564751	6565515	+	overlapStart	-212	24	NearestLocation	MMAR_5425	conserved hypothetical protein	conserved hypotheticals	74.7899
NC_010612.1	6566420	6566692	273	whiB4-logphase.q0.05_peak_1244	1.584	5.13424	3.86999	109	MMAR_5427	6566333	6567325	+	inside	87	87	NearestLocation	MMAR_5427	conserved hypothetical transmembrane protein	cell wall and cell processes	66.4234
NC_010612.1	6590523	6591022	500	whiB4-logphase.q0.05_peak_1245	2.1212	17.0547	15.4022	358	MMAR_5449	6591158	6591460	+	upstream	-635	136	NearestLocation	esxB	Esat-6 like protein EsxB	virulence, detoxification, adaptation	72.8543
NC_010612.1	6592863	6593197	335	whiB4-logphase.q0.05_peak_1246	3.59164	58.9489	56.6654	163	MMAR_5451	6591900	6594539	+	inside	963	963	NearestLocation	MMAR_5451	conserved hypothetical alanine and proline rich membrane protein	cell wall and cell processes	75.8929
NC_010612.1	6598503	6598841	339	whiB4-logphase.q0.05_peak_1247	1.51506	4.78201	3.54302	80	MMAR_5454	6597020	6597916	-	upstream	-587	587	NearestLocation	MMAR_5454	conserved hypothetical transmembrane protein	cell wall and cell processes	67.0588
NC_010612.1	6599108	6599833	726	whiB4-logphase.q0.05_peak_1248	4.02312	76.5437	73.8832	554	MMAR_5455	6598333	6600663	-	inside	1555	775	NearestLocation	MMAR_5455	conserved hypothetical alanine and proline rich protein	conserved hypotheticals	77.8542
NC_010612.1	6601571	6601872	302	whiB4-logphase.q0.05_peak_1249	2.1084	16.537	14.8944	148	MMAR_5456	6601072	6601419	-	upstream	-152	152	NearestLocation	MMAR_5456	conserved hypothetical protein	conserved hypotheticals	73.9274
NC_010612.1	6619103	6619323	221	whiB4-logphase.q0.05_peak_1251	1.68209	8.05556	6.64237	106	MMAR_5473	6619178	6621559	+	overlapStart	-75	75	NearestLocation	MMAR_5473	conserved hypothetical secreted protein	cell wall and cell processes	72.0721
NC_010612.1	6620129	6620496	368	whiB4-logphase.q0.05_peak_1252	1.56972	5.81941	4.51168	285	MMAR_5473	6619178	6621559	+	inside	951	951	NearestLocation	MMAR_5473	conserved hypothetical secreted protein	cell wall and cell processes	72.0867
NC_010612.1	6621415	6621787	373	whiB4-logphase.q0.05_peak_1253	1.89513	11.927	10.3905	106	MMAR_5474	6621676	6625218	+	overlapStart	-261	111	NearestLocation	MMAR_5474	conserved transmembrane protein	cell wall and cell processes	73.262
NC_010612.1	6624010	6624780	771	whiB4-logphase.q0.05_peak_1254	2.18092	19.2622	17.5708	582	MMAR_5475	6625280	6625867	+	upstream	-1270	500	NearestLocation	sigM	alternative RNA polymerase sigma factor SigM	information pathways	71.3731
